# Supplementary material for: Coordination nano-space as stage of hydrogen ortho–para conversion
Source: R Soc Open Sci. 2015 Jul 29;2(7):150006. doi: 10.1098/rsos.150006 (PMC4632575; doi:10.1098/rsos.150006)
Supplement: This zipped folder contains the supplementaly informantion (PDF) and raw data of SR powder diffraction and Raman spectrum. The raw data are organised into a folder structure with README.txt files used to provide guidance on the contents. [file rsos150006supp1.zip]

Archive with 32 entries (27 files):
- Suppl_data_and_info/Isotherms/
- Suppl_data_and_info/Isotherms/Fig1b_20K_down.TXT
- Suppl_data_and_info/Isotherms/Fig1b_20K_up.TXT
- Suppl_data_and_info/Isotherms/Fig1b_35K_down.TXT
- Suppl_data_and_info/Isotherms/Fig1b_35K_up.TXT
- Suppl_data_and_info/Isotherms/Fig1b_65K_down.TXT
- Suppl_data_and_info/Isotherms/Fig1b_65K_up.TXT
- Suppl_data_and_info/Isotherms/Fig1b_77K_down.TXT
- Suppl_data_and_info/Isotherms/Fig1b_77K_up.TXT
- Suppl_data_and_info/Powder_Diffraction_Data/
- Suppl_data_and_info/Powder_Diffraction_Data/Degass/
- Suppl_data_and_info/Powder_Diffraction_Data/Degass/degas_27K_054962A.dat
- Suppl_data_and_info/Powder_Diffraction_Data/Degass/degas_35K_051104A.dat
- Suppl_data_and_info/Powder_Diffraction_Data/Degass/degas_50K_051104A.dat
- Suppl_data_and_info/Powder_Diffraction_Data/Degass/degas_65K_051104A.dat
- Suppl_data_and_info/Powder_Diffraction_Data/Degass/degas_77K_054962A.dat
- Suppl_data_and_info/Powder_Diffraction_Data/Degass/degas_80K_051104A.dat
- Suppl_data_and_info/Powder_Diffraction_Data/H2_Adsobed/
- Suppl_data_and_info/Powder_Diffraction_Data/H2_Adsobed/H2_27K_054962A.dat
- Suppl_data_and_info/Powder_Diffraction_Data/H2_Adsobed/H2_35K_051104A.dat
- Suppl_data_and_info/Powder_Diffraction_Data/H2_Adsobed/H2_50K_051104A.dat
- Suppl_data_and_info/Powder_Diffraction_Data/H2_Adsobed/H2_65K_051104A.dat
- Suppl_data_and_info/Powder_Diffraction_Data/H2_Adsobed/H2_77K_054962A.dat
- Suppl_data_and_info/Powder_Diffraction_Data/H2_Adsobed/H2_80K_051104A.dat
- Suppl_data_and_info/Raman_Spectra/
- Suppl_data_and_info/Raman_Spectra/20K_H2.txt
- Suppl_data_and_info/Raman_Spectra/35K_H2.txt
- Suppl_data_and_info/Raman_Spectra/65K_H2.txt
- Suppl_data_and_info/Raman_Spectra/77K_Degass.txt
- Suppl_data_and_info/Raman_Spectra/77K_H2.txt
- Suppl_data_and_info/README.txt
- Suppl_data_and_info/T_Kosone_RSOS_SI_rev1.pdf
