# Supplementary material for: Coordination nano-space as stage of hydrogen ortho–para conversion
Source: R Soc Open Sci. 2015 Jul 29;2(7):150006. doi: 10.1098/rsos.150006 (PMC4632575; doi:10.1098/rsos.150006)
Supplement: This zipped folder contains the supplementaly informantion (PDF) and raw data of SR powder diffraction and Raman spectrum. The raw data are organised into a folder structure with README.txt files used to provide guidance on the contents. [file rsos150006supp1.zip › Suppl_data_and_info/Isotherms/Fig1b_20K_down.TXT]

ƒKƒXˆ³down	K	mol/poredown	C	D	E	F	G	H	I	J
89.866		4.1472
89.736		3.7094
88.670		3.6383
88.145		3.6262
86.888		3.6105
86.416		3.6068
86.253		3.6035
84.935		3.5942
84.459		3.5905
84.284		3.5885
82.978		3.5775
82.490		3.5778
82.327		3.5775
81.013		3.5708
80.537		3.5688
80.366		3.5679
79.044		3.5637
78.576		3.5620
78.414		3.5597
77.083		3.5559
76.620		3.5530
76.453		3.5530
75.123		3.5490
74.655		3.5484
74.492		3.5467
73.170		3.5421
72.698		3.5427
72.531		3.5426
71.209		3.5365
70.737		3.5351
70.578		3.5350
69.215		3.5331
68.768		3.5308
68.617		3.5298
67.283		3.5273
66.823		3.5253
66.661		3.5257
65.330		3.5224
64.871		3.5206
64.708		3.5191
63.353		3.5154
62.893		3.5156
62.739		3.5163
61.409		3.5127
60.941		3.5141
60.786		3.5128
59.448		3.5075
58.980		3.5086
58.829		3.5058
57.483		3.5034
57.035		3.5015
56.868		3.5011
55.522		3.4980
55.070		3.4951
54.912		3.4967
53.561		3.4945
53.109		3.4933
52.955		3.4922
51.608		3.4892
51.153		3.4884
51.002		3.4875
49.627		3.4869
49.184		3.4875
49.041		3.4860
47.674		3.4846
47.223		3.4855
47.060		3.4841
45.722		3.4820
45.266		3.4828
45.115		3.4835
43.736		3.4860
43.293		3.4834
43.150		3.4812
41.792		3.4826
41.340		3.4814
41.190		3.4834
39.819		3.4819
39.371		3.4881
39.225		3.4886
37.870		3.4909
37.418		3.4921
37.231		3.4902
35.901		3.4904
35.474		3.4863
35.331		3.4828
35.270		3.4848
33.948		3.4794
33.509		3.4761
33.318		3.4728
31.983		3.4728
31.556		3.4721
31.405		3.4706
31.365		3.4701
29.937		3.4680
29.550		3.4719
29.221		3.4719
28.004		3.4736
27.626		3.4680
27.325		3.4715
26.076		3.4701
25.649		3.4722
25.486		3.4710
24.148		3.4706
23.623		3.4722
23.513		3.4732
22.085		3.4748
21.723		3.4767
21.487		3.4782
20.128		3.4768
19.673		3.4785
19.526		3.4777
18.180		3.4744
17.740		3.4741
17.578		3.4733
16.219		3.4744
15.779		3.4765
15.609		3.4782
14.331		3.4761
13.916		3.4768
13.725		3.4750
12.362		3.4745
11.910		3.4753
11.764		3.4751
10.401		3.4732
9.9984		3.4695
9.7868		3.4710
9.0627		3.4710
8.7657		3.4663
8.0741		3.4670
7.7934		3.4666
7.1343		3.4625
6.8088		3.4608
5.4785		3.4542
5.0391		3.4525
4.8397		3.4532
4.1725		3.4515
3.8877		3.4467
3.2204		3.4416
2.9275		3.4355
2.2317		3.4353
1.9509		3.4292
1.4014		3.4205
1.1054		3.4112
0.94435		3.4040
0.84968		3.3993
0.64432		3.3863
0.45324		3.3706
0.27974		3.3509
0.13598		3.3208
0.087260		3.2978
