# Supplementary material for: Coordination nano-space as stage of hydrogen ortho–para conversion
Source: R Soc Open Sci. 2015 Jul 29;2(7):150006. doi: 10.1098/rsos.150006 (PMC4632575; doi:10.1098/rsos.150006)
Supplement: This zipped folder contains the supplementaly informantion (PDF) and raw data of SR powder diffraction and Raman spectrum. The raw data are organised into a folder structure with README.txt files used to provide guidance on the contents. [file rsos150006supp1.zip › Suppl_data_and_info/Isotherms/Fig1b_20K_up.TXT]

ƒKƒXˆ³up	C	‹z’…—Ê(mol)up
8.7436e-06		0.19200
3.6052e-05		0.24079
5.0883e-05		0.28973
6.1302e-05		0.33863
6.9161e-05		0.38757
7.5355e-05		0.43652
8.3339e-05		0.48589
8.3595e-05		0.53691
8.3679e-05		0.58568
8.3391e-05		0.63407
8.2623e-05		0.68166
8.2719e-05		0.73175
8.3549e-05		0.77916
8.7039e-05		0.82937
8.4358e-05		0.87903
8.6031e-05		0.92739
8.5911e-05		0.97727
8.4338e-05		1.0259
8.3161e-05		1.0742
8.1742e-05		1.1233
7.9813e-05		1.1729
7.9891e-05		1.2220
7.8530e-05		1.2724
7.8558e-05		1.3213
7.6618e-05		1.3706
7.8757e-05		1.4197
8.0412e-05		1.4680
7.7498e-05		1.5166
8.0808e-05		1.5653
7.9394e-05		1.6151
7.8537e-05		1.6636
7.6363e-05		1.7119
7.6831e-05		1.7599
7.6655e-05		1.8092
7.5652e-05		1.8578
7.7201e-05		1.9083
7.6204e-05		1.9573
7.8326e-05		2.0050
7.6960e-05		2.0539
7.3261e-05		2.1024
7.5126e-05		2.1518
7.5680e-05		2.2011
7.4605e-05		2.2515
7.7006e-05		2.3015
7.3744e-05		2.3510
7.2311e-05		2.4010
7.5036e-05		2.4497
7.4332e-05		2.4992
7.4593e-05		2.5476
7.3134e-05		2.5953
7.4571e-05		2.6436
7.4479e-05		2.6931
7.6416e-05		2.7411
8.0856e-05		2.7890
8.7161e-05		2.8366
0.00013069		2.8838
0.00032447		2.9341
0.00082517		2.9859
0.0017022		3.0347
0.0021436		3.0512
0.0043138		3.1018
0.0081055		3.1475
0.019727		3.2107
0.043372		3.2629
0.10364		3.3147
0.29505		3.3605
0.53666		3.3845
0.68712		3.3952
0.95165		3.4045
1.0384		3.4080
1.6823		3.4292
1.9346		3.4333
2.0119		3.4374
2.6833		3.4469
3.0089		3.4484
3.6924		3.4533
3.9162		3.4545
4.6404		3.4585
4.9537		3.4617
6.2881		3.4712
6.7478		3.4716
6.8943		3.4692
7.6144		3.4699
7.8991		3.4733
8.5989		3.4751
8.8918		3.4768
9.5916		3.4757
9.8723		3.4782
11.247		3.4812
11.707		3.4794
11.854		3.4786
13.216		3.4788
13.652		3.4802
13.782		3.4829
15.112		3.4809
15.580		3.4806
15.747		3.4808
17.073		3.4805
17.512		3.4802
17.655		3.4828
19.038		3.4815
19.461		3.4823
19.632		3.4780
20.983		3.4799
21.414		3.4785
21.573		3.4791
22.939		3.4776
23.371		3.4786
23.521		3.4805
24.876		3.4796
25.332		3.4791
25.466		3.4791
26.869		3.4786
27.297		3.4776
27.427		3.4796
28.826		3.4782
29.253		3.4811
29.424		3.4779
30.775		3.4797
31.214		3.4802
31.348		3.4796
32.728		3.4794
33.171		3.4786
33.338		3.4812
34.725		3.4788
35.144		3.4777
35.274		3.4757
36.666		3.4780
37.109		3.4745
37.264		3.4751
38.618		3.4744
39.054		3.4747
39.225		3.4747
40.604		3.4724
41.019		3.4764
41.190		3.4750
42.532		3.4753
42.963		3.4759
43.146		3.4748
44.493		3.4748
44.928		3.4776
45.111		3.4761
46.454		3.4806
46.885		3.4803
47.072		3.4799
48.402		3.4823
48.854		3.4828
49.021		3.4750
50.367		3.4788
50.819		3.4790
50.986		3.4796
52.320		3.4858
52.772		3.4785
52.947		3.4822
54.281		3.4838
54.737		3.4834
54.908		3.4828
56.234		3.4905
56.689		3.4867
56.868		3.4861
58.207		3.4858
58.650		3.4913
58.829		3.4905
60.180		3.4928
60.615		3.4957
60.798		3.4930
62.125		3.4960
62.572		3.4979
62.743		3.4974
64.081		3.4956
64.533		3.4954
64.712		3.4963
66.038		3.4991
66.486		3.5017
66.665		3.5029
68.007		3.5079
68.459		3.5079
68.630		3.5067
69.976		3.5102
70.424		3.5098
70.595		3.5112
71.905		3.5180
72.368		3.5192
72.556		3.5171
73.870		3.5228
74.329		3.5258
74.504		3.5282
75.839		3.5302
76.282		3.5366
76.469		3.5365
77.783		3.5417
78.247		3.5412
78.430		3.5432
79.744		3.5514
80.208		3.5536
80.391		3.5554
81.697		3.5623
82.161		3.5650
82.356		3.5647
83.658		3.5725
84.109		3.5794
84.313		3.5781
85.610		3.5872
86.074		3.5917
86.269		3.5940
87.575		3.6065
88.027		3.6143
88.230		3.6151
89.577		3.6796
89.695		3.8754
89.752		4.0656
89.764		4.2611
89.760		4.4602
89.736		4.6669
