# Supplementary material for: Coordination nano-space as stage of hydrogen ortho–para conversion
Source: R Soc Open Sci. 2015 Jul 29;2(7):150006. doi: 10.1098/rsos.150006 (PMC4632575; doi:10.1098/rsos.150006)
Supplement: This zipped folder contains the supplementaly informantion (PDF) and raw data of SR powder diffraction and Raman spectrum. The raw data are organised into a folder structure with README.txt files used to provide guidance on the contents. [file rsos150006supp1.zip › Suppl_data_and_info/Isotherms/Fig1b_35K_down.TXT]

ƒKƒXˆ³down	J	mol/poredown	D	E	F	G	H	I	J
92.915		3.3192
91.426		3.3172
91.100		3.3169
83.232		3.3100
81.430		3.3079
81.015		3.3073
73.111		3.2990
71.293		3.2973
70.869		3.2970
62.815		3.2870
61.143		3.2851
60.764		3.2839
48.894		3.2673
46.245		3.2638
45.399		3.2629
37.584		3.2490
35.717		3.2447
35.282		3.2432
27.528		3.2256
25.673		3.2213
25.221		3.2212
19.412		3.2030
18.012		3.1977
17.593		3.1968
13.782		3.1803
12.846		3.1757
12.537		3.1754
8.8266		3.1513
7.8503		3.1432
7.4963		3.1411
5.2751		3.1173
3.7698		3.0944
2.8910		3.0765
2.5004		3.0666
1.8779		3.0468
1.4302		3.0294
1.1171		3.0132
0.89301		2.9985
0.71830		2.9846
0.68619		2.9817
0.48475		2.9601
0.36366		2.9428
0.28369		2.9283
0.20840		2.9109
0.15083		2.8937
0.10961		2.8777
0.089060		2.8677
0.031749		2.8232
