# Supplementary material for: Coordination nano-space as stage of hydrogen ortho–para conversion
Source: R Soc Open Sci. 2015 Jul 29;2(7):150006. doi: 10.1098/rsos.150006 (PMC4632575; doi:10.1098/rsos.150006)
Supplement: This zipped folder contains the supplementaly informantion (PDF) and raw data of SR powder diffraction and Raman spectrum. The raw data are organised into a folder structure with README.txt files used to provide guidance on the contents. [file rsos150006supp1.zip › Suppl_data_and_info/Isotherms/Fig1b_35K_up.TXT]

Pe/kPaup	C	mol/poreup
2.6750e-06		0.087245
0.0015256		0.11482
0.0016100		0.20212
0.0015865		0.28980
0.0019493		0.31881
0.0019587		0.40696
0.0019235		0.49518
0.0019110		0.58315
0.0021497		0.67033
0.0020642		0.75876
0.0023443		0.84575
0.0023210		0.93367
0.0022604		1.0218
0.0023836		1.1092
0.0023183		1.1978
0.0022793		1.2858
0.0022050		1.3735
0.0023536		1.4609
0.0024262		1.5484
0.0023368		1.6363
0.0022931		1.7241
0.0024952		1.8109
0.0024268		1.8988
0.0024938		1.9861
0.0024232		2.0742
0.0023596		2.1621
0.0023013		2.2492
0.0022907		2.3365
0.0025430		2.4230
0.0027972		2.5106
0.0033304		2.5985
0.0038547		2.6274
0.0062272		2.7150
0.010680		2.7632
0.024809		2.8101
0.039839		2.8317
0.064462		2.8537
0.10191		2.8757
0.17249		2.9030
0.25021		2.9237
0.32429		2.9389
0.43024		2.9558
0.57609		2.9737
0.74603		2.9900
0.92166		3.0036
1.0224		3.0098
1.9145		3.0515
2.3662		3.0660
2.5574		3.0704
4.4736		3.1087
4.9659		3.1151
5.1205		3.1171
6.9838		3.1382
7.6998		3.1443
9.7298		3.1603
10.202		3.1633
12.142		3.1753
12.781		3.1786
14.852		3.1890
15.364		3.1919
17.252		3.1998
17.711		3.2013
17.842		3.2009
19.794		3.2076
20.250		3.2102
24.241		3.2216
25.237		3.2253
25.408		3.2262
29.358		3.2352
30.343		3.2378
30.493		3.2383
34.427		3.2470
35.396		3.2488
35.575		3.2488
39.500		3.2567
40.444		3.2581
40.623		3.2593
44.569		3.2659
45.493		3.2664
45.696		3.2676
49.646		3.2734
50.553		3.2751
50.765		3.2757
58.629		3.2857
60.435		3.2874
60.846		3.2877
64.845		3.2931
65.756		3.2946
65.963		3.2955
69.922		3.2993
70.833		3.3005
71.036		3.3016
74.999		3.3051
75.914		3.3054
76.117		3.3059
80.055		3.3097
80.975		3.3106
81.194		3.3102
85.120		3.3146
86.044		3.3149
90.148		3.3186
91.100		3.3184
91.320		3.3186
95.298		3.3219
96.177		3.3228
98.732		3.3237
99.354		3.3240
