# Supplementary material for: Coordination nano-space as stage of hydrogen ortho–para conversion
Source: R Soc Open Sci. 2015 Jul 29;2(7):150006. doi: 10.1098/rsos.150006 (PMC4632575; doi:10.1098/rsos.150006)
Supplement: This zipped folder contains the supplementaly informantion (PDF) and raw data of SR powder diffraction and Raman spectrum. The raw data are organised into a folder structure with README.txt files used to provide guidance on the contents. [file rsos150006supp1.zip › Suppl_data_and_info/Isotherms/Fig1b_65K_down.TXT]

ƒKƒXˆ³down	J	mol/poredown	D	E	F	G	H	I	J
99.122		2.7484
91.547		2.7395
90.998		2.7395
81.589		2.7267
80.909		2.7257
71.492		2.7107
70.800		2.7093
61.200		2.6895
60.667		2.6887
46.612		2.6529
45.359		2.6487
36.185		2.6159
35.217		2.6117
26.272		2.5645
25.247		2.5575
18.652		2.5027
17.591		2.4912
13.470		2.4355
12.562		2.4200
8.8198		2.3342
7.9127		2.3049
7.5343		2.2919
5.6020		2.2060
4.3531		2.1259
3.5272		2.0511
3.0797		2.0015
2.8397		1.9699
2.6037		1.9368
2.5224		1.9212
2.1847		1.8652
1.9365		1.8130
1.7290		1.7654
1.5662		1.7207
1.4400		1.6784
1.3139		1.6403
1.2181		1.6040
1.1341		1.5696
1.0609		1.5373
0.99692		1.5066
0.95077		1.4831
0.90710		1.4598
0.87085		1.4393
0.84029		1.4214
0.79495		1.3934
0.75958		1.3703
0.73284		1.3521
0.70264		1.3306
0.67391		1.3091
0.64704		1.2883
0.62238		1.2682
0.59934		1.2488
0.57818		1.2301
0.55852		1.2120
0.54000		1.1946
0.52241		1.1776
0.50609		1.1612
0.49063		1.1452
0.46246		1.1146
0.43718		1.0857
0.41443		1.0583
0.39404		1.0325
0.37540		1.0078
0.35847		0.98441
0.34277		0.96190
0.32840		0.94041
0.31497		0.91996
0.30264		0.90021
0.29117		0.88114
0.28051		0.86299
0.27046		0.84543
0.26114		0.82853
0.25236		0.81236
0.24410		0.79674
0.23268		0.77426
0.22182		0.75279
0.21214		0.73254
0.20328		0.71323
0.19483		0.69469
0.18707		0.67726
0.17984		0.66031
0.17323		0.64439
0.16500		0.62429
0.15733		0.60509
0.15024		0.58684
0.14364		0.56926
0.13762		0.55301
