# Supplementary material for: Coordination nano-space as stage of hydrogen ortho–para conversion
Source: R Soc Open Sci. 2015 Jul 29;2(7):150006. doi: 10.1098/rsos.150006 (PMC4632575; doi:10.1098/rsos.150006)
Supplement: This zipped folder contains the supplementaly informantion (PDF) and raw data of SR powder diffraction and Raman spectrum. The raw data are organised into a folder structure with README.txt files used to provide guidance on the contents. [file rsos150006supp1.zip › Suppl_data_and_info/Isotherms/Fig1b_65K_up.TXT]

Pe/kPaup	C	mol/poreup
0.0041722		0.028683
0.0085187		0.057614
0.016247		0.10560
0.024962		0.15250
0.034480		0.19850
0.045834		0.24816
0.057787		0.29550
0.070144		0.34194
0.084447		0.39066
0.098629		0.43795
0.10985		0.47189
0.12079		0.50512
0.13212		0.53738
0.14335		0.56882
0.15514		0.59937
0.16694		0.62921
0.17881		0.65800
0.19091		0.68592
0.20304		0.71287
0.21498		0.73829
0.22700		0.76309
0.23872		0.78664
0.25092		0.80976
0.26262		0.83151
0.27407		0.85205
0.28547		0.87201
0.29678		0.89110
0.30809		0.90951
0.31911		0.92710
0.32992		0.94374
0.34993		0.97342
0.36882		1.0003
0.38640		1.0241
0.40234		1.0450
0.41022		1.0545
0.43714		1.0874
0.46385		1.1183
0.49018		1.1473
0.51568		1.1738
0.54057		1.1982
0.56451		1.2205
0.58756		1.2410
0.60929		1.2598
0.62951		1.2767
0.64872		1.2921
0.68271		1.3182
0.71120		1.3391
0.75685		1.3712
0.79935		1.3993
0.83879		1.4239
0.87512		1.4456
0.90849		1.4645
0.93835		1.4811
0.98824		1.5070
1.0273		1.5269
1.2935		1.6383
1.5703		1.7254
1.8225		1.7924
2.0423		1.8405
2.2131		1.8758
2.3515		1.9002
2.5101		1.9267
2.5549		1.9342
3.5679		2.0610
4.3246		2.1276
4.7721		2.1596
4.9999		2.1749
5.0853		2.1810
6.6353		2.2611
7.4937		2.2957
7.6198		2.3017
9.4545		2.3577
10.207		2.3766
12.314		2.4207
12.689		2.4278
14.946		2.4636
15.255		2.4682
17.412		2.4948
17.957		2.5007
20.162		2.5228
20.361		2.5251
24.897		2.5608
25.401		2.5650
29.945		2.5917
30.584		2.5950
35.083		2.6168
35.551		2.6194
40.197		2.6368
40.640		2.6379
45.277		2.6530
45.705		2.6545
50.383		2.6672
50.786		2.6684
60.142		2.6893
60.891		2.6915
65.642		2.7002
65.992		2.7008
70.707		2.7095
71.073		2.7099
75.800		2.7177
76.142		2.7188
80.889		2.7247
81.202		2.7258
85.945		2.7321
86.287		2.7319
91.018		2.7383
91.368		2.7379
96.087		2.7437
96.421		2.7440
99.268		2.7485
99.476		2.7487
