# Supplementary material for: Coordination nano-space as stage of hydrogen ortho–para conversion
Source: R Soc Open Sci. 2015 Jul 29;2(7):150006. doi: 10.1098/rsos.150006 (PMC4632575; doi:10.1098/rsos.150006)
Supplement: This zipped folder contains the supplementaly informantion (PDF) and raw data of SR powder diffraction and Raman spectrum. The raw data are organised into a folder structure with README.txt files used to provide guidance on the contents. [file rsos150006supp1.zip › Suppl_data_and_info/Isotherms/Fig1b_77K_down.TXT]

ˆ³—Ídown	J	mol/poredown	D	E	F	G	H	I	J
95.979		2.4542
91.012		2.4398
85.951		2.4242
80.918		2.4061
75.865		2.3873
70.833		2.3669
65.796		2.3443
60.767		2.3200
50.816		2.2625
50.381		2.2596
45.462		2.2254
40.531		2.1859
35.059		2.1343
30.641		2.0838
30.026		2.0760
21.605		1.9435
20.262		1.9156
16.133		1.8159
14.965		1.7813
11.434		1.6540
10.079		1.5910
7.6580		1.4533
6.1689		1.3413
5.5058		1.2823
5.0257		1.2325
4.1591		1.1342
3.5162		1.0468
3.0199		0.96819
2.6211		0.89811
2.3037		0.83442
2.0311		0.77787
1.8195		0.72556
1.4696		0.63613
1.2267		0.55928
1.0609		0.50417
1.0030		0.48395
0.85503		0.42945
0.73578		0.38242
0.59607		0.32329
0.48883		0.27458
0.38196		0.22271
0.28680		0.17332
0.19836		0.12436
0.11839		0.077092
0.095196		0.062747
