# Supplementary material for: Coordination nano-space as stage of hydrogen ortho–para conversion
Source: R Soc Open Sci. 2015 Jul 29;2(7):150006. doi: 10.1098/rsos.150006 (PMC4632575; doi:10.1098/rsos.150006)
Supplement: This zipped folder contains the supplementaly informantion (PDF) and raw data of SR powder diffraction and Raman spectrum. The raw data are organised into a folder structure with README.txt files used to provide guidance on the contents. [file rsos150006supp1.zip › Suppl_data_and_info/Isotherms/Fig1b_77K_up.TXT]

Pe/kPaup	C	mol/poreup
5.6196e-05		1.9783e-06
0.033857		0.026935
0.065580		0.047992
0.10252		0.071204
0.24599		0.15353
0.36305		0.21462
0.41190		0.23895
0.58256		0.31756
0.71068		0.37161
0.90703		0.44815
1.0451		0.49736
1.4207		0.61852
1.7503		0.70893
2.0230		0.77580
2.2508		0.82516
2.5275		0.88247
2.6130		0.89916
3.5447		1.0515
4.2201		1.1445
4.6921		1.1995
5.1274		1.2466
6.4456		1.3659
7.1901		1.4234
7.7312		1.4606
9.4115		1.5603
10.160		1.5995
12.097		1.6841
12.674		1.7077
14.778		1.7788
15.429		1.7985
17.508		1.8552
18.024		1.8680
20.596		1.9266
24.794		2.0044
25.494		2.0154
29.949		2.0780
30.653		2.0841
35.136		2.1375
35.714		2.1442
40.832		2.1918
45.877		2.2320
50.979		2.2668
60.487		2.3211
61.101		2.3240
65.918		2.3475
71.020		2.3695
76.105		2.3898
81.191		2.4091
86.301		2.4253
91.362		2.4407
96.451		2.4557
99.568		2.4635
