# Supplementary material for: Coordination nano-space as stage of hydrogen ortho–para conversion
Source: R Soc Open Sci. 2015 Jul 29;2(7):150006. doi: 10.1098/rsos.150006 (PMC4632575; doi:10.1098/rsos.150006)
Supplement: This zipped folder contains the supplementaly informantion (PDF) and raw data of SR powder diffraction and Raman spectrum. The raw data are organised into a folder structure with README.txt files used to provide guidance on the contents. [file rsos150006supp1.zip › Suppl_data_and_info/Powder_Diffraction_Data/Degass/degas_27K_054962A.dat]

            0.01            1376
            0.02            1116
            0.03             976
            0.04             820
            0.05             672
            0.06             564
            0.07             500
            0.08             516
            0.09             512
             0.1             508
            0.11             480
            0.12             500
            0.13             480
            0.14             504
            0.15             508
            0.16             508
            0.17             496
            0.18             496
            0.19             492
             0.2             508
            0.21             480
            0.22             496
            0.23             516
            0.24             488
            0.25             528
            0.26             480
            0.27             500
            0.28             492
            0.29             484
             0.3             488
            0.31             496
            0.32             488
            0.33             524
            0.34             508
            0.35             504
            0.36             500
            0.37             528
            0.38             500
            0.39             512
             0.4             532
            0.41             488
            0.42             516
            0.43             508
            0.44             496
            0.45             524
            0.46             508
            0.47             512
            0.48             532
            0.49             496
             0.5             488
            0.51             532
            0.52             524
            0.53             512
            0.54             552
            0.55             500
            0.56             500
            0.57             528
            0.58             516
            0.59             516
             0.6             516
            0.61             500
            0.62             496
            0.63             496
            0.64             512
            0.65             484
            0.66             496
            0.67             512
            0.68             492
            0.69             568
             0.7             532
            0.71             524
            0.72             504
            0.73             520
            0.74             524
            0.75             540
            0.76             532
            0.77             540
            0.78             544
            0.79             532
             0.8             536
            0.81             548
            0.82             556
            0.83             576
            0.84             568
            0.85             568
            0.86             612
            0.87             624
            0.88             624
            0.89             680
             0.9             684
            0.91             692
            0.92             740
            0.93             780
            0.94             776
            0.95             820
            0.96             848
            0.97             888
            0.98             944
            0.99            1004
               1            1016
            1.01            1092
            1.02            1164
            1.03            1156
            1.04            1240
            1.05            1276
            1.06            1308
            1.07            1384
            1.08            1448
            1.09            1512
             1.1            1544
            1.11            1592
            1.12            1668
            1.13            1684
            1.14            1776
            1.15            1780
            1.16            1852
            1.17            1956
            1.18            2020
            1.19            2012
             1.2            2068
            1.21            2160
            1.22            2184
            1.23            2224
            1.24            2244
            1.25            2280
            1.26            2360
            1.27            2340
            1.28            2428
            1.29            2480
             1.3            2552
            1.31            2560
            1.32            2608
            1.33            2644
            1.34            2676
            1.35            2668
            1.36            2772
            1.37            2752
            1.38            2828
            1.39            2788
             1.4            2864
            1.41            2884
            1.42            2952
            1.43            2916
            1.44            3048
            1.45            2972
            1.46            2996
            1.47            3080
            1.48            3104
            1.49            3092
             1.5            3116
            1.51            3132
            1.52            3112
            1.53            3204
            1.54            3176
            1.55            3188
            1.56            3260
            1.57            3248
            1.58            3256
            1.59            3308
             1.6            3316
            1.61            3248
            1.62            3284
            1.63            3364
            1.64            3300
            1.65            3364
            1.66            3376
            1.67            3332
            1.68            3368
            1.69            3412
             1.7            3464
            1.71            3520
            1.72            3560
            1.73            3564
            1.74            3648
            1.75            3640
            1.76            3716
            1.77            3828
            1.78            3856
            1.79            3888
             1.8            3968
            1.81            4092
            1.82            4184
            1.83            4292
            1.84            4428
            1.85            4544
            1.86            4740
            1.87            4800
            1.88            5048
            1.89            5348
             1.9            5476
            1.91            5652
            1.92            5980
            1.93            6168
            1.94            6452
            1.95            6660
            1.96            6920
            1.97            7108
            1.98            7296
            1.99            7416
               2            7680
            2.01            7812
            2.02            7932
            2.03            7924
            2.04            8144
            2.05            8152
            2.06            8288
            2.07            8364
            2.08            8456
            2.09            8516
             2.1            8600
            2.11            8560
            2.12            8636
            2.13            8712
            2.14            8796
            2.15            8820
            2.16            8860
            2.17            8720
            2.18            8872
            2.19            8844
             2.2            8864
            2.21            8840
            2.22            8900
            2.23            8892
            2.24            9004
            2.25            9048
            2.26            8972
            2.27            8968
            2.28            9056
            2.29            8984
             2.3            9032
            2.31            9064
            2.32            9048
            2.33            9072
            2.34            9104
            2.35            9084
            2.36            9216
            2.37            9244
            2.38            9280
            2.39            9204
             2.4            9292
            2.41            9208
            2.42            9204
            2.43            9240
            2.44            9276
            2.45            9256
            2.46            9412
            2.47            9304
            2.48            9408
            2.49            9328
             2.5            9408
            2.51            9340
            2.52            9492
            2.53            9464
            2.54            9476
            2.55            9596
            2.56            9532
            2.57            9568
            2.58            9664
            2.59            9588
             2.6            9612
            2.61            9708
            2.62            9740
            2.63            9592
            2.64            9764
            2.65            9688
            2.66            9800
            2.67            9860
            2.68            9884
            2.69            9772
             2.7            9988
            2.71            9880
            2.72            9896
            2.73           10060
            2.74           10012
            2.75            9964
            2.76           10116
            2.77           10092
            2.78           10088
            2.79           10108
             2.8           10052
            2.81            9988
            2.82           10224
            2.83           10120
            2.84           10224
            2.85           10204
            2.86           10240
            2.87           10228
            2.88           10332
            2.89           10268
             2.9           10352
            2.91           10360
            2.92           10436
            2.93           10460
            2.94           10564
            2.95           10444
            2.96           10548
            2.97           10564
            2.98           10676
            2.99           10612
               3           10652
            3.01           10576
            3.02           10640
            3.03           10640
            3.04           10760
            3.05           10728
            3.06           10848
            3.07           10772
            3.08           10808
            3.09           10856
             3.1           10864
            3.11           10924
            3.12           10976
            3.13           10984
            3.14           11064
            3.15           11100
            3.16           11156
            3.17           11116
            3.18           11216
            3.19           11148
             3.2           11184
            3.21           11308
            3.22           11332
            3.23           11240
            3.24           11356
            3.25           11308
            3.26           11432
            3.27           11408
            3.28           11512
            3.29           11388
             3.3           11428
            3.31           11496
            3.32           11524
            3.33           11664
            3.34           11676
            3.35           11580
            3.36           11744
            3.37           11620
            3.38           11648
            3.39           11784
             3.4           11764
            3.41           11788
            3.42           11884
            3.43           11836
            3.44           11920
            3.45           12020
            3.46           12032
            3.47           12008
            3.48           12152
            3.49           12056
             3.5           12080
            3.51           12188
            3.52           12208
            3.53           12116
            3.54           12296
            3.55           12196
            3.56           12288
            3.57           12324
            3.58           12464
            3.59           12336
             3.6           12540
            3.61           12408
            3.62           12412
            3.63           12624
            3.64           12540
            3.65           12540
            3.66           12704
            3.67           12716
            3.68           12728
            3.69           12904
             3.7           12780
            3.71           12732
            3.72           12992
            3.73           12792
            3.74           12980
            3.75           13016
            3.76           12980
            3.77           12976
            3.78           13184
            3.79           13060
             3.8           13164
            3.81           13108
            3.82           13200
            3.83           13192
            3.84           13320
            3.85           13316
            3.86           13376
            3.87           13484
            3.88           13480
            3.89           13492
             3.9           13476
            3.91           13488
            3.92           13632
            3.93           13752
            3.94           13624
            3.95           13664
            3.96           13800
            3.97           13892
            3.98           13968
            3.99           13968
               4           13928
            4.01           13944
            4.02           13992
            4.03           13952
            4.04           14104
            4.05           14224
            4.06           14288
            4.07           14268
            4.08           14440
            4.09           14368
             4.1           14616
            4.11           14496
            4.12           14620
            4.13           14536
            4.14           14768
            4.15           14776
            4.16           14816
            4.17           14972
            4.18           15088
            4.19           14936
             4.2           14960
            4.21           15088
            4.22           15396
            4.23           15496
            4.24           15496
            4.25           15612
            4.26           15836
            4.27           15952
            4.28           16200
            4.29           16616
             4.3           16924
            4.31           17840
            4.32           19452
            4.33           22176
            4.34           27908
            4.35           38720
            4.36           56940
            4.37           81176
            4.38           94960
            4.39           79112
             4.4           52580
            4.41           33940
            4.42           24972
            4.43           21092
            4.44           19760
            4.45           19016
            4.46           18944
            4.47           19024
            4.48           19276
            4.49           19488
             4.5           20040
            4.51           20608
            4.52           21332
            4.53           22112
            4.54           23156
            4.55           24544
            4.56           26864
            4.57           30140
            4.58           35924
            4.59           46744
             4.6           68880
            4.61          115920
            4.62          217828
            4.63          420896
            4.64          802472
            4.65         1258388
            4.66         1265388
            4.67          811760
            4.68          393488
            4.69          174244
             4.7           85124
            4.71           50484
            4.72           36072
            4.73           28960
            4.74           25456
            4.75           23304
            4.76           21904
            4.77           21216
            4.78           20636
            4.79           20092
             4.8           19632
            4.81           19296
            4.82           19104
            4.83           19004
            4.84           18824
            4.85           18492
            4.86           18420
            4.87           18240
            4.88           18292
            4.89           18292
             4.9           18288
            4.91           18172
            4.92           18320
            4.93           18144
            4.94           18124
            4.95           18272
            4.96           18172
            4.97           17992
            4.98           18084
            4.99           18008
               5           18176
            5.01           18472
            5.02           18240
            5.03           18188
            5.04           18220
            5.05           18308
            5.06           18400
            5.07           18432
            5.08           18488
            5.09           18392
             5.1           18600
            5.11           18552
            5.12           18668
            5.13           18608
            5.14           18528
            5.15           18688
            5.16           18836
            5.17           18804
            5.18           18972
            5.19           18928
             5.2           19024
            5.21           19020
            5.22           19256
            5.23           19096
            5.24           19144
            5.25           19336
            5.26           19488
            5.27           19340
            5.28           19500
            5.29           19604
             5.3           19832
            5.31           19756
            5.32           19808
            5.33           19804
            5.34           19928
            5.35           19920
            5.36           20036
            5.37           20172
            5.38           20272
            5.39           20180
             5.4           20404
            5.41           20404
            5.42           20552
            5.43           20760
            5.44           20708
            5.45           20732
            5.46           20956
            5.47           20924
            5.48           21096
            5.49           21216
             5.5           21336
            5.51           21264
            5.52           21516
            5.53           21400
            5.54           21744
            5.55           21732
            5.56           21936
            5.57           21860
            5.58           22060
            5.59           22060
             5.6           22252
            5.61           22396
            5.62           22460
            5.63           22400
            5.64           22584
            5.65           22592
            5.66           22984
            5.67           23144
            5.68           23216
            5.69           23312
             5.7           23304
            5.71           23332
            5.72           23616
            5.73           23928
            5.74           23924
            5.75           23864
            5.76           24132
            5.77           24276
            5.78           24376
            5.79           24728
             5.8           24728
            5.81           24788
            5.82           24936
            5.83           24952
            5.84           25292
            5.85           25604
            5.86           25640
            5.87           25764
            5.88           26048
            5.89           25996
             5.9           26256
            5.91           26604
            5.92           26836
            5.93           26976
            5.94           27320
            5.95           27488
            5.96           27800
            5.97           28076
            5.98           28344
            5.99           28616
               6           29220
            6.01           29604
            6.02           30220
            6.03           30896
            6.04           31764
            6.05           32284
            6.06           33584
            6.07           34716
            6.08           36044
            6.09           37604
             6.1           39560
            6.11           42224
            6.12           46896
            6.13           54640
            6.14           70820
            6.15          105132
            6.16          176348
            6.17          317720
            6.18          598528
            6.19         1040808
             6.2         1388004
            6.21         1168396
            6.22          686984
            6.23          329340
            6.24          158696
            6.25           90452
            6.26           62816
            6.27           51460
            6.28           46232
            6.29           43700
             6.3           43508
            6.31           43752
            6.32           45528
            6.33           48976
            6.34           54936
            6.35           64532
            6.36           82320
            6.37          109952
            6.38          152776
            6.39          201264
             6.4          224888
            6.41          197068
            6.42          145268
            6.43           99932
            6.44           72660
            6.45           57824
            6.46           49536
            6.47           44704
            6.48           42032
            6.49           39864
             6.5           38904
            6.51           38096
            6.52           37460
            6.53           36756
            6.54           36904
            6.55           36488
            6.56           36436
            6.57           36676
            6.58           36436
            6.59           36128
             6.6           36432
            6.61           36324
            6.62           36364
            6.63           36684
            6.64           36564
            6.65           36524
            6.66           36844
            6.67           37088
            6.68           37276
            6.69           37476
             6.7           37488
            6.71           37268
            6.72           37736
            6.73           37820
            6.74           37944
            6.75           38308
            6.76           38512
            6.77           38224
            6.78           38752
            6.79           38912
             6.8           39032
            6.81           39380
            6.82           39316
            6.83           39424
            6.84           39804
            6.85           39876
            6.86           40364
            6.87           41176
            6.88           41752
            6.89           42732
             6.9           45224
            6.91           48552
            6.92           54252
            6.93           59768
            6.94           60308
            6.95           55492
            6.96           50304
            6.97           46108
            6.98           44056
            6.99           43372
               7           42748
            7.01           42316
            7.02           42500
            7.03           42472
            7.04           42668
            7.05           42864
            7.06           42956
            7.07           42768
            7.08           43328
            7.09           43168
             7.1           43432
            7.11           43372
            7.12           43696
            7.13           43780
            7.14           44116
            7.15           43912
            7.16           44268
            7.17           44520
            7.18           44468
            7.19           44364
             7.2           44780
            7.21           44508
            7.22           44804
            7.23           44968
            7.24           45488
            7.25           45304
            7.26           45808
            7.27           45608
            7.28           45848
            7.29           46072
             7.3           46044
            7.31           46096
            7.32           46488
            7.33           46224
            7.34           46544
            7.35           46892
            7.36           46896
            7.37           46912
            7.38           47200
            7.39           46968
             7.4           47224
            7.41           47568
            7.42           47628
            7.43           47724
            7.44           48148
            7.45           48076
            7.46           48512
            7.47           48952
            7.48           48948
            7.49           48824
             7.5           49432
            7.51           49208
            7.52           49684
            7.53           49908
            7.54           50428
            7.55           50444
            7.56           51116
            7.57           50876
            7.58           51712
            7.59           52416
             7.6           53148
            7.61           53516
            7.62           55012
            7.63           55736
            7.64           57736
            7.65           59996
            7.66           62728
            7.67           66028
            7.68           71884
            7.69           79684
             7.7           92872
            7.71          114896
            7.72          149560
            7.73          204596
            7.74          292148
            7.75          400916
            7.76          485700
            7.77          464640
            7.78          355764
            7.79          242016
             7.8          164384
            7.81          118936
            7.82           93348
            7.83           79360
            7.84           70456
            7.85           64444
            7.86           61152
            7.87           57872
            7.88           56204
            7.89           55124
             7.9           53892
            7.91           52548
            7.92           52144
            7.93           51216
            7.94           50860
            7.95           50324
            7.96           49964
            7.97           49396
            7.98           49456
            7.99           48904
               8           48780
            8.01           49200
            8.02           48936
            8.03           48452
            8.04           48988
            8.05           49104
            8.06           49732
            8.07           51032
            8.08           52292
            8.09           52492
             8.1           52296
            8.11           50588
            8.12           49088
            8.13           48596
            8.14           47864
            8.15           47300
            8.16           47168
            8.17           46792
            8.18           46732
            8.19           46772
             8.2           46408
            8.21           46224
            8.22           46636
            8.23           46228
            8.24           46500
            8.25           46560
            8.26           46192
            8.27           45876
            8.28           46364
            8.29           46200
             8.3           46732
            8.31           47324
            8.32           48168
            8.33           48844
            8.34           50736
            8.35           51836
            8.36           52792
            8.37           52216
            8.38           50736
            8.39           48696
             8.4           47496
            8.41           45824
            8.42           45132
            8.43           45040
            8.44           44528
            8.45           43892
            8.46           43984
            8.47           43836
            8.48           43456
            8.49           43592
             8.5           43480
            8.51           43212
            8.52           43020
            8.53           42992
            8.54           43280
            8.55           43464
            8.56           43336
            8.57           43412
            8.58           43656
            8.59           43800
             8.6           43868
            8.61           44248
            8.62           44084
            8.63           43680
            8.64           43308
            8.65           42648
            8.66           42488
            8.67           42716
            8.68           43056
            8.69           43372
             8.7           44604
            8.71           46148
            8.72           49420
            8.73           55484
            8.74           66216
            8.75           84540
            8.76          115868
            8.77          152672
            8.78          174744
            8.79          152860
             8.8          112264
            8.81           78508
            8.82           59776
            8.83           49776
            8.84           45060
            8.85           42568
            8.86           41052
            8.87           40212
            8.88           39580
            8.89           38936
             8.9           38620
            8.91           38692
            8.92           38148
            8.93           37864
            8.94           37852
            8.95           37368
            8.96           37212
            8.97           37308
            8.98           36996
            8.99           36688
               9           36644
            9.01           36396
            9.02           36420
            9.03           36536
            9.04           36196
            9.05           36012
            9.06           36156
            9.07           35848
            9.08           35924
            9.09           36088
             9.1           35992
            9.11           35784
            9.12           36308
            9.13           36232
            9.14           36716
            9.15           37012
            9.16           37204
            9.17           36892
            9.18           36832
            9.19           36112
             9.2           36096
            9.21           36060
            9.22           36140
            9.23           36108
            9.24           36912
            9.25           37512
            9.26           39128
            9.27           42348
            9.28           48692
            9.29           62336
             9.3           91364
            9.31          145828
            9.32          238696
            9.33          322032
            9.34          294512
            9.35          193968
            9.36          111304
            9.37           67060
            9.38           48312
            9.39           40792
             9.4           37124
            9.41           35096
            9.42           34192
            9.43           33184
            9.44           33120
            9.45           32972
            9.46           32560
            9.47           32032
            9.48           32092
            9.49           31752
             9.5           31568
            9.51           31536
            9.52           31468
            9.53           31032
            9.54           31116
            9.55           30760
            9.56           30792
            9.57           30832
            9.58           30752
            9.59           30412
             9.6           30752
            9.61           30444
            9.62           30668
            9.63           30924
            9.64           30916
            9.65           31052
            9.66           31500
            9.67           31968
            9.68           32608
            9.69           33500
             9.7           34060
            9.71           34656
            9.72           35324
            9.73           35408
            9.74           35704
            9.75           35984
            9.76           35600
            9.77           35152
            9.78           35148
            9.79           34876
             9.8           35312
            9.81           36160
            9.82           36292
            9.83           34816
            9.84           33496
            9.85           32056
            9.86           31680
            9.87           32072
            9.88           32944
            9.89           34428
             9.9           37688
            9.91           42160
            9.92           49292
            9.93           58124
            9.94           65292
            9.95           65400
            9.96           58572
            9.97           48432
            9.98           40500
            9.99           35484
              10           32328
           10.01           30504
           10.02           29316
           10.03           28352
           10.04           27880
           10.05           27616
           10.06           27164
           10.07           26856
           10.08           26716
           10.09           26540
            10.1           26380
           10.11           26464
           10.12           26312
           10.13           26044
           10.14           26016
           10.15           25940
           10.16           26012
           10.17           25952
           10.18           25996
           10.19           25880
            10.2           26172
           10.21           26140
           10.22           26236
           10.23           26564
           10.24           26972
           10.25           27448
           10.26           28840
           10.27           30172
           10.28           33668
           10.29           38376
            10.3           44372
           10.31           49772
           10.32           51592
           10.33           46796
           10.34           40000
           10.35           34680
           10.36           31120
           10.37           28952
           10.38           27700
           10.39           26932
            10.4           26416
           10.41           26152
           10.42           25796
           10.43           25516
           10.44           25556
           10.45           25196
           10.46           25044
           10.47           25080
           10.48           24836
           10.49           24608
            10.5           24700
           10.51           24468
           10.52           24420
           10.53           24360
           10.54           24144
           10.55           23824
           10.56           23936
           10.57           23752
           10.58           23640
           10.59           23700
            10.6           23620
           10.61           23384
           10.62           23364
           10.63           23268
           10.64           23272
           10.65           23392
           10.66           23276
           10.67           23072
           10.68           23384
           10.69           23172
            10.7           23296
           10.71           23400
           10.72           23488
           10.73           23364
           10.74           23764
           10.75           23740
           10.76           24176
           10.77           24472
           10.78           24876
           10.79           25340
            10.8           26508
           10.81           28028
           10.82           30328
           10.83           34164
           10.84           39960
           10.85           47856
           10.86           58656
           10.87           66908
           10.88           66776
           10.89           57580
            10.9           46476
           10.91           37604
           10.92           32304
           10.93           28856
           10.94           27144
           10.95           26108
           10.96           25408
           10.97           24848
           10.98           24800
           10.99           24496
              11           24592
           11.01           24580
           11.02           24612
           11.03           24564
           11.04           25076
           11.05           25188
           11.06           25604
           11.07           26260
           11.08           26868
           11.09           27540
            11.1           29076
           11.11           30204
           11.12           32696
           11.13           35816
           11.14           40264
           11.15           46492
           11.16           57440
           11.17           73148
           11.18           98872
           11.19          134828
            11.2          175636
           11.21          205432
           11.22          204804
           11.23          168696
           11.24          124444
           11.25           88916
           11.26           66352
           11.27           52088
           11.28           43384
           11.29           37380
            11.3           33680
           11.31           30964
           11.32           29008
           11.33           27316
           11.34           26164
           11.35           25020
           11.36           24392
           11.37           23836
           11.38           22888
           11.39           22532
            11.4           22244
           11.41           21852
           11.42           21800
           11.43           21512
           11.44           21212
           11.45           21036
           11.46           20900
           11.47           20608
           11.48           20652
           11.49           20556
            11.5           20512
           11.51           20332
           11.52           20376
           11.53           20052
           11.54           20092
           11.55           20020
           11.56           20004
           11.57           19764
           11.58           19904
           11.59           19904
            11.6           19884
           11.61           19636
           11.62           19632
           11.63           19564
           11.64           19660
           11.65           19464
           11.66           19552
           11.67           19516
           11.68           19448
           11.69           19300
            11.7           19420
           11.71           19228
           11.72           19364
           11.73           19508
           11.74           19456
           11.75           19412
           11.76           19336
           11.77           19552
           11.78           19548
           11.79           19736
            11.8           19716
           11.81           19464
           11.82           19624
           11.83           19528
           11.84           19584
           11.85           19644
           11.86           19548
           11.87           19176
           11.88           19352
           11.89           19160
            11.9           19224
           11.91           19224
           11.92           19236
           11.93           19084
           11.94           19072
           11.95           18876
           11.96           18948
           11.97           18984
           11.98           18940
           11.99           18816
              12           18840
           12.01           18812
           12.02           18924
           12.03           18996
           12.04           19064
           12.05           19192
           12.06           19524
           12.07           19836
           12.08           20336
           12.09           21212
            12.1           22132
           12.11           23492
           12.12           25292
           12.13           26536
           12.14           27004
           12.15           26268
           12.16           24348
           12.17           22652
           12.18           21560
           12.19           20608
            12.2           20132
           12.21           19892
           12.22           19616
           12.23           19176
           12.24           19300
           12.25           19112
           12.26           19144
           12.27           19096
           12.28           19124
           12.29           19012
            12.3           19344
           12.31           19324
           12.32           19580
           12.33           19916
           12.34           20292
           12.35           21008
           12.36           22760
           12.37           25524
           12.38           31924
           12.39           45112
            12.4           69764
           12.41          113968
           12.42          177940
           12.43          212616
           12.44          180268
           12.45          117780
           12.46           68124
           12.47           41104
           12.48           29272
           12.49           24040
            12.5           21608
           12.51           20516
           12.52           19836
           12.53           19192
           12.54           19152
           12.55           18724
           12.56           18616
           12.57           18612
           12.58           18444
           12.59           18300
            12.6           18412
           12.61           18192
           12.62           18360
           12.63           18224
           12.64           18276
           12.65           18168
           12.66           18392
           12.67           18332
           12.68           18480
           12.69           18456
            12.7           18552
           12.71           18640
           12.72           18952
           12.73           19028
           12.74           19524
           12.75           19912
           12.76           20756
           12.77           21780
           12.78           23612
           12.79           25860
            12.8           29496
           12.81           33484
           12.82           36852
           12.83           37496
           12.84           35096
           12.85           30612
           12.86           26632
           12.87           23568
           12.88           21736
           12.89           20320
            12.9           19624
           12.91           19124
           12.92           18844
           12.93           18708
           12.94           18416
           12.95           18300
           12.96           18212
           12.97           18140
           12.98           18132
           12.99           18140
              13           18120
           13.01           17932
           13.02           18164
           13.03           18148
           13.04           18384
           13.05           18516
           13.06           18636
           13.07           18728
           13.08           19036
           13.09           19200
            13.1           19516
           13.11           19888
           13.12           20468
           13.13           20908
           13.14           21844
           13.15           22716
           13.16           24180
           13.17           25984
           13.18           28204
           13.19           30728
            13.2           34548
           13.21           39104
           13.22           47468
           13.23           60768
           13.24           81228
           13.25          112340
           13.26          159448
           13.27          212612
           13.28          251864
           13.29          242548
            13.3          189548
           13.31          131568
           13.32           88984
           13.33           62552
           13.34           47128
           13.35           38060
           13.36           32316
           13.37           28340
           13.38           26032
           13.39           24208
            13.4           22800
           13.41           22048
           13.42           21260
           13.43           20784
           13.44           20672
           13.45           20336
           13.46           20560
           13.47           20892
           13.48           21104
           13.49           21728
            13.5           23240
           13.51           24864
           13.52           27896
           13.53           32008
           13.54           37336
           13.55           43200
           13.56           48032
           13.57           47184
           13.58           42236
           13.59           35416
            13.6           29848
           13.61           26064
           13.62           23796
           13.63           22252
           13.64           21428
           13.65           20716
           13.66           19952
           13.67           19112
           13.68           18584
           13.69           18156
            13.7           17968
           13.71           17876
           13.72           17692
           13.73           17648
           13.74           17648
           13.75           17680
           13.76           17812
           13.77           18192
           13.78           18276
           13.79           18512
            13.8           19016
           13.81           19664
           13.82           20740
           13.83           22228
           13.84           24660
           13.85           28820
           13.86           36440
           13.87           49272
           13.88           70896
           13.89           99316
            13.9          123376
           13.91          123644
           13.92           99956
           13.93           70104
           13.94           49768
           13.95           39612
           13.96           36968
           13.97           39728
           13.98           48596
           13.99           64456
              14           90896
           14.01          127392
           14.02          147288
           14.03          129048
           14.04           88816
           14.05           54532
           14.06           35432
           14.07           26732
           14.08           22328
           14.09           20056
            14.1           19040
           14.11           18264
           14.12           17652
           14.13           17412
           14.14           16932
           14.15           16756
           14.16           16700
           14.17           16588
           14.18           16472
           14.19           16416
            14.2           16380
           14.21           16284
           14.22           16372
           14.23           16184
           14.24           16300
           14.25           16252
           14.26           16180
           14.27           16084
           14.28           16112
           14.29           15960
            14.3           16084
           14.31           16100
           14.32           16056
           14.33           15980
           14.34           16196
           14.35           16064
           14.36           16168
           14.37           16280
           14.38           16336
           14.39           16208
            14.4           16408
           14.41           16388
           14.42           16472
           14.43           16632
           14.44           16672
           14.45           16728
           14.46           17080
           14.47           16988
           14.48           17212
           14.49           17476
            14.5           17544
           14.51           17872
           14.52           18244
           14.53           18652
           14.54           19304
           14.55           20024
           14.56           20852
           14.57           21936
           14.58           23752
           14.59           25552
            14.6           28860
           14.61           33428
           14.62           40064
           14.63           50380
           14.64           66492
           14.65           86428
           14.66          110368
           14.67          125564
           14.68          120872
           14.69           99588
            14.7           75096
           14.71           54888
           14.72           41612
           14.73           33732
           14.74           28568
           14.75           25144
           14.76           23108
           14.77           21560
           14.78           20488
           14.79           19732
            14.8           19112
           14.81           18524
           14.82           18372
           14.83           17812
           14.84           17788
           14.85           17724
           14.86           17476
           14.87           17284
           14.88           17336
           14.89           17172
            14.9           17020
           14.91           17164
           14.92           16860
           14.93           16868
           14.94           16852
           14.95           16912
           14.96           16920
           14.97           16876
           14.98           16712
           14.99           16700
              15           16932
           15.01           16740
           15.02           16884
           15.03           16968
           15.04           17188
           15.05           17044
           15.06           17212
           15.07           17176
           15.08           17324
           15.09           17372
            15.1           17436
           15.11           17456
           15.12           17812
           15.13           17696
           15.14           17980
           15.15           18288
           15.16           18468
           15.17           18776
           15.18           18996
           15.19           19336
            15.2           19852
           15.21           20588
           15.22           21312
           15.23           22052
           15.24           23296
           15.25           24736
           15.26           26688
           15.27           29672
           15.28           33576
           15.29           39372
            15.3           48956
           15.31           62404
           15.32           81996
           15.33          105256
           15.34          122036
           15.35          120532
           15.36          103216
           15.37           78384
           15.38           58828
           15.39           45544
            15.4           37508
           15.41           32396
           15.42           29584
           15.43           27644
           15.44           26868
           15.45           26416
           15.46           26756
           15.47           27196
           15.48           28992
           15.49           31060
            15.5           34444
           15.51           39752
           15.52           47188
           15.53           57716
           15.54           72900
           15.55           89456
           15.56          102988
           15.57          104876
           15.58           92600
           15.59           74108
            15.6           57880
           15.61           45264
           15.62           37072
           15.63           31872
           15.64           28236
           15.65           25608
           15.66           23852
           15.67           22568
           15.68           21416
           15.69           20732
            15.7           19900
           15.71           19320
           15.72           19016
           15.73           18596
           15.74           18404
           15.75           18160
           15.76           17976
           15.77           17652
           15.78           17800
           15.79           17668
            15.8           17744
           15.81           17864
           15.82           18088
           15.83           18440
           15.84           19600
           15.85           21124
           15.86           22356
           15.87           22620
           15.88           21172
           15.89           19476
            15.9           18340
           15.91           17748
           15.92           17588
           15.93           17504
           15.94           17380
           15.95           17224
           15.96           17384
           15.97           17100
           15.98           17040
           15.99           17088
              16           17068
           16.01           16972
           16.02           17028
           16.03           16912
           16.04           16948
           16.05           17040
           16.06           17200
           16.07           17224
           16.08           17484
           16.09           17620
            16.1           18104
           16.11           18616
           16.12           19080
           16.13           20032
           16.14           21576
           16.15           23152
           16.16           25588
           16.17           27744
           16.18           28500
           16.19           27652
            16.2           26252
           16.21           24132
           16.22           22932
           16.23           22052
           16.24           21560
           16.25           20644
           16.26           20104
           16.27           19224
           16.28           18580
           16.29           17960
            16.3           17488
           16.31           17120
           16.32           17152
           16.33           16820
           16.34           16780
           16.35           16940
           16.36           16748
           16.37           16768
           16.38           16816
           16.39           16888
            16.4           17004
           16.41           17208
           16.42           17460
           16.43           17584
           16.44           17996
           16.45           18532
           16.46           19268
           16.47           20112
           16.48           20736
           16.49           21484
            16.5           22516
           16.51           24056
           16.52           26688
           16.53           30340
           16.54           34736
           16.55           39000
           16.56           42572
           16.57           42584
           16.58           39264
           16.59           34136
            16.6           29420
           16.61           25760
           16.62           23688
           16.63           22160
           16.64           21440
           16.65           21184
           16.66           20988
           16.67           20936
           16.68           21704
           16.69           22388
            16.7           23864
           16.71           26072
           16.72           28952
           16.73           33172
           16.74           39072
           16.75           46100
           16.76           53460
           16.77           57492
           16.78           55140
           16.79           48336
            16.8           40444
           16.81           33416
           16.82           28596
           16.83           25208
           16.84           22792
           16.85           21128
           16.86           20008
           16.87           19128
           16.88           18496
           16.89           18012
            16.9           17556
           16.91           17176
           16.92           16992
           16.93           16684
           16.94           16620
           16.95           16448
           16.96           16348
           16.97           16048
           16.98           15952
           16.99           15808
              17           15868
           17.01           15956
           17.02           15792
           17.03           15776
           17.04           15776
           17.05           15748
           17.06           15844
           17.07           15880
           17.08           16060
           17.09           16116
            17.1           16472
           17.11           16756
           17.12           17352
           17.13           17796
           17.14           18156
           17.15           18168
           17.16           17836
           17.17           17108
           17.18           16592
           17.19           16340
            17.2           16032
           17.21           15656
           17.22           15520
           17.23           15468
           17.24           15480
           17.25           15424
           17.26           15292
           17.27           15184
           17.28           15248
           17.29           15180
            17.3           15300
           17.31           15464
           17.32           15352
           17.33           15244
           17.34           15304
           17.35           15144
           17.36           15384
           17.37           15424
           17.38           15504
           17.39           15456
            17.4           15732
           17.41           15700
           17.42           15860
           17.43           15736
           17.44           15792
           17.45           15620
           17.46           15672
           17.47           15652
           17.48           15816
           17.49           16040
            17.5           16376
           17.51           16556
           17.52           17100
           17.53           17572
           17.54           18544
           17.55           20076
           17.56           22276
           17.57           26040
           17.58           32404
           17.59           41196
            17.6           52084
           17.61           60372
           17.62           59068
           17.63           50040
           17.64           39420
           17.65           30116
           17.66           24352
           17.67           20952
           17.68           18996
           17.69           17840
            17.7           17212
           17.71           16524
           17.72           16372
           17.73           16092
           17.74           15860
           17.75           15676
           17.76           15664
           17.77           15380
           17.78           15484
           17.79           15468
            17.8           15360
           17.81           15248
           17.82           15352
           17.83           15192
           17.84           15308
           17.85           15412
           17.86           15348
           17.87           15284
           17.88           15380
           17.89           15336
            17.9           15452
           17.91           15532
           17.92           15448
           17.93           15436
           17.94           15560
           17.95           15460
           17.96           15652
           17.97           15756
           17.98           15736
           17.99           15712
              18           15860
           18.01           15636
           18.02           15796
           18.03           15852
           18.04           15856
           18.05           15892
           18.06           16056
           18.07           16036
           18.08           16276
           18.09           16492
            18.1           16816
           18.11           17148
           18.12           17708
           18.13           18220
           18.14           19244
           18.15           20420
           18.16           21904
           18.17           23644
           18.18           26680
           18.19           30276
            18.2           36156
           18.21           43608
           18.22           50608
           18.23           54080
           18.24           52232
           18.25           44592
           18.26           36892
           18.27           30436
           18.28           25888
           18.29           22896
            18.3           21044
           18.31           19656
           18.32           19096
           18.33           18776
           18.34           18384
           18.35           18096
           18.36           18476
           18.37           18568
           18.38           18976
           18.39           19768
            18.4           20772
           18.41           22128
           18.42           24144
           18.43           25544
           18.44           26200
           18.45           25496
           18.46           23652
           18.47           21540
           18.48           20336
           18.49           19104
            18.5           18684
           18.51           18108
           18.52           17908
           18.53           17692
           18.54           17620
           18.55           17572
           18.56           17532
           18.57           17684
           18.58           18060
           18.59           18164
            18.6           18596
           18.61           19052
           18.62           19892
           18.63           21256
           18.64           23364
           18.65           27088
           18.66           34428
           18.67           46120
           18.68           63320
           18.69           78152
            18.7           80660
           18.71           75444
           18.72           73228
           18.73           73884
           18.74           74928
           18.75           74204
           18.76           75024
           18.77           77036
           18.78           77308
           18.79           70940
            18.8           60596
           18.81           49764
           18.82           41020
           18.83           34292
           18.84           29772
           18.85           26360
           18.86           24188
           18.87           22568
           18.88           21448
           18.89           20324
            18.9           19764
           18.91           19076
           18.92           18596
           18.93           18272
           18.94           17984
           18.95           17512
           18.96           17532
           18.97           17228
           18.98           17140
           18.99           17172
              19           16908
           19.01           16788
           19.02           16928
           19.03           16744
           19.04           16748
           19.05           16912
           19.06           16956
           19.07           16904
           19.08           17040
           19.09           17092
            19.1           17204
           19.11           17396
           19.12           17584
           19.13           17708
           19.14           18108
           19.15           18484
           19.16           19096
           19.17           19912
           19.18           21008
           19.19           22392
            19.2           24652
           19.21           27808
           19.22           33016
           19.23           40668
           19.24           51340
           19.25           66340
           19.26           84888
           19.27          100108
           19.28          104964
           19.29           93516
            19.3           73068
           19.31           54052
           19.32           40844
           19.33           32120
           19.34           27032
           19.35           24040
           19.36           22024
           19.37           20516
           19.38           19704
           19.39           18884
            19.4           18400
           19.41           18180
           19.42           17828
           19.43           17552
           19.44           17472
           19.45           17408
           19.46           17356
           19.47           17340
           19.48           17288
           19.49           17260
            19.5           17400
           19.51           17300
           19.52           17388
           19.53           17548
           19.54           17748
           19.55           17652
           19.56           17816
           19.57           18132
           19.58           18416
           19.59           18852
            19.6           19152
           19.61           19576
           19.62           20412
           19.63           20848
           19.64           22168
           19.65           24008
           19.66           26392
           19.67           30324
           19.68           36692
           19.69           45844
            19.7           58552
           19.71           71584
           19.72           79328
           19.73           80804
           19.74           80872
           19.75           79104
           19.76           77508
           19.77           74228
           19.78           71656
           19.79           69828
            19.8           67820
           19.81           61508
           19.82           53616
           19.83           45844
           19.84           39188
           19.85           34088
           19.86           30900
           19.87           28348
           19.88           27168
           19.89           26564
            19.9           26296
           19.91           26668
           19.92           27700
           19.93           29596
           19.94           32272
           19.95           35632
           19.96           38324
           19.97           39664
           19.98           39344
           19.99           36288
              20           32500
           20.01           28716
           20.02           25892
           20.03           23588
           20.04           22032
           20.05           21052
           20.06           20332
           20.07           19788
           20.08           19364
           20.09           19204
            20.1           19148
           20.11           18900
           20.12           18960
           20.13           19000
           20.14           19252
           20.15           19540
           20.16           20236
           20.17           20556
           20.18           21572
           20.19           22808
            20.2           24608
           20.21           27368
           20.22           31924
           20.23           38164
           20.24           47596
           20.25           59384
           20.26           70308
           20.27           75784
           20.28           73012
           20.29           61472
            20.3           48652
           20.31           38360
           20.32           31360
           20.33           26620
           20.34           24072
           20.35           22312
           20.36           21124
           20.37           20732
           20.38           20296
           20.39           20060
            20.4           20252
           20.41           20496
           20.42           21212
           20.43           22012
           20.44           23116
           20.45           24036
           20.46           24520
           20.47           23736
           20.48           22968
           20.49           21492
            20.5           20408
           20.51           19496
           20.52           18984
           20.53           18412
           20.54           18172
           20.55           17920
           20.56           17784
           20.57           17512
           20.58           17552
           20.59           17456
            20.6           17552
           20.61           17632
           20.62           17728
           20.63           17736
           20.64           18192
           20.65           18356
           20.66           18844
           20.67           19636
           20.68           20520
           20.69           21544
            20.7           23560
           20.71           25276
           20.72           26448
           20.73           26604
           20.74           25272
           20.75           23500
           20.76           22200
           20.77           20980
           20.78           20260
           20.79           19892
            20.8           19712
           20.81           19688
           20.82           19916
           20.83           20040
           20.84           20628
           20.85           21308
           20.86           22316
           20.87           23744
           20.88           26104
           20.89           28988
            20.9           33524
           20.91           38836
           20.92           44296
           20.93           47456
           20.94           47488
           20.95           42928
           20.96           36952
           20.97           31640
           20.98           27588
           20.99           24468
              21           22824
           21.01           21340
           21.02           20260
           21.03           19700
           21.04           19124
           21.05           18564
           21.06           18420
           21.07           18128
           21.08           17992
           21.09           17864
            21.1           17768
           21.11           17660
           21.12           17740
           21.13           17668
           21.14           17976
           21.15           18164
           21.16           18448
           21.17           18640
           21.18           19204
           21.19           19308
            21.2           19528
           21.21           19464
           21.22           19108
           21.23           18848
           21.24           18748
           21.25           18288
           21.26           18068
           21.27           17616
           21.28           17452
           21.29           17224
            21.3           17108
           21.31           16856
           21.32           16916
           21.33           16896
           21.34           16796
           21.35           16660
           21.36           16696
           21.37           16712
           21.38           16716
           21.39           16696
            21.4           16656
           21.41           16588
           21.42           16656
           21.43           16520
           21.44           16620
           21.45           16756
           21.46           16516
           21.47           16684
           21.48           16784
           21.49           16708
            21.5           16772
           21.51           16880
           21.52           16864
           21.53           16808
           21.54           16900
           21.55           16860
           21.56           16780
           21.57           16956
           21.58           16848
           21.59           16908
            21.6           17104
           21.61           17012
           21.62           17092
           21.63           17144
           21.64           17292
           21.65           17284
           21.66           17556
           21.67           17416
           21.68           17680
           21.69           17836
            21.7           17996
           21.71           18024
           21.72           18308
           21.73           18460
           21.74           18776
           21.75           19280
           21.76           19804
           21.77           20352
           21.78           21324
           21.79           22368
            21.8           23896
           21.81           26500
           21.82           29568
           21.83           33088
           21.84           37288
           21.85           39740
           21.86           40260
           21.87           37992
           21.88           33876
           21.89           29584
            21.9           26508
           21.91           24044
           21.92           22468
           21.93           21264
           21.94           20536
           21.95           19612
           21.96           19236
           21.97           18784
           21.98           18656
           21.99           18504
              22           18444
           22.01           18128
           22.02           18256
           22.03           18248
           22.04           18776
           22.05           19252
           22.06           19932
           22.07           20116
           22.08           20064
           22.09           19128
            22.1           18776
           22.11           18232
           22.12           17888
           22.13           17676
           22.14           17740
           22.15           17576
           22.16           17576
           22.17           17620
           22.18           17600
           22.19           17488
            22.2           17676
           22.21           17544
           22.22           17596
           22.23           17840
           22.24           17832
           22.25           17872
           22.26           18136
           22.27           18032
           22.28           18256
           22.29           18316
            22.3           18368
           22.31           18556
           22.32           18840
           22.33           18912
           22.34           19232
           22.35           19500
           22.36           19828
           22.37           20048
           22.38           20660
           22.39           20932
            22.4           21568
           22.41           22368
           22.42           23428
           22.43           24600
           22.44           26684
           22.45           28704
           22.46           32640
           22.47           38220
           22.48           45684
           22.49           55836
            22.5           68692
           22.51           79028
           22.52           85960
           22.53           86556
           22.54           83648
           22.55           78500
           22.56           74228
           22.57           68420
           22.58           63176
           22.59           57644
            22.6           51184
           22.61           44440
           22.62           38928
           22.63           33996
           22.64           30656
           22.65           28324
           22.66           26248
           22.67           24644
           22.68           23476
           22.69           22620
            22.7           22024
           22.71           21424
           22.72           20980
           22.73           20492
           22.74           20308
           22.75           20016
           22.76           19808
           22.77           19736
           22.78           19660
           22.79           19412
            22.8           19508
           22.81           19356
           22.82           19436
           22.83           19400
           22.84           19376
           22.85           19408
           22.86           19728
           22.87           19668
           22.88           20196
           22.89           20492
            22.9           21012
           22.91           21848
           22.92           23000
           22.93           24208
           22.94           26488
           22.95           29584
           22.96           33400
           22.97           38768
           22.98           46168
           22.99           53276
              23           58708
           23.01           59272
           23.02           54292
           23.03           46100
           23.04           38728
           23.05           32336
           23.06           28216
           23.07           25376
           23.08           23464
           23.09           22128
            23.1           21432
           23.11           20632
           23.12           20284
           23.13           20084
           23.14           19748
           23.15           19540
           23.16           19552
           23.17           19312
           23.18           19360
           23.19           19340
            23.2           19460
           23.21           19292
           23.22           19548
           23.23           19520
           23.24           19732
           23.25           20164
           23.26           20272
           23.27           20508
           23.28           21112
           23.29           21456
            23.3           22188
           23.31           23024
           23.32           23972
           23.33           25000
           23.34           27064
           23.35           29180
           23.36           32168
           23.37           36076
           23.38           40480
           23.39           45624
            23.4           51068
           23.41           54964
           23.42           57784
           23.43           59052
           23.44           59448
           23.45           58904
           23.46           58376
           23.47           56128
           23.48           52228
           23.49           45956
            23.5           38332
           23.51           31928
           23.52           27620
           23.53           25084
           23.54           23240
           23.55           22256
           23.56           21400
           23.57           20592
           23.58           20324
           23.59           19680
            23.6           19416
           23.61           19104
           23.62           18868
           23.63           18536
           23.64           18472
           23.65           18368
           23.66           18296
           23.67           18060
           23.68           18024
           23.69           17756
            23.7           17876
           23.71           17792
           23.72           17796
           23.73           17732
           23.74           17856
           23.75           17696
           23.76           17872
           23.77           17912
           23.78           18192
           23.79           18320
            23.8           18368
           23.81           18148
           23.82           18072
           23.83           17884
           23.84           17720
           23.85           17860
           23.86           17972
           23.87           18072
           23.88           18312
           23.89           18544
            23.9           18780
           23.91           18792
           23.92           18704
           23.93           18736
           23.94           18792
           23.95           18976
           23.96           19608
           23.97           20428
           23.98           21160
           23.99           22156
              24           23256
           24.01           23752
           24.02           23380
           24.03           22772
           24.04           21840
           24.05           20736
           24.06           20160
           24.07           19676
           24.08           19460
           24.09           19444
            24.1           19500
           24.11           19428
           24.12           19664
           24.13           19788
           24.14           20184
           24.15           20592
           24.16           20896
           24.17           21220
           24.18           22116
           24.19           22984
            24.2           24416
           24.21           26232
           24.22           28596
           24.23           31196
           24.24           35084
           24.25           39512
           24.26           44924
           24.27           49696
           24.28           52716
           24.29           54216
            24.3           54064
           24.31           51368
           24.32           47048
           24.33           42120
           24.34           37484
           24.35           34504
           24.36           33636
           24.37           34088
           24.38           35840
           24.39           38888
            24.4           42404
           24.41           45232
           24.42           46856
           24.43           45296
           24.44           41564
           24.45           36888
           24.46           32644
           24.47           28640
           24.48           26376
           24.49           24212
            24.5           22832
           24.51           21748
           24.52           20852
           24.53           20072
           24.54           19768
           24.55           19096
           24.56           18968
           24.57           18712
           24.58           18620
           24.59           18164
            24.6           18268
           24.61           17892
           24.62           17816
           24.63           17728
           24.64           17640
           24.65           17396
           24.66           17352
           24.67           17276
           24.68           17200
           24.69           17304
            24.7           17144
           24.71           16932
           24.72           17152
           24.73           17040
           24.74           16800
           24.75           16952
           24.76           16960
           24.77           16796
           24.78           16820
           24.79           16816
            24.8           16896
           24.81           16844
           24.82           16860
           24.83           16804
           24.84           16740
           24.85           16608
           24.86           16792
           24.87           16884
           24.88           16848
           24.89           16728
            24.9           16988
           24.91           16800
           24.92           16932
           24.93           17088
           24.94           17272
           24.95           17308
           24.96           17916
           24.97           18396
           24.98           19872
           24.99           22304
              25           25276
           25.01           27744
           25.02           28324
           25.03           26364
           25.04           23428
           25.05           21072
           25.06           19832
           25.07           19400
           25.08           19804
           25.09           20000
            25.1           20536
           25.11           20980
           25.12           20672
           25.13           19900
           25.14           19352
           25.15           18628
           25.16           18212
           25.17           18060
           25.18           17864
           25.19           17576
            25.2           17580
           25.21           17428
           25.22           17436
           25.23           17368
           25.24           17276
           25.25           17144
           25.26           17292
           25.27           17128
           25.28           17168
           25.29           17260
            25.3           17148
           25.31           17116
           25.32           17408
           25.33           17316
           25.34           17604
           25.35           17816
           25.36           18056
           25.37           18288
           25.38           18740
           25.39           19204
            25.4           20244
           25.41           21508
           25.42           23728
           25.43           26412
           25.44           30360
           25.45           33856
           25.46           36172
           25.47           35716
           25.48           32808
           25.49           29196
            25.5           26536
           25.51           24440
           25.52           22804
           25.53           21688
           25.54           20696
           25.55           19992
           25.56           19848
           25.57           19684
           25.58           20084
           25.59           20600
            25.6           20800
           25.61           20804
           25.62           20948
           25.63           20356
           25.64           20000
           25.65           19552
           25.66           19188
           25.67           18792
           25.68           18912
           25.69           18572
            25.7           18748
           25.71           18864
           25.72           19160
           25.73           19420
           25.74           20148
           25.75           20944
           25.76           22508
           25.77           24464
           25.78           27308
           25.79           29836
            25.8           32312
           25.81           32664
           25.82           31832
           25.83           30096
           25.84           27836
           25.85           25888
           25.86           24024
           25.87           22388
           25.88           21304
           25.89           20452
            25.9           19820
           25.91           19212
           25.92           19024
           25.93           18700
           25.94           18364
           25.95           18380
           25.96           18152
           25.97           17900
           25.98           17824
           25.99           17808
              26           17856
           26.01           17904
           26.02           17824
           26.03           17652
           26.04           17736
           26.05           17620
           26.06           17896
           26.07           17892
           26.08           17960
           26.09           17896
            26.1           18184
           26.11           18032
           26.12           18216
           26.13           18316
           26.14           18444
           26.15           18808
           26.16           19292
           26.17           19972
           26.18           21048
           26.19           22428
            26.2           24328
           26.21           26520
           26.22           28820
           26.23           29684
           26.24           29348
           26.25           27768
           26.26           25104
           26.27           22808
           26.28           21324
           26.29           20264
            26.3           19636
           26.31           19384
           26.32           19152
           26.33           18852
           26.34           18928
           26.35           18744
           26.36           18804
           26.37           18932
           26.38           19080
           26.39           19060
            26.4           19460
           26.41           19568
           26.42           19956
           26.43           20324
           26.44           20724
           26.45           20988
           26.46           21980
           26.47           22672
           26.48           23848
           26.49           25216
            26.5           26996
           26.51           29288
           26.52           32716
           26.53           36804
           26.54           42280
           26.55           48900
           26.56           53992
           26.57           57752
           26.58           60988
           26.59           61540
            26.6           62268
           26.61           62072
           26.62           61128
           26.63           58952
           26.64           56148
           26.65           51576
           26.66           46860
           26.67           41876
           26.68           37560
           26.69           33864
            26.7           31460
           26.71           29832
           26.72           29132
           26.73           29212
           26.74           29200
           26.75           29072
           26.76           28668
           26.77           27100
           26.78           25456
           26.79           23804
            26.8           22384
           26.81           21184
           26.82           20612
           26.83           19880
           26.84           19528
           26.85           19312
           26.86           19204
           26.87           18944
           26.88           19068
           26.89           19004
            26.9           19344
           26.91           19600
           26.92           20100
           26.93           20880
           26.94           22164
           26.95           23424
           26.96           25444
           26.97           27176
           26.98           28100
           26.99           27720
              27           26572
           27.01           24700
           27.02           22940
           27.03           21660
           27.04           20536
           27.05           19644
           27.06           19112
           27.07           18524
           27.08           18008
           27.09           17968
            27.1           17632
           27.11           17460
           27.12           17484
           27.13           17476
           27.14           17584
           27.15           17756
           27.16           17896
           27.17           17916
           27.18           18108
           27.19           18100
            27.2           18360
           27.21           18628
           27.22           18964
           27.23           19184
           27.24           19888
           27.25           20528
           27.26           21588
           27.27           22836
           27.28           24380
           27.29           26264
            27.3           29060
           27.31           31544
           27.32           34344
           27.33           36048
           27.34           36460
           27.35           35500
           27.36           34180
           27.37           32316
           27.38           31112
           27.39           29620
            27.4           28172
           27.41           26088
           27.42           24644
           27.43           23244
           27.44           22208
           27.45           21768
           27.46           21488
           27.47           21444
           27.48           21608
           27.49           21476
            27.5           20976
           27.51           20336
           27.52           19272
           27.53           18456
           27.54           17772
           27.55           17184
           27.56           16580
           27.57           16296
           27.58           15984
           27.59           15728
            27.6           15620
           27.61           15508
           27.62           15356
           27.63           15308
           27.64           15248
           27.65           15100
           27.66           15144
           27.67           15024
           27.68           15068
           27.69           15116
            27.7           15192
           27.71           15020
           27.72           15232
           27.73           15148
           27.74           15128
           27.75           15060
           27.76           14904
           27.77           14668
           27.78           14596
           27.79           14540
            27.8           14456
           27.81           14468
           27.82           14376
           27.83           14308
           27.84           14376
           27.85           14348
           27.86           14372
           27.87           14392
           27.88           14316
           27.89           14292
            27.9           14336
           27.91           14288
           27.92           14448
           27.93           14712
           27.94           15020
           27.95           15176
           27.96           15500
           27.97           16052
           27.98           17076
           27.99           18612
              28           20436
           28.01           22560
           28.02           24324
           28.03           24568
           28.04           23544
           28.05           21452
           28.06           19296
           28.07           17588
           28.08           16776
           28.09           16164
            28.1           15900
           28.11           15952
           28.12           16064
           28.13           16156
           28.14           16680
           28.15           17088
           28.16           17940
           28.17           18976
           28.18           20252
           28.19           21452
            28.2           22772
           28.21           23668
           28.22           23848
           28.23           23624
           28.24           23384
           28.25           23252
           28.26           23264
           28.27           22388
           28.28           21000
           28.29           19212
            28.3           17704
           28.31           16552
           28.32           16196
           28.33           15840
           28.34           15952
           28.35           16304
           28.36           16864
           28.37           17484
           28.38           18688
           28.39           19764
            28.4           21260
           28.41           22972
           28.42           24264
           28.43           24816
           28.44           24704
           28.45           23452
           28.46           21876
           28.47           20324
           28.48           18980
           28.49           17800
            28.5           17148
           28.51           16436
           28.52           15916
           28.53           15756
           28.54           15592
           28.55           15440
           28.56           15560
           28.57           15240
           28.58           15312
           28.59           15256
            28.6           15232
           28.61           15052
           28.62           15144
           28.63           14892
           28.64           14608
           28.65           14368
           28.66           14356
           28.67           14200
           28.68           14296
           28.69           14280
            28.7           14556
           28.71           14852
           28.72           15208
           28.73           15688
           28.74           16436
           28.75           17452
           28.76           18804
           28.77           20256
           28.78           21148
           28.79           21480
            28.8           21176
           28.81           19728
           28.82           18560
           28.83           17568
           28.84           16356
           28.85           15508
           28.86           15208
           28.87           14764
           28.88           14776
           28.89           14964
            28.9           15112
           28.91           15344
           28.92           16052
           28.93           16756
           28.94           18160
           28.95           19720
           28.96           20696
           28.97           20644
           28.98           19848
           28.99           18368
              29           16684
           29.01           15536
           29.02           14656
           29.03           14108
           29.04           13848
           29.05           13480
           29.06           13376
           29.07           13448
           29.08           13444
           29.09           13288
            29.1           13348
           29.11           13352
           29.12           13292
           29.13           13152
           29.14           13080
           29.15           13012
           29.16           12992
           29.17           12964
           29.18           12908
           29.19           12972
            29.2           12936
           29.21           13012
           29.22           13040
           29.23           13032
           29.24           13124
           29.25           13284
           29.26           13528
           29.27           13468
           29.28           13868
           29.29           13804
            29.3           14192
           29.31           14284
           29.32           14568
           29.33           14836
           29.34           15160
           29.35           15420
           29.36           16128
           29.37           16808
           29.38           17756
           29.39           18764
            29.4           20292
           29.41           21864
           29.42           23836
           29.43           26348
           29.44           28136
           29.45           29624
           29.46           30592
           29.47           30560
           29.48           30196
           29.49           29164
            29.5           27792
           29.51           26192
           29.52           24772
           29.53           23276
           29.54           22100
           29.55           21588
           29.56           21124
           29.57           21124
           29.58           21656
           29.59           21888
            29.6           22180
           29.61           22176
           29.62           21376
           29.63           20484
           29.64           19640
           29.65           18736
           29.66           17940
           29.67           17044
           29.68           16124
           29.69           15200
            29.7           14752
           29.71           14272
           29.72           14152
           29.73           13892
           29.74           13904
           29.75           13740
           29.76           13816
           29.77           13844
           29.78           13848
           29.79           13744
            29.8           13672
           29.81           13732
           29.82           13892
           29.83           13876
           29.84           14068
           29.85           14204
           29.86           14124
           29.87           14012
           29.88           13984
           29.89           14056
            29.9           14072
           29.91           14400
           29.92           14728
           29.93           14900
           29.94           15204
           29.95           15232
           29.96           15200
           29.97           15036
           29.98           14828
           29.99           14628
              30           14560
           30.01           14292
           30.02           14168
           30.03           14292
           30.04           14256
           30.05           14340
           30.06           14644
           30.07           14964
           30.08           15572
           30.09           16372
            30.1           17324
           30.11           18332
           30.12           20036
           30.13           21816
           30.14           23732
           30.15           25076
           30.16           25680
           30.17           25340
           30.18           24432
           30.19           22692
            30.2           21056
           30.21           19404
           30.22           17920
           30.23           16588
           30.24           15836
           30.25           14944
           30.26           14304
           30.27           13900
           30.28           13480
           30.29           13248
            30.3           13104
           30.31           12812
           30.32           12700
           30.33           12696
           30.34           12528
           30.35           12392
           30.36           12352
           30.37           12240
           30.38           12128
           30.39           12168
            30.4           12148
           30.41           12176
           30.42           12260
           30.43           12308
           30.44           12320
           30.45           12348
           30.46           12332
           30.47           12224
           30.48           12340
           30.49           12148
            30.5           12152
           30.51           12208
           30.52           12000
           30.53           11868
           30.54           11944
           30.55           11808
           30.56           11788
           30.57           11964
           30.58           11788
           30.59           11716
            30.6           11808
           30.61           11768
           30.62           11868
           30.63           11852
           30.64           11788
           30.65           11780
           30.66           11852
           30.67           11852
           30.68           11904
           30.69           12000
            30.7           11940
           30.71           12064
           30.72           12296
           30.73           12280
           30.74           12428
           30.75           12620
           30.76           12804
           30.77           12996
           30.78           13260
           30.79           13608
            30.8           14180
           30.81           14772
           30.82           15396
           30.83           15700
           30.84           16340
           30.85           16448
           30.86           16252
           30.87           15916
           30.88           15448
           30.89           15084
            30.9           14952
           30.91           14964
           30.92           15328
           30.93           15656
           30.94           16160
           30.95           16864
           30.96           17920
           30.97           18984
           30.98           19568
           30.99           19488
              31           18900
           31.01           17560
           31.02           16584
           31.03           15316
           31.04           14632
           31.05           14072
           31.06           13716
           31.07           13368
           31.08           13148
           31.09           12892
            31.1           12888
           31.11           12748
           31.12           12608
           31.13           12608
           31.14           12640
           31.15           12604
           31.16           12580
           31.17           12708
           31.18           12792
           31.19           12716
            31.2           13016
           31.21           13180
           31.22           13468
           31.23           13884
           31.24           14276
           31.25           14448
           31.26           14864
           31.27           14876
           31.28           15168
           31.29           15280
            31.3           15132
           31.31           15036
           31.32           15296
           31.33           15484
           31.34           16084
           31.35           16848
           31.36           18068
           31.37           19600
           31.38           22708
           31.39           26568
            31.4           31724
           31.41           36584
           31.42           39140
           31.43           38528
           31.44           36340
           31.45           32888
           31.46           30012
           31.47           27680
           31.48           25604
           31.49           23408
            31.5           21532
           31.51           19760
           31.52           18560
           31.53           17700
           31.54           16960
           31.55           16576
           31.56           16564
           31.57           16528
           31.58           16940
           31.59           17356
            31.6           17924
           31.61           18496
           31.62           19356
           31.63           19660
           31.64           19524
           31.65           19032
           31.66           18304
           31.67           17404
           31.68           16916
           31.69           16372
            31.7           16492
           31.71           16708
           31.72           17480
           31.73           18548
           31.74           20568
           31.75           23064
           31.76           26280
           31.77           29204
           31.78           30512
           31.79           29288
            31.8           27204
           31.81           23408
           31.82           20276
           31.83           17948
           31.84           16252
           31.85           15096
           31.86           14424
           31.87           13776
           31.88           13524
           31.89           13296
            31.9           13052
           31.91           12952
           31.92           12936
           31.93           12792
           31.94           12820
           31.95           12952
           31.96           12928
           31.97           13080
           31.98           13404
           31.99           13740
              32           14480
           32.01           15524
           32.02           16848
           32.03           18924
           32.04           21592
           32.05           23784
           32.06           25016
           32.07           24440
           32.08           22600
           32.09           20108
            32.1           18184
           32.11           16512
           32.12           15412
           32.13           14544
           32.14           13824
           32.15           13348
           32.16           13148
           32.17           12788
           32.18           12664
           32.19           12556
            32.2           12444
           32.21           12360
           32.22           12296
           32.23           12220
           32.24           12312
           32.25           12396
           32.26           12340
           32.27           12280
           32.28           12464
           32.29           12448
            32.3           12552
           32.31           12792
           32.32           12924
           32.33           13172
           32.34           13840
           32.35           14260
           32.36           15160
           32.37           16584
           32.38           18232
           32.39           20080
            32.4           22320
           32.41           23660
           32.42           23904
           32.43           22912
           32.44           21088
           32.45           19084
           32.46           17628
           32.47           16176
           32.48           15372
           32.49           14804
            32.5           14384
           32.51           13980
           32.52           13972
           32.53           13764
           32.54           13632
           32.55           13692
           32.56           13656
           32.57           13544
           32.58           13756
           32.59           13712
            32.6           13880
           32.61           14100
           32.62           14404
           32.63           14668
           32.64           15228
           32.65           15548
           32.66           16344
           32.67           17116
           32.68           17960
           32.69           19032
            32.7           20204
           32.71           21252
           32.72           22104
           32.73           22912
           32.74           23436
           32.75           23572
           32.76           23856
           32.77           23584
           32.78           23452
           32.79           23532
            32.8           23460
           32.81           24020
           32.82           25116
           32.83           26256
           32.84           27220
           32.85           27560
           32.86           26232
           32.87           24048
           32.88           21808
           32.89           19612
            32.9           17828
           32.91           16584
           32.92           15624
           32.93           14820
           32.94           14476
           32.95           13984
           32.96           13908
           32.97           13648
           32.98           13544
           32.99           13400
              33           13584
           33.01           13436
           33.02           13456
           33.03           13464
           33.04           13424
           33.05           13332
           33.06           13488
           33.07           13680
           33.08           14296
           33.09           15208
            33.1           15744
           33.11           15712
           33.12           15292
           33.13           14220
           33.14           13352
           33.15           12668
           33.16           12404
           33.17           12116
           33.18           11924
           33.19           11944
            33.2           11952
           33.21           11856
           33.22           11752
           33.23           11572
           33.24           11648
           33.25           11600
           33.26           11648
           33.27           11732
           33.28           11744
           33.29           11724
            33.3           11824
           33.31           11848
           33.32           11848
           33.33           12032
           33.34           12128
           33.35           12204
           33.36           12408
           33.37           12628
           33.38           12836
           33.39           13364
            33.4           13844
           33.41           14508
           33.42           15448
           33.43           16400
           33.44           17752
           33.45           18896
           33.46           19564
           33.47           19620
           33.48           19568
           33.49           18756
            33.5           17900
           33.51           17352
           33.52           16428
           33.53           15568
           33.54           14944
           33.55           14288
           33.56           13928
           33.57           13628
           33.58           13408
           33.59           13212
            33.6           13012
           33.61           13084
           33.62           13224
           33.63           13276
           33.64           13404
           33.65           13820
           33.66           14260
           33.67           14780
           33.68           15736
           33.69           16992
            33.7           17936
           33.71           18708
           33.72           19056
           33.73           18496
           33.74           17600
           33.75           16644
           33.76           15836
           33.77           15100
           33.78           14788
           33.79           14468
            33.8           14360
           33.81           14188
           33.82           14180
           33.83           14088
           33.84           14556
           33.85           14856
           33.86           15816
           33.87           17088
           33.88           18592
           33.89           20248
            33.9           22228
           33.91           23332
           33.92           23336
           33.93           22400
           33.94           20796
           33.95           18980
           33.96           17632
           33.97           16316
           33.98           15480
           33.99           14928
              34           14572
           34.01           14280
           34.02           14404
           34.03           14168
           34.04           14428
           34.05           14792
           34.06           15220
           34.07           15796
           34.08           16520
           34.09           17036
            34.1           17776
           34.11           18088
           34.12           18180
           34.13           17692
           34.14           17212
           34.15           16564
           34.16           16184
           34.17           16100
           34.18           16248
           34.19           16588
            34.2           17472
           34.21           18644
           34.22           20428
           34.23           22380
           34.24           23820
           34.25           24344
           34.26           24176
           34.27           22608
           34.28           20952
           34.29           19440
            34.3           18112
           34.31           17040
           34.32           16480
           34.33           15620
           34.34           14988
           34.35           14380
           34.36           13960
           34.37           13504
           34.38           13456
           34.39           13188
            34.4           13132
           34.41           13296
           34.42           13348
           34.43           13332
           34.44           13680
           34.45           13924
           34.46           14240
           34.47           14816
           34.48           15344
           34.49           16052
            34.5           17184
           34.51           18304
           34.52           19996
           34.53           21844
           34.54           23384
           34.55           24628
           34.56           25440
           34.57           25056
           34.58           23984
           34.59           22516
            34.6           20824
           34.61           19280
           34.62           18316
           34.63           17340
           34.64           17020
           34.65           16772
           34.66           16788
           34.67           16816
           34.68           17116
           34.69           17392
            34.7           17556
           34.71           17436
           34.72           17052
           34.73           16328
           34.74           15608
           34.75           14704
           34.76           14056
           34.77           13596
           34.78           13240
           34.79           12840
            34.8           12688
           34.81           12412
           34.82           12208
           34.83           12096
           34.84           11924
           34.85           11744
           34.86           11748
           34.87           11668
           34.88           11580
           34.89           11648
            34.9           11572
           34.91           11436
           34.92           11460
           34.93           11432
           34.94           11456
           34.95           11540
           34.96           11612
           34.97           11532
           34.98           11796
           34.99           11764
              35           11748
           35.01           11924
           35.02           12156
           35.03           12204
           35.04           12356
           35.05           12660
           35.06           12996
           35.07           13428
           35.08           13952
           35.09           14612
            35.1           15764
           35.11           16796
           35.12           18076
           35.13           19252
           35.14           19976
           35.15           20184
           35.16           19900
           35.17           19260
           35.18           18600
           35.19           18040
            35.2           17964
           35.21           18076
           35.22           18664
           35.23           19176
           35.24           19836
           35.25           19876
           35.26           19296
           35.27           18164
           35.28           16960
           35.29           15660
            35.3           14684
           35.31           14120
           35.32           13520
           35.33           12980
           35.34           12900
           35.35           12484
           35.36           12472
           35.37           12520
           35.38           12420
           35.39           12340
            35.4           12692
           35.41           12664
           35.42           12904
           35.43           13236
           35.44           13532
           35.45           13884
           35.46           14672
           35.47           14984
           35.48           15612
           35.49           15800
            35.5           15744
           35.51           15128
           35.52           14540
           35.53           13704
           35.54           13208
           35.55           12700
           35.56           12504
           35.57           12164
           35.58           12028
           35.59           11812
            35.6           11828
           35.61           11892
           35.62           11956
           35.63           11992
           35.64           12160
           35.65           12424
           35.66           12780
           35.67           13152
           35.68           13300
           35.69           13364
            35.7           13616
           35.71           13640
           35.72           13828
           35.73           14132
           35.74           14304
           35.75           14212
           35.76           14108
           35.77           13672
           35.78           13216
           35.79           12908
            35.8           12560
           35.81           12212
           35.82           12060
           35.83           11812
           35.84           11640
           35.85           11508
           35.86           11508
           35.87           11372
           35.88           11420
           35.89           11292
            35.9           11304
           35.91           11408
           35.92           11500
           35.93           11412
           35.94           11680
           35.95           11772
           35.96           12072
           35.97           12260
           35.98           12572
           35.99           12840
              36           13232
           36.01           13400
           36.02           13812
           36.03           14288
           36.04           14736
           36.05           15132
           36.06           15456
           36.07           15256
           36.08           15176
           36.09           14784
            36.1           14148
           36.11           13640
           36.12           13336
           36.13           12892
           36.14           12508
           36.15           12220
           36.16           12132
           36.17           11828
           36.18           11696
           36.19           11488
            36.2           11396
           36.21           11512
           36.22           11528
           36.23           11488
           36.24           11792
           36.25           12008
           36.26           12288
           36.27           12536
           36.28           12620
           36.29           12640
            36.3           12772
           36.31           12496
           36.32           12400
           36.33           12284
           36.34           12108
           36.35           12036
           36.36           12336
           36.37           12392
           36.38           12868
           36.39           13176
            36.4           13464
           36.41           13820
           36.42           14380
           36.43           14612
           36.44           14796
           36.45           14752
           36.46           14412
           36.47           13936
           36.48           13568
           36.49           13076
            36.5           12728
           36.51           12572
           36.52           12248
           36.53           12108
           36.54           12072
           36.55           11956
           36.56           11836
           36.57           11736
           36.58           11632
           36.59           11576
            36.6           11480
           36.61           11600
           36.62           11732
           36.63           11744
           36.64           11800
           36.65           11760
           36.66           12092
           36.67           12132
           36.68           12276
           36.69           12472
            36.7           12800
           36.71           13008
           36.72           13548
           36.73           13988
           36.74           14648
           36.75           15684
           36.76           16728
           36.77           18012
           36.78           19828
           36.79           21712
            36.8           24192
           36.81           26360
           36.82           27916
           36.83           28616
           36.84           28808
           36.85           28096
           36.86           27176
           36.87           25964
           36.88           24184
           36.89           22364
            36.9           20824
           36.91           19188
           36.92           17980
           36.93           17000
           36.94           16140
           36.95           15432
           36.96           14908
           36.97           14460
           36.98           14204
           36.99           13912
              37           13620
           37.01           13392
           37.02           13356
           37.03           13388
           37.04           13488
           37.05           13764
           37.06           14188
           37.07           14656
           37.08           15620
           37.09           16716
            37.1           18184
           37.11           19716
           37.12           20908
           37.13           21248
           37.14           21000
           37.15           19788
           37.16           18424
           37.17           17060
           37.18           15852
           37.19           14892
            37.2           14464
           37.21           14112
           37.22           13952
           37.23           13872
           37.24           13716
           37.25           13448
           37.26           13336
           37.27           13132
           37.28           12884
           37.29           12636
            37.3           12576
           37.31           12440
           37.32           12564
           37.33           12676
           37.34           12920
           37.35           13344
           37.36           13688
           37.37           14112
           37.38           14516
           37.39           14556
            37.4           14564
           37.41           14148
           37.42           13632
           37.43           12996
           37.44           12620
           37.45           12056
           37.46           11868
           37.47           11632
           37.48           11356
           37.49           11124
            37.5           11216
           37.51           11020
           37.52           10904
           37.53           10876
           37.54           10804
           37.55           10648
           37.56           10772
           37.57           10488
           37.58           10660
           37.59           10744
            37.6           10740
           37.61           10844
           37.62           10944
           37.63           10992
           37.64           11120
           37.65           11268
           37.66           11356
           37.67           11412
           37.68           11620
           37.69           11756
            37.7           11960
           37.71           12268
           37.72           12424
           37.73           12612
           37.74           12820
           37.75           12728
           37.76           12708
           37.77           12448
           37.78           12068
           37.79           11796
            37.8           11580
           37.81           11404
           37.82           11348
           37.83           11320
           37.84           11264
           37.85           11184
           37.86           11440
           37.87           11716
           37.88           12188
           37.89           13080
            37.9           13964
           37.91           14912
           37.92           15644
           37.93           15444
           37.94           14932
           37.95           14172
           37.96           13748
           37.97           13660
           37.98           14152
           37.99           14716
              38           15200
           38.01           15832
           38.02           16256
           38.03           16584
           38.04           17244
           38.05           17728
           38.06           18020
           38.07           18152
           38.08           17960
           38.09           17356
            38.1           16788
           38.11           15812
           38.12           15192
           38.13           14572
           38.14           14080
           38.15           13628
           38.16           13528
           38.17           13468
           38.18           13660
           38.19           14076
            38.2           14580
           38.21           15144
           38.22           15752
           38.23           16032
           38.24           16072
           38.25           16112
           38.26           15652
           38.27           15464
           38.28           15344
           38.29           14940
            38.3           14676
           38.31           14184
           38.32           13700
           38.33           13104
           38.34           12856
           38.35           12324
           38.36           12208
           38.37           12096
           38.38           11900
           38.39           11720
            38.4           11940
           38.41           12116
           38.42           12456
           38.43           13060
           38.44           13696
           38.45           14444
           38.46           15132
           38.47           15356
           38.48           15228
           38.49           14916
            38.5           14456
           38.51           14260
           38.52           14428
           38.53           14420
           38.54           14584
           38.55           14540
           38.56           14008
           38.57           13512
           38.58           13128
           38.59           12692
            38.6           12520
           38.61           12520
           38.62           12468
           38.63           12504
           38.64           12600
           38.65           12448
           38.66           12432
           38.67           12432
           38.68           12320
           38.69           12228
            38.7           12396
           38.71           12444
           38.72           12844
           38.73           13308
           38.74           13756
           38.75           14348
           38.76           15016
           38.77           15156
           38.78           15328
           38.79           15352
            38.8           15292
           38.81           15152
           38.82           15104
           38.83           14904
           38.84           14568
           38.85           14408
           38.86           13912
           38.87           13496
           38.88           13192
           38.89           12860
            38.9           12728
           38.91           12692
           38.92           12704
           38.93           12752
           38.94           13024
           38.95           13068
           38.96           13468
           38.97           13960
           38.98           14432
           38.99           14808
              39           15556
           39.01           15980
           39.02           16288
           39.03           16424
           39.04           16132
           39.05           15784
           39.06           15596
           39.07           15128
           39.08           15036
           39.09           14976
            39.1           14924
           39.11           14944
           39.12           15204
           39.13           15096
           39.14           15288
           39.15           15296
           39.16           15116
           39.17           14616
           39.18           14224
           39.19           13724
            39.2           13416
           39.21           13056
           39.22           12568
           39.23           12308
           39.24           12144
           39.25           11876
           39.26           11840
           39.27           11820
           39.28           11644
           39.29           11732
            39.3           11676
           39.31           11780
           39.32           11928
           39.33           12108
           39.34           12096
           39.35           12132
           39.36           12252
           39.37           12332
           39.38           12460
           39.39           12592
            39.4           12548
           39.41           12528
           39.42           12764
           39.43           12672
           39.44           12856
           39.45           12972
           39.46           13100
           39.47           13080
           39.48           13436
           39.49           13712
            39.5           14252
           39.51           14836
           39.52           15460
           39.53           16268
           39.54           17388
           39.55           18352
           39.56           19552
           39.57           20404
           39.58           20944
           39.59           20908
            39.6           20668
           39.61           19884
           39.62           19128
           39.63           18132
           39.64           17388
           39.65           16788
           39.66           16328
           39.67           15724
           39.68           15136
           39.69           14576
            39.7           13940
           39.71           13460
           39.72           12948
           39.73           12548
           39.74           12336
           39.75           12124
           39.76           11824
           39.77           11804
           39.78           11696
           39.79           11628
            39.8           11492
           39.81           11580
           39.82           11424
           39.83           11280
           39.84           11352
           39.85           11244
           39.86           11208
           39.87           11128
           39.88           11164
           39.89           11064
            39.9           11276
           39.91           11040
           39.92           11176
           39.93           11160
           39.94           11324
           39.95           11172
           39.96           11360
           39.97           11388
           39.98           11656
           39.99           11856
              40           12064
           40.01           12416
           40.02           12940
           40.03           13468
           40.04           14164
           40.05           14840
           40.06           15276
           40.07           15444
           40.08           15568
           40.09           15424
            40.1           15600
           40.11           15732
           40.12           15828
           40.13           15888
           40.14           15768
           40.15           15276
           40.16           14868
           40.17           14616
           40.18           14180
           40.19           13876
            40.2           13896
           40.21           13704
           40.22           13660
           40.23           13856
           40.24           13816
           40.25           13564
           40.26           13596
           40.27           13632
           40.28           13700
           40.29           13968
            40.3           14272
           40.31           14772
           40.32           15824
           40.33           16388
           40.34           17204
           40.35           17740
           40.36           18008
           40.37           17892
           40.38           17728
           40.39           17268
            40.4           17124
           40.41           16640
           40.42           16392
           40.43           15736
           40.44           15212
           40.45           14736
           40.46           14232
           40.47           13980
           40.48           13672
           40.49           13436
            40.5           13668
           40.51           13540
           40.52           13676
           40.53           13924
           40.54           14160
           40.55           14620
           40.56           15228
           40.57           15680
           40.58           16180
           40.59           16520
            40.6           16556
           40.61           16536
           40.62           16572
           40.63           16116
           40.64           15768
           40.65           15388
           40.66           14836
           40.67           14180
           40.68           13728
           40.69           13108
            40.7           12820
           40.71           12504
           40.72           12288
           40.73           12044
           40.74           12088
           40.75           11888
           40.76           11948
           40.77           12048
           40.78           12104
           40.79           12172
            40.8           12480
           40.81           12492
           40.82           13032
           40.83           13480
           40.84           14044
           40.85           14440
           40.86           14924
           40.87           14920
           40.88           14712
           40.89           14388
            40.9           13824
           40.91           13084
           40.92           12644
           40.93           12248
           40.94           11932
           40.95           11752
           40.96           11516
           40.97           11372
           40.98           11264
           40.99           11152
              41           11204
           41.01           11236
           41.02           11292
           41.03           11160
           41.04           11380
           41.05           11428
           41.06           11504
           41.07           11716
           41.08           11868
           41.09           12108
            41.1           12448
           41.11           12660
           41.12           13000
           41.13           13316
           41.14           13376
           41.15           13412
           41.16           13408
           41.17           13192
           41.18           13080
           41.19           13260
            41.2           13436
           41.21           13448
           41.22           13516
           41.23           13356
           41.24           13216
           41.25           12856
           41.26           12536
           41.27           12076
           41.28           11984
           41.29           11612
            41.3           11564
           41.31           11504
           41.32           11488
           41.33           11388
           41.34           11368
           41.35           11336
           41.36           11540
           41.37           11448
           41.38           11544
           41.39           11532
            41.4           11792
           41.41           11640
           41.42           11772
           41.43           11960
           41.44           11956
           41.45           12000
           41.46           12204
           41.47           12204
           41.48           12308
           41.49           12524
            41.5           12644
           41.51           12780
           41.52           13048
           41.53           13076
           41.54           13288
           41.55           13688
           41.56           14140
           41.57           14616
           41.58           15304
           41.59           15720
            41.6           16744
           41.61           17472
           41.62           17964
           41.63           18088
           41.64           18316
           41.65           17960
           41.66           17504
           41.67           17156
           41.68           16492
           41.69           16184
            41.7           15828
           41.71           15436
           41.72           15280
           41.73           14928
           41.74           14688
           41.75           14316
           41.76           13884
           41.77           13216
           41.78           12840
           41.79           12524
            41.8           12236
           41.81           12044
           41.82           11924
           41.83           11764
           41.84           11684
           41.85           11756
           41.86           11680
           41.87           11584
           41.88           11700
           41.89           11612
            41.9           11648
           41.91           11808
           41.92           11860
           41.93           11828
           41.94           12028
           41.95           11832
           41.96           11816
           41.97           11680
           41.98           11492
           41.99           11360
              42           11316
           42.01           11152
           42.02           11024
           42.03           11132
           42.04           11044
           42.05           10992
           42.06           10944
           42.07           10992
           42.08           11044
           42.09           11096
            42.1           11080
           42.11           11068
           42.12           11248
           42.13           11232
           42.14           11344
           42.15           11604
           42.16           11640
           42.17           11692
           42.18           11904
           42.19           11768
            42.2           11684
           42.21           11696
           42.22           11488
           42.23           11320
           42.24           11184
           42.25           11192
           42.26           11112
           42.27           11092
           42.28           11104
           42.29           11104
            42.3           11128
           42.31           11196
           42.32           11296
           42.33           11364
           42.34           11464
           42.35           11408
           42.36           11600
           42.37           11772
           42.38           11920
           42.39           12152
            42.4           12412
           42.41           12428
           42.42           12796
           42.43           12820
           42.44           13140
           42.45           13340
           42.46           13260
           42.47           13232
           42.48           13344
           42.49           13208
            42.5           13196
           42.51           13116
           42.52           13184
           42.53           13136
           42.54           13372
           42.55           13584
           42.56           14044
           42.57           14604
           42.58           15092
           42.59           15740
            42.6           16504
           42.61           16968
           42.62           17336
           42.63           17664
           42.64           17636
           42.65           17292
           42.66           17028
           42.67           16540
           42.68           16068
           42.69           15816
            42.7           15368
           42.71           15100
           42.72           15096
           42.73           14944
           42.74           15136
           42.75           15364
           42.76           15316
           42.77           15252
           42.78           15308
           42.79           15172
            42.8           14880
           42.81           14828
           42.82           14852
           42.83           14912
           42.84           15412
           42.85           15712
           42.86           16184
           42.87           16828
           42.88           17032
           42.89           16968
            42.9           16820
           42.91           16236
           42.92           15780
           42.93           15396
           42.94           14916
           42.95           14616
           42.96           14484
           42.97           14172
           42.98           14060
           42.99           13812
              43           13484
           43.01           13048
           43.02           12984
           43.03           12896
           43.04           12936
           43.05           13068
           43.06           13264
           43.07           13472
           43.08           13908
           43.09           14180
            43.1           14796
           43.11           15200
           43.12           15476
           43.13           15760
           43.14           15908
           43.15           15852
           43.16           15772
           43.17           15568
           43.18           15176
           43.19           14884
            43.2           14708
           43.21           14400
           43.22           14372
           43.23           14152
           43.24           13896
           43.25           13704
           43.26           13600
           43.27           13200
           43.28           13020
           43.29           12740
            43.3           12620
           43.31           12308
           43.32           12204
           43.33           11876
           43.34           11880
           43.35           11844
           43.36           11848
           43.37           11768
           43.38           11860
           43.39           11844
            43.4           12020
           43.41           12068
           43.42           12208
           43.43           12224
           43.44           12448
           43.45           12680
           43.46           12744
           43.47           12756
           43.48           12564
           43.49           12276
            43.5           12052
           43.51           11708
           43.52           11572
           43.53           11352
           43.54           11180
           43.55           11028
           43.56           11060
           43.57           10904
           43.58           10824
           43.59           10952
            43.6           10884
           43.61           10872
           43.62           11036
           43.63           10996
           43.64           11148
           43.65           11284
           43.66           11468
           43.67           11508
           43.68           11832
           43.69           11956
            43.7           12196
           43.71           12480
           43.72           12368
           43.73           12160
           43.74           12068
           43.75           11840
           43.76           11636
           43.77           11448
           43.78           11284
           43.79           11192
            43.8           11364
           43.81           11212
           43.82           11280
           43.83           11328
           43.84           11304
           43.85           11368
           43.86           11564
           43.87           11640
           43.88           11832
           43.89           11996
            43.9           12196
           43.91           12228
           43.92           12228
           43.93           12228
           43.94           12080
           43.95           12020
           43.96           11860
           43.97           11704
           43.98           11656
           43.99           11460
              44           11452
           44.01           11504
           44.02           11432
           44.03           11308
           44.04           11428
           44.05           11376
           44.06           11572
           44.07           11664
           44.08           11772
           44.09           11812
            44.1           12196
           44.11           12272
           44.12           12432
           44.13           12576
           44.14           12660
           44.15           12424
           44.16           12436
           44.17           12184
           44.18           12120
           44.19           11996
            44.2           11648
           44.21           11496
           44.22           11456
           44.23           11296
           44.24           11208
           44.25           11096
           44.26           11004
           44.27           10864
           44.28           11068
           44.29           10912
            44.3           11024
           44.31           11032
           44.32           11080
           44.33           11072
           44.34           11140
           44.35           11000
           44.36           11128
           44.37           11100
           44.38           11160
           44.39           11136
            44.4           11188
           44.41           11052
           44.42           11044
           44.43           11128
           44.44           11128
           44.45           11180
           44.46           11396
           44.47           11356
           44.48           11612
           44.49           11852
            44.5           12224
           44.51           12556
           44.52           13236
           44.53           13900
           44.54           14712
           44.55           15484
           44.56           15744
           44.57           15724
           44.58           15516
           44.59           15228
            44.6           15000
           44.61           14788
           44.62           14560
           44.63           14368
           44.64           14364
           44.65           14112
           44.66           14104
           44.67           13892
           44.68           13860
           44.69           13716
            44.7           13868
           44.71           13752
           44.72           13736
           44.73           13664
           44.74           13424
           44.75           13200
           44.76           13056
           44.77           12888
           44.78           13076
           44.79           13172
            44.8           13460
           44.81           13468
           44.82           13716
           44.83           13576
           44.84           13504
           44.85           13324
           44.86           13088
           44.87           12872
           44.88           12932
           44.89           12912
            44.9           13092
           44.91           13228
           44.92           13312
           44.93           13196
           44.94           13304
           44.95           13148
           44.96           13360
           44.97           13620
           44.98           13828
           44.99           14368
              45           15256
           45.01           16076
           45.02           16884
           45.03           17708
           45.04           17896
           45.05           17984
           45.06           17672
           45.07           17284
           45.08           16612
           45.09           16148
            45.1           15380
           45.11           14752
           45.12           14116
           45.13           13480
           45.14           13160
           45.15           12932
           45.16           12544
           45.17           12256
           45.18           12244
           45.19           12036
            45.2           11976
           45.21           12072
           45.22           12184
           45.23           12212
           45.24           12504
           45.25           12764
           45.26           13240
           45.27           13852
           45.28           14276
           45.29           14640
            45.3           15112
           45.31           14960
           45.32           14896
           45.33           14504
           45.34           14080
           45.35           13492
           45.36           13436
           45.37           13316
           45.38           13184
           45.39           13260
            45.4           12944
           45.41           12716
           45.42           12444
           45.43           12000
           45.44           11808
           45.45           11720
           45.46           11468
           45.47           11308
           45.48           11432
           45.49           11256
            45.5           11304
           45.51           11436
           45.52           11508
           45.53           11500
           45.54           11692
           45.55           11660
           45.56           11768
           45.57           11872
           45.58           11876
           45.59           11956
            45.6           12120
           45.61           12108
           45.62           12248
           45.63           12144
           45.64           11952
           45.65           11580
           45.66           11368
           45.67           11060
           45.68           11012
           45.69           10916
            45.7           10792
           45.71           10748
           45.72           10696
           45.73           10544
           45.74           10596
           45.75           10520
           45.76           10516
           45.77           10460
           45.78           10432
           45.79           10316
            45.8           10428
           45.81           10372
           45.82           10344
           45.83           10236
           45.84           10420
           45.85           10420
           45.86           10432
           45.87           10472
           45.88           10428
           45.89           10432
            45.9           10456
           45.91           10508
           45.92           10620
           45.93           10740
           45.94           10896
           45.95           10932
           45.96           11220
           45.97           11312
           45.98           11492
           45.99           11616
              46           11656
           46.01           11600
           46.02           11820
           46.03           11860
           46.04           12120
           46.05           12516
           46.06           12888
           46.07           13084
           46.08           13516
           46.09           13560
            46.1           13596
           46.11           13704
           46.12           13404
           46.13           13004
           46.14           12816
           46.15           12436
           46.16           12468
           46.17           12372
           46.18           12380
           46.19           12400
            46.2           12736
           46.21           12960
           46.22           13152
           46.23           13528
           46.24           13700
           46.25           13716
           46.26           14064
           46.27           14112
           46.28           14240
           46.29           14088
            46.3           14040
           46.31           13624
           46.32           13464
           46.33           13144
           46.34           12936
           46.35           12680
           46.36           12412
           46.37           12084
           46.38           12064
           46.39           11956
            46.4           12004
           46.41           12184
           46.42           12276
           46.43           12392
           46.44           12512
           46.45           12460
           46.46           12304
           46.47           12020
           46.48           11776
           46.49           11468
            46.5           11344
           46.51           11144
           46.52           11152
           46.53           11052
           46.54           10912
           46.55           10800
           46.56           10972
           46.57           10840
           46.58           11000
           46.59           11028
            46.6           11096
           46.61           11116
           46.62           11348
           46.63           11416
           46.64           11696
           46.65           12056
           46.66           12460
           46.67           12864
           46.68           13448
           46.69           13880
            46.7           14112
           46.71           14444
           46.72           14196
           46.73           14164
           46.74           14016
           46.75           13700
           46.76           13620
           46.77           13536
           46.78           13380
           46.79           13064
            46.8           13144
           46.81           12892
           46.82           12832
           46.83           12900
           46.84           12916
           46.85           12940
           46.86           13208
           46.87           13328
           46.88           13760
           46.89           14160
            46.9           14784
           46.91           14988
           46.92           15604
           46.93           15776
           46.94           15964
           46.95           15992
           46.96           15824
           46.97           15400
           46.98           15340
           46.99           14988
              47           14860
           47.01           14832
           47.02           14700
           47.03           14576
           47.04           14484
           47.05           14176
           47.06           14012
           47.07           13908
           47.08           13448
           47.09           13132
            47.1           12712
           47.11           12524
           47.12           12380
           47.13           12264
           47.14           12036
           47.15           11832
           47.16           11920
           47.17           11680
           47.18           11724
           47.19           11748
            47.2           11872
           47.21           12012
           47.22           12056
           47.23           12116
           47.24           12248
           47.25           12192
           47.26           12140
           47.27           11976
           47.28           12096
           47.29           11964
            47.3           11916
           47.31           11956
           47.32           11964
           47.33           11940
           47.34           12208
           47.35           12412
           47.36           12832
           47.37           13212
           47.38           13592
           47.39           13836
            47.4           14048
           47.41           14084
           47.42           13980
           47.43           13784
           47.44           13520
           47.45           13192
           47.46           13040
           47.47           12768
           47.48           12620
           47.49           12304
            47.5           12088
           47.51           11692
           47.52           11516
           47.53           11216
           47.54           10988
           47.55           10896
           47.56           10680
           47.57           10572
           47.58           10612
           47.59           10532
            47.6           10416
           47.61           10468
           47.62           10572
           47.63           10436
           47.64           10664
           47.65           10580
           47.66           10732
           47.67           10872
           47.68           11048
           47.69           10904
            47.7           11032
           47.71           10932
           47.72           10908
           47.73           10960
           47.74           10740
           47.75           10640
           47.76           10524
           47.77           10436
           47.78           10484
           47.79           10512
            47.8           10364
           47.81           10276
           47.82           10440
           47.83           10464
           47.84           10504
           47.85           10692
           47.86           10572
           47.87           10636
           47.88           10732
           47.89           10664
            47.9           10648
           47.91           10824
           47.92           10824
           47.93           10812
           47.94           10776
           47.95           10756
           47.96           10804
           47.97           10948
           47.98           11044
           47.99           11120
              48           11308
           48.01           11316
           48.02           11692
           48.03           11984
           48.04           12088
           48.05           12032
           48.06           12012
           48.07           11792
           48.08           12000
           48.09           11952
            48.1           12172
           48.11           12088
           48.12           12240
           48.13           12152
           48.14           12100
           48.15           12020
           48.16           11736
           48.17           11424
           48.18           11328
           48.19           11032
            48.2           11024
           48.21           10820
           48.22           10832
           48.23           10684
           48.24           10788
           48.25           10716
           48.26           10900
           48.27           11036
           48.28           11172
           48.29           11196
            48.3           11312
           48.31           11164
           48.32           11092
           48.33           11048
           48.34           10888
           48.35           10680
           48.36           10692
           48.37           10584
           48.38           10484
           48.39           10548
            48.4           10580
           48.41           10508
           48.42           10748
           48.43           10732
           48.44           10868
           48.45           11036
           48.46           11176
           48.47           11304
           48.48           11568
           48.49           11408
            48.5           11328
           48.51           11076
           48.52           10808
           48.53           10488
           48.54           10364
           48.55           10104
           48.56           10052
           48.57           10004
           48.58            9960
           48.59            9964
            48.6            9996
           48.61           10032
           48.62           10060
           48.63           10192
           48.64           10236
           48.65           10356
           48.66           10556
           48.67           10848
           48.68           11044
           48.69           11560
            48.7           11848
           48.71           12132
           48.72           12552
           48.73           12428
           48.74           12584
           48.75           12400
           48.76           12236
           48.77           11852
           48.78           11668
           48.79           11436
            48.8           11196
           48.81           11056
           48.82           10876
           48.83           10808
           48.84           10708
           48.85           10620
           48.86           10616
           48.87           10748
           48.88           10880
           48.89           10848
            48.9           11264
           48.91           11416
           48.92           11860
           48.93           12260
           48.94           12744
           48.95           13024
           48.96           13188
           48.97           13308
           48.98           13304
           48.99           13120
              49           12828
           49.01           12484
           49.02           12368
           49.03           12172
           49.04           12144
           49.05           12064
           49.06           12016
           49.07           11808
           49.08           11684
           49.09           11544
            49.1           11396
           49.11           11436
           49.12           11440
           49.13           11468
           49.14           11684
           49.15           11760
           49.16           12032
           49.17           12212
           49.18           12192
           49.19           12136
            49.2           12080
           49.21           11664
           49.22           11624
           49.23           11340
           49.24           10992
           49.25           10720
           49.26           10580
           49.27           10468
           49.28           10204
           49.29           10096
            49.3           10100
           49.31            9872
           49.32            9936
           49.33            9792
           49.34            9836
           49.35            9832
           49.36            9824
           49.37            9780
           49.38            9808
           49.39            9772
            49.4            9816
           49.41            9796
           49.42            9904
           49.43            9820
           49.44            9908
           49.45            9784
           49.46            9824
           49.47            9872
           49.48            9800
           49.49            9664
            49.5            9708
           49.51            9660
           49.52            9636
           49.53            9580
           49.54            9564
           49.55            9536
           49.56            9604
           49.57            9632
           49.58            9728
           49.59            9848
            49.6            9776
           49.61            9816
           49.62            9924
           49.63            9980
           49.64           10060
           49.65           10316
           49.66           10444
           49.67           10648
           49.68           10964
           49.69           11012
            49.7           11272
           49.71           11584
           49.72           11716
           49.73           11772
           49.74           11780
           49.75           11776
           49.76           11720
           49.77           11692
           49.78           11456
           49.79           11508
            49.8           11440
           49.81           11312
           49.82           11336
           49.83           11188
           49.84           11052
           49.85           10912
           49.86           10796
           49.87           10620
           49.88           10568
           49.89           10656
            49.9           10656
           49.91           10480
           49.92           10744
           49.93           10636
           49.94           10864
           49.95           10896
           49.96           10992
           49.97           11052
           49.98           11216
           49.99           11320
              50           11616
           50.01           12000
           50.02           12148
           50.03           12508
           50.04           12844
           50.05           12904
           50.06           12996
           50.07           13136
           50.08           13092
           50.09           12832
            50.1           12656
           50.11           12628
           50.12           12556
           50.13           12500
           50.14           12500
           50.15           12276
           50.16           12284
           50.17           12204
           50.18           12140
           50.19           12292
            50.2           12440
           50.21           12536
           50.22           12604
           50.23           12620
           50.24           12924
           50.25           13316
           50.26           13476
           50.27           13600
           50.28           13768
           50.29           13684
            50.3           13740
           50.31           13800
           50.32           13464
           50.33           13264
           50.34           13088
           50.35           12932
           50.36           12644
           50.37           12404
           50.38           12164
           50.39           11928
            50.4           11848
           50.41           11644
           50.42           11508
           50.43           11472
           50.44           11456
           50.45           11308
           50.46           11552
           50.47           11420
           50.48           11580
           50.49           11648
            50.5           11660
           50.51           11504
           50.52           11608
           50.53           11344
           50.54           11356
           50.55           11272
           50.56           11092
           50.57           10768
           50.58           10724
           50.59           10560
            50.6           10392
           50.61           10364
           50.62           10216
           50.63           10072
           50.64           10156
           50.65            9968
           50.66           10056
           50.67           10056
           50.68           10080
           50.69           10040
            50.7           10248
           50.71           10148
           50.72           10136
           50.73           10376
           50.74           10340
           50.75           10336
           50.76           10316
           50.77           10340
           50.78           10416
           50.79           10468
            50.8           10484
           50.81           10488
           50.82           10580
           50.83           10480
           50.84           10588
           50.85           10648
           50.86           10600
           50.87           10748
           50.88           10884
           50.89           10956
            50.9           11200
           50.91           11468
           50.92           11720
           50.93           11960
           50.94           12252
           50.95           12372
           50.96           12472
           50.97           12424
           50.98           12292
           50.99           12100
              51           12116
           51.01           11828
           51.02           11700
           51.03           11596
           51.04           11472
           51.05           11176
           51.06           11060
           51.07           10708
           51.08           10548
           51.09           10420
            51.1           10352
           51.11           10224
           51.12           10232
           51.13           10164
           51.14           10156
           51.15           10272
           51.16           10176
           51.17           10232
           51.18           10328
           51.19           10292
            51.2           10380
           51.21           10496
           51.22           10420
           51.23           10384
           51.24           10460
           51.25           10332
           51.26           10240
           51.27           10408
           51.28           10316
           51.29           10284
            51.3           10488
           51.31           10668
           51.32           10916
           51.33           11356
           51.34           11480
           51.35           11720
           51.36           11828
           51.37           11504
           51.38           11368
           51.39           11240
            51.4           11056
           51.41           10944
           51.42           10916
           51.43           10756
           51.44           10712
           51.45           10652
           51.46           10588
           51.47           10396
           51.48           10492
           51.49           10476
            51.5           10472
           51.51           10596
           51.52           10704
           51.53           10896
           51.54           11184
           51.55           11428
           51.56           11680
           51.57           12060
           51.58           12152
           51.59           12272
            51.6           12472
           51.61           12224
           51.62           12020
           51.63           11816
           51.64           11536
           51.65           11348
           51.66           11380
           51.67           11152
           51.68           11140
           51.69           11064
            51.7           10936
           51.71           10928
           51.72           10980
           51.73           11080
           51.74           11348
           51.75           11656
           51.76           11972
           51.77           12048
           51.78           12172
           51.79           12032
            51.8           12012
           51.81           11748
           51.82           11536
           51.83           11296
           51.84           11344
           51.85           11132
           51.86           11332
           51.87           11296
           51.88           11312
           51.89           11356
            51.9           11388
           51.91           11404
           51.92           11468
           51.93           11552
           51.94           11624
           51.95           11752
           51.96           11932
           51.97           12068
           51.98           12356
           51.99           12704
              52           13012
           52.01           13120
           52.02           13272
           52.03           12948
           52.04           12448
           52.05           12128
           52.06           11660
           52.07           11168
           52.08           10920
           52.09           10604
            52.1           10500
           52.11           10460
           52.12           10328
           52.13           10220
           52.14           10340
           52.15           10224
           52.16           10304
           52.17           10280
           52.18           10520
           52.19           10484
            52.2           10708
           52.21           10840
           52.22           11048
           52.23           11280
           52.24           11212
           52.25           11272
           52.26           11404
           52.27           11284
           52.28           11376
           52.29           11428
            52.3           11444
           52.31           11376
           52.32           11216
           52.33           11096
           52.34           10916
           52.35           10756
           52.36           10500
           52.37           10328
           52.38           10424
           52.39           10360
            52.4           10256
           52.41           10236
           52.42           10172
           52.43           10020
           52.44           10044
           52.45            9868
           52.46            9880
           52.47            9804
           52.48            9628
           52.49            9640
            52.5            9672
           52.51            9624
           52.52            9624
           52.53            9680
           52.54            9796
           52.55            9668
           52.56            9836
           52.57            9880
           52.58            9996
           52.59           10024
            52.6           10356
           52.61           10384
           52.62           10648
           52.63           10744
           52.64           11048
           52.65           11196
           52.66           11092
           52.67           11080
           52.68           11296
           52.69           11152
            52.7           11276
           52.71           11432
           52.72           11448
           52.73           11392
           52.74           11408
           52.75           11084
           52.76           10772
           52.77           10632
           52.78           10384
           52.79           10228
            52.8           10080
           52.81           10020
           52.82            9960
           52.83           10012
           52.84            9868
           52.85            9940
           52.86            9844
           52.87            9864
           52.88            9980
           52.89           10060
            52.9            9988
           52.91            9804
           52.92            9912
           52.93            9856
           52.94            9884
           52.95            9816
           52.96            9792
           52.97            9632
           52.98            9740
           52.99            9792
              53            9780
           53.01           10072
           53.02           10300
           53.03           10480
           53.04           10720
           53.05           10760
           53.06           10800
           53.07           10592
           53.08           10360
           53.09           10088
            53.1           10068
           53.11            9832
           53.12            9608
           53.13            9640
           53.14            9636
           53.15            9600
           53.16            9788
           53.17            9788
           53.18            9836
           53.19           10056
            53.2           10144
           53.21           10276
           53.22           10316
           53.23           10556
           53.24           10676
           53.25           11132
           53.26           11336
           53.27           11652
           53.28           12136
           53.29           12120
            53.3           12156
           53.31           11908
           53.32           11584
           53.33           11288
           53.34           11120
           53.35           10796
           53.36           10608
           53.37           10516
           53.38           10392
           53.39           10256
            53.4           10228
           53.41           10052
           53.42           10116
           53.43           10272
           53.44           10216
           53.45           10208
           53.46           10364
           53.47           10420
           53.48           10640
           53.49           10888
            53.5           10876
           53.51           10732
           53.52           10772
           53.53           10528
           53.54           10472
           53.55           10564
           53.56           10536
           53.57           10544
           53.58           10680
           53.59           10752
            53.6           10876
           53.61           11056
           53.62           11124
           53.63           10932
           53.64           11096
           53.65           11020
           53.66           10956
           53.67           10928
           53.68           10612
           53.69           10580
            53.7           10576
           53.71           10328
           53.72           10244
           53.73           10116
           53.74           10080
           53.75            9980
           53.76           10012
           53.77            9992
           53.78           10036
           53.79           10132
            53.8           10160
           53.81           10280
           53.82           10560
           53.83           10632
           53.84           10968
           53.85           11188
           53.86           11464
           53.87           11708
           53.88           12184
           53.89           12456
            53.9           12772
           53.91           13200
           53.92           13252
           53.93           13340
           53.94           13332
           53.95           13440
           53.96           13392
           53.97           13352
           53.98           13276
           53.99           13012
              54           13116
           54.01           12756
           54.02           12520
           54.03           12160
           54.04           11800
           54.05           11444
           54.06           11176
           54.07           10856
           54.08           10748
           54.09           10576
            54.1           10428
           54.11           10248
           54.12           10312
           54.13           10224
           54.14           10260
           54.15           10216
           54.16           10176
           54.17           10152
           54.18           10280
           54.19           10156
            54.2           10208
           54.21           10200
           54.22           10156
           54.23            9940
           54.24            9928
           54.25            9776
           54.26            9596
           54.27            9516
           54.28            9444
           54.29            9312
            54.3            9376
           54.31            9252
           54.32            9184
           54.33            9240
           54.34            9132
           54.35            9032
           54.36            9096
           54.37            9024
           54.38            9128
           54.39            9112
            54.4            9112
           54.41            9096
           54.42            9072
           54.43            9064
           54.44            9040
           54.45            9112
           54.46            9108
           54.47            9064
           54.48            9084
           54.49            9136
            54.5            9132
           54.51            9168
           54.52            9260
           54.53            9256
           54.54            9272
           54.55            9288
           54.56            9340
           54.57            9408
           54.58            9432
           54.59            9472
            54.6            9548
           54.61            9544
           54.62            9576
           54.63            9780
           54.64            9708
           54.65            9648
           54.66            9716
           54.67            9736
           54.68            9932
           54.69           10024
            54.7           10068
           54.71           10220
           54.72           10288
           54.73           10252
           54.74           10356
           54.75           10480
           54.76           10480
           54.77           10508
           54.78           10648
           54.79           10636
            54.8           10648
           54.81           10828
           54.82           10768
           54.83           10904
           54.84           11044
           54.85           10984
           54.86           10952
           54.87           11020
           54.88           10888
           54.89           10720
            54.9           10856
           54.91           10756
           54.92           10768
           54.93           10872
           54.94           10852
           54.95           10668
           54.96           10756
           54.97           10780
           54.98           10732
           54.99           10748
              55           10700
           55.01           10612
           55.02           10688
           55.03           10636
           55.04           10736
           55.05           10796
           55.06           10940
           55.07           10996
           55.08           11456
           55.09           11728
            55.1           12212
           55.11           12584
           55.12           12940
           55.13           13216
           55.14           13372
           55.15           13272
           55.16           13072
           55.17           12884
           55.18           12536
           55.19           12028
            55.2           11976
           55.21           11720
           55.22           11636
           55.23           11636
           55.24           11548
           55.25           11428
           55.26           11536
           55.27           11456
           55.28           11468
           55.29           11456
            55.3           11536
           55.31           11468
           55.32           11620
           55.33           11640
           55.34           11768
           55.35           11792
           55.36           11712
           55.37           11480
           55.38           11296
           55.39           10848
            55.4           10664
           55.41           10520
           55.42           10268
           55.43           10144
           55.44           10120
           55.45           10032
           55.46           10192
           55.47           10320
           55.48           10412
           55.49           10564
            55.5           10864
           55.51           11000
           55.52           11224
           55.53           11352
           55.54           11432
           55.55           11404
           55.56           11376
           55.57           11024
           55.58           10936
           55.59           10804
            55.6           10652
           55.61           10464
           55.62           10360
           55.63           10304
           55.64           10228
           55.65           10244
           55.66           10208
           55.67           10168
           55.68           10224
           55.69           10204
            55.7           10408
           55.71           10572
           55.72           10636
           55.73           10704
           55.74           10924
           55.75           10896
           55.76           10972
           55.77           11056
           55.78           10928
           55.79           10788
            55.8           10836
           55.81           10656
           55.82           10668
           55.83           10496
           55.84           10544
           55.85           10304
           55.86           10304
           55.87           10056
           55.88            9944
           55.89            9940
            55.9            9888
           55.91            9820
           55.92            9896
           55.93            9844
           55.94            9980
           55.95           10092
           55.96           10088
           55.97           10124
           55.98           10312
           55.99           10332
              56           10504
           56.01           10560
           56.02           10644
           56.03           10680
           56.04           10544
           56.05           10496
           56.06           10444
           56.07           10216
           56.08           10052
           56.09            9748
            56.1            9760
           56.11            9420
           56.12            9300
           56.13            9284
           56.14            9196
           56.15            9084
           56.16            9056
           56.17            8924
           56.18            8952
           56.19            8976
            56.2            9032
           56.21            8904
           56.22            9024
           56.23            8792
           56.24            8960
           56.25            8928
           56.26            8856
           56.27            8888
           56.28            8988
           56.29            8976
            56.3            9024
           56.31            9156
           56.32            9124
           56.33            9144
           56.34            9280
           56.35            9232
           56.36            9428
           56.37            9508
           56.38            9612
           56.39            9684
            56.4           10060
           56.41           10204
           56.42           10288
           56.43           10436
           56.44           10620
           56.45           10616
           56.46           10624
           56.47           10548
           56.48           10608
           56.49           10484
            56.5           10380
           56.51           10388
           56.52           10392
           56.53           10372
           56.54           10360
           56.55           10452
           56.56           10364
           56.57           10240
           56.58           10272
           56.59           10196
            56.6           10208
           56.61           10336
           56.62           10232
           56.63           10204
           56.64           10280
           56.65           10156
           56.66           10276
           56.67           10288
           56.68           10232
           56.69           10220
            56.7           10312
           56.71           10408
           56.72           10492
           56.73           10604
           56.74           10764
           56.75           10824
           56.76           10952
           56.77           10912
           56.78           11024
           56.79           10872
            56.8           10680
           56.81           10564
           56.82           10564
           56.83           10428
           56.84           10280
           56.85           10364
           56.86           10336
           56.87           10216
           56.88           10324
           56.89           10228
            56.9           10240
           56.91           10200
           56.92           10072
           56.93           10008
           56.94           10128
           56.95            9936
           56.96           10060
           56.97           10020
           56.98           10144
           56.99           10108
              57           10144
           57.01           10088
           57.02           10248
           57.03           10232
           57.04           10108
           57.05           10044
           57.06           10056
           57.07           10080
           57.08            9964
           57.09           10036
            57.1           10076
           57.11           10156
           57.12           10332
           57.13           10368
           57.14           10580
           57.15           10736
           57.16           10892
           57.17           11012
           57.18           11172
           57.19           11172
            57.2           11248
           57.21           11256
           57.22           11080
           57.23           10956
           57.24           10988
           57.25           10824
           57.26           10836
           57.27           10804
           57.28           10780
           57.29           10612
            57.3           10696
           57.31           10464
           57.32           10260
           57.33           10060
           57.34            9956
           57.35            9736
           57.36            9716
           57.37            9648
           57.38            9648
           57.39            9608
            57.4            9576
           57.41            9532
           57.42            9548
           57.43            9484
           57.44            9500
           57.45            9540
           57.46            9484
           57.47            9524
           57.48            9616
           57.49            9632
            57.5            9716
           57.51            9748
           57.52            9736
           57.53            9880
           57.54           10084
           57.55           10252
           57.56           10364
           57.57           10440
           57.58           10520
           57.59           10424
            57.6           10432
           57.61           10280
           57.62           10232
           57.63           10052
           57.64            9892
           57.65            9676
           57.66            9580
           57.67            9460
           57.68            9404
           57.69            9336
            57.7            9256
           57.71            9144
           57.72            9244
           57.73            9236
           57.74            9300
           57.75            9216
           57.76            9268
           57.77            9272
           57.78            9440
           57.79            9500
            57.8            9548
           57.81            9616
           57.82            9692
           57.83            9640
           57.84            9736
           57.85            9676
           57.86            9576
           57.87            9636
           57.88            9592
           57.89            9560
            57.9            9544
           57.91            9544
           57.92            9612
           57.93            9716
           57.94            9616
           57.95            9636
           57.96            9556
           57.97            9372
           57.98            9300
           57.99            9288
              58            9128
           58.01            9096
           58.02            9016
           58.03            9076
           58.04            9032
           58.05            9048
           58.06            9080
           58.07            9024
           58.08            9164
           58.09            9128
            58.1            9260
           58.11            9244
           58.12            9476
           58.13            9532
           58.14            9664
           58.15            9832
           58.16            9924
           58.17            9956
           58.18           10084
           58.19           10008
            58.2           10044
           58.21            9848
           58.22            9888
           58.23            9848
           58.24            9840
           58.25            9652
           58.26            9756
           58.27            9540
           58.28            9532
           58.29            9680
            58.3            9756
           58.31            9676
           58.32            9800
           58.33            9852
           58.34            9904
           58.35            9980
           58.36            9996
           58.37            9944
           58.38           10084
           58.39           10112
            58.4           10176
           58.41           10224
           58.42           10220
           58.43           10360
           58.44           10560
           58.45           10620
           58.46           10880
           58.47           10968
           58.48           11044
           58.49           11092
            58.5           11280
           58.51           11096
           58.52           11208
           58.53           11260
           58.54           11288
           58.55           11244
           58.56           11104
           58.57           11012
           58.58           10804
           58.59           10716
            58.6           10576
           58.61           10232
           58.62           10160
           58.63            9956
           58.64           10060
           58.65           10072
           58.66           10112
           58.67           10036
           58.68           10208
           58.69           10188
            58.7           10312
           58.71           10372
           58.72           10584
           58.73           10580
           58.74           10684
           58.75           10840
           58.76           10916
           58.77           11052
           58.78           10920
           58.79           10768
            58.8           10804
           58.81           10616
           58.82           10632
           58.83           10664
           58.84           10572
           58.85           10532
           58.86           10448
           58.87           10312
           58.88           10428
           58.89           10284
            58.9           10328
           58.91           10100
           58.92           10184
           58.93           10128
           58.94           10212
           58.95           10224
           58.96           10124
           58.97           10108
           58.98            9924
           58.99            9772
              59            9648
           59.01            9572
           59.02            9512
           59.03            9352
           59.04            9400
           59.05            9396
           59.06            9356
           59.07            9400
           59.08            9412
           59.09            9228
            59.1            9260
           59.11            9264
           59.12            9348
           59.13            9280
           59.14            9220
           59.15            9288
           59.16            9328
           59.17            9168
           59.18            9192
           59.19            9272
            59.2            9172
           59.21            9112
           59.22            9132
           59.23            9108
           59.24            9136
           59.25            9140
           59.26            8936
           59.27            8864
           59.28            8928
           59.29            8748
            59.3            8596
           59.31            8660
           59.32            8616
           59.33            8588
           59.34            8640
           59.35            8548
           59.36            8564
           59.37            8540
           59.38            8536
           59.39            8540
            59.4            8576
           59.41            8528
           59.42            8512
           59.43            8644
           59.44            8608
           59.45            8516
           59.46            8620
           59.47            8620
           59.48            8560
           59.49            8588
            59.5            8596
           59.51            8560
           59.52            8616
           59.53            8624
           59.54            8716
           59.55            8776
           59.56            8748
           59.57            8804
           59.58            8864
           59.59            8956
            59.6            9068
           59.61            9180
           59.62            9212
           59.63            9260
           59.64            9388
           59.65            9456
           59.66            9388
           59.67            9380
           59.68            9348
           59.69            9180
            59.7            9136
           59.71            9004
           59.72            9048
           59.73            9020
           59.74            9052
           59.75            8896
           59.76            8996
           59.77            8988
           59.78            8988
           59.79            9060
            59.8            9076
           59.81            9064
           59.82            9244
           59.83            9252
           59.84            9464
           59.85            9492
           59.86            9704
           59.87            9876
           59.88           10240
           59.89           10396
            59.9           10680
           59.91           10840
           59.92           10900
           59.93           11064
           59.94           11032
           59.95           10924
           59.96           10784
           59.97           10840
           59.98           10804
           59.99           10700
              60           10820
           60.01           10856
           60.02           10972
           60.03           11068
           60.04           11144
           60.05           11068
           60.06           11096
           60.07           11008
           60.08           11172
           60.09           11228
            60.1           11172
           60.11           11148
           60.12           11148
           60.13           11024
           60.14           11068
           60.15           10976
           60.16           10868
           60.17           10556
           60.18           10540
           60.19           10264
            60.2           10192
           60.21           10136
           60.22           10044
           60.23            9896
           60.24            9872
           60.25            9820
           60.26            9852
           60.27            9800
           60.28            9784
           60.29            9788
            60.3            9912
           60.31            9904
           60.32            9948
           60.33           10004
           60.34           10008
           60.35            9960
           60.36           10000
           60.37            9872
           60.38            9880
           60.39            9856
            60.4            9840
           60.41            9664
           60.42            9756
           60.43            9660
           60.44            9548
           60.45            9636
           60.46            9540
           60.47            9428
           60.48            9516
           60.49            9364
            60.5            9344
           60.51            9368
           60.52            9292
           60.53            9220
           60.54            9304
           60.55            9280
           60.56            9380
           60.57            9504
           60.58            9424
           60.59            9344
            60.6            9452
           60.61            9436
           60.62            9384
           60.63            9452
           60.64            9400
           60.65            9488
           60.66            9392
           60.67            9496
           60.68            9540
           60.69            9784
            60.7            9788
           60.71            9880
           60.72           10032
           60.73            9952
           60.74           10108
           60.75           10076
           60.76            9996
           60.77            9948
           60.78            9976
           60.79            9820
            60.8            9644
           60.81            9552
           60.82            9384
           60.83            9288
           60.84            9260
           60.85            9024
           60.86            8984
           60.87            9108
           60.88            8912
           60.89            8736
            60.9            8840
           60.91            8760
           60.92            8788
           60.93            8808
           60.94            8812
           60.95            8812
           60.96            8780
           60.97            8752
           60.98            8888
           60.99            8912
              61            8792
           61.01            8764
           61.02            8892
           61.03            8988
           61.04            8988
           61.05            9088
           61.06            9192
           61.07            9124
           61.08            9244
           61.09            9276
            61.1            9396
           61.11            9572
           61.12            9524
           61.13            9632
           61.14            9696
           61.15            9640
           61.16            9776
           61.17            9820
           61.18            9880
           61.19            9840
            61.2            9880
           61.21            9776
           61.22            9760
           61.23            9720
           61.24            9712
           61.25            9588
           61.26            9644
           61.27            9600
           61.28            9572
           61.29            9616
            61.3            9572
           61.31            9520
           61.32            9688
           61.33            9636
           61.34            9672
           61.35            9624
           61.36            9724
           61.37            9580
           61.38            9708
           61.39            9676
            61.4            9736
           61.41            9948
           61.42            9964
           61.43           10012
           61.44           10212
           61.45           10272
           61.46           10216
           61.47           10288
           61.48           10064
           61.49           10016
            61.5            9916
           61.51            9740
           61.52            9688
           61.53            9556
           61.54            9452
           61.55            9364
           61.56            9372
           61.57            9372
           61.58            9428
           61.59            9460
            61.6            9464
           61.61            9408
           61.62            9616
           61.63            9612
           61.64            9880
           61.65            9936
           61.66            9968
           61.67            9916
           61.68            9980
           61.69            9744
            61.7            9708
           61.71            9644
           61.72            9576
           61.73            9396
           61.74            9424
           61.75            9368
           61.76            9528
           61.77            9580
           61.78            9744
           61.79            9688
            61.8            9932
           61.81            9984
           61.82           10276
           61.83           10392
           61.84           10572
           61.85           10432
           61.86           10508
           61.87           10348
           61.88           10296
           61.89           10092
            61.9           10000
           61.91            9856
           61.92            9896
           61.93            9772
           61.94            9756
           61.95            9836
           61.96            9752
           61.97            9708
           61.98            9784
           61.99            9792
              62            9860
           62.01            9948
           62.02           10040
           62.03            9928
           62.04           10008
           62.05            9904
           62.06            9876
           62.07            9748
           62.08            9780
           62.09            9616
            62.1            9548
           62.11            9384
           62.12            9360
           62.13            9436
           62.14            9384
           62.15            9180
           62.16            9252
           62.17            9248
           62.18            9304
           62.19            9300
            62.2            9268
           62.21            9328
           62.22            9472
           62.23            9472
           62.24            9524
           62.25            9612
           62.26            9568
           62.27            9596
           62.28            9696
           62.29            9628
            62.3            9720
           62.31            9804
           62.32            9684
           62.33            9580
           62.34            9592
           62.35            9444
           62.36            9408
           62.37            9368
           62.38            9264
           62.39            9140
            62.4            9152
           62.41            8964
           62.42            8992
           62.43            9028
           62.44            8992
           62.45            8936
           62.46            8904
           62.47            8812
           62.48            8880
           62.49            8904
            62.5            8952
           62.51            8824
           62.52            8840
           62.53            8788
           62.54            8780
           62.55            8792
           62.56            8784
           62.57            8696
           62.58            8840
           62.59            8808
            62.6            8904
           62.61            8840
           62.62            8776
           62.63            8816
           62.64            8960
           62.65            8980
           62.66            9100
           62.67            9172
           62.68            9240
           62.69            9332
            62.7            9344
           62.71            9280
           62.72            9324
           62.73            9400
           62.74            9280
           62.75            9332
           62.76            9404
           62.77            9360
           62.78            9372
           62.79            9452
            62.8            9544
           62.81            9476
           62.82            9564
           62.83            9564
           62.84            9628
           62.85            9636
           62.86            9692
           62.87            9580
           62.88            9596
           62.89            9516
            62.9            9396
           62.91            9452
           62.92            9376
           62.93            9288
           62.94            9328
           62.95            9240
           62.96            9288
           62.97            9396
           62.98            9380
           62.99            9364
              63            9472
           63.01            9388
           63.02            9588
           63.03            9584
           63.04            9576
           63.05            9636
           63.06            9724
           63.07            9740
           63.08            9844
           63.09            9952
            63.1            9932
           63.11            9912
           63.12            9916
           63.13            9776
           63.14            9740
           63.15            9784
           63.16            9548
           63.17            9524
           63.18            9516
           63.19            9488
            63.2            9484
           63.21            9440
           63.22            9440
           63.23            9316
           63.24            9436
           63.25            9440
           63.26            9524
           63.27            9636
           63.28            9544
           63.29            9680
            63.3            9892
           63.31            9940
           63.32           10036
           63.33           10284
           63.34           10432
           63.35           10492
           63.36           10816
           63.37           10824
           63.38           10840
           63.39           10912
            63.4           10788
           63.41           10748
           63.42           10736
           63.43           10556
           63.44           10528
           63.45           10496
           63.46           10324
           63.47           10088
           63.48           10064
           63.49            9908
            63.5            9804
           63.51            9768
           63.52            9600
           63.53            9404
           63.54            9384
           63.55            9260
           63.56            9176
           63.57            9208
           63.58            9184
           63.59            9080
            63.6            9112
           63.61            9080
           63.62            8964
           63.63            9108
           63.64            9004
           63.65            8916
           63.66            8940
           63.67            8772
           63.68            8908
           63.69            8868
            63.7            8712
           63.71            8784
           63.72            8860
           63.73            8808
           63.74            8844
           63.75            8892
           63.76            8872
           63.77            8768
           63.78            8720
           63.79            8660
            63.8            8588
           63.81            8540
           63.82            8452
           63.83            8396
           63.84            8464
           63.85            8368
           63.86            8444
           63.87            8524
           63.88            8516
           63.89            8532
            63.9            8468
           63.91            8456
           63.92            8584
           63.93            8536
           63.94            8488
           63.95            8416
           63.96            8408
           63.97            8416
           63.98            8364
           63.99            8372
              64            8288
           64.01            8260
           64.02            8268
           64.03            8116
           64.04            7980
           64.05            8076
           64.06            7860
           64.07            7752
           64.08            7848
           64.09            7716
            64.1            7616
           64.11            7556
           64.12            7628
           64.13            7500
           64.14            7608
           64.15            7544
           64.16            7576
           64.17            7488
           64.18            7436
           64.19            7424
            64.2            7536
           64.21            7520
           64.22            7572
           64.23            7564
           64.24            7584
           64.25            7436
           64.26            7652
           64.27            7576
           64.28            7584
           64.29            7516
            64.3            7428
           64.31            7328
           64.32            7204
           64.33            7048
           64.34            7080
           64.35            7008
           64.36            7012
           64.37            6976
           64.38            7016
           64.39            7036
            64.4            6980
           64.41            7076
           64.42            7080
           64.43            7056
           64.44            7124
           64.45            7068
           64.46            7116
           64.47            7192
           64.48            7168
           64.49            7176
            64.5            7236
           64.51            7116
           64.52            7096
           64.53            7056
           64.54            7076
           64.55            6996
           64.56            7080
           64.57            7028
           64.58            7000
           64.59            7016
            64.6            7024
           64.61            6964
           64.62            7020
           64.63            6952
           64.64            7004
           64.65            6836
           64.66            6824
           64.67            6772
           64.68            6672
           64.69            6632
            64.7            6656
           64.71            6524
           64.72            6524
           64.73            6384
           64.74            6408
           64.75            6316
           64.76            6424
           64.77            6408
           64.78            6368
           64.79            6316
            64.8            6408
           64.81            6272
           64.82            6344
           64.83            6280
           64.84            6320
           64.85            6168
           64.86            6172
           64.87            6084
           64.88            6036
           64.89            5980
            64.9            5972
           64.91            5832
           64.92            5788
           64.93            5808
           64.94            5808
           64.95            5696
           64.96            5688
           64.97            5684
           64.98            5688
           64.99            5608
              65            5628
           65.01            5596
           65.02            5552
           65.03            5568
           65.04            5596
           65.05            5536
           65.06            5568
           65.07            5580
           65.08            5516
           65.09            5484
            65.1            5512
           65.11            5492
           65.12            5484
           65.13            5420
           65.14            5416
           65.15            5372
           65.16            5476
           65.17            5388
           65.18            5312
           65.19            5392
            65.2            5376
           65.21            5400
           65.22            5368
           65.23            5320
           65.24            5284
           65.25            5344
           65.26            5216
           65.27            5132
           65.28            5172
           65.29            5044
            65.3            5036
           65.31            5032
           65.32            5048
           65.33            4936
           65.34            4976
           65.35            4888
           65.36            4808
           65.37            4836
           65.38            4772
           65.39            4708
            65.4            4724
           65.41            4596
           65.42            4608
           65.43            4588
           65.44            4588
           65.45            4512
           65.46            4564
           65.47            4440
           65.48            4500
           65.49            4516
            65.5            4492
           65.51            4412
           65.52            4484
           65.53            4484
           65.54            4524
           65.55            4500
           65.56            4548
           65.57            4524
           65.58            4524
           65.59            4352
            65.6            4368
           65.61            4324
           65.62            4300
           65.63            4256
           65.64            4224
           65.65            4188
           65.66            4128
           65.67            4184
           65.68            4176
           65.69            4144
            65.7            4208
           65.71            4116
           65.72            4124
           65.73            4288
           65.74            4284
           65.75            4228
           65.76            4264
           65.77            4212
           65.78            4176
           65.79            4164
            65.8            4028
           65.81            3916
           65.82            3868
           65.83            3768
           65.84            3748
           65.85            3664
           65.86            3640
           65.87            3572
           65.88            3572
           65.89            3520
            65.9            3460
           65.91            3472
           65.92            3440
           65.93            3400
           65.94            3460
           65.95            3440
           65.96            3396
           65.97            3312
           65.98            3260
           65.99            3156
              66            3180
           66.01            3148
           66.02            3140
           66.03            3140
           66.04            3104
           66.05            3060
           66.06            3008
           66.07            3020
           66.08            3008
           66.09            3032
            66.1            3040
           66.11            2964
           66.12            2972
           66.13            2992
           66.14            2912
           66.15            2880
           66.16            2808
           66.17            2772
           66.18            2744
           66.19            2680
            66.2            2664
           66.21            2668
           66.22            2580
           66.23            2552
           66.24            2504
           66.25            2500
           66.26            2460
           66.27            2500
           66.28            2420
           66.29            2396
            66.3            2408
           66.31            2360
           66.32            2380
           66.33            2388
           66.34            2380
           66.35            2388
           66.36            2328
           66.37            2340
           66.38            2296
           66.39            2304
            66.4            2272
           66.41            2256
           66.42            2172
           66.43            2088
           66.44            2092
           66.45            2084
           66.46            2068
           66.47            1996
           66.48            1976
           66.49            1956
            66.5            1900
           66.51            1896
           66.52            1844
           66.53            1848
           66.54            1852
           66.55            1796
           66.56            1768
           66.57            1752
           66.58            1732
           66.59            1760
            66.6            1696
           66.61            1716
           66.62            1684
           66.63            1672
           66.64            1708
           66.65            1648
           66.66            1656
           66.67            1600
           66.68            1624
           66.69            1620
            66.7            1620
           66.71            1576
           66.72            1592
           66.73            1532
           66.74            1520
           66.75            1484
           66.76            1464
           66.77            1432
           66.78            1436
           66.79            1408
            66.8            1364
           66.81            1424
           66.82            1412
           66.83            1348
           66.84            1336
           66.85            1284
           66.86            1296
           66.87            1268
           66.88            1292
           66.89            1256
            66.9            1260
           66.91            1228
           66.92            1220
           66.93            1224
           66.94            1212
           66.95            1164
           66.96            1188
           66.97            1156
           66.98            1156
           66.99            1172
              67            1144
           67.01            1136
           67.02            1140
           67.03            1128
           67.04            1124
           67.05            1136
           67.06            1120
           67.07            1068
           67.08            1072
           67.09            1024
            67.1            1004
           67.11             996
           67.12            1024
           67.13             976
           67.14             960
           67.15            1000
           67.16             980
           67.17             960
           67.18            1000
           67.19             964
            67.2             948
           67.21             972
           67.22             932
           67.23             912
           67.24             916
           67.25             880
           67.26             892
           67.27             848
           67.28             880
           67.29             868
            67.3             848
           67.31             840
           67.32             848
           67.33             824
           67.34             824
           67.35             824
           67.36             820
           67.37             808
           67.38             812
           67.39             808
            67.4             824
           67.41             768
           67.42             776
           67.43             768
           67.44             776
           67.45             756
           67.46             768
           67.47             784
           67.48             760
           67.49             728
            67.5             720
           67.51             716
           67.52             732
           67.53             752
           67.54             736
           67.55             716
           67.56             740
           67.57             688
           67.58             696
           67.59             748
            67.6             728
           67.61             700
           67.62             680
           67.63             720
           67.64             696
           67.65             692
           67.66             688
           67.67             664
           67.68             664
           67.69             672
            67.7             672
           67.71             668
           67.72             660
           67.73             648
           67.74             652
           67.75             636
           67.76             612
           67.77             636
           67.78             640
           67.79             632
            67.8             636
           67.81             616
           67.82             640
           67.83             616
           67.84             624
           67.85             604
           67.86             628
           67.87             628
           67.88             628
           67.89             612
            67.9             612
           67.91             608
           67.92             580
           67.93             592
           67.94             592
           67.95             604
           67.96             584
           67.97             576
           67.98             596
           67.99             548
              68             560
           68.01             592
           68.02             528
           68.03             552
           68.04             548
           68.05             540
           68.06             556
           68.07             556
           68.08             536
           68.09             552
            68.1             552
           68.11             552
           68.12             528
           68.13             564
           68.14             504
           68.15             520
           68.16             572
           68.17             544
           68.18             528
           68.19             540
            68.2             540
           68.21             552
           68.22             512
           68.23             544
           68.24             508
           68.25             536
           68.26             520
           68.27             520
           68.28             528
           68.29             528
            68.3             508
           68.31             516
           68.32             516
           68.33             500
           68.34             496
           68.35             496
           68.36             528
           68.37             532
           68.38             520
           68.39             520
            68.4             516
           68.41             520
           68.42             480
           68.43             480
           68.44             468
           68.45             480
           68.46             504
           68.47             480
           68.48             508
           68.49             492
            68.5             480
           68.51             480
           68.52             500
           68.53             500
           68.54             476
           68.55             520
           68.56             480
           68.57             512
           68.58             488
           68.59             492
            68.6             496
           68.61             504
           68.62             528
           68.63             504
           68.64             496
           68.65             480
           68.66             516
           68.67             464
           68.68             488
           68.69             488
            68.7             512
           68.71             488
           68.72             496
           68.73             492
           68.74             468
           68.75             472
           68.76             504
           68.77             480
           68.78             484
           68.79             500
            68.8             512
           68.81             520
           68.82             496
           68.83             484
           68.84             488
           68.85             496
           68.86             464
           68.87             496
           68.88             476
           68.89             480
            68.9             484
           68.91             460
           68.92             488
           68.93             480
           68.94             512
           68.95             520
           68.96             472
           68.97             476
           68.98             476
           68.99             484
              69             476
           69.01             484
           69.02             472
           69.03             476
           69.04             476
           69.05             476
           69.06             484
           69.07             492
           69.08             468
           69.09             464
            69.1             480
           69.11             496
           69.12             472
           69.13             472
           69.14             464
           69.15             476
           69.16             468
           69.17             516
           69.18             484
           69.19             468
            69.2             460
           69.21             460
           69.22             448
           69.23             440
           69.24             468
           69.25             448
           69.26             468
           69.27             472
           69.28             484
           69.29             468
            69.3             484
           69.31             464
           69.32             456
           69.33             476
           69.34             460
           69.35             468
           69.36             472
           69.37             504
           69.38             484
           69.39             476
            69.4             456
           69.41             476
           69.42             480
           69.43             480
           69.44             480
           69.45             496
           69.46             468
           69.47             444
           69.48             452
           69.49             468
            69.5             492
           69.51             476
           69.52             464
           69.53             452
           69.54             452
           69.55             452
           69.56             436
           69.57             480
           69.58             468
           69.59             472
            69.6             464
           69.61             476
           69.62             488
           69.63             484
           69.64             492
           69.65             492
           69.66             488
           69.67             460
           69.68             444
           69.69             472
            69.7             476
           69.71             460
           69.72             452
           69.73             472
           69.74             488
           69.75             484
           69.76             484
           69.77             476
           69.78             472
           69.79             468
            69.8             468
           69.81             464
           69.82             472
           69.83             468
           69.84             508
           69.85             464
           69.86             464
           69.87             484
           69.88             472
           69.89             448
            69.9             456
           69.91             460
           69.92             456
           69.93             456
           69.94             464
           69.95             444
           69.96             452
           69.97             468
           69.98             464
           69.99             492
              70             488
           70.01             480
           70.02             444
           70.03             460
           70.04             476
           70.05             472
           70.06             464
           70.07             496
           70.08             488
           70.09             472
            70.1             500
           70.11             472
           70.12             456
           70.13             460
           70.14             460
           70.15             448
           70.16             464
           70.17             476
           70.18             460
           70.19             472
            70.2             480
           70.21             468
           70.22             476
           70.23             464
           70.24             468
           70.25             456
           70.26             456
           70.27             452
           70.28             472
           70.29             512
            70.3             456
           70.31             448
           70.32             460
           70.33             468
           70.34             468
           70.35             448
           70.36             428
           70.37             460
           70.38             456
           70.39             464
            70.4             464
           70.41             452
           70.42             428
           70.43             440
           70.44             456
           70.45             428
           70.46             444
           70.47             464
           70.48             432
           70.49             444
            70.5             464
           70.51             464
           70.52             476
           70.53             480
           70.54             448
           70.55             456
           70.56             480
           70.57             464
           70.58             444
           70.59             424
            70.6             472
           70.61             464
           70.62             448
           70.63             424
           70.64             448
           70.65             428
           70.66             440
           70.67             440
           70.68             444
           70.69             452
            70.7             472
           70.71             432
           70.72             476
           70.73             452
           70.74             424
           70.75             440
           70.76             464
           70.77             436
           70.78             428
           70.79             440
            70.8             444
           70.81             480
           70.82             448
           70.83             432
           70.84             420
           70.85             404
           70.86             412
           70.87             420
           70.88             388
           70.89             416
            70.9             424
           70.91             420
           70.92             412
           70.93             420
           70.94             420
           70.95             404
           70.96             388
           70.97             384
           70.98             364
           70.99             348
              71             348
           71.01             324
           71.02             236
           71.03             204
           71.04             204
           71.05             204
           71.06             204
           71.07             204
           71.08             204
           71.09             204
            71.1             204
           71.11             204
           71.12             204
           71.13             204
           71.14             204
           71.15             204
           71.16             204
           71.17             204
           71.18             204
           71.19             204
            71.2             204
           71.21             204
           71.22             204
           71.23             204
           71.24             204
           71.25             204
           71.26             204
           71.27             204
           71.28             204
           71.29             204
            71.3             204
           71.31             204
           71.32             204
           71.33             204
           71.34             204
           71.35             204
           71.36             204
           71.37             204
           71.38             204
           71.39             204
            71.4             204
           71.41             204
           71.42             204
           71.43             204
           71.44             204
           71.45             204
           71.46             204
           71.47             204
           71.48             204
           71.49             204
            71.5             204
           71.51             204
           71.52             204
           71.53             204
           71.54             204
           71.55             204
           71.56             204
           71.57             204
           71.58             204
           71.59             204
            71.6             204
           71.61             204
