# Supplementary material for: Coordination nano-space as stage of hydrogen ortho–para conversion
Source: R Soc Open Sci. 2015 Jul 29;2(7):150006. doi: 10.1098/rsos.150006 (PMC4632575; doi:10.1098/rsos.150006)
Supplement: This zipped folder contains the supplementaly informantion (PDF) and raw data of SR powder diffraction and Raman spectrum. The raw data are organised into a folder structure with README.txt files used to provide guidance on the contents. [file rsos150006supp1.zip › Suppl_data_and_info/Powder_Diffraction_Data/Degass/degas_35K_051104A.dat]

            0.01            7588
            0.02            4548
            0.03            2716
            0.04            1692
            0.05            1168
            0.06             748
            0.07             556
            0.08             444
            0.09             384
             0.1             404
            0.11             380
            0.12             376
            0.13             400
            0.14             368
            0.15             376
            0.16             376
            0.17             376
            0.18             376
            0.19             380
             0.2             384
            0.21             368
            0.22             364
            0.23             372
            0.24             356
            0.25             380
            0.26             384
            0.27             364
            0.28             388
            0.29             384
             0.3             372
            0.31             368
            0.32             356
            0.33             368
            0.34             352
            0.35             356
            0.36             348
            0.37             364
            0.38             348
            0.39             364
             0.4             352
            0.41             372
            0.42             360
            0.43             364
            0.44             368
            0.45             364
            0.46             372
            0.47             376
            0.48             356
            0.49             356
             0.5             376
            0.51             368
            0.52             360
            0.53             352
            0.54             372
            0.55             356
            0.56             356
            0.57             368
            0.58             368
            0.59             376
             0.6             392
            0.61             376
            0.62             348
            0.63             384
            0.64             364
            0.65             376
            0.66             368
            0.67             388
            0.68             368
            0.69             384
             0.7             376
            0.71             352
            0.72             384
            0.73             372
            0.74             376
            0.75             380
            0.76             360
            0.77             356
            0.78             372
            0.79             360
             0.8             344
            0.81             328
            0.82             364
            0.83             376
            0.84             384
            0.85             384
            0.86             364
            0.87             372
            0.88             392
            0.89             384
             0.9             360
            0.91             352
            0.92             372
            0.93             388
            0.94             384
            0.95             384
            0.96             392
            0.97             376
            0.98             388
            0.99             376
               1             392
            1.01             372
            1.02             372
            1.03             388
            1.04             384
            1.05             400
            1.06             416
            1.07             432
            1.08             428
            1.09             428
             1.1             448
            1.11             484
            1.12             544
            1.13             572
            1.14             600
            1.15             632
            1.16             684
            1.17             736
            1.18             776
            1.19             840
             1.2             864
            1.21             900
            1.22             936
            1.23            1024
            1.24            1016
            1.25            1020
            1.26            1080
            1.27            1092
            1.28            1152
            1.29            1212
             1.3            1260
            1.31            1316
            1.32            1312
            1.33            1324
            1.34            1388
            1.35            1424
            1.36            1460
            1.37            1424
            1.38            1504
            1.39            1524
             1.4            1540
            1.41            1600
            1.42            1636
            1.43            1652
            1.44            1616
            1.45            1708
            1.46            1748
            1.47            1760
            1.48            1772
            1.49            1760
             1.5            1824
            1.51            1844
            1.52            1868
            1.53            1908
            1.54            1920
            1.55            1920
            1.56            1948
            1.57            1916
            1.58            1952
            1.59            2020
             1.6            2000
            1.61            2008
            1.62            2008
            1.63            2048
            1.64            2048
            1.65            2100
            1.66            2076
            1.67            2132
            1.68            2128
            1.69            2088
             1.7            2104
            1.71            2180
            1.72            2164
            1.73            2144
            1.74            2208
            1.75            2168
            1.76            2200
            1.77            2240
            1.78            2292
            1.79            2264
             1.8            2300
            1.81            2308
            1.82            2324
            1.83            2440
            1.84            2452
            1.85            2516
            1.86            2576
            1.87            2668
            1.88            2676
            1.89            2748
             1.9            2820
            1.91            2908
            1.92            3004
            1.93            3036
            1.94            3112
            1.95            3236
            1.96            3352
            1.97            3540
            1.98            3620
            1.99            3764
               2            3916
            2.01            4104
            2.02            4236
            2.03            4484
            2.04            4604
            2.05            4720
            2.06            4848
            2.07            5008
            2.08            5116
            2.09            5252
             2.1            5284
            2.11            5404
            2.12            5492
            2.13            5608
            2.14            5608
            2.15            5720
            2.16            5700
            2.17            5828
            2.18            5828
            2.19            5864
             2.2            5824
            2.21            5864
            2.22            5864
            2.23            5936
            2.24            5992
            2.25            6068
            2.26            6040
            2.27            6076
            2.28            6052
            2.29            6148
             2.3            6040
            2.31            6124
            2.32            6168
            2.33            6188
            2.34            6156
            2.35            6212
            2.36            6132
            2.37            6212
            2.38            6292
            2.39            6224
             2.4            6268
            2.41            6332
            2.42            6244
            2.43            6300
            2.44            6300
            2.45            6284
            2.46            6288
            2.47            6388
            2.48            6320
            2.49            6464
             2.5            6344
            2.51            6352
            2.52            6388
            2.53            6412
            2.54            6372
            2.55            6456
            2.56            6460
            2.57            6388
            2.58            6404
            2.59            6448
             2.6            6432
            2.61            6460
            2.62            6504
            2.63            6548
            2.64            6488
            2.65            6508
            2.66            6568
            2.67            6632
            2.68            6640
            2.69            6556
             2.7            6600
            2.71            6656
            2.72            6616
            2.73            6732
            2.74            6696
            2.75            6656
            2.76            6724
            2.77            6764
            2.78            6764
            2.79            6792
             2.8            6904
            2.81            6744
            2.82            6752
            2.83            6812
            2.84            6884
            2.85            6920
            2.86            6992
            2.87            6888
            2.88            6976
            2.89            6932
             2.9            6928
            2.91            6992
            2.92            7000
            2.93            6900
            2.94            7000
            2.95            7112
            2.96            7036
            2.97            7160
            2.98            7092
            2.99            7056
               3            7108
            3.01            7156
            3.02            7204
            3.03            7284
            3.04            7284
            3.05            7228
            3.06            7316
            3.07            7324
            3.08            7196
            3.09            7280
             3.1            7288
            3.11            7280
            3.12            7288
            3.13            7340
            3.14            7280
            3.15            7492
            3.16            7504
            3.17            7460
            3.18            7492
            3.19            7476
             3.2            7412
            3.21            7568
            3.22            7532
            3.23            7548
            3.24            7624
            3.25            7600
            3.26            7600
            3.27            7668
            3.28            7656
            3.29            7660
             3.3            7644
            3.31            7752
            3.32            7756
            3.33            7788
            3.34            7824
            3.35            7684
            3.36            7688
            3.37            7840
            3.38            7800
            3.39            7816
             3.4            7864
            3.41            7836
            3.42            7872
            3.43            7928
            3.44            7960
            3.45            7964
            3.46            8012
            3.47            8064
            3.48            8048
            3.49            8068
             3.5            7948
            3.51            8112
            3.52            8200
            3.53            8248
            3.54            8204
            3.55            8240
            3.56            8132
            3.57            8292
            3.58            8292
            3.59            8248
             3.6            8388
            3.61            8408
            3.62            8384
            3.63            8380
            3.64            8424
            3.65            8472
            3.66            8420
            3.67            8576
            3.68            8496
            3.69            8536
             3.7            8612
            3.71            8608
            3.72            8648
            3.73            8668
            3.74            8648
            3.75            8752
            3.76            8760
            3.77            8848
            3.78            8888
            3.79            8944
             3.8            8900
            3.81            8920
            3.82            9020
            3.83            9148
            3.84            9152
            3.85            9228
            3.86            9200
            3.87            9364
            3.88            9432
            3.89            9552
             3.9            9544
            3.91            9632
            3.92            9656
            3.93            9912
            3.94            9948
            3.95            9996
            3.96           10256
            3.97           10600
            3.98           10768
            3.99           11500
               4           12236
            4.01           13552
            4.02           16288
            4.03           21524
            4.04           32132
            4.05           52828
            4.06           85424
            4.07          115828
            4.08          114160
            4.09           79556
             4.1           46384
            4.11           27596
            4.12           19276
            4.13           15724
            4.14           14180
            4.15           13756
            4.16           13580
            4.17           13912
            4.18           14256
            4.19           14628
             4.2           15312
            4.21           16144
            4.22           16948
            4.23           18448
            4.24           20612
            4.25           23964
            4.26           29612
            4.27           40564
            4.28           62888
            4.29          113464
             4.3          223528
            4.31          441780
            4.32          797976
            4.33         1095396
            4.34          923852
            4.35          519472
            4.36          236372
            4.37          105116
            4.38           53948
            4.39           33036
             4.4           23668
            4.41           19464
            4.42           16868
            4.43           15240
            4.44           14364
            4.45           13760
            4.46           13188
            4.47           12860
            4.48           12552
            4.49           12316
             4.5           11904
            4.51           11844
            4.52           11732
            4.53           11568
            4.54           11340
            4.55           11244
            4.56           11220
            4.57           11168
            4.58           11076
            4.59           10968
             4.6           10964
            4.61           10828
            4.62           10880
            4.63           10880
            4.64           10892
            4.65           10940
            4.66           10900
            4.67           10856
            4.68           10752
            4.69           10904
             4.7           10892
            4.71           10860
            4.72           10832
            4.73           10876
            4.74           10808
            4.75           10916
            4.76           10900
            4.77           10924
            4.78           10988
            4.79           10948
             4.8           11080
            4.81           11048
            4.82           11084
            4.83           11028
            4.84           11060
            4.85           11148
            4.86           11164
            4.87           11240
            4.88           11224
            4.89           11348
             4.9           11324
            4.91           11316
            4.92           11376
            4.93           11356
            4.94           11252
            4.95           11432
            4.96           11512
            4.97           11468
            4.98           11532
            4.99           11552
               5           11464
            5.01           11692
            5.02           11728
            5.03           11704
            5.04           11828
            5.05           11796
            5.06           11872
            5.07           11904
            5.08           11940
            5.09           11980
             5.1           12044
            5.11           11984
            5.12           11972
            5.13           12208
            5.14           12076
            5.15           12156
            5.16           12240
            5.17           12404
            5.18           12260
            5.19           12556
             5.2           12716
            5.21           12584
            5.22           12660
            5.23           12792
            5.24           12748
            5.25           12932
            5.26           12880
            5.27           12900
            5.28           13080
            5.29           13212
             5.3           13184
            5.31           13344
            5.32           13384
            5.33           13508
            5.34           13552
            5.35           13632
            5.36           13820
            5.37           13772
            5.38           13892
            5.39           13812
             5.4           13952
            5.41           14160
            5.42           14172
            5.43           14480
            5.44           14632
            5.45           14640
            5.46           14744
            5.47           14896
            5.48           14912
            5.49           15224
             5.5           15200
            5.51           15456
            5.52           15632
            5.53           15992
            5.54           16048
            5.55           16632
            5.56           16904
            5.57           17188
            5.58           17824
            5.59           18500
             5.6           19316
            5.61           20692
            5.62           21856
            5.63           23024
            5.64           24176
            5.65           25296
            5.66           26452
            5.67           28592
            5.68           31848
            5.69           37156
             5.7           47484
            5.71           68096
            5.72          112684
            5.73          213804
            5.74          424896
            5.75          800588
            5.76         1261652
            5.77         1315316
            5.78          858784
            5.79          431588
             5.8          195320
            5.81           95812
            5.82           57104
            5.83           40860
            5.84           33424
            5.85           30504
            5.86           29452
            5.87           29872
            5.88           32056
            5.89           36512
             5.9           44352
            5.91           58664
            5.92           82868
            5.93          117740
            5.94          157136
            5.95          178060
            5.96          156524
            5.97          114236
            5.98           76512
            5.99           53172
               6           40320
            6.01           33472
            6.02           29432
            6.03           27588
            6.04           26208
            6.05           25744
            6.06           25388
            6.07           25404
            6.08           25252
            6.09           25456
             6.1           25552
            6.11           25684
            6.12           25744
            6.13           25728
            6.14           25792
            6.15           25716
            6.16           25576
            6.17           25024
            6.18           25000
            6.19           24800
             6.2           24344
            6.21           24356
            6.22           23868
            6.23           23604
            6.24           23472
            6.25           23180
            6.26           22816
            6.27           22920
            6.28           22756
            6.29           22468
             6.3           22308
            6.31           22256
            6.32           21984
            6.33           22212
            6.34           22312
            6.35           22096
            6.36           22136
            6.37           22496
            6.38           22628
            6.39           23236
             6.4           24208
            6.41           25864
            6.42           29280
            6.43           34728
            6.44           40796
            6.45           43464
            6.46           38680
            6.47           32000
            6.48           27344
            6.49           24788
             6.5           23508
            6.51           23264
            6.52           22912
            6.53           22596
            6.54           22656
            6.55           22636
            6.56           22668
            6.57           22828
            6.58           22712
            6.59           22752
             6.6           22828
            6.61           22804
            6.62           22808
            6.63           22940
            6.64           23172
            6.65           23028
            6.66           23132
            6.67           23200
            6.68           23200
            6.69           23524
             6.7           23416
            6.71           23436
            6.72           23624
            6.73           23796
            6.74           23636
            6.75           23940
            6.76           23868
            6.77           23772
            6.78           24072
            6.79           24188
             6.8           24168
            6.81           24204
            6.82           24440
            6.83           24372
            6.84           24512
            6.85           24624
            6.86           24556
            6.87           24792
            6.88           24860
            6.89           24728
             6.9           25032
            6.91           25072
            6.92           25132
            6.93           25464
            6.94           25732
            6.95           25636
            6.96           26000
            6.97           26132
            6.98           26348
            6.99           26660
               7           27056
            7.01           27120
            7.02           27760
            7.03           27832
            7.04           28252
            7.05           28848
            7.06           29592
            7.07           30084
            7.08           31372
            7.09           32624
             7.1           34152
            7.11           36456
            7.12           39572
            7.13           43700
            7.14           49932
            7.15           59984
            7.16           75512
            7.17          102552
            7.18          146500
            7.19          216276
             7.2          312732
            7.21          409376
            7.22          432548
            7.23          357672
            7.24          246232
            7.25          159328
            7.26          106436
            7.27           75812
            7.28           57972
            7.29           47800
             7.3           41444
            7.31           37468
            7.32           34484
            7.33           32568
            7.34           30844
            7.35           29948
            7.36           29188
            7.37           28308
            7.38           27776
            7.39           27368
             7.4           26860
            7.41           26624
            7.42           26348
            7.43           26056
            7.44           25916
            7.45           25820
            7.46           25588
            7.47           25524
            7.48           25532
            7.49           25028
             7.5           25072
            7.51           25200
            7.52           24736
            7.53           24904
            7.54           24980
            7.55           24792
            7.56           24628
            7.57           24628
            7.58           24288
            7.59           24468
             7.6           24348
            7.61           24364
            7.62           24284
            7.63           24308
            7.64           24096
            7.65           24260
            7.66           24196
            7.67           24012
            7.68           24184
            7.69           24332
             7.7           24396
            7.71           24832
            7.72           25456
            7.73           26164
            7.74           27336
            7.75           29052
            7.76           30944
            7.77           32584
            7.78           32448
            7.79           30580
             7.8           28520
            7.81           26644
            7.82           25164
            7.83           24464
            7.84           24032
            7.85           23540
            7.86           23440
            7.87           23116
            7.88           22900
            7.89           22800
             7.9           22848
            7.91           22524
            7.92           22540
            7.93           22552
            7.94           22472
            7.95           22416
            7.96           22376
            7.97           22236
            7.98           22340
            7.99           22552
               8           22352
            8.01           22692
            8.02           22560
            8.03           22776
            8.04           22756
            8.05           23168
            8.06           23352
            8.07           24168
            8.08           25080
            8.09           26528
             8.1           28904
            8.11           33432
            8.12           41492
            8.13           56864
            8.14           82676
            8.15          117176
            8.16          146044
            8.17          138876
            8.18          102104
            8.19           67628
             8.2           45304
            8.21           34032
            8.22           28428
            8.23           25540
            8.24           23840
            8.25           22888
            8.26           22284
            8.27           21664
            8.28           21420
            8.29           21208
             8.3           20880
            8.31           20896
            8.32           20844
            8.33           20668
            8.34           20628
            8.35           20580
            8.36           20384
            8.37           20636
            8.38           20684
            8.39           20528
             8.4           20612
            8.41           20612
            8.42           20416
            8.43           20476
            8.44           20436
            8.45           20408
            8.46           20336
            8.47           20340
            8.48           20196
            8.49           20440
             8.5           20296
            8.51           20420
            8.52           20444
            8.53           20604
            8.54           20764
            8.55           20992
            8.56           21224
            8.57           21468
            8.58           21952
            8.59           22636
             8.6           23708
            8.61           25904
            8.62           29484
            8.63           36692
            8.64           52808
            8.65           86944
            8.66          151344
            8.67          243800
            8.68          288400
            8.69          220392
             8.7          129700
            8.71           70148
            8.72           41584
            8.73           30832
            8.74           25736
            8.75           23424
            8.76           22392
            8.77           21860
            8.78           21304
            8.79           21172
             8.8           20996
            8.81           20900
            8.82           20784
            8.83           20728
            8.84           20592
            8.85           20712
            8.86           20556
            8.87           20424
            8.88           20276
            8.89           20332
             8.9           20132
            8.91           20232
            8.92           20300
            8.93           20308
            8.94           20660
            8.95           21320
            8.96           22068
            8.97           23772
            8.98           25892
            8.99           28752
               9           32656
            9.01           37116
            9.02           41960
            9.03           47464
            9.04           51692
            9.05           54340
            9.06           55732
            9.07           56380
            9.08           55988
            9.09           56440
             9.1           58532
            9.11           62260
            9.12           68944
            9.13           74316
            9.14           72228
            9.15           61588
            9.16           49144
            9.17           39396
            9.18           32572
            9.19           28804
             9.2           28184
            9.21           30224
            9.22           34896
            9.23           41376
            9.24           47812
            9.25           49204
            9.26           43552
            9.27           35544
            9.28           28396
            9.29           23884
             9.3           20696
            9.31           19072
            9.32           17792
            9.33           17304
            9.34           16656
            9.35           16384
            9.36           15876
            9.37           15896
            9.38           15644
            9.39           15640
             9.4           15540
            9.41           15368
            9.42           15244
            9.43           15368
            9.44           15208
            9.45           15228
            9.46           15236
            9.47           15148
            9.48           15220
            9.49           15276
             9.5           15452
            9.51           15672
            9.52           16044
            9.53           16564
            9.54           17652
            9.55           19300
            9.56           21772
            9.57           25664
            9.58           30556
            9.59           34140
             9.6           33808
            9.61           29712
            9.62           24836
            9.63           21564
            9.64           19536
            9.65           18388
            9.66           17596
            9.67           17256
            9.68           16872
            9.69           16620
             9.7           16336
            9.71           16104
            9.72           15912
            9.73           15880
            9.74           15624
            9.75           15796
            9.76           15656
            9.77           15604
            9.78           15496
            9.79           15272
             9.8           14916
            9.81           15084
            9.82           14932
            9.83           14804
            9.84           14544
            9.85           14492
            9.86           14308
            9.87           14324
            9.88           14236
            9.89           14072
             9.9           14080
            9.91           14072
            9.92           14092
            9.93           14068
            9.94           14128
            9.95           14048
            9.96           14136
            9.97           14216
            9.98           14260
            9.99           14536
              10           14648
           10.01           14912
           10.02           15316
           10.03           15916
           10.04           16692
           10.05           18224
           10.06           20384
           10.07           23616
           10.08           28904
           10.09           36296
            10.1           44608
           10.11           49772
           10.12           46988
           10.13           38480
           10.14           30136
           10.15           24164
           10.16           20376
           10.17           18616
           10.18           17360
           10.19           16696
            10.2           16356
           10.21           16380
           10.22           16276
           10.23           16468
           10.24           16616
           10.25           16724
           10.26           16900
           10.27           17308
           10.28           17448
           10.29           18092
            10.3           18692
           10.31           19508
           10.32           20784
           10.33           22532
           10.34           25020
           10.35           28784
           10.36           34328
           10.37           42336
           10.38           55512
           10.39           75820
            10.4          105596
           10.41          142608
           10.42          175896
           10.43          184204
           10.44          162368
           10.45          125220
           10.46           90604
           10.47           67424
           10.48           52728
           10.49           43204
            10.5           37064
           10.51           32912
           10.52           29900
           10.53           28056
           10.54           26952
           10.55           25768
           10.56           23900
           10.57           21716
           10.58           19456
           10.59           17784
            10.6           16340
           10.61           15364
           10.62           14552
           10.63           14228
           10.64           13676
           10.65           13508
           10.66           13276
           10.67           12868
           10.68           12808
           10.69           12716
            10.7           12516
           10.71           12508
           10.72           12336
           10.73           12208
           10.74           12116
           10.75           12160
           10.76           12048
           10.77           12288
           10.78           12124
           10.79           12128
            10.8           12004
           10.81           11940
           10.82           11920
           10.83           12020
           10.84           11976
           10.85           11916
           10.86           11888
           10.87           11820
           10.88           11824
           10.89           12012
            10.9           11972
           10.91           12012
           10.92           12000
           10.93           12088
           10.94           11924
           10.95           12108
           10.96           12248
           10.97           12324
           10.98           12292
           10.99           12528
              11           12520
           11.01           12660
           11.02           12704
           11.03           12780
           11.04           12636
           11.05           12724
           11.06           12616
           11.07           12676
           11.08           12492
           11.09           12356
            11.1           12264
           11.11           12284
           11.12           12092
           11.13           12052
           11.14           12104
           11.15           11972
           11.16           11804
           11.17           11904
           11.18           11924
           11.19           12140
            11.2           12240
           11.21           12440
           11.22           12900
           11.23           13592
           11.24           14492
           11.25           15812
           11.26           17640
           11.27           19500
           11.28           20844
           11.29           20856
            11.3           19436
           11.31           17336
           11.32           15512
           11.33           14316
           11.34           13528
           11.35           12996
           11.36           12604
           11.37           12528
           11.38           12380
           11.39           12280
            11.4           12160
           11.41           12224
           11.42           12256
           11.43           12524
           11.44           12596
           11.45           12948
           11.46           13252
           11.47           13972
           11.48           14776
           11.49           16668
            11.5           20124
           11.51           27572
           11.52           43740
           11.53           76320
           11.54          132180
           11.55          197380
           11.56          206704
           11.57          147020
           11.58           85324
           11.59           46404
            11.6           27308
           11.61           19764
           11.62           16188
           11.63           14640
           11.64           13976
           11.65           13488
           11.66           13240
           11.67           13292
           11.68           13320
           11.69           13312
            11.7           13568
           11.71           13928
           11.72           14168
           11.73           14724
           11.74           15756
           11.75           16912
           11.76           19220
           11.77           22532
           11.78           26900
           11.79           31840
            11.8           34824
           11.81           33732
           11.82           30168
           11.83           25200
           11.84           20944
           11.85           18248
           11.86           16952
           11.87           16712
           11.88           17648
           11.89           19716
            11.9           22592
           11.91           26052
           11.92           28312
           11.93           27928
           11.94           25024
           11.95           21540
           11.96           18512
           11.97           16588
           11.98           15088
           11.99           14040
              12           13572
           12.01           13252
           12.02           12948
           12.03           12728
           12.04           12788
           12.05           12684
           12.06           12640
           12.07           12784
           12.08           12884
           12.09           12984
            12.1           13164
           12.11           13136
           12.12           13520
           12.13           13604
           12.14           13688
           12.15           13972
           12.16           14364
           12.17           14632
           12.18           15104
           12.19           15616
            12.2           16176
           12.21           17128
           12.22           18064
           12.23           19376
           12.24           21280
           12.25           23776
           12.26           26636
           12.27           31276
           12.28           37928
           12.29           48088
            12.3           65488
           12.31           93104
           12.32          134220
           12.33          190788
           12.34          240200
           12.35          247496
           12.36          204832
           12.37          146668
           12.38           97144
           12.39           66216
            12.4           47004
           12.41           35748
           12.42           29192
           12.43           24816
           12.44           21836
           12.45           20056
           12.46           18676
           12.47           17620
           12.48           16932
           12.49           16580
            12.5           16088
           12.51           16164
           12.52           16380
           12.53           16664
           12.54           17352
           12.55           18536
           12.56           20420
           12.57           23200
           12.58           27152
           12.59           31504
            12.6           36012
           12.61           37252
           12.62           34312
           12.63           29328
           12.64           24604
           12.65           21140
           12.66           18860
           12.67           17640
           12.68           16692
           12.69           15772
            12.7           14964
           12.71           14156
           12.72           13768
           12.73           13412
           12.74           13240
           12.75           13400
           12.76           13412
           12.77           13448
           12.78           13656
           12.79           13988
            12.8           14240
           12.81           14832
           12.82           15320
           12.83           16088
           12.84           17284
           12.85           19184
           12.86           22012
           12.87           27404
           12.88           36184
           12.89           51048
            12.9           75120
           12.91          106916
           12.92          132460
           12.93          131620
           12.94          103732
           12.95           73280
           12.96           51948
           12.97           40348
           12.98           36388
           12.99           40408
              13           52208
           13.01           74156
           13.02          107172
           13.03          135276
           13.04          122568
           13.05           81864
           13.06           47512
           13.07           28256
           13.08           19692
           13.09           15696
            13.1           13840
           13.11           12836
           13.12           12132
           13.13           11692
           13.14           11472
           13.15           11336
           13.16           11040
           13.17           11036
           13.18           10828
           13.19           10836
            13.2           10764
           13.21           10756
           13.22           10640
           13.23           10652
           13.24           10672
           13.25           10560
           13.26           10476
           13.27           10688
           13.28           10580
           13.29           10828
            13.3           10752
           13.31           10864
           13.32           10864
           13.33           10788
           13.34           10772
           13.35           11004
           13.36           11000
           13.37           10976
           13.38           11048
           13.39           11152
            13.4           11072
           13.41           11248
           13.42           11272
           13.43           11324
           13.44           11564
           13.45           11636
           13.46           11736
           13.47           12020
           13.48           12332
           13.49           12656
            13.5           13092
           13.51           13696
           13.52           14336
           13.53           15352
           13.54           16652
           13.55           18304
           13.56           20764
           13.57           24364
           13.58           29484
           13.59           38200
            13.6           50296
           13.61           68228
           13.62           89888
           13.63          109412
           13.64          112856
           13.65           98128
           13.66           74452
           13.67           53408
           13.68           38848
           13.69           29488
            13.7           23432
           13.71           19904
           13.72           17432
           13.73           15796
           13.74           14456
           13.75           13700
           13.76           12944
           13.77           12464
           13.78           12196
           13.79           11968
            13.8           11776
           13.81           11528
           13.82           11424
           13.83           11388
           13.84           11144
           13.85           11060
           13.86           10984
           13.87           10988
           13.88           10860
           13.89           10936
            13.9           10908
           13.91           10840
           13.92           10872
           13.93           10992
           13.94           10864
           13.95           10976
           13.96           11048
           13.97           11020
           13.98           11028
           13.99           11128
              14           11152
           14.01           11288
           14.02           11324
           14.03           11508
           14.04           11508
           14.05           11628
           14.06           11860
           14.07           12056
           14.08           12132
           14.09           12396
            14.1           12576
           14.11           13108
           14.12           13320
           14.13           14012
           14.14           14544
           14.15           15252
           14.16           16192
           14.17           17796
           14.18           19516
           14.19           22280
            14.2           26464
           14.21           32164
           14.22           41636
           14.23           55256
           14.24           73516
           14.25           93488
           14.26          104384
           14.27           97580
           14.28           79732
           14.29           59520
            14.3           43948
           14.31           34268
           14.32           28224
           14.33           24448
           14.34           22416
           14.35           21404
           14.36           21100
           14.37           21700
           14.38           22888
           14.39           24760
            14.4           27908
           14.41           32932
           14.42           39852
           14.43           50640
           14.44           64680
           14.45           80964
           14.46           94140
           14.47           96896
           14.48           85948
           14.49           70648
            14.5           55268
           14.51           43056
           14.52           34436
           14.53           28572
           14.54           24056
           14.55           21288
           14.56           19164
           14.57           17396
           14.58           16020
           14.59           15084
            14.6           14108
           14.61           13788
           14.62           13248
           14.63           12860
           14.64           12656
           14.65           12528
           14.66           12308
           14.67           12420
           14.68           12444
           14.69           12524
            14.7           12800
           14.71           13484
           14.72           14320
           14.73           15884
           14.74           17100
           14.75           17200
           14.76           16504
           14.77           15816
           14.78           15252
           14.79           15072
            14.8           14904
           14.81           14568
           14.82           14428
           14.83           14340
           14.84           13972
           14.85           13864
           14.86           13644
           14.87           13396
           14.88           13328
           14.89           13248
            14.9           13240
           14.91           13416
           14.92           13740
           14.93           14004
           14.94           14220
           14.95           14304
           14.96           14140
           14.97           14236
           14.98           14300
           14.99           14668
              15           15744
           15.01           17336
           15.02           18980
           15.03           20432
           15.04           20812
           15.05           19676
           15.06           18524
           15.07           17068
           15.08           16344
           15.09           15968
            15.1           15400
           15.11           14584
           15.12           13652
           15.13           12836
           15.14           12108
           15.15           11696
           15.16           11440
           15.17           11124
           15.18           11080
           15.19           10956
            15.2           10784
           15.21           10888
           15.22           10904
           15.23           10896
           15.24           10904
           15.25           11152
           15.26           11300
           15.27           11556
           15.28           11692
           15.29           12004
            15.3           12372
           15.31           12988
           15.32           13652
           15.33           14836
           15.34           16380
           15.35           18456
           15.36           21424
           15.37           25352
           15.38           28952
           15.39           31916
            15.4           31968
           15.41           28852
           15.42           25024
           15.43           21424
           15.44           18544
           15.45           17124
           15.46           15856
           15.47           15284
           15.48           15288
           15.49           15508
            15.5           16076
           15.51           17220
           15.52           18880
           15.53           20896
           15.54           24388
           15.55           28964
           15.56           34888
           15.57           41488
           15.58           46480
           15.59           46148
            15.6           41564
           15.61           34688
           15.62           28076
           15.63           23320
           15.64           19904
           15.65           17468
           15.66           15880
           15.67           14772
           15.68           13668
           15.69           13160
            15.7           12604
           15.71           12036
           15.72           11920
           15.73           11564
           15.74           11304
           15.75           11236
           15.76           11040
           15.77           10976
           15.78           10860
           15.79           10860
            15.8           10724
           15.81           10732
           15.82           10632
           15.83           10608
           15.84           10628
           15.85           10660
           15.86           10592
           15.87           10680
           15.88           10852
           15.89           10704
            15.9           11028
           15.91           11256
           15.92           11392
           15.93           11556
           15.94           11612
           15.95           11268
           15.96           10852
           15.97           10600
           15.98           10372
           15.99           10292
              16           10224
           16.01           10052
           16.02            9964
           16.03            9976
           16.04            9984
           16.05           10076
           16.06           10028
           16.07            9908
           16.08            9944
           16.09           10004
            16.1            9832
           16.11            9964
           16.12           10016
           16.13           10056
           16.14           10148
           16.15           10320
           16.16           10320
           16.17           10528
           16.18           10604
           16.19           10468
            16.2           10520
           16.21           10528
           16.22           10372
           16.23           10544
           16.24           10844
           16.25           10884
           16.26           11200
           16.27           11628
           16.28           12120
           16.29           13124
            16.3           14520
           16.31           16516
           16.32           19644
           16.33           24868
           16.34           32408
           16.35           42836
           16.36           51248
           16.37           51756
           16.38           44636
           16.39           34380
            16.4           25408
           16.41           19744
           16.42           16204
           16.43           14096
           16.44           13024
           16.45           12252
           16.46           11596
           16.47           11300
           16.48           11000
           16.49           10844
            16.5           10684
           16.51           10560
           16.52           10576
           16.53           10548
           16.54           10436
           16.55           10524
           16.56           10516
           16.57           10512
           16.58           10480
           16.59           10588
            16.6           10616
           16.61           10672
           16.62           10756
           16.63           10868
           16.64           10884
           16.65           11132
           16.66           11264
           16.67           11520
           16.68           11540
           16.69           11688
            16.7           11752
           16.71           11892
           16.72           11944
           16.73           11864
           16.74           11696
           16.75           11588
           16.76           11660
           16.77           11724
           16.78           11708
           16.79           11736
            16.8           11724
           16.81           12032
           16.82           12320
           16.83           12728
           16.84           13392
           16.85           14164
           16.86           15332
           16.87           16848
           16.88           18856
           16.89           22072
            16.9           26528
           16.91           32388
           16.92           39824
           16.93           45996
           16.94           47636
           16.95           43284
           16.96           35732
           16.97           28328
           16.98           22948
           16.99           19316
              17           16772
           17.01           15532
           17.02           14528
           17.03           13764
           17.04           13504
           17.05           13272
           17.06           13264
           17.07           13580
           17.08           13944
           17.09           14764
            17.1           15856
           17.11           17364
           17.12           18676
           17.13           19416
           17.14           18792
           17.15           17296
           17.16           15816
           17.17           14664
           17.18           13752
           17.19           13284
            17.2           12964
           17.21           12696
           17.22           12660
           17.23           12744
           17.24           12832
           17.25           13072
           17.26           13316
           17.27           13580
           17.28           14332
           17.29           15092
            17.3           16144
           17.31           17960
           17.32           21180
           17.33           26788
           17.34           37432
           17.35           54112
           17.36           71620
           17.37           79152
           17.38           73476
           17.39           69004
            17.4           70024
           17.41           70552
           17.42           68136
           17.43           68672
           17.44           68836
           17.45           66584
           17.46           59412
           17.47           49944
           17.48           39952
           17.49           32872
            17.5           27320
           17.51           23392
           17.52           20652
           17.53           18580
           17.54           17036
           17.55           16092
           17.56           15088
           17.57           14296
           17.58           13808
           17.59           13388
            17.6           13156
           17.61           12860
           17.62           12724
           17.63           12428
           17.64           12256
           17.65           12148
           17.66           12100
           17.67           12104
           17.68           12084
           17.69           12012
            17.7           12204
           17.71           12108
           17.72           12092
           17.73           12288
           17.74           12352
           17.75           12484
           17.76           12768
           17.77           13084
           17.78           13332
           17.79           13988
            17.8           14744
           17.81           15748
           17.82           17224
           17.83           19152
           17.84           22292
           17.85           27440
           17.86           34868
           17.87           46492
           17.88           62352
           17.89           82136
            17.9           97644
           17.91          100272
           17.92           85284
           17.93           64236
           17.94           46256
           17.95           33644
           17.96           25596
           17.97           21152
           17.98           18164
           17.99           16112
              18           14972
           18.01           14188
           18.02           13428
           18.03           13292
           18.04           12864
           18.05           12632
           18.06           12476
           18.07           12288
           18.08           12228
           18.09           12308
            18.1           12256
           18.11           12300
           18.12           12468
           18.13           12608
           18.14           12588
           18.15           12836
           18.16           12932
           18.17           12924
           18.18           13280
           18.19           13544
            18.2           13888
           18.21           14440
           18.22           15000
           18.23           15680
           18.24           16884
           18.25           18576
           18.26           21124
           18.27           25412
           18.28           32104
           18.29           42140
            18.3           54608
           18.31           66152
           18.32           71336
           18.33           71516
           18.34           70508
           18.35           68940
           18.36           66896
           18.37           64724
           18.38           62168
           18.39           59856
            18.4           54384
           18.41           46504
           18.42           39068
           18.43           32808
           18.44           28012
           18.45           25068
           18.46           22916
           18.47           21436
           18.48           21108
           18.49           21364
            18.5           22016
           18.51           23740
           18.52           26012
           18.53           28832
           18.54           31520
           18.55           32648
           18.56           31344
           18.57           28380
           18.58           24708
           18.59           21488
            18.6           19220
           18.61           17312
           18.62           15936
           18.63           15256
           18.64           14364
           18.65           13884
           18.66           13728
           18.67           13616
           18.68           13436
           18.69           13612
            18.7           13624
           18.71           13896
           18.72           14468
           18.73           14932
           18.74           15916
           18.75           17312
           18.76           19156
           18.77           22044
           18.78           26504
           18.79           33468
            18.8           42856
           18.81           54548
           18.82           64484
           18.83           66796
           18.84           60028
           18.85           48460
           18.86           36772
           18.87           28716
           18.88           23424
           18.89           19944
            18.9           17916
           18.91           16520
           18.92           15692
           18.93           15248
           18.94           15088
           18.95           15076
           18.96           15412
           18.97           15868
           18.98           16632
           18.99           17584
              19           17956
           19.01           17784
           19.02           17112
           19.03           16668
           19.04           16196
           19.05           16340
           19.06           16520
           19.07           16708
           19.08           16644
           19.09           16080
            19.1           15324
           19.11           14480
           19.12           13388
           19.13           12780
           19.14           12440
           19.15           12416
           19.16           12236
           19.17           12344
           19.18           12660
           19.19           13080
            19.2           13752
           19.21           14548
           19.22           15772
           19.23           17224
           19.24           18344
           19.25           18804
           19.26           18248
           19.27           17028
           19.28           15644
           19.29           14816
            19.3           14128
           19.31           13664
           19.32           13580
           19.33           13652
           19.34           13984
           19.35           14572
           19.36           15296
           19.37           16172
           19.38           17644
           19.39           19640
            19.4           22608
           19.41           26896
           19.42           32004
           19.43           36752
           19.44           39956
           19.45           38996
           19.46           34572
           19.47           29144
           19.48           24368
           19.49           20616
            19.5           18196
           19.51           16480
           19.52           15048
           19.53           14228
           19.54           13648
           19.55           13184
           19.56           12840
           19.57           12820
           19.58           12452
           19.59           12508
            19.6           12456
           19.61           12300
           19.62           12336
           19.63           12432
           19.64           12256
           19.65           12692
           19.66           12936
           19.67           13180
           19.68           13284
           19.69           13388
            19.7           13256
           19.71           13136
           19.72           13108
           19.73           12940
           19.74           12968
           19.75           13108
           19.76           13376
           19.77           14020
           19.78           15164
           19.79           16120
            19.8           16976
           19.81           16808
           19.82           16272
           19.83           15476
           19.84           14128
           19.85           12996
           19.86           12220
           19.87           11568
           19.88           11444
           19.89           11164
            19.9           11112
           19.91           10804
           19.92           10780
           19.93           10840
           19.94           10732
           19.95           10860
           19.96           10744
           19.97           10700
           19.98           10660
           19.99           10804
              20           10692
           20.01           10788
           20.02           10844
           20.03           10808
           20.04           10880
           20.05           10888
           20.06           10880
           20.07           10984
           20.08           11020
           20.09           11004
            20.1           11088
           20.11           11196
           20.12           11176
           20.13           11392
           20.14           11580
           20.15           11568
           20.16           11884
           20.17           12036
           20.18           12212
           20.19           12704
            20.2           13164
           20.21           13592
           20.22           14376
           20.23           15300
           20.24           16628
           20.25           18552
           20.26           21060
           20.27           24040
           20.28           27480
           20.29           30564
            20.3           31484
           20.31           30068
           20.32           26824
           20.33           23024
           20.34           20120
           20.35           17912
           20.36           15932
           20.37           14972
           20.38           13980
           20.39           13108
            20.4           12812
           20.41           12440
           20.42           12160
           20.43           12172
           20.44           11952
           20.45           11928
           20.46           11988
           20.47           12280
           20.48           12576
           20.49           13148
            20.5           13408
           20.51           13000
           20.52           12456
           20.53           12056
           20.54           11648
           20.55           11652
           20.56           11492
           20.57           11284
           20.58           11388
           20.59           11396
            20.6           11388
           20.61           11452
           20.62           11340
           20.63           11472
           20.64           11472
           20.65           11460
           20.66           11608
           20.67           11740
           20.68           11788
           20.69           12004
            20.7           12024
           20.71           12216
           20.72           12208
           20.73           12456
           20.74           12688
           20.75           12880
           20.76           13268
           20.77           13624
           20.78           13956
           20.79           14652
            20.8           15308
           20.81           16060
           20.82           17204
           20.83           18444
           20.84           20188
           20.85           23216
           20.86           27452
           20.87           33188
           20.88           41348
           20.89           52380
            20.9           63824
           20.91           72760
           20.92           74912
           20.93           72336
           20.94           68488
           20.95           64104
           20.96           58892
           20.97           54120
           20.98           48748
           20.99           42592
              21           36732
           21.01           31260
           21.02           27008
           21.03           23768
           21.04           21308
           21.05           19436
           21.06           17928
           21.07           16812
           21.08           15928
           21.09           15328
            21.1           14896
           21.11           14332
           21.12           14128
           21.13           13868
           21.14           13616
           21.15           13720
           21.16           13516
           21.17           13516
           21.18           13628
           21.19           13688
            21.2           13492
           21.21           13660
           21.22           13608
           21.23           13600
           21.24           13792
           21.25           14108
           21.26           14408
           21.27           15136
           21.28           15920
           21.29           17116
            21.3           18816
           21.31           21500
           21.32           24920
           21.33           30224
           21.34           36588
           21.35           43008
           21.36           47824
           21.37           48324
           21.38           43328
           21.39           36516
            21.4           29724
           21.41           24336
           21.42           20596
           21.43           18212
           21.44           16472
           21.45           15440
           21.46           14556
           21.47           13848
           21.48           13716
           21.49           13328
            21.5           13052
           21.51           13056
           21.52           12940
           21.53           12912
           21.54           12992
           21.55           13088
           21.56           13156
           21.57           13416
           21.58           13616
           21.59           13716
            21.6           13984
           21.61           14444
           21.62           14804
           21.63           15548
           21.64           16196
           21.65           17008
           21.66           18212
           21.67           19516
           21.68           21324
           21.69           23916
            21.7           26948
           21.71           30696
           21.72           35436
           21.73           40388
           21.74           44044
           21.75           47152
           21.76           48896
           21.77           49420
           21.78           49148
           21.79           48612
            21.8           46424
           21.81           42656
           21.82           35568
           21.83           28268
           21.84           23260
           21.85           19784
           21.86           17496
           21.87           16208
           21.88           15240
           21.89           14380
            21.9           13748
           21.91           13384
           21.92           12840
           21.93           12608
           21.94           12464
           21.95           12100
           21.96           12028
           21.97           11816
           21.98           11572
           21.99           11524
              22           11388
           22.01           11320
           22.02           11236
           22.03           11240
           22.04           11244
           22.05           11156
           22.06           11172
           22.07           11216
           22.08           11368
           22.09           11484
            22.1           11432
           22.11           11340
           22.12           11432
           22.13           11304
           22.14           11144
           22.15           11284
           22.16           11272
           22.17           11508
           22.18           11720
           22.19           11696
            22.2           11864
           22.21           11964
           22.22           11940
           22.23           12080
           22.24           12400
           22.25           12824
           22.26           13272
           22.27           14104
           22.28           14984
           22.29           15720
            22.3           16004
           22.31           15600
           22.32           14864
           22.33           14288
           22.34           13652
           22.35           13304
           22.36           13064
           22.37           13016
           22.38           12988
           22.39           13088
            22.4           13116
           22.41           13332
           22.42           13740
           22.43           14100
           22.44           14708
           22.45           15372
           22.46           16228
           22.47           17476
           22.48           19016
           22.49           20976
            22.5           23896
           22.51           27336
           22.52           31512
           22.53           36400
           22.54           40304
           22.55           42556
           22.56           43780
           22.57           42840
           22.58           39836
           22.59           35932
            22.6           31904
           22.61           28880
           22.62           27516
           22.63           27504
           22.64           28752
           22.65           31428
           22.66           34496
           22.67           36800
           22.68           37060
           22.69           35152
            22.7           31124
           22.71           27184
           22.72           23512
           22.73           20716
           22.74           18528
           22.75           16828
           22.76           15552
           22.77           14700
           22.78           13992
           22.79           13368
            22.8           12932
           22.81           12600
           22.82           12384
           22.83           12128
           22.84           11776
           22.85           11600
           22.86           11516
           22.87           11480
           22.88           11216
           22.89           11276
            22.9           11112
           22.91           11012
           22.92           10988
           22.93           10968
           22.94           11020
           22.95           10880
           22.96           10872
           22.97           10752
           22.98           10732
           22.99           10768
              23           10696
           23.01           10696
           23.02           10764
           23.03           10712
           23.04           10860
           23.05           10860
           23.06           10904
           23.07           11180
           23.08           11432
           23.09           11700
            23.1           12224
           23.11           12624
           23.12           12672
           23.13           12732
           23.14           12544
           23.15           12148
           23.16           11936
           23.17           11676
           23.18           11860
           23.19           12916
            23.2           14444
           23.21           17180
           23.22           20340
           23.23           21816
           23.24           20440
           23.25           17432
           23.26           14996
           23.27           13348
           23.28           12800
           23.29           12848
            23.3           13364
           23.31           13836
           23.32           13896
           23.33           13552
           23.34           13020
           23.35           12496
           23.36           11928
           23.37           11532
           23.38           11376
           23.39           11176
            23.4           11160
           23.41           11028
           23.42           10920
           23.43           10852
           23.44           10864
           23.45           10820
           23.46           10812
           23.47           10964
           23.48           10936
           23.49           10972
            23.5           10992
           23.51           11032
           23.52           11200
           23.53           11348
           23.54           11568
           23.55           11928
           23.56           12100
           23.57           12612
           23.58           13440
           23.59           14760
            23.6           16672
           23.61           19528
           23.62           23024
           23.63           26508
           23.64           28724
           23.65           27944
           23.66           25008
           23.67           21748
           23.68           19044
           23.69           17120
            23.7           15852
           23.71           14952
           23.72           14148
           23.73           13848
           23.74           13824
           23.75           13796
           23.76           13868
           23.77           13904
           23.78           13932
           23.79           13868
            23.8           13612
           23.81           13088
           23.82           12840
           23.83           12564
           23.84           12376
           23.85           12500
           23.86           12460
           23.87           12528
           23.88           12832
           23.89           13236
            23.9           13816
           23.91           14900
           23.92           16256
           23.93           18308
           23.94           20764
           23.95           23256
           23.96           24164
           23.97           24044
           23.98           22612
           23.99           20848
              24           19144
           24.01           17440
           24.02           15836
           24.03           14988
           24.04           14020
           24.05           13272
           24.06           12864
           24.07           12424
           24.08           12204
           24.09           11912
            24.1           11808
           24.11           11672
           24.12           11596
           24.13           11508
           24.14           11396
           24.15           11344
           24.16           11360
           24.17           11436
           24.18           11484
           24.19           11636
            24.2           11564
           24.21           11724
           24.22           11844
           24.23           11868
           24.24           11992
           24.25           12232
           24.26           12364
           24.27           12640
           24.28           13120
           24.29           13972
            24.3           14928
           24.31           16340
           24.32           17724
           24.33           19432
           24.34           21384
           24.35           22372
           24.36           22056
           24.37           20508
           24.38           18128
           24.39           16396
            24.4           14836
           24.41           13816
           24.42           13216
           24.43           12920
           24.44           12612
           24.45           12720
           24.46           12632
           24.47           12708
           24.48           12708
           24.49           12884
            24.5           13068
           24.51           13344
           24.52           13708
           24.53           13932
           24.54           14380
           24.55           14908
           24.56           15516
           24.57           16520
           24.58           17444
           24.59           18764
            24.6           20752
           24.61           23156
           24.62           26388
           24.63           30832
           24.64           36360
           24.65           41360
           24.66           46520
           24.67           50088
           24.68           52032
           24.69           53724
            24.7           53788
           24.71           52916
           24.72           51584
           24.73           48780
           24.74           44628
           24.75           40172
           24.76           35360
           24.77           31252
           24.78           27920
           24.79           25680
            24.8           23960
           24.81           23352
           24.82           23356
           24.83           23136
           24.84           22788
           24.85           21680
           24.86           19724
           24.87           18496
           24.88           17136
           24.89           16180
            24.9           15448
           24.91           14932
           24.92           14372
           24.93           14180
           24.94           13888
           24.95           13616
           24.96           13536
           24.97           13652
           24.98           13864
           24.99           14520
              25           15304
           25.01           16416
           25.02           17828
           25.03           19652
           25.04           20772
           25.05           21556
           25.06           20928
           25.07           19128
           25.08           17644
           25.09           16232
            25.1           14864
           25.11           14076
           25.12           13364
           25.13           12796
           25.14           12484
           25.15           12164
           25.16           12064
           25.17           12072
           25.18           11868
           25.19           11896
            25.2           12032
           25.21           12256
           25.22           12344
           25.23           12552
           25.24           12624
           25.25           12728
           25.26           13084
           25.27           13348
           25.28           13728
           25.29           14440
            25.3           15372
           25.31           16340
           25.32           17668
           25.33           19424
           25.34           21376
           25.35           23636
           25.36           25988
           25.37           27444
           25.38           27836
           25.39           27372
            25.4           25912
           25.41           24632
           25.42           23296
           25.43           21832
           25.44           20464
           25.45           19072
           25.46           17752
           25.47           16752
           25.48           16096
           25.49           15688
            25.5           15600
           25.51           15588
           25.52           15468
           25.53           14984
           25.54           14204
           25.55           13252
           25.56           12604
           25.57           11944
           25.58           11424
           25.59           11132
            25.6           10844
           25.61           10604
           25.62           10552
           25.63           10352
           25.64           10196
           25.65           10176
           25.66           10132
           25.67           10028
           25.68            9900
           25.69           10012
            25.7           10004
           25.71            9984
           25.72            9940
           25.73            9896
           25.74            9864
           25.75            9940
           25.76            9748
           25.77            9664
           25.78            9620
           25.79            9476
            25.8            9448
           25.81            9600
           25.82            9564
           25.83            9484
           25.84            9480
           25.85            9348
           25.86            9532
           25.87            9396
           25.88            9384
           25.89            9540
            25.9            9536
           25.91            9656
           25.92            9756
           25.93           10036
           25.94           10340
           25.95           10652
           25.96           11276
           25.97           12156
           25.98           13520
           25.99           15388
              26           17336
           26.01           18960
           26.02           19136
           26.03           17892
           26.04           15868
           26.05           14224
           26.06           12908
           26.07           12200
           26.08           11652
           26.09           11512
            26.1           11648
           26.11           11784
           26.12           12108
           26.13           12844
           26.14           13792
           26.15           14856
           26.16           16176
           26.17           17524
           26.18           18468
           26.19           19064
            26.2           18728
           26.21           18268
           26.22           18176
           26.23           18256
           26.24           17800
           26.25           16652
           26.26           14696
           26.27           13096
           26.28           12356
           26.29           11828
            26.3           11716
           26.31           11884
           26.32           12152
           26.33           12736
           26.34           13580
           26.35           14664
           26.36           16104
           26.37           17744
           26.38           18868
           26.39           19152
            26.4           18476
           26.41           17348
           26.42           15788
           26.43           14476
           26.44           13432
           26.45           12500
           26.46           11836
           26.47           11400
           26.48           10956
           26.49           10840
            26.5           10844
           26.51           10736
           26.52           10760
           26.53           10592
           26.54           10444
           26.55           10588
           26.56           10524
           26.57           10436
           26.58           10216
           26.59           10100
            26.6            9952
           26.61            9940
           26.62           10004
           26.63           10096
           26.64           10440
           26.65           10716
           26.66           11108
           26.67           11884
           26.68           12612
           26.69           13584
            26.7           14780
           26.71           15848
           26.72           16344
           26.73           15920
           26.74           15136
           26.75           13880
           26.76           12960
           26.77           12144
           26.78           11608
           26.79           11160
            26.8           11020
           26.81           10980
           26.82           11108
           26.83           11464
           26.84           11828
           26.85           12744
           26.86           13884
           26.87           14888
           26.88           15788
           26.89           15820
            26.9           14772
           26.91           13652
           26.92           12292
           26.93           11200
           26.94           10636
           26.95           10144
           26.96            9800
           26.97            9656
           26.98            9548
           26.99            9444
              27            9436
           27.01            9316
           27.02            9272
           27.03            9332
           27.04            9264
           27.05            9076
           27.06            9132
           27.07            9160
           27.08            9072
           27.09            9212
            27.1            9228
           27.11            9188
           27.12            9300
           27.13            9356
           27.14            9304
           27.15            9560
           27.16            9728
           27.17            9772
           27.18            9996
           27.19           10224
            27.2           10396
           27.21           10744
           27.22           11124
           27.23           11496
           27.24           11928
           27.25           12644
           27.26           13264
           27.27           14380
           27.28           15372
           27.29           16872
            27.3           18560
           27.31           20352
           27.32           22276
           27.33           23868
           27.34           24568
           27.35           24560
           27.36           24232
           27.37           23336
           27.38           21996
           27.39           20820
            27.4           19444
           27.41           18196
           27.42           17408
           27.43           16976
           27.44           16848
           27.45           17228
           27.46           17368
           27.47           17460
           27.48           17160
           27.49           16576
            27.5           15680
           27.51           14840
           27.52           14060
           27.53           13096
           27.54           12456
           27.55           11744
           27.56           11120
           27.57           10608
           27.58           10256
           27.59           10112
            27.6            9892
           27.61            9868
           27.62            9724
           27.63            9836
           27.64            9712
           27.65            9648
           27.66            9680
           27.67            9732
           27.68            9808
           27.69           10036
            27.7           10028
           27.71            9984
           27.72            9984
           27.73            9936
           27.74           10104
           27.75           10260
           27.76           10444
           27.77           10676
           27.78           10940
           27.79           10992
            27.8           10916
           27.81           10836
           27.82           10724
           27.83           10600
           27.84           10516
           27.85           10484
           27.86           10428
           27.87           10508
           27.88           10768
           27.89           10912
            27.9           11256
           27.91           11792
           27.92           12396
           27.93           13432
           27.94           14580
           27.95           15976
           27.96           17544
           27.97           18932
           27.98           20016
           27.99           20480
              28           20104
           28.01           18944
           28.02           17548
           28.03           15900
           28.04           14556
           28.05           13404
           28.06           12344
           28.07           11468
           28.08           10924
           28.09           10460
            28.1           10020
           28.11            9760
           28.12            9380
           28.13            9216
           28.14            9104
           28.15            8996
           28.16            8732
           28.17            8744
           28.18            8712
           28.19            8596
            28.2            8564
           28.21            8576
           28.22            8516
           28.23            8664
           28.24            8532
           28.25            8548
           28.26            8548
           28.27            8468
           28.28            8520
           28.29            8436
            28.3            8448
           28.31            8336
           28.32            8336
           28.33            8372
           28.34            8340
           28.35            8396
           28.36            8352
           28.37            8244
           28.38            8296
           28.39            8360
            28.4            8268
           28.41            8352
           28.42            8420
           28.43            8400
           28.44            8500
           28.45            8480
           28.46            8572
           28.47            8620
           28.48            8636
           28.49            8576
            28.5            8776
           28.51            8848
           28.52            8984
           28.53            9144
           28.54            9328
           28.55            9492
           28.56            9772
           28.57           10184
           28.58           10648
           28.59           11148
            28.6           11628
           28.61           12132
           28.62           12516
           28.63           12728
           28.64           12648
           28.65           12636
           28.66           12564
           28.67           12336
           28.68           12328
           28.69           12488
            28.7           12668
           28.71           13208
           28.72           13636
           28.73           14244
           28.74           14908
           28.75           15184
           28.76           14756
           28.77           14056
           28.78           12952
           28.79           11876
            28.8           11144
           28.81           10760
           28.82           10116
           28.83            9920
           28.84            9700
           28.85            9380
           28.86            9376
           28.87            9200
           28.88            9104
           28.89            9144
            28.9            9184
           28.91            9028
           28.92            9180
           28.93            9228
           28.94            9300
           28.95            9492
           28.96            9644
           28.97            9968
           28.98           10264
           28.99           10716
              29           10984
           29.01           11244
           29.02           11264
           29.03           11280
           29.04           11448
           29.05           11648
           29.06           11824
           29.07           12288
           29.08           12980
           29.09           13944
            29.1           15572
           29.11           18180
           29.12           21696
           29.13           26764
           29.14           31580
           29.15           34068
           29.16           33436
           29.17           30772
           29.18           27488
           29.19           24816
            29.2           22492
           29.21           20232
           29.22           18360
           29.23           16716
           29.24           15192
           29.25           14328
           29.26           13540
           29.27           13108
           29.28           12824
           29.29           12992
            29.3           13040
           29.31           13512
           29.32           14092
           29.33           14540
           29.34           15116
           29.35           15164
           29.36           14784
           29.37           14208
           29.38           13656
           29.39           13032
            29.4           12748
           29.41           12824
           29.42           13172
           29.43           14176
           29.44           15700
           29.45           17780
           29.46           20664
           29.47           23700
           29.48           25096
           29.49           24648
            29.5           22180
           29.51           18992
           29.52           16036
           29.53           13784
           29.54           12152
           29.55           11340
           29.56           10560
           29.57           10080
           29.58            9724
           29.59            9532
            29.6            9372
           29.61            9344
           29.62            9340
           29.63            9400
           29.64            9424
           29.65            9564
           29.66            9724
           29.67           10100
           29.68           10524
           29.69           11372
            29.7           12624
           29.71           14388
           29.72           16860
           29.73           19132
           29.74           20100
           29.75           19268
           29.76           17508
           29.77           15416
           29.78           13436
           29.79           12208
            29.8           11280
           29.81           10516
           29.82           10016
           29.83            9740
           29.84            9344
           29.85            9212
           29.86            9080
           29.87            8900
           29.88            8808
           29.89            8912
            29.9            8732
           29.91            8792
           29.92            8752
           29.93            8764
           29.94            8852
           29.95            9020
           29.96            9144
           29.97            9260
           29.98            9456
           29.99            9824
              30           10200
           30.01           10812
           30.02           11736
           30.03           13096
           30.04           14840
           30.05           16800
           30.06           18228
           30.07           18872
           30.08           18048
           30.09           16732
            30.1           15192
           30.11           13908
           30.12           13064
           30.13           12512
           30.14           11876
           30.15           11544
           30.16           11464
           30.17           11172
           30.18           10900
           30.19           10616
            30.2           10412
           30.21           10480
           30.22           10428
           30.23           10388
           30.24           10424
           30.25           10620
           30.26           10972
           30.27           11256
           30.28           11756
           30.29           12172
            30.3           13004
           30.31           13792
           30.32           14664
           30.33           15800
           30.34           16800
           30.35           17504
           30.36           18212
           30.37           18756
           30.38           19000
           30.39           19328
            30.4           19192
           30.41           18984
           30.42           19088
           30.43           19572
           30.44           20408
           30.45           21544
           30.46           22400
           30.47           22148
           30.48           20928
           30.49           19204
            30.5           16932
           30.51           15224
           30.52           13628
           30.53           12532
           30.54           11664
           30.55           11116
           30.56           10568
           30.57           10232
           30.58           10004
           30.59            9792
            30.6            9704
           30.61            9552
           30.62            9452
           30.63            9544
           30.64            9556
           30.65            9504
           30.66            9488
           30.67            9664
           30.68           10320
           30.69           11012
            30.7           11900
           30.71           12100
           30.72           11612
           30.73           10620
           30.74            9732
           30.75            9176
           30.76            8936
           30.77            8716
           30.78            8588
           30.79            8676
            30.8            8432
           30.81            8392
           30.82            8480
           30.83            8392
           30.84            8252
           30.85            8376
           30.86            8300
           30.87            8480
           30.88            8468
           30.89            8464
            30.9            8556
           30.91            8712
           30.92            8652
           30.93            8872
           30.94            9108
           30.95            9324
           30.96            9824
           30.97           10116
           30.98           10700
           30.99           11476
              31           12396
           31.01           13344
           31.02           14424
           31.03           15292
           31.04           15556
           31.05           15400
           31.06           14732
           31.07           14160
           31.08           13364
           31.09           12584
            31.1           11700
           31.11           11248
           31.12           10756
           31.13           10260
           31.14           10000
           31.15            9920
           31.16            9708
           31.17            9692
           31.18            9736
           31.19            9812
            31.2            9948
           31.21           10196
           31.22           10644
           31.23           11412
           31.24           12204
           31.25           13040
           31.26           13740
           31.27           14240
           31.28           14268
           31.29           13816
            31.3           12796
           31.31           12028
           31.32           11460
           31.33           11040
           31.34           10752
           31.35           10692
           31.36           10728
           31.37           10660
           31.38           10932
           31.39           11364
            31.4           12132
           31.41           13328
           31.42           14748
           31.43           16628
           31.44           18180
           31.45           19060
           31.46           18964
           31.47           17888
           31.48           16384
           31.49           14816
            31.5           13692
           31.51           12888
           31.52           12248
           31.53           12116
           31.54           12004
           31.55           11932
           31.56           11952
           31.57           12244
           31.58           12396
           31.59           12700
            31.6           13000
           31.61           13328
           31.62           13764
           31.63           14228
           31.64           14320
           31.65           14092
           31.66           13608
           31.67           13216
           31.68           12932
           31.69           12768
            31.7           12852
           31.71           13540
           31.72           14548
           31.73           15788
           31.74           17492
           31.75           19064
           31.76           19844
           31.77           19816
           31.78           18764
           31.79           16996
            31.8           15556
           31.81           14448
           31.82           13424
           31.83           12736
           31.84           12256
           31.85           11536
           31.86           10956
           31.87           10604
           31.88           10224
           31.89           10092
            31.9           10184
           31.91           10096
           31.92           10144
           31.93           10368
           31.94           10540
           31.95           11016
           31.96           11396
           31.97           11840
           31.98           12552
           31.99           13484
              32           14704
           32.01           16180
           32.02           17652
           32.03           19152
           32.04           20424
           32.05           20960
           32.06           20408
           32.07           19416
           32.08           17816
           32.09           16324
            32.1           15240
           32.11           14376
           32.12           13620
           32.13           13352
           32.14           13224
           32.15           13228
           32.16           13452
           32.17           13632
           32.18           13624
           32.19           13512
            32.2           13160
           32.21           12380
           32.22           11856
           32.23           11164
           32.24           10568
           32.25           10144
           32.26            9832
           32.27            9480
           32.28            9348
           32.29            9180
            32.3            8968
           32.31            8828
           32.32            8760
           32.33            8676
           32.34            8564
           32.35            8472
           32.36            8404
           32.37            8424
           32.38            8436
           32.39            8384
            32.4            8452
           32.41            8536
           32.42            8540
           32.43            8684
           32.44            8736
           32.45            8796
           32.46            8824
           32.47            9080
           32.48            9096
           32.49            9456
            32.5            9656
           32.51           10068
           32.52           10460
           32.53           10912
           32.54           11500
           32.55           12488
           32.56           13552
           32.57           14564
           32.58           15616
           32.59           16252
            32.6           16272
           32.61           15964
           32.62           15320
           32.63           14700
           32.64           14540
           32.65           14612
           32.66           14984
           32.67           15504
           32.68           15840
           32.69           15532
            32.7           14992
           32.71           14104
           32.72           12916
           32.73           11956
           32.74           11120
           32.75           10472
           32.76           10032
           32.77            9764
           32.78            9524
           32.79            9432
            32.8            9400
           32.81            9344
           32.82            9396
           32.83            9544
           32.84            9656
           32.85            9932
           32.86           10180
           32.87           10564
           32.88           11036
           32.89           11540
            32.9           12176
           32.91           12548
           32.92           12576
           32.93           12004
           32.94           11428
           32.95           10956
           32.96           10280
           32.97            9940
           32.98            9540
           32.99            9312
              33            9196
           33.01            9108
           33.02            9004
           33.03            9052
           33.04            9156
           33.05            9232
           33.06            9452
           33.07            9796
           33.08            9836
           33.09           10216
            33.1           10336
           33.11           10428
           33.12           10584
           33.13           10812
           33.14           10832
           33.15           10860
           33.16           10716
           33.17           10372
           33.18           10120
           33.19            9616
            33.2            9272
           33.21            9128
           33.22            8908
           33.23            8636
           33.24            8648
           33.25            8532
           33.26            8512
           33.27            8372
           33.28            8432
           33.29            8380
            33.3            8424
           33.31            8424
           33.32            8476
           33.33            8652
           33.34            8712
           33.35            8900
           33.36            9212
           33.37            9384
           33.38            9652
           33.39           10040
            33.4           10188
           33.41           10628
           33.42           10888
           33.43           11452
           33.44           11516
           33.45           11600
           33.46           11340
           33.47           10848
           33.48           10320
           33.49            9964
            33.5            9684
           33.51            9340
           33.52            9172
           33.53            8956
           33.54            8780
           33.55            8708
           33.56            8616
           33.57            8500
           33.58            8532
           33.59            8436
            33.6            8568
           33.61            8728
           33.62            8884
           33.63            9072
           33.64            9228
           33.65            9148
           33.66            9312
           33.67            9184
           33.68            9104
           33.69            9144
            33.7            9116
           33.71            9192
           33.72            9424
           33.73            9724
           33.74            9872
           33.75           10336
           33.76           10788
           33.77           11196
           33.78           11456
           33.79           11564
            33.8           11452
           33.81           11196
           33.82           10676
           33.83           10268
           33.84            9960
           33.85            9624
           33.86            9392
           33.87            9404
           33.88            9064
           33.89            8956
            33.9            8836
           33.91            8952
           33.92            8916
           33.93            8868
           33.94            8924
           33.95            8876
           33.96            8980
           33.97            9072
           33.98            8948
           33.99            9184
              34            9436
           34.01            9568
           34.02            9872
           34.03           10148
           34.04           10624
           34.05           11080
           34.06           11712
           34.07           12412
           34.08           13376
           34.09           14684
            34.1           16356
           34.11           18432
           34.12           20536
           34.13           22532
           34.14           24008
           34.15           24752
           34.16           24508
           34.17           24100
           34.18           23064
           34.19           21468
            34.2           19880
           34.21           18244
           34.22           16624
           34.23           15372
           34.24           14204
           34.25           13456
           34.26           12668
           34.27           12220
           34.28           11720
           34.29           11412
            34.3           11048
           34.31           10716
           34.32           10608
           34.33           10632
           34.34           10720
           34.35           11036
           34.36           11348
           34.37           11904
           34.38           12740
           34.39           13828
            34.4           15024
           34.41           16452
           34.42           17316
           34.43           17372
           34.44           16776
           34.45           15636
           34.46           14288
           34.47           13228
           34.48           12176
           34.49           11496
            34.5           11128
           34.51           10888
           34.52           10580
           34.53           10396
           34.54           10120
           34.55            9984
           34.56            9780
           34.57            9672
           34.58            9556
           34.59            9668
            34.6            9744
           34.61            9712
           34.62            9912
           34.63           10372
           34.64           10696
           34.65           11136
           34.66           11340
           34.67           11316
           34.68           11168
           34.69           10872
            34.7           10248
           34.71            9876
           34.72            9468
           34.73            9032
           34.74            8708
           34.75            8592
           34.76            8444
           34.77            8316
           34.78            8196
           34.79            8044
            34.8            8080
           34.81            8004
           34.82            8016
           34.83            8004
           34.84            7972
           34.85            7900
           34.86            7996
           34.87            8056
           34.88            8088
           34.89            8184
            34.9            8224
           34.91            8256
           34.92            8372
           34.93            8444
           34.94            8572
           34.95            8812
           34.96            8984
           34.97            9236
           34.98            9412
           34.99            9524
              35            9596
           35.01            9404
           35.02            9208
           35.03            8916
           35.04            8724
           35.05            8668
           35.06            8484
           35.07            8492
           35.08            8472
           35.09            8568
            35.1            8696
           35.11            8920
           35.12            9332
           35.13           10308
           35.14           11360
           35.15           12100
           35.16           12612
           35.17           12220
           35.18           11448
           35.19           10868
            35.2           10752
           35.21           10976
           35.22           11636
           35.23           12320
           35.24           12876
           35.25           13416
           35.26           13884
           35.27           14264
           35.28           14596
           35.29           14740
            35.3           14384
           35.31           14108
           35.32           13488
           35.33           12796
           35.34           12116
           35.35           11580
           35.36           11116
           35.37           10756
           35.38           10672
           35.39           10668
            35.4           10912
           35.41           11348
           35.42           11808
           35.43           12432
           35.44           12772
           35.45           12656
           35.46           12588
           35.47           12424
           35.48           12288
           35.49           12164
            35.5           11832
           35.51           11384
           35.52           11076
           35.53           10556
           35.54           10028
           35.55            9764
           35.56            9452
           35.57            9332
           35.58            9192
           35.59            9156
            35.6            9228
           35.61            9448
           35.62            9700
           35.63           10348
           35.64           11052
           35.65           11644
           35.66           11964
           35.67           12016
           35.68           11660
           35.69           11248
            35.7           11068
           35.71           11188
           35.72           11200
           35.73           11400
           35.74           11252
           35.75           10908
           35.76           10520
           35.77           10120
           35.78            9692
           35.79            9576
            35.8            9604
           35.81            9492
           35.82            9476
           35.83            9528
           35.84            9432
           35.85            9452
           35.86            9436
           35.87            9452
           35.88            9644
           35.89            9888
            35.9           10176
           35.91           10520
           35.92           11076
           35.93           11396
           35.94           11684
           35.95           11864
           35.96           11796
           35.97           11708
           35.98           11700
           35.99           11536
              36           11348
           36.01           11164
           36.02           10812
           36.03           10544
           36.04           10256
           36.05            9904
           36.06            9912
           36.07            9792
           36.08            9816
           36.09           10068
            36.1           10172
           36.11           10424
           36.12           10668
           36.13           11192
           36.14           11624
           36.15           12244
           36.16           12564
           36.17           12952
           36.18           12816
           36.19           12812
            36.2           12472
           36.21           12292
           36.22           12016
           36.23           11884
           36.24           11908
           36.25           11980
           36.26           12176
           36.27           12316
           36.28           12292
           36.29           12264
            36.3           11872
           36.31           11664
           36.32           11104
           36.33           10828
           36.34           10420
           36.35           10076
           36.36            9828
           36.37            9500
           36.38            9256
           36.39            9132
            36.4            8972
           36.41            8864
           36.42            8868
           36.43            8860
           36.44            8864
           36.45            8824
           36.46            8940
           36.47            9092
           36.48            9140
           36.49            9224
            36.5            9228
           36.51            9336
           36.52            9356
           36.53            9396
           36.54            9616
           36.55            9664
           36.56            9848
           36.57           10004
           36.58           10204
           36.59           10496
            36.6           10840
           36.61           11328
           36.62           11804
           36.63           12536
           36.64           13328
           36.65           14064
           36.66           15252
           36.67           16132
           36.68           16948
           36.69           17260
            36.7           17196
           36.71           16536
           36.72           15816
           36.73           14896
           36.74           14264
           36.75           13752
           36.76           13044
           36.77           12508
           36.78           11920
           36.79           11284
            36.8           10668
           36.81           10228
           36.82            9852
           36.83            9476
           36.84            9304
           36.85            9004
           36.86            8868
           36.87            8736
           36.88            8604
           36.89            8468
            36.9            8492
           36.91            8452
           36.92            8332
           36.93            8348
           36.94            8320
           36.95            8176
           36.96            8188
           36.97            8116
           36.98            8116
           36.99            8188
              37            8252
           37.01            8256
           37.02            8292
           37.03            8396
           37.04            8356
           37.05            8644
           37.06            8868
           37.07            8992
           37.08            9420
           37.09            9756
            37.1           10288
           37.11           10928
           37.12           11484
           37.13           11748
           37.14           11860
           37.15           11888
           37.16           11984
           37.17           12140
           37.18           12300
           37.19           12308
            37.2           12260
           37.21           12104
           37.22           11712
           37.23           11320
           37.24           11028
           37.25           10776
           37.26           10600
           37.27           10564
           37.28           10620
           37.29           10544
            37.3           10488
           37.31           10564
           37.32           10496
           37.33           10700
           37.34           10884
           37.35           11320
           37.36           11876
           37.37           12476
           37.38           13160
           37.39           13832
            37.4           14020
           37.41           14156
           37.42           13932
           37.43           13504
           37.44           13328
           37.45           12872
           37.46           12432
           37.47           12072
           37.48           11616
           37.49           11168
            37.5           10776
           37.51           10620
           37.52           10392
           37.53           10408
           37.54           10372
           37.55           10528
           37.56           10620
           37.57           10980
           37.58           11308
           37.59           11916
            37.6           12332
           37.61           12508
           37.62           12780
           37.63           12924
           37.64           12744
           37.65           12640
           37.66           12412
           37.67           11816
           37.68           11328
           37.69           10908
            37.7           10328
           37.71           10060
           37.72            9684
           37.73            9296
           37.74            9164
           37.75            9064
           37.76            8896
           37.77            8888
           37.78            9004
           37.79            8980
            37.8            9040
           37.81            9256
           37.82            9516
           37.83            9844
           37.84           10232
           37.85           10612
           37.86           10988
           37.87           11128
           37.88           10976
           37.89           10716
            37.9           10184
           37.91            9724
           37.92            9376
           37.93            9092
           37.94            8732
           37.95            8616
           37.96            8348
           37.97            8320
           37.98            8224
           37.99            8108
              38            8180
           38.01            8284
           38.02            8236
           38.03            8304
           38.04            8384
           38.05            8536
           38.06            8628
           38.07            8884
           38.08            9228
           38.09            9428
            38.1            9680
           38.11            9940
           38.12            9868
           38.13            9948
           38.14           10004
           38.15            9896
           38.16           10000
           38.17           10060
           38.18            9972
           38.19           10216
            38.2           10196
           38.21            9940
           38.22            9700
           38.23            9328
           38.24            8988
           38.25            8876
           38.26            8720
           38.27            8668
           38.28            8608
           38.29            8592
            38.3            8600
           38.31            8752
           38.32            8740
           38.33            8768
           38.34            8788
           38.35            8840
           38.36            8836
           38.37            8960
           38.38            8932
           38.39            8992
            38.4            8992
           38.41            8980
           38.42            9016
           38.43            9164
           38.44            9324
           38.45            9400
           38.46            9560
           38.47            9776
           38.48            9972
           38.49           10328
            38.5           10688
           38.51           11008
           38.52           11700
           38.53           12344
           38.54           12920
           38.55           13716
           38.56           14232
           38.57           14352
           38.58           14520
           38.59           14412
            38.6           13852
           38.61           13392
           38.62           13128
           38.63           12600
           38.64           12260
           38.65           12052
           38.66           11636
           38.67           11500
           38.68           11128
           38.69           10792
            38.7           10320
           38.71           10044
           38.72            9616
           38.73            9428
           38.74            9160
           38.75            9044
           38.76            8852
           38.77            8808
           38.78            8660
           38.79            8676
            38.8            8612
           38.81            8632
           38.82            8652
           38.83            8712
           38.84            8716
           38.85            8844
           38.86            8804
           38.87            8604
           38.88            8584
           38.89            8572
            38.9            8384
           38.91            8356
           38.92            8280
           38.93            8160
           38.94            8096
           38.95            8080
           38.96            8020
           38.97            7912
           38.98            7980
           38.99            8024
              39            8008
           39.01            8048
           39.02            8132
           39.03            8220
           39.04            8400
           39.05            8468
           39.06            8508
           39.07            8696
           39.08            8664
           39.09            8828
            39.1            8712
           39.11            8520
           39.12            8424
           39.13            8372
           39.14            8264
           39.15            8248
           39.16            8248
           39.17            8148
           39.18            8116
           39.19            8052
            39.2            8080
           39.21            8144
           39.22            8232
           39.23            8332
           39.24            8340
           39.25            8476
           39.26            8552
           39.27            8812
           39.28            8900
           39.29            8972
            39.3            9200
           39.31            9380
           39.32            9496
           39.33            9640
           39.34            9772
           39.35            9732
           39.36            9708
           39.37            9752
           39.38            9748
           39.39            9852
            39.4            9908
           39.41           10024
           39.42           10352
           39.43           10744
           39.44           11284
           39.45           11940
           39.46           12544
           39.47           13152
           39.48           13524
           39.49           13848
            39.5           13772
           39.51           13664
           39.52           13480
           39.53           13220
           39.54           12688
           39.55           12388
           39.56           12084
           39.57           11800
           39.58           11824
           39.59           11732
            39.6           11756
           39.61           11828
           39.62           11712
           39.63           11876
           39.64           11728
           39.65           11644
           39.66           11596
           39.67           11712
           39.68           11844
           39.69           12252
            39.7           12584
           39.71           13044
           39.72           13300
           39.73           13352
           39.74           13068
           39.75           12756
           39.76           12136
           39.77           11728
           39.78           11556
           39.79           11340
            39.8           11096
           39.81           10920
           39.82           10660
           39.83           10352
           39.84           10064
           39.85            9992
           39.86            9824
           39.87            9924
           39.88           10016
           39.89           10180
            39.9           10380
           39.91           10728
           39.92           11132
           39.93           11512
           39.94           11768
           39.95           12000
           39.96           12084
           39.97           12148
           39.98           12120
           39.99           11932
              40           11676
           40.01           11432
           40.02           11116
           40.03           10892
           40.04           10788
           40.05           10644
           40.06           10496
           40.07           10184
           40.08           10060
           40.09            9924
            40.1            9652
           40.11            9428
           40.12            9204
           40.13            9052
           40.14            8868
           40.15            8800
           40.16            8648
           40.17            8624
           40.18            8604
           40.19            8656
            40.2            8720
           40.21            8860
           40.22            8892
           40.23            9076
           40.24            9200
           40.25            9344
           40.26            9272
           40.27            9268
           40.28            9032
           40.29            8948
            40.3            8748
           40.31            8504
           40.32            8228
           40.33            8104
           40.34            7916
           40.35            7968
           40.36            7936
           40.37            7852
           40.38            7932
           40.39            7864
            40.4            7800
           40.41            8060
           40.42            8024
           40.43            8132
           40.44            8384
           40.45            8564
           40.46            8788
           40.47            9028
           40.48            9232
           40.49            9076
            40.5            9092
           40.51            8952
           40.52            8800
           40.53            8596
           40.54            8352
           40.55            8280
           40.56            8264
           40.57            8284
           40.58            8128
           40.59            8296
            40.6            8256
           40.61            8392
           40.62            8336
           40.63            8468
           40.64            8612
           40.65            8776
           40.66            8920
           40.67            8932
           40.68            8980
           40.69            9008
            40.7            8944
           40.71            8944
           40.72            8748
           40.73            8592
           40.74            8532
           40.75            8428
           40.76            8488
           40.77            8384
           40.78            8480
           40.79            8436
            40.8            8508
           40.81            8652
           40.82            8804
           40.83            8912
           40.84            9100
           40.85            9144
           40.86            9404
           40.87            9504
           40.88            9324
           40.89            9304
            40.9            9224
           40.91            9072
           40.92            8872
           40.93            8748
           40.94            8580
           40.95            8516
           40.96            8268
           40.97            8192
           40.98            8124
           40.99            8148
              41            8012
           41.01            8012
           41.02            7948
           41.03            7892
           41.04            8068
           41.05            8068
           41.06            7996
           41.07            8084
           41.08            8040
           41.09            7960
            41.1            8080
           41.11            8100
           41.12            8008
           41.13            8064
           41.14            8152
           41.15            8176
           41.16            8236
           41.17            8384
           41.18            8516
           41.19            8716
            41.2            8892
           41.21            9188
           41.22            9788
           41.23           10392
           41.24           11072
           41.25           11824
           41.26           12216
           41.27           12292
           41.28           12100
           41.29           11776
            41.3           11460
           41.31           11356
           41.32           11236
           41.33           11160
           41.34           10948
           41.35           10796
           41.36           10616
           41.37           10748
           41.38           10668
           41.39           10676
            41.4           10640
           41.41           10588
           41.42           10400
           41.43           10268
           41.44           10088
           41.45            9948
           41.46            9844
           41.47            9952
           41.48           10056
           41.49           10328
            41.5           10380
           41.51           10424
           41.52           10284
           41.53           10084
           41.54            9972
           41.55            9992
           41.56            9980
           41.57           10032
           41.58           10224
           41.59           10288
            41.6           10288
           41.61           10436
           41.62           10364
           41.63           10372
           41.64           10748
           41.65           10988
           41.66           11512
           41.67           12360
           41.68           13156
           41.69           13672
            41.7           14240
           41.71           14428
           41.72           14148
           41.73           13680
           41.74           13156
           41.75           12468
           41.76           12032
           41.77           11440
           41.78           10940
           41.79           10484
            41.8           10120
           41.81            9788
           41.82            9592
           41.83            9428
           41.84            9228
           41.85            9212
           41.86            9180
           41.87            9328
           41.88            9396
           41.89            9640
            41.9            9836
           41.91           10416
           41.92           10868
           41.93           11184
           41.94           11380
           41.95           11460
           41.96           11088
           41.97           10888
           41.98           10624
           41.99           10240
              42           10112
           42.01           10036
           42.02            9852
           42.03            9724
           42.04            9632
           42.05            9376
           42.06            9112
           42.07            9000
           42.08            8812
           42.09            8700
            42.1            8560
           42.11            8452
           42.12            8480
           42.13            8432
           42.14            8412
           42.15            8520
           42.16            8536
           42.17            8564
           42.18            8708
           42.19            8784
            42.2            8784
           42.21            8880
           42.22            8988
           42.23            8972
           42.24            9024
           42.25            9000
           42.26            8788
           42.27            8640
           42.28            8348
           42.29            8104
            42.3            7980
           42.31            7996
           42.32            7828
           42.33            7856
           42.34            7768
           42.35            7744
           42.36            7676
           42.37            7728
           42.38            7644
           42.39            7652
            42.4            7716
           42.41            7672
           42.42            7736
           42.43            7720
           42.44            7664
           42.45            7764
           42.46            7812
           42.47            7740
           42.48            7820
           42.49            7840
            42.5            7840
           42.51            7912
           42.52            8020
           42.53            8128
           42.54            8196
           42.55            8324
           42.56            8372
           42.57            8492
           42.58            8568
           42.59            8744
            42.6            8820
           42.61            9044
           42.62            9220
           42.63            9520
           42.64            9856
           42.65           10056
           42.66           10296
           42.67           10452
           42.68           10336
           42.69           10404
            42.7           10108
           42.71            9836
           42.72            9620
           42.73            9496
           42.74            9384
           42.75            9456
           42.76            9512
           42.77            9716
           42.78            9896
           42.79           10108
            42.8           10304
           42.81           10568
           42.82           10736
           42.83           10744
           42.84           10672
           42.85           10616
           42.86           10456
           42.87           10344
           42.88           10268
           42.89            9896
            42.9            9732
           42.91            9408
           42.92            9184
           42.93            9160
           42.94            9032
           42.95            9072
           42.96            9156
           42.97            9296
           42.98            9460
           42.99            9452
              43            9284
           43.01            9064
           43.02            8892
           43.03            8628
           43.04            8492
           43.05            8400
           43.06            8316
           43.07            8204
           43.08            8236
           43.09            8132
            43.1            8144
           43.11            8264
           43.12            8284
           43.13            8252
           43.14            8416
           43.15            8512
           43.16            8548
           43.17            8840
           43.18            9136
           43.19            9464
            43.2            9928
           43.21           10412
           43.22           10704
           43.23           11000
           43.24           11120
           43.25           11084
           43.26           10844
           43.27           10760
           43.28           10568
           43.29           10516
            43.3           10332
           43.31           10280
           43.32           10156
           43.33            9968
           43.34           10092
           43.35           10084
           43.36           10228
           43.37           10244
           43.38           10464
           43.39           10772
            43.4           11060
           43.41           11468
           43.42           11976
           43.43           12212
           43.44           12568
           43.45           12640
           43.46           12700
           43.47           12520
           43.48           12416
           43.49           12068
            43.5           11952
           43.51           11856
           43.52           11524
           43.53           11496
           43.54           11392
           43.55           11152
           43.56           10996
           43.57           10656
           43.58           10400
           43.59           10136
            43.6            9892
           43.61            9672
           43.62            9448
           43.63            9332
           43.64            9224
           43.65            9168
           43.66            9032
           43.67            9008
           43.68            9008
           43.69            9168
            43.7            9236
           43.71            9444
           43.72            9392
           43.73            9492
           43.74            9380
           43.75            9388
           43.76            9292
           43.77            9232
           43.78            9232
           43.79            9172
            43.8            9284
           43.81            9432
           43.82            9668
           43.83            9932
           43.84           10236
           43.85           10516
           43.86           10848
           43.87           11008
           43.88           10972
           43.89           10900
            43.9           10680
           43.91           10468
           43.92           10248
           43.93           10200
           43.94            9824
           43.95            9716
           43.96            9444
           43.97            9080
           43.98            8820
           43.99            8524
              44            8300
           44.01            8288
           44.02            8144
           44.03            7992
           44.04            7896
           44.05            7876
           44.06            7788
           44.07            7964
           44.08            7904
           44.09            8000
            44.1            8044
           44.11            8116
           44.12            8240
           44.13            8276
           44.14            8324
           44.15            8408
           44.16            8292
           44.17            8292
           44.18            8120
           44.19            8124
            44.2            7992
           44.21            7964
           44.22            7944
           44.23            7860
           44.24            7824
           44.25            7872
           44.26            7844
           44.27            7872
           44.28            7972
           44.29            7928
            44.3            7944
           44.31            8116
           44.32            8212
           44.33            8148
           44.34            8080
           44.35            8096
           44.36            8144
           44.37            8220
           44.38            8248
           44.39            8280
            44.4            8344
           44.41            8424
           44.42            8544
           44.43            8768
           44.44            9000
           44.45            9076
           44.46            9260
           44.47            9284
           44.48            9140
           44.49            9196
            44.5            9168
           44.51            9272
           44.52            9276
           44.53            9368
           44.54            9244
           44.55            9344
           44.56            9116
           44.57            8944
           44.58            8796
           44.59            8608
            44.6            8328
           44.61            8380
           44.62            8216
           44.63            8144
           44.64            8156
           44.65            8212
           44.66            8144
           44.67            8324
           44.68            8364
           44.69            8308
            44.7            8364
           44.71            8388
           44.72            8300
           44.73            8232
           44.74            8052
           44.75            7968
           44.76            7992
           44.77            7976
           44.78            8024
           44.79            8056
            44.8            7980
           44.81            8068
           44.82            8164
           44.83            8368
           44.84            8340
           44.85            8636
           44.86            8772
           44.87            8908
           44.88            8816
           44.89            8588
            44.9            8332
           44.91            8152
           44.92            7852
           44.93            7800
           44.94            7644
           44.95            7700
           44.96            7568
           44.97            7588
           44.98            7592
           44.99            7600
              45            7708
           45.01            7824
           45.02            7928
           45.03            8140
           45.04            8300
           45.05            8540
           45.06            8880
           45.07            9256
           45.08            9544
           45.09            9692
            45.1            9692
           45.11            9496
           45.12            9416
           45.13            9164
           45.14            8896
           45.15            8716
           45.16            8500
           45.17            8444
           45.18            8300
           45.19            8228
            45.2            8164
           45.21            8204
           45.22            8216
           45.23            8240
           45.24            8420
           45.25            8736
           45.26            8980
           45.27            9308
           45.28            9624
           45.29            9872
            45.3           10044
           45.31           10240
           45.32           10224
           45.33           10148
           45.34            9948
           45.35            9620
           45.36            9356
           45.37            9308
           45.38            9172
           45.39            9168
            45.4            9052
           45.41            8876
           45.42            8764
           45.43            8756
           45.44            8720
           45.45            8852
           45.46            8896
           45.47            9072
           45.48            9204
           45.49            9312
            45.5            9300
           45.51            9408
           45.52            9316
           45.53            9096
           45.54            8948
           45.55            8740
           45.56            8504
           45.57            8264
           45.58            8072
           45.59            7868
            45.6            7768
           45.61            7716
           45.62            7608
           45.63            7540
           45.64            7452
           45.65            7320
           45.66            7364
           45.67            7360
           45.68            7372
           45.69            7296
            45.7            7364
           45.71            7344
           45.72            7308
           45.73            7332
           45.74            7268
           45.75            7340
           45.76            7364
           45.77            7272
           45.78            7340
           45.79            7320
            45.8            7212
           45.81            7320
           45.82            7264
           45.83            7220
           45.84            7224
           45.85            7244
           45.86            7252
           45.87            7288
           45.88            7364
           45.89            7424
            45.9            7340
           45.91            7536
           45.92            7600
           45.93            7764
           45.94            7800
           45.95            7940
           45.96            8224
           45.97            8440
           45.98            8612
           45.99            8812
              46            8932
           46.01            9076
           46.02            9084
           46.03            9064
           46.04            8976
           46.05            8908
           46.06            8852
           46.07            8808
           46.08            8812
           46.09            8764
            46.1            8616
           46.11            8632
           46.12            8428
           46.13            8300
           46.14            8232
           46.15            8212
           46.16            8100
           46.17            8160
           46.18            8248
           46.19            8140
            46.2            8240
           46.21            8384
           46.22            8304
           46.23            8652
           46.24            8560
           46.25            8888
           46.26            9060
           46.27            9296
           46.28            9612
           46.29           10072
            46.3           10120
           46.31           10264
           46.32           10232
           46.33           10316
           46.34           10172
           46.35           10232
           46.36           10116
           46.37            9948
           46.38            9948
           46.39            9884
            46.4            9748
           46.41            9736
           46.42            9748
           46.43            9736
           46.44            9840
           46.45            9888
           46.46           10000
           46.47           10216
           46.48           10336
           46.49           10480
            46.5           10664
           46.51           10968
           46.52           10888
           46.53           10952
           46.54           10880
           46.55           10684
           46.56           10672
           46.57           10388
           46.58           10168
           46.59           10036
            46.6            9856
           46.61            9624
           46.62            9416
           46.63            9384
           46.64            9108
           46.65            9032
           46.66            8980
           46.67            8956
           46.68            8908
           46.69            9032
            46.7            8936
           46.71            9072
           46.72            9012
           46.73            8932
           46.74            8840
           46.75            8788
           46.76            8636
           46.77            8576
           46.78            8492
           46.79            8268
            46.8            8172
           46.81            8124
           46.82            7860
           46.83            7776
           46.84            7760
           46.85            7696
           46.86            7712
           46.87            7708
           46.88            7680
           46.89            7748
            46.9            7716
           46.91            7612
           46.92            7708
           46.93            7740
           46.94            7720
           46.95            7876
           46.96            7876
           46.97            7852
           46.98            7912
           46.99            7920
              47            7960
           47.01            7884
           47.02            7928
           47.03            7908
           47.04            8008
           47.05            8200
           47.06            8292
           47.07            8472
           47.08            8564
           47.09            8692
            47.1            8872
           47.11            9092
           47.12            9228
           47.13            9460
           47.14            9568
           47.15            9476
           47.16            9472
           47.17            9456
           47.18            9292
           47.19            9224
            47.2            9148
           47.21            8920
           47.22            8692
           47.23            8556
           47.24            8380
           47.25            8264
           47.26            8220
           47.27            8072
           47.28            7984
           47.29            7920
            47.3            7768
           47.31            7896
           47.32            7912
           47.33            7908
           47.34            7948
           47.35            8076
           47.36            8116
           47.37            8124
           47.38            8220
           47.39            8108
            47.4            8032
           47.41            7936
           47.42            7876
           47.43            8088
           47.44            8120
           47.45            8140
           47.46            8376
           47.47            8680
           47.48            8932
           47.49            9264
            47.5            9276
           47.51            9156
           47.52            8976
           47.53            8864
           47.54            8676
           47.55            8568
           47.56            8512
           47.57            8416
           47.58            8320
           47.59            8304
            47.6            8236
           47.61            8204
           47.62            8208
           47.63            8224
           47.64            8380
           47.65            8512
           47.66            8692
           47.67            8924
           47.68            9276
           47.69            9476
            47.7            9868
           47.71           10096
           47.72            9924
           47.73           10000
           47.74            9696
           47.75            9416
           47.76            9144
           47.77            8904
           47.78            8720
           47.79            8744
            47.8            8548
           47.81            8520
           47.82            8516
           47.83            8512
           47.84            8592
           47.85            8864
           47.86            9132
           47.87            9316
           47.88            9720
           47.89            9780
            47.9            9624
           47.91            9580
           47.92            9268
           47.93            9120
           47.94            8944
           47.95            8820
           47.96            8828
           47.97            8776
           47.98            8856
           47.99            8820
              48            8832
           48.01            9112
           48.02            9108
           48.03            9108
           48.04            9216
           48.05            9356
           48.06            9512
           48.07            9692
           48.08            9976
           48.09           10352
            48.1           10456
           48.11           10420
           48.12           10252
           48.13            9840
           48.14            9308
           48.15            8952
           48.16            8696
           48.17            8484
           48.18            8268
           48.19            8164
            48.2            7992
           48.21            8020
           48.22            8040
           48.23            8032
           48.24            8132
           48.25            8184
           48.26            8220
           48.27            8392
           48.28            8508
           48.29            8684
            48.3            8700
           48.31            8964
           48.32            8888
           48.33            8944
           48.34            8940
           48.35            8976
           48.36            8996
           48.37            8988
           48.38            8972
           48.39            8852
            48.4            8732
           48.41            8452
           48.42            8264
           48.43            8272
           48.44            8076
           48.45            8080
           48.46            8012
           48.47            7940
           48.48            7896
           48.49            7820
            48.5            7636
           48.51            7752
           48.52            7672
           48.53            7524
           48.54            7560
           48.55            7408
           48.56            7520
           48.57            7552
           48.58            7688
           48.59            7616
            48.6            7764
           48.61            7828
           48.62            7792
           48.63            8004
           48.64            8124
           48.65            8288
           48.66            8376
           48.67            8468
           48.68            8560
           48.69            8772
            48.7            8752
           48.71            8732
           48.72            8760
           48.73            8816
           48.74            8740
           48.75            8864
           48.76            8916
           48.77            8800
           48.78            8768
           48.79            8540
            48.8            8276
           48.81            8084
           48.82            7856
           48.83            7796
           48.84            7736
           48.85            7684
           48.86            7640
           48.87            7732
           48.88            7672
           48.89            7720
            48.9            7700
           48.91            7756
           48.92            7812
           48.93            7732
           48.94            7648
           48.95            7576
           48.96            7624
           48.97            7636
           48.98            7588
           48.99            7712
              49            7724
           49.01            7816
           49.02            8072
           49.03            8220
           49.04            8388
           49.05            8580
           49.06            8556
           49.07            8272
           49.08            8132
           49.09            7944
            49.1            7716
           49.11            7632
           49.12            7576
           49.13            7500
           49.14            7520
           49.15            7608
           49.16            7560
           49.17            7736
           49.18            7796
           49.19            8000
            49.2            8172
           49.21            8264
           49.22            8420
           49.23            8648
           49.24            8920
           49.25            9292
           49.26            9440
           49.27            9520
           49.28            9504
           49.29            9420
            49.3            9128
           49.31            8948
           49.32            8692
           49.33            8472
           49.34            8316
           49.35            8112
           49.36            8048
           49.37            7912
           49.38            7920
           49.39            7920
            49.4            7928
           49.41            8064
           49.42            8180
           49.43            8224
           49.44            8276
           49.45            8480
           49.46            8588
           49.47            8692
           49.48            8584
           49.49            8576
            49.5            8596
           49.51            8596
           49.52            8580
           49.53            8692
           49.54            8648
           49.55            8740
           49.56            8844
           49.57            8980
           49.58            8992
           49.59            8936
            49.6            8908
           49.61            8852
           49.62            8664
           49.63            8592
           49.64            8520
           49.65            8508
           49.66            8380
           49.67            8168
           49.68            8156
           49.69            8204
            49.7            8148
           49.71            8188
           49.72            8076
           49.73            8148
           49.74            8308
           49.75            8340
           49.76            8476
           49.77            8728
           49.78            8912
           49.79            9164
            49.8            9564
           49.81            9924
           49.82           10208
           49.83           10476
           49.84           10812
           49.85           10872
           49.86           11040
           49.87           10924
           49.88           10904
           49.89           10848
            49.9           10820
           49.91           10708
           49.92           10556
           49.93           10400
           49.94           10028
           49.95            9796
           49.96            9508
           49.97            9072
           49.98            8816
           49.99            8684
              50            8400
           50.01            8276
           50.02            8228
           50.03            8168
           50.04            8112
           50.05            8084
           50.06            8036
           50.07            8120
           50.08            8016
           50.09            8068
            50.1            8100
           50.11            8028
           50.12            7908
           50.13            7792
           50.14            7704
           50.15            7608
           50.16            7452
           50.17            7416
           50.18            7376
           50.19            7376
            50.2            7256
           50.21            7300
           50.22            7112
           50.23            7104
           50.24            7068
           50.25            7040
           50.26            7048
           50.27            6952
           50.28            6872
           50.29            6940
            50.3            7012
           50.31            7040
           50.32            7144
           50.33            7044
           50.34            7076
           50.35            7176
           50.36            7064
           50.37            7088
           50.38            7140
           50.39            7116
            50.4            7148
           50.41            7276
           50.42            7224
           50.43            7296
           50.44            7360
           50.45            7432
           50.46            7424
           50.47            7512
           50.48            7552
           50.49            7596
            50.5            7632
           50.51            7592
           50.52            7764
           50.53            7884
           50.54            7748
           50.55            7904
           50.56            7968
           50.57            7948
           50.58            7944
           50.59            8188
            50.6            8140
           50.61            8224
           50.62            8216
           50.63            8216
           50.64            8360
           50.65            8456
           50.66            8456
           50.67            8504
           50.68            8512
           50.69            8612
            50.7            8728
           50.71            8808
           50.72            8756
           50.73            8744
           50.74            8652
           50.75            8580
           50.76            8500
           50.77            8472
           50.78            8600
           50.79            8612
            50.8            8656
           50.81            8568
           50.82            8648
           50.83            8556
           50.84            8440
           50.85            8644
           50.86            8636
           50.87            8576
           50.88            8812
           50.89            8920
            50.9            9296
           50.91            9468
           50.92            9948
           50.93           10276
           50.94           10540
           50.95           10832
           50.96           10880
           50.97           10960
           50.98           10652
           50.99           10404
              51           10176
           51.01            9884
           51.02            9616
           51.03            9512
           51.04            9420
           51.05            9380
           51.06            9344
           51.07            9340
           51.08            9332
           51.09            9372
            51.1            9300
           51.11            9360
           51.12            9424
           51.13            9480
           51.14            9464
           51.15            9588
           51.16            9428
           51.17            9324
           51.18            9088
           51.19            8808
            51.2            8572
           51.21            8464
           51.22            8336
           51.23            8288
           51.24            8180
           51.25            8272
           51.26            8212
           51.27            8472
           51.28            8552
           51.29            8668
            51.3            8996
           51.31            9100
           51.32            9180
           51.33            9120
           51.34            9180
           51.35            8896
           51.36            8776
           51.37            8584
           51.38            8364
           51.39            8372
            51.4            8328
           51.41            8224
           51.42            8172
           51.43            8188
           51.44            8148
           51.45            8244
           51.46            8352
           51.47            8312
           51.48            8400
           51.49            8608
            51.5            8632
           51.51            8796
           51.52            8852
           51.53            8836
           51.54            8740
           51.55            8708
           51.56            8624
           51.57            8568
           51.58            8460
           51.59            8292
            51.6            8212
           51.61            8056
           51.62            8116
           51.63            8016
           51.64            7916
           51.65            7884
           51.66            7944
           51.67            7924
           51.68            7880
           51.69            7900
            51.7            8016
           51.71            8012
           51.72            8084
           51.73            8172
           51.74            8120
           51.75            8384
           51.76            8508
           51.77            8464
           51.78            8468
           51.79            8412
            51.8            8340
           51.81            8184
           51.82            8052
           51.83            7804
           51.84            7604
           51.85            7560
           51.86            7280
           51.87            7204
           51.88            7172
           51.89            7124
            51.9            7096
           51.91            7040
           51.92            7004
           51.93            7012
           51.94            7032
           51.95            7064
           51.96            7004
           51.97            7020
           51.98            6984
           51.99            7028
              52            7056
           52.01            7056
           52.02            7092
           52.03            7200
           52.04            7188
           52.05            7292
           52.06            7408
           52.07            7368
           52.08            7520
           52.09            7668
            52.1            7844
           52.11            7952
           52.12            8056
           52.13            8248
           52.14            8204
           52.15            8316
           52.16            8388
           52.17            8440
           52.18            8340
           52.19            8244
            52.2            8284
           52.21            8316
           52.22            8184
           52.23            8268
           52.24            8200
           52.25            8160
           52.26            8152
           52.27            8136
           52.28            8128
           52.29            8144
            52.3            8100
           52.31            8128
           52.32            8172
           52.33            8196
           52.34            8160
           52.35            8136
           52.36            8140
           52.37            8056
           52.38            8128
           52.39            8256
            52.4            8392
           52.41            8516
           52.42            8680
           52.43            8608
           52.44            8736
           52.45            8800
           52.46            8672
           52.47            8672
           52.48            8632
           52.49            8468
            52.5            8444
           52.51            8384
           52.52            8280
           52.53            8332
           52.54            8296
           52.55            8228
           52.56            8252
           52.57            8168
           52.58            8180
           52.59            8088
            52.6            7948
           52.61            8000
           52.62            8136
           52.63            8040
           52.64            8052
           52.65            8124
           52.66            8200
           52.67            8160
           52.68            8256
           52.69            8196
            52.7            8220
           52.71            8088
           52.72            8080
           52.73            8048
           52.74            8104
           52.75            8116
           52.76            8280
           52.77            8456
           52.78            8592
           52.79            8708
            52.8            8840
           52.81            9012
           52.82            8956
           52.83            9112
           52.84            9120
           52.85            8988
           52.86            8844
           52.87            8836
           52.88            8684
           52.89            8772
            52.9            8672
           52.91            8660
           52.92            8580
           52.93            8448
           52.94            8292
           52.95            8164
           52.96            8092
           52.97            7888
           52.98            7888
           52.99            7732
              53            7616
           53.01            7592
           53.02            7440
           53.03            7440
           53.04            7400
           53.05            7464
           53.06            7444
           53.07            7412
           53.08            7480
           53.09            7500
            53.1            7596
           53.11            7600
           53.12            7600
           53.13            7732
           53.14            7752
           53.15            7892
           53.16            7972
           53.17            8036
           53.18            8156
           53.19            8240
            53.2            8204
           53.21            8032
           53.22            7916
           53.23            7772
           53.24            7716
           53.25            7576
           53.26            7484
           53.27            7360
           53.28            7288
           53.29            7312
            53.3            7264
           53.31            7256
           53.32            7276
           53.33            7312
           53.34            7312
           53.35            7308
           53.36            7424
           53.37            7436
           53.38            7428
           53.39            7480
            53.4            7576
           53.41            7624
           53.42            7528
           53.43            7516
           53.44            7560
           53.45            7524
           53.46            7464
           53.47            7600
           53.48            7552
           53.49            7620
            53.5            7740
           53.51            7660
           53.52            7636
           53.53            7600
           53.54            7488
           53.55            7484
           53.56            7336
           53.57            7324
           53.58            7248
           53.59            7212
            53.6            7160
           53.61            7200
           53.62            7184
           53.63            7136
           53.64            7160
           53.65            7136
           53.66            7224
           53.67            7464
           53.68            7612
           53.69            7644
            53.7            7724
           53.71            7820
           53.72            7800
           53.73            7900
           53.74            7776
           53.75            7808
           53.76            7776
           53.77            7704
           53.78            7672
           53.79            7632
            53.8            7560
           53.81            7404
           53.82            7504
           53.83            7628
           53.84            7524
           53.85            7648
           53.86            7772
           53.87            7804
           53.88            7768
           53.89            7920
            53.9            7844
           53.91            7844
           53.92            7896
           53.93            7952
           53.94            8036
           53.95            8148
           53.96            8256
           53.97            8556
           53.98            8644
           53.99            8756
              54            8824
           54.01            8860
           54.02            8796
           54.03            8988
           54.04            9008
           54.05            9036
           54.06            8952
           54.07            9064
           54.08            8928
           54.09            8784
            54.1            8640
           54.11            8364
           54.12            8216
           54.13            8124
           54.14            8048
           54.15            8068
           54.16            8092
           54.17            8060
           54.18            8192
           54.19            8120
            54.2            8204
           54.21            8412
           54.22            8600
           54.23            8652
           54.24            8792
           54.25            8768
           54.26            8784
           54.27            8728
           54.28            8672
           54.29            8576
            54.3            8644
           54.31            8604
           54.32            8500
           54.33            8556
           54.34            8464
           54.35            8392
           54.36            8324
           54.37            8312
           54.38            8200
           54.39            8240
            54.4            8192
           54.41            8216
           54.42            8176
           54.43            8264
           54.44            8024
           54.45            8080
           54.46            7960
           54.47            7752
           54.48            7624
           54.49            7588
            54.5            7456
           54.51            7432
           54.52            7448
           54.53            7380
           54.54            7360
           54.55            7360
           54.56            7296
           54.57            7384
           54.58            7436
           54.59            7408
            54.6            7396
           54.61            7340
           54.62            7260
           54.63            7296
           54.64            7324
           54.65            7204
           54.66            7172
           54.67            7172
           54.68            7140
           54.69            7156
            54.7            7132
           54.71            6948
           54.72            6896
           54.73            7036
           54.74            6852
           54.75            6888
           54.76            6808
           54.77            6736
           54.78            6780
           54.79            6792
            54.8            6680
           54.81            6716
           54.82            6684
           54.83            6596
           54.84            6648
           54.85            6668
           54.86            6608
           54.87            6764
           54.88            6772
           54.89            6740
            54.9            6716
           54.91            6680
           54.92            6688
           54.93            6784
           54.94            6804
           54.95            6724
           54.96            6864
           54.97            6884
           54.98            6888
           54.99            6932
              55            7068
           55.01            7120
           55.02            7172
           55.03            7304
           55.04            7344
           55.05            7348
           55.06            7416
           55.07            7368
           55.08            7384
           55.09            7296
            55.1            7180
           55.11            7228
           55.12            7208
           55.13            7156
           55.14            7180
           55.15            7080
           55.16            7156
           55.17            7260
           55.18            7204
           55.19            7180
            55.2            7276
           55.21            7364
           55.22            7372
           55.23            7440
           55.24            7560
           55.25            7664
           55.26            7884
           55.27            8072
           55.28            8300
           55.29            8592
            55.3            8692
           55.31            8764
           55.32            8760
           55.33            8824
           55.34            8724
           55.35            8772
           55.36            8740
           55.37            8740
           55.38            8664
           55.39            8768
            55.4            8804
           55.41            8900
           55.42            8932
           55.43            8984
           55.44            9012
           55.45            8916
           55.46            9016
           55.47            8952
           55.48            8944
           55.49            8944
            55.5            8912
           55.51            8868
           55.52            8784
           55.53            8692
           55.54            8504
           55.55            8380
           55.56            8364
           55.57            8232
           55.58            8056
           55.59            8048
            55.6            7896
           55.61            7892
           55.62            7828
           55.63            7880
           55.64            7872
           55.65            7860
           55.66            7948
           55.67            7980
           55.68            7960
           55.69            8060
            55.7            8000
           55.71            8252
           55.72            8012
           55.73            7892
           55.74            7848
           55.75            7852
           55.76            7784
           55.77            7708
           55.78            7700
           55.79            7588
            55.8            7508
           55.81            7472
           55.82            7424
           55.83            7512
           55.84            7444
           55.85            7432
           55.86            7368
           55.87            7420
           55.88            7304
           55.89            7284
            55.9            7428
           55.91            7424
           55.92            7288
           55.93            7392
           55.94            7300
           55.95            7484
           55.96            7472
           55.97            7440
           55.98            7564
           55.99            7520
              56            7548
           56.01            7636
           56.02            7732
           56.03            7788
           56.04            7828
           56.05            7920
           56.06            7888
           56.07            7964
           56.08            7860
           56.09            7784
            56.1            7676
           56.11            7620
           56.12            7536
           56.13            7468
           56.14            7240
           56.15            7148
           56.16            7100
           56.17            7060
           56.18            6996
           56.19            7060
            56.2            7028
           56.21            6908
           56.22            6920
           56.23            6856
           56.24            6844
           56.25            6892
           56.26            6968
           56.27            6888
           56.28            6916
           56.29            6976
            56.3            6996
           56.31            7024
           56.32            7056
           56.33            6976
           56.34            7116
           56.35            7212
           56.36            7280
           56.37            7384
           56.38            7520
           56.39            7480
            56.4            7540
           56.41            7560
           56.42            7624
           56.43            7780
           56.44            7772
           56.45            7692
           56.46            7844
           56.47            7736
           56.48            7784
           56.49            7776
            56.5            7712
           56.51            7608
           56.52            7692
           56.53            7660
           56.54            7500
           56.55            7632
           56.56            7624
           56.57            7572
           56.58            7572
           56.59            7684
            56.6            7608
           56.61            7756
           56.62            7704
           56.63            7628
           56.64            7652
           56.65            7772
           56.66            7828
           56.67            8052
           56.68            7996
           56.69            8056
            56.7            8096
           56.71            8160
           56.72            7988
           56.73            8028
           56.74            7960
           56.75            7824
           56.76            7692
           56.77            7572
           56.78            7484
           56.79            7484
            56.8            7516
           56.81            7440
           56.82            7484
           56.83            7548
           56.84            7528
           56.85            7664
           56.86            7780
           56.87            7804
           56.88            7884
           56.89            7976
            56.9            7872
           56.91            7876
           56.92            7864
           56.93            7676
           56.94            7604
           56.95            7616
           56.96            7592
           56.97            7600
           56.98            7580
           56.99            7580
              57            7760
           57.01            7952
           57.02            7944
           57.03            8148
           57.04            8256
           57.05            8320
           57.06            8324
           57.07            8344
           57.08            8308
           57.09            8320
            57.1            8164
           57.11            8000
           57.12            7876
           57.13            7936
           57.14            7804
           57.15            7796
           57.16            7864
           57.17            7872
           57.18            7856
           57.19            7812
            57.2            7824
           57.21            7852
           57.22            7956
           57.23            7900
           57.24            7956
           57.25            7908
           57.26            7840
           57.27            7736
           57.28            7632
           57.29            7576
            57.3            7528
           57.31            7560
           57.32            7384
           57.33            7468
           57.34            7384
           57.35            7320
           57.36            7340
           57.37            7392
           57.38            7412
           57.39            7456
            57.4            7484
           57.41            7356
           57.42            7588
           57.43            7668
           57.44            7604
           57.45            7672
           57.46            7736
           57.47            7668
           57.48            7704
           57.49            7804
            57.5            7628
           57.51            7648
           57.52            7508
           57.53            7384
           57.54            7380
           57.55            7256
           57.56            7136
           57.57            7172
           57.58            7084
           57.59            7080
            57.6            7112
           57.61            7072
           57.62            7032
           57.63            7116
           57.64            7032
           57.65            6964
           57.66            6976
           57.67            7084
           57.68            6924
           57.69            6960
            57.7            6920
           57.71            6832
           57.72            6864
           57.73            6868
           57.74            6848
           57.75            6956
           57.76            6956
           57.77            6932
           57.78            7012
           57.79            7124
            57.8            7112
           57.81            7268
           57.82            7352
           57.83            7284
           57.84            7288
           57.85            7268
           57.86            7256
           57.87            7296
           57.88            7360
           57.89            7400
            57.9            7388
           57.91            7428
           57.92            7416
           57.93            7472
           57.94            7452
           57.95            7436
           57.96            7496
           57.97            7548
           57.98            7424
           57.99            7540
              58            7468
           58.01            7372
           58.02            7324
           58.03            7296
           58.04            7244
           58.05            7236
           58.06            7172
           58.07            7184
           58.08            7212
           58.09            7272
            58.1            7256
           58.11            7392
           58.12            7224
           58.13            7328
           58.14            7444
           58.15            7568
           58.16            7528
           58.17            7660
           58.18            7724
           58.19            7716
            58.2            7704
           58.21            7820
           58.22            7708
           58.23            7744
           58.24            7608
           58.25            7572
           58.26            7568
           58.27            7592
           58.28            7408
           58.29            7484
            58.3            7368
           58.31            7432
           58.32            7460
           58.33            7496
           58.34            7480
           58.35            7608
           58.36            7648
           58.37            7604
           58.38            7772
           58.39            7936
            58.4            8060
           58.41            8236
           58.42            8376
           58.43            8480
           58.44            8568
           58.45            8632
           58.46            8688
           58.47            8612
           58.48            8568
           58.49            8448
            58.5            8420
           58.51            8300
           58.52            8164
           58.53            8136
           58.54            8080
           58.55            7972
           58.56            7872
           58.57            7704
           58.58            7616
           58.59            7608
            58.6            7536
           58.61            7392
           58.62            7352
           58.63            7288
           58.64            7268
           58.65            7332
           58.66            7300
           58.67            7264
           58.68            7208
           58.69            7180
            58.7            7120
           58.71            7208
           58.72            7144
           58.73            7112
           58.74            7180
           58.75            7120
           58.76            7060
           58.77            7148
           58.78            7236
           58.79            7128
            58.8            7148
           58.81            7080
           58.82            7028
           58.83            7068
           58.84            6960
           58.85            7020
           58.86            7016
           58.87            6972
           58.88            6936
           58.89            6984
            58.9            7100
           58.91            7068
           58.92            7204
           58.93            7212
           58.94            7188
           58.95            7252
           58.96            7184
           58.97            7200
           58.98            7176
           58.99            7160
              59            7156
           59.01            7232
           59.02            7160
           59.03            7120
           59.04            7156
           59.05            7068
           59.06            6928
           59.07            6992
           59.08            6948
           59.09            6912
            59.1            6792
           59.11            6844
           59.12            6780
           59.13            6804
           59.14            6828
           59.15            6728
           59.16            6708
           59.17            6740
           59.18            6684
           59.19            6820
            59.2            6860
           59.21            6848
           59.22            6884
           59.23            6932
           59.24            7080
           59.25            7000
           59.26            7060
           59.27            7008
           59.28            6952
           59.29            6944
            59.3            6852
           59.31            6844
           59.32            6948
           59.33            6868
           59.34            6784
           59.35            6828
           59.36            6864
           59.37            6820
           59.38            6888
           59.39            6888
            59.4            6856
           59.41            6988
           59.42            6992
           59.43            7068
           59.44            7092
           59.45            7124
           59.46            7112
           59.47            7164
           59.48            7188
           59.49            7268
            59.5            7176
           59.51            7256
           59.52            7248
           59.53            7268
           59.54            7336
           59.55            7384
           59.56            7388
           59.57            7424
           59.58            7476
           59.59            7464
            59.6            7352
           59.61            7424
           59.62            7396
           59.63            7356
           59.64            7308
           59.65            7260
           59.66            7140
           59.67            7208
           59.68            7264
           59.69            7196
            59.7            7196
           59.71            7224
           59.72            7176
           59.73            7304
           59.74            7220
           59.75            7296
           59.76            7244
           59.77            7328
           59.78            7292
           59.79            7316
            59.8            7300
           59.81            7228
           59.82            7168
           59.83            7200
           59.84            7100
           59.85            7136
           59.86            7060
           59.87            7064
           59.88            6904
           59.89            6924
            59.9            6912
           59.91            6968
           59.92            6904
           59.93            6976
           59.94            6980
           59.95            7012
           59.96            6900
           59.97            6948
           59.98            6956
           59.99            6956
              60            7040
           60.01            6932
           60.02            6932
           60.03            7076
           60.04            7096
           60.05            6960
           60.06            7080
           60.07            7096
           60.08            7092
           60.09            7240
            60.1            7188
           60.11            7164
           60.12            7236
           60.13            7364
           60.14            7248
           60.15            7340
           60.16            7356
           60.17            7224
           60.18            7240
           60.19            7252
            60.2            7160
           60.21            7200
           60.22            7076
           60.23            7068
           60.24            7144
           60.25            7132
           60.26            7092
           60.27            7116
           60.28            7176
           60.29            7128
            60.3            7028
           60.31            7036
           60.32            6892
           60.33            7004
           60.34            6952
           60.35            6892
           60.36            6956
           60.37            7032
           60.38            6964
           60.39            7084
            60.4            7064
           60.41            7184
           60.42            7316
           60.43            7456
           60.44            7492
           60.45            7588
           60.46            7608
           60.47            7632
           60.48            7612
           60.49            7528
            60.5            7444
           60.51            7484
           60.52            7488
           60.53            7404
           60.54            7604
           60.55            7636
           60.56            7656
           60.57            7884
           60.58            7936
           60.59            7992
            60.6            8144
           60.61            8300
           60.62            8532
           60.63            8560
           60.64            8544
           60.65            8344
           60.66            8252
           60.67            8140
           60.68            8040
           60.69            7868
            60.7            7688
           60.71            7648
           60.72            7548
           60.73            7464
           60.74            7544
           60.75            7484
           60.76            7532
           60.77            7468
           60.78            7516
           60.79            7608
            60.8            7564
           60.81            7504
           60.82            7420
           60.83            7392
           60.84            7352
           60.85            7356
           60.86            7264
           60.87            7380
           60.88            7352
           60.89            7360
            60.9            7384
           60.91            7520
           60.92            7464
           60.93            7628
           60.94            7660
           60.95            7652
           60.96            7784
           60.97            7904
           60.98            7796
           60.99            7736
              61            7644
           61.01            7448
           61.02            7404
           61.03            7360
           61.04            7224
           61.05            7188
           61.06            7176
           61.07            7180
           61.08            7188
           61.09            7164
            61.1            7180
           61.11            7220
           61.12            7412
           61.13            7364
           61.14            7360
           61.15            7448
           61.16            7532
           61.17            7608
           61.18            7732
           61.19            7836
            61.2            7780
           61.21            7724
           61.22            7580
           61.23            7600
           61.24            7460
           61.25            7360
           61.26            7196
           61.27            7116
           61.28            7112
           61.29            7068
            61.3            6948
           61.31            6924
           61.32            6900
           61.33            6876
           61.34            6784
           61.35            6852
           61.36            6828
           61.37            6764
           61.38            6804
           61.39            6928
            61.4            6900
           61.41            6896
           61.42            6996
           61.43            7120
           61.44            7112
           61.45            7260
           61.46            7300
           61.47            7396
           61.48            7364
           61.49            7384
            61.5            7432
           61.51            7396
           61.52            7316
           61.53            7340
           61.54            7308
           61.55            7212
           61.56            7168
           61.57            7208
           61.58            7124
           61.59            7076
            61.6            7084
           61.61            7096
           61.62            7040
           61.63            7056
           61.64            6980
           61.65            7040
           61.66            6972
           61.67            6984
           61.68            7008
           61.69            7080
            61.7            7000
           61.71            7112
           61.72            7080
           61.73            7164
           61.74            7284
           61.75            7424
           61.76            7436
           61.77            7488
           61.78            7528
           61.79            7448
            61.8            7428
           61.81            7416
           61.82            7376
           61.83            7332
           61.84            7284
           61.85            7268
           61.86            7288
           61.87            7304
           61.88            7212
           61.89            7224
            61.9            7372
           61.91            7336
           61.92            7396
           61.93            7476
           61.94            7560
           61.95            7652
           61.96            7588
           61.97            7496
           61.98            7440
           61.99            7304
              62            7220
           62.01            7280
           62.02            7316
           62.03            7184
           62.04            7164
           62.05            7188
           62.06            7144
           62.07            7308
           62.08            7336
           62.09            7396
            62.1            7340
           62.11            7380
           62.12            7396
           62.13            7540
           62.14            7528
           62.15            7620
           62.16            7520
           62.17            7512
           62.18            7460
           62.19            7492
            62.2            7388
           62.21            7332
           62.22            7356
           62.23            7356
           62.24            7320
           62.25            7268
           62.26            7272
           62.27            7240
           62.28            7260
           62.29            7140
            62.3            7116
           62.31            7136
           62.32            7092
           62.33            7044
           62.34            7008
           62.35            7016
           62.36            7008
           62.37            7120
           62.38            7172
           62.39            7136
            62.4            7260
           62.41            7280
           62.42            7360
           62.43            7468
           62.44            7520
           62.45            7520
           62.46            7576
           62.47            7616
           62.48            7676
           62.49            7648
            62.5            7756
           62.51            7684
           62.52            7608
           62.53            7700
           62.54            7564
           62.55            7600
           62.56            7640
           62.57            7588
           62.58            7624
           62.59            7560
            62.6            7568
           62.61            7492
           62.62            7432
           62.63            7340
           62.64            7344
           62.65            7324
           62.66            7184
           62.67            7116
           62.68            7176
           62.69            7036
            62.7            7000
           62.71            6912
           62.72            6864
           62.73            6916
           62.74            6752
           62.75            6828
           62.76            6900
           62.77            6812
           62.78            6776
           62.79            6744
            62.8            6756
           62.81            6656
           62.82            6728
           62.83            6712
           62.84            6680
           62.85            6708
           62.86            6760
           62.87            6732
           62.88            6640
           62.89            6668
            62.9            6620
           62.91            6768
           62.92            6668
           62.93            6752
           62.94            6712
           62.95            6736
           62.96            6724
           62.97            6748
           62.98            6732
           62.99            6680
              63            6708
           63.01            6760
           63.02            6708
           63.03            6748
           63.04            6780
           63.05            6656
           63.06            6752
           63.07            6736
           63.08            6708
           63.09            6804
            63.1            6876
           63.11            6844
           63.12            6944
           63.13            6988
           63.14            7076
           63.15            7092
           63.16            7204
           63.17            7124
           63.18            7232
           63.19            7260
            63.2            7276
           63.21            7304
           63.22            7304
           63.23            7224
           63.24            7336
           63.25            7272
           63.26            7176
           63.27            7276
           63.28            7232
           63.29            7344
            63.3            7392
           63.31            7372
           63.32            7504
           63.33            7564
           63.34            7576
           63.35            7548
           63.36            7772
           63.37            7876
           63.38            8008
           63.39            8268
            63.4            8372
           63.41            8476
           63.42            8600
           63.43            8536
           63.44            8500
           63.45            8464
           63.46            8364
           63.47            8200
           63.48            8164
           63.49            8144
            63.5            7964
           63.51            7960
           63.52            7852
           63.53            7840
           63.54            7788
           63.55            7904
           63.56            7784
           63.57            7776
           63.58            7860
           63.59            7836
            63.6            7792
           63.61            7720
           63.62            7616
           63.63            7576
           63.64            7416
           63.65            7292
           63.66            7260
           63.67            7264
           63.68            7220
           63.69            7272
            63.7            7164
           63.71            7188
           63.72            7220
           63.73            7220
           63.74            7100
           63.75            7220
           63.76            7200
           63.77            7220
           63.78            7124
           63.79            7128
            63.8            7108
           63.81            7052
           63.82            7116
           63.83            6920
           63.84            6916
           63.85            7032
           63.86            6908
           63.87            6912
           63.88            6868
           63.89            6848
            63.9            6836
           63.91            6820
           63.92            6764
           63.93            6900
           63.94            6936
           63.95            7000
           63.96            6936
           63.97            6928
           63.98            6940
           63.99            6860
              64            6888
           64.01            6828
           64.02            6896
           64.03            6872
           64.04            6872
           64.05            6872
           64.06            6960
           64.07            7020
           64.08            7028
           64.09            7084
            64.1            7096
           64.11            7184
           64.12            7112
           64.13            7072
           64.14            7028
           64.15            6928
           64.16            6892
           64.17            6860
           64.18            6756
           64.19            6756
            64.2            6652
           64.21            6624
           64.22            6540
           64.23            6572
           64.24            6552
           64.25            6596
           64.26            6588
           64.27            6684
           64.28            6588
           64.29            6592
            64.3            6668
           64.31            6576
           64.32            6532
           64.33            6480
           64.34            6348
           64.35            6448
           64.36            6416
           64.37            6480
           64.38            6460
           64.39            6456
            64.4            6412
           64.41            6468
           64.42            6484
           64.43            6476
           64.44            6452
           64.45            6404
           64.46            6328
           64.47            6452
           64.48            6448
           64.49            6432
            64.5            6492
           64.51            6568
           64.52            6500
           64.53            6620
           64.54            6532
           64.55            6596
           64.56            6676
           64.57            6648
           64.58            6728
           64.59            6852
            64.6            6916
           64.61            6876
           64.62            6956
           64.63            7024
           64.64            6952
           64.65            6948
           64.66            7024
           64.67            7024
           64.68            7080
           64.69            7064
            64.7            7060
           64.71            7092
           64.72            7076
           64.73            7032
           64.74            7076
           64.75            6980
           64.76            6904
           64.77            6932
           64.78            6932
           64.79            6884
            64.8            7008
           64.81            7008
           64.82            6948
           64.83            7032
           64.84            7136
           64.85            7164
           64.86            7160
           64.87            7132
           64.88            7116
           64.89            7092
            64.9            7116
           64.91            6960
           64.92            6980
           64.93            7008
           64.94            6920
           64.95            6992
           64.96            6944
           64.97            6968
           64.98            7060
           64.99            7032
              65            6976
           65.01            7092
           65.02            7088
           65.03            7100
           65.04            7108
           65.05            7156
           65.06            7076
           65.07            7048
           65.08            7036
           65.09            6904
            65.1            6892
           65.11            6848
           65.12            6740
           65.13            6792
           65.14            6720
           65.15            6696
           65.16            6628
           65.17            6688
           65.18            6604
           65.19            6660
            65.2            6668
           65.21            6672
           65.22            6712
           65.23            6740
           65.24            6712
           65.25            6764
           65.26            6776
           65.27            6752
           65.28            6816
           65.29            6828
            65.3            6760
           65.31            6756
           65.32            6768
           65.33            6756
           65.34            6808
           65.35            6900
           65.36            6772
           65.37            6956
           65.38            6892
           65.39            6980
            65.4            6912
           65.41            6932
           65.42            6932
           65.43            6896
           65.44            6856
           65.45            6752
           65.46            6756
           65.47            6804
           65.48            6764
           65.49            6760
            65.5            6636
           65.51            6696
           65.52            6648
           65.53            6688
           65.54            6668
           65.55            6652
           65.56            6676
           65.57            6592
           65.58            6584
           65.59            6592
            65.6            6616
           65.61            6600
           65.62            6632
           65.63            6612
           65.64            6524
           65.65            6624
           65.66            6560
           65.67            6492
           65.68            6532
           65.69            6532
            65.7            6488
           65.71            6484
           65.72            6476
           65.73            6440
           65.74            6528
           65.75            6428
           65.76            6496
           65.77            6524
           65.78            6484
           65.79            6528
            65.8            6644
           65.81            6672
           65.82            6712
           65.83            6640
           65.84            6628
           65.85            6716
           65.86            6696
           65.87            6688
           65.88            6748
           65.89            6740
            65.9            6684
           65.91            6728
           65.92            6648
           65.93            6596
           65.94            6584
           65.95            6532
           65.96            6448
           65.97            6620
           65.98            6588
           65.99            6564
              66            6608
           66.01            6716
           66.02            6656
           66.03            6604
           66.04            6572
           66.05            6608
           66.06            6676
           66.07            6708
           66.08            6720
           66.09            6740
            66.1            6900
           66.11            6796
           66.12            6896
           66.13            6852
           66.14            6900
           66.15            6972
           66.16            6980
           66.17            6876
           66.18            6892
           66.19            6928
            66.2            6908
           66.21            7004
           66.22            7012
           66.23            7024
           66.24            6884
           66.25            7048
           66.26            6968
           66.27            7088
           66.28            7188
           66.29            7244
            66.3            7236
           66.31            7336
           66.32            7228
           66.33            7244
           66.34            7344
           66.35            7292
           66.36            7256
           66.37            7136
           66.38            7140
           66.39            7128
            66.4            6992
           66.41            6916
           66.42            6856
           66.43            6824
           66.44            6744
           66.45            6780
           66.46            6704
           66.47            6732
           66.48            6592
           66.49            6592
            66.5            6660
           66.51            6744
           66.52            6568
           66.53            6608
           66.54            6532
           66.55            6444
           66.56            6504
           66.57            6432
           66.58            6420
           66.59            6412
            66.6            6304
           66.61            6288
           66.62            6364
           66.63            6428
           66.64            6400
           66.65            6312
           66.66            6436
           66.67            6264
           66.68            6300
           66.69            6304
            66.7            6324
           66.71            6276
           66.72            6272
           66.73            6328
           66.74            6332
           66.75            6408
           66.76            6332
           66.77            6316
           66.78            6340
           66.79            6408
            66.8            6384
           66.81            6476
           66.82            6432
           66.83            6472
           66.84            6456
           66.85            6460
           66.86            6460
           66.87            6484
           66.88            6564
           66.89            6524
            66.9            6592
           66.91            6520
           66.92            6548
           66.93            6628
           66.94            6628
           66.95            6612
           66.96            6584
           66.97            6668
           66.98            6668
           66.99            6832
              67            6868
           67.01            6896
           67.02            6932
           67.03            7028
           67.04            7020
           67.05            7104
           67.06            7068
           67.07            6980
           67.08            6976
           67.09            6968
            67.1            6868
           67.11            6976
           67.12            6892
           67.13            6844
           67.14            6872
           67.15            6740
           67.16            6768
           67.17            6840
           67.18            6808
           67.19            6796
            67.2            6840
           67.21            6744
           67.22            6896
           67.23            6904
           67.24            6964
           67.25            7000
           67.26            6976
           67.27            7008
           67.28            6924
           67.29            7040
            67.3            6964
           67.31            6900
           67.32            7044
           67.33            7004
           67.34            6936
           67.35            7004
           67.36            7008
           67.37            7024
           67.38            6996
           67.39            7000
            67.4            6976
           67.41            6984
           67.42            6980
           67.43            6804
           67.44            6796
           67.45            6816
           67.46            6668
           67.47            6700
           67.48            6624
           67.49            6520
            67.5            6580
           67.51            6568
           67.52            6536
           67.53            6592
           67.54            6648
           67.55            6608
           67.56            6620
           67.57            6572
           67.58            6656
           67.59            6696
            67.6            6580
           67.61            6472
           67.62            6408
           67.63            6308
           67.64            6236
           67.65            6284
           67.66            6272
           67.67            6260
           67.68            6240
           67.69            6216
            67.7            6280
           67.71            6268
           67.72            6356
           67.73            6240
           67.74            6268
           67.75            6288
           67.76            6232
           67.77            6228
           67.78            6172
           67.79            6124
            67.8            6180
           67.81            6148
           67.82            6152
           67.83            6232
           67.84            6212
           67.85            6100
           67.86            6164
           67.87            6176
           67.88            6188
           67.89            6220
            67.9            6312
           67.91            6260
           67.92            6324
           67.93            6392
           67.94            6272
           67.95            6280
           67.96            6280
           67.97            6216
           67.98            6096
           67.99            6084
              68            6016
           68.01            6000
           68.02            6008
           68.03            6008
           68.04            6064
           68.05            6044
           68.06            5984
           68.07            5984
           68.08            6032
           68.09            5968
            68.1            5980
           68.11            5988
           68.12            5888
           68.13            5912
           68.14            5948
           68.15            5832
           68.16            5824
           68.17            5864
           68.18            5864
           68.19            6012
            68.2            6028
           68.21            6016
           68.22            6028
           68.23            6032
           68.24            6048
           68.25            6100
           68.26            6104
           68.27            6132
           68.28            6032
           68.29            6172
            68.3            6000
           68.31            6036
           68.32            6008
           68.33            6052
           68.34            5964
           68.35            5992
           68.36            5904
           68.37            5948
           68.38            5896
           68.39            5896
            68.4            5832
           68.41            5908
           68.42            5788
           68.43            5780
           68.44            5868
           68.45            5852
           68.46            5980
           68.47            5992
           68.48            6016
           68.49            6052
            68.5            6056
           68.51            5924
           68.52            5904
           68.53            5888
           68.54            5724
           68.55            5684
           68.56            5660
           68.57            5600
           68.58            5560
           68.59            5596
            68.6            5476
           68.61            5608
           68.62            5572
           68.63            5668
           68.64            5656
           68.65            5784
           68.66            5752
           68.67            5744
           68.68            5672
           68.69            5596
            68.7            5568
           68.71            5520
           68.72            5368
           68.73            5332
           68.74            5248
           68.75            5088
           68.76            5188
           68.77            5180
           68.78            5156
           68.79            5228
            68.8            5232
           68.81            5120
           68.82            5140
           68.83            5164
           68.84            5144
           68.85            5100
           68.86            5004
           68.87            5020
           68.88            5020
           68.89            4952
            68.9            4920
           68.91            4932
           68.92            4932
           68.93            4868
           68.94            4800
           68.95            4740
           68.96            4704
           68.97            4736
           68.98            4708
           68.99            4608
              69            4616
           69.01            4636
           69.02            4588
           69.03            4636
           69.04            4652
           69.05            4556
           69.06            4528
           69.07            4532
           69.08            4488
           69.09            4548
            69.1            4488
           69.11            4548
           69.12            4536
           69.13            4648
           69.14            4612
           69.15            4644
           69.16            4592
           69.17            4628
           69.18            4580
           69.19            4532
            69.2            4528
           69.21            4492
           69.22            4448
           69.23            4340
           69.24            4284
           69.25            4220
           69.26            4172
           69.27            4240
           69.28            4152
           69.29            4132
            69.3            4116
           69.31            4064
           69.32            4096
           69.33            4072
           69.34            4120
           69.35            4016
           69.36            3984
           69.37            3964
           69.38            3888
           69.39            3892
            69.4            3896
           69.41            3788
           69.42            3892
           69.43            3864
           69.44            3800
           69.45            3804
           69.46            3740
           69.47            3668
           69.48            3632
           69.49            3644
            69.5            3620
           69.51            3624
           69.52            3596
           69.53            3536
           69.54            3644
           69.55            3536
           69.56            3612
           69.57            3600
           69.58            3560
           69.59            3572
            69.6            3604
           69.61            3564
           69.62            3544
           69.63            3468
           69.64            3448
           69.65            3368
           69.66            3352
           69.67            3384
           69.68            3344
           69.69            3288
            69.7            3276
           69.71            3264
           69.72            3220
           69.73            3240
           69.74            3232
           69.75            3236
           69.76            3272
           69.77            3216
           69.78            3252
           69.79            3240
            69.8            3192
           69.81            3212
           69.82            3160
           69.83            3180
           69.84            3156
           69.85            3156
           69.86            3128
           69.87            3192
           69.88            3136
           69.89            3092
            69.9            3020
           69.91            3068
           69.92            3028
           69.93            2960
           69.94            2984
           69.95            2980
           69.96            2944
           69.97            2980
           69.98            3036
           69.99            2996
              70            3044
           70.01            2992
           70.02            3016
           70.03            3088
           70.04            3068
           70.05            3020
           70.06            3036
           70.07            2984
           70.08            2908
           70.09            2852
            70.1            2844
           70.11            2784
           70.12            2768
           70.13            2764
           70.14            2728
           70.15            2668
           70.16            2680
           70.17            2700
           70.18            2648
           70.19            2620
            70.2            2596
           70.21            2600
           70.22            2508
           70.23            2492
           70.24            2460
           70.25            2372
           70.26            2364
           70.27            2336
           70.28            2276
           70.29            2356
            70.3            2312
           70.31            2316
           70.32            2224
           70.33            2240
           70.34            2236
           70.35            2200
           70.36            2176
           70.37            2172
           70.38            2112
           70.39            2116
            70.4            2068
           70.41            2076
           70.42            2056
           70.43            1988
           70.44            1968
           70.45            1960
           70.46            1932
           70.47            1944
           70.48            1892
           70.49            1928
            70.5            1880
           70.51            1828
           70.52            1864
           70.53            1880
           70.54            1812
           70.55            1776
           70.56            1760
           70.57            1736
           70.58            1692
           70.59            1700
            70.6            1700
           70.61            1672
           70.62            1680
           70.63            1680
           70.64            1648
           70.65            1632
           70.66            1608
           70.67            1624
           70.68            1584
           70.69            1620
            70.7            1568
           70.71            1532
           70.72            1564
           70.73            1516
           70.74            1516
           70.75            1476
           70.76            1432
           70.77            1456
           70.78            1400
           70.79            1368
            70.8            1344
           70.81            1328
           70.82            1336
           70.83            1320
           70.84            1272
           70.85            1320
           70.86            1228
           70.87            1232
           70.88            1208
           70.89            1232
            70.9            1256
           70.91            1184
           70.92            1172
           70.93            1156
           70.94            1172
           70.95            1140
           70.96            1124
           70.97            1076
           70.98            1076
           70.99            1092
              71            1104
           71.01            1116
           71.02            1056
           71.03            1076
           71.04            1056
           71.05            1032
           71.06            1020
           71.07             988
           71.08             976
           71.09             980
            71.1             964
           71.11             940
           71.12             912
           71.13             904
           71.14             892
           71.15             892
           71.16             868
           71.17             868
           71.18             852
           71.19             816
            71.2             824
           71.21             868
           71.22             812
           71.23             784
           71.24             804
           71.25             824
           71.26             788
           71.27             780
           71.28             732
           71.29             760
            71.3             788
           71.31             736
           71.32             688
           71.33             632
           71.34             644
           71.35             640
           71.36             628
           71.37             640
           71.38             588
           71.39             600
            71.4             588
           71.41             564
           71.42             564
           71.43             504
           71.44             472
           71.45             408
           71.46             372
           71.47             224
           71.48             204
           71.49             204
            71.5             204
           71.51             204
           71.52             204
           71.53             204
           71.54             204
           71.55             204
           71.56             204
           71.57             204
           71.58             204
           71.59             204
            71.6             204
           71.61             204
           71.62             204
           71.63             204
           71.64             204
           71.65             204
           71.66             204
           71.67             204
           71.68             204
           71.69             204
            71.7             204
           71.71             204
           71.72             204
           71.73             204
           71.74             204
           71.75             204
           71.76             204
           71.77             204
           71.78             204
           71.79             204
            71.8             204
           71.81             204
           71.82             204
           71.83             204
           71.84             204
           71.85             204
           71.86             204
           71.87             204
           71.88             204
           71.89             204
            71.9             204
           71.91             204
           71.92             204
           71.93             204
           71.94             204
           71.95             204
           71.96             204
           71.97             204
           71.98             204
           71.99             204
              72             204
           72.01             204
