# Supplementary material for: Coordination nano-space as stage of hydrogen ortho–para conversion
Source: R Soc Open Sci. 2015 Jul 29;2(7):150006. doi: 10.1098/rsos.150006 (PMC4632575; doi:10.1098/rsos.150006)
Supplement: This zipped folder contains the supplementaly informantion (PDF) and raw data of SR powder diffraction and Raman spectrum. The raw data are organised into a folder structure with README.txt files used to provide guidance on the contents. [file rsos150006supp1.zip › Suppl_data_and_info/Powder_Diffraction_Data/Degass/degas_50K_051104A.dat]

            0.01            5416
            0.02            3060
            0.03            1928
            0.04            1312
            0.05             868
            0.06             560
            0.07             452
            0.08             400
            0.09             356
             0.1             388
            0.11             400
            0.12             364
            0.13             372
            0.14             376
            0.15             344
            0.16             372
            0.17             356
            0.18             368
            0.19             376
             0.2             356
            0.21             364
            0.22             336
            0.23             336
            0.24             376
            0.25             368
            0.26             348
            0.27             356
            0.28             340
            0.29             356
             0.3             368
            0.31             372
            0.32             356
            0.33             356
            0.34             336
            0.35             356
            0.36             360
            0.37             344
            0.38             360
            0.39             324
             0.4             360
            0.41             352
            0.42             364
            0.43             344
            0.44             344
            0.45             352
            0.46             352
            0.47             360
            0.48             352
            0.49             352
             0.5             360
            0.51             360
            0.52             368
            0.53             352
            0.54             352
            0.55             360
            0.56             332
            0.57             352
            0.58             364
            0.59             352
             0.6             352
            0.61             368
            0.62             340
            0.63             368
            0.64             364
            0.65             384
            0.66             356
            0.67             352
            0.68             360
            0.69             356
             0.7             364
            0.71             344
            0.72             364
            0.73             356
            0.74             368
            0.75             368
            0.76             380
            0.77             372
            0.78             380
            0.79             364
             0.8             356
            0.81             360
            0.82             364
            0.83             364
            0.84             368
            0.85             364
            0.86             360
            0.87             368
            0.88             388
            0.89             356
             0.9             364
            0.91             356
            0.92             364
            0.93             360
            0.94             360
            0.95             372
            0.96             364
            0.97             372
            0.98             368
            0.99             388
               1             384
            1.01             384
            1.02             380
            1.03             372
            1.04             388
            1.05             376
            1.06             384
            1.07             416
            1.08             424
            1.09             428
             1.1             484
            1.11             480
            1.12             508
            1.13             564
            1.14             612
            1.15             644
            1.16             668
            1.17             744
            1.18             800
            1.19             812
             1.2             840
            1.21             884
            1.22             940
            1.23             952
            1.24             968
            1.25            1036
            1.26            1084
            1.27            1160
            1.28            1176
            1.29            1228
             1.3            1256
            1.31            1268
            1.32            1300
            1.33            1320
            1.34            1368
            1.35            1336
            1.36            1392
            1.37            1440
            1.38            1472
            1.39            1444
             1.4            1532
            1.41            1500
            1.42            1556
            1.43            1636
            1.44            1644
            1.45            1616
            1.46            1652
            1.47            1680
            1.48            1668
            1.49            1716
             1.5            1712
            1.51            1708
            1.52            1792
            1.53            1804
            1.54            1860
            1.55            1780
            1.56            1860
            1.57            1888
            1.58            1940
            1.59            1896
             1.6            1928
            1.61            1940
            1.62            1924
            1.63            1996
            1.64            1996
            1.65            1944
            1.66            1992
            1.67            2012
            1.68            2004
            1.69            2032
             1.7            2020
            1.71            2004
            1.72            2036
            1.73            2024
            1.74            2004
            1.75            2048
            1.76            2060
            1.77            2132
            1.78            2132
            1.79            2156
             1.8            2184
            1.81            2208
            1.82            2252
            1.83            2284
            1.84            2328
            1.85            2364
            1.86            2440
            1.87            2468
            1.88            2508
            1.89            2556
             1.9            2656
            1.91            2688
            1.92            2808
            1.93            2836
            1.94            2904
            1.95            3020
            1.96            3148
            1.97            3268
            1.98            3344
            1.99            3464
               2            3616
            2.01            3736
            2.02            3852
            2.03            4028
            2.04            4156
            2.05            4376
            2.06            4516
            2.07            4540
            2.08            4724
            2.09            4784
             2.1            4896
            2.11            4988
            2.12            4980
            2.13            5124
            2.14            5144
            2.15            5156
            2.16            5244
            2.17            5376
            2.18            5392
            2.19            5364
             2.2            5484
            2.21            5556
            2.22            5468
            2.23            5448
            2.24            5564
            2.25            5580
            2.26            5636
            2.27            5552
            2.28            5628
            2.29            5656
             2.3            5688
            2.31            5648
            2.32            5644
            2.33            5668
            2.34            5640
            2.35            5648
            2.36            5736
            2.37            5684
            2.38            5776
            2.39            5876
             2.4            5784
            2.41            5808
            2.42            5752
            2.43            5784
            2.44            5816
            2.45            5796
            2.46            5844
            2.47            5908
            2.48            5952
            2.49            5868
             2.5            5972
            2.51            5904
            2.52            5952
            2.53            5892
            2.54            6004
            2.55            5944
            2.56            6028
            2.57            5960
            2.58            5932
            2.59            6060
             2.6            6100
            2.61            6112
            2.62            6088
            2.63            6032
            2.64            6148
            2.65            6188
            2.66            6212
            2.67            6160
            2.68            6132
            2.69            6120
             2.7            6152
            2.71            6272
            2.72            6248
            2.73            6320
            2.74            6256
            2.75            6280
            2.76            6364
            2.77            6320
            2.78            6312
            2.79            6328
             2.8            6308
            2.81            6376
            2.82            6412
            2.83            6424
            2.84            6412
            2.85            6556
            2.86            6520
            2.87            6504
            2.88            6580
            2.89            6564
             2.9            6676
            2.91            6632
            2.92            6648
            2.93            6668
            2.94            6620
            2.95            6636
            2.96            6640
            2.97            6632
            2.98            6640
            2.99            6600
               3            6764
            3.01            6816
            3.02            6812
            3.03            6792
            3.04            6804
            3.05            6772
            3.06            6880
            3.07            6776
            3.08            6860
            3.09            6900
             3.1            6908
            3.11            6884
            3.12            6932
            3.13            7016
            3.14            6988
            3.15            7028
            3.16            7016
            3.17            7016
            3.18            7084
            3.19            7104
             3.2            7008
            3.21            7100
            3.22            7140
            3.23            7152
            3.24            7180
            3.25            7200
            3.26            7168
            3.27            7240
            3.28            7280
            3.29            7240
             3.3            7324
            3.31            7280
            3.32            7392
            3.33            7260
            3.34            7400
            3.35            7372
            3.36            7404
            3.37            7448
            3.38            7392
            3.39            7448
             3.4            7476
            3.41            7452
            3.42            7484
            3.43            7524
            3.44            7612
            3.45            7500
            3.46            7568
            3.47            7548
            3.48            7592
            3.49            7636
             3.5            7652
            3.51            7696
            3.52            7736
            3.53            7736
            3.54            7804
            3.55            7676
            3.56            7644
            3.57            7664
            3.58            7704
            3.59            7788
             3.6            7844
            3.61            7888
            3.62            7824
            3.63            7920
            3.64            7932
            3.65            7952
            3.66            8044
            3.67            8056
            3.68            8036
            3.69            8064
             3.7            8124
            3.71            8076
            3.72            8108
            3.73            8196
            3.74            8252
            3.75            8236
            3.76            8180
            3.77            8276
            3.78            8348
            3.79            8408
             3.8            8436
            3.81            8484
            3.82            8584
            3.83            8572
            3.84            8672
            3.85            8736
            3.86            8680
            3.87            8748
            3.88            8952
            3.89            8900
             3.9            9080
            3.91            9168
            3.92            9232
            3.93            9340
            3.94            9508
            3.95            9584
            3.96            9808
            3.97           10080
            3.98           10512
            3.99           11080
               4           12148
            4.01           13804
            4.02           17428
            4.03           24732
            4.04           39176
            4.05           64744
            4.06           99060
            4.07          116832
            4.08           93140
            4.09           56476
             4.1           32280
            4.11           20708
            4.12           15868
            4.13           13800
            4.14           12920
            4.15           12744
            4.16           12876
            4.17           13172
            4.18           13644
            4.19           14084
             4.2           14596
            4.21           15300
            4.22           16396
            4.23           18052
            4.24           20340
            4.25           24452
            4.26           31972
            4.27           46444
            4.28           78248
            4.29          149268
             4.3          301600
            4.31          585060
            4.32          965256
            4.33         1047396
            4.34          678184
            4.35          325952
            4.36          142692
            4.37           66736
            4.38           37592
            4.39           25456
             4.4           19752
            4.41           16812
            4.42           15012
            4.43           13928
            4.44           13192
            4.45           12544
            4.46           12148
            4.47           11848
            4.48           11688
            4.49           11308
             4.5           11316
            4.51           11080
            4.52           10952
            4.53           10792
            4.54           10772
            4.55           10676
            4.56           10620
            4.57           10548
            4.58           10564
            4.59           10488
             4.6           10420
            4.61           10320
            4.62           10248
            4.63           10180
            4.64           10272
            4.65           10268
            4.66           10368
            4.67           10176
            4.68           10348
            4.69           10288
             4.7           10256
            4.71           10228
            4.72           10308
            4.73           10416
            4.74           10360
            4.75           10304
            4.76           10272
            4.77           10328
            4.78           10376
            4.79           10416
             4.8           10492
            4.81           10536
            4.82           10588
            4.83           10576
            4.84           10584
            4.85           10568
            4.86           10608
            4.87           10552
            4.88           10604
            4.89           10612
             4.9           10740
            4.91           10736
            4.92           10764
            4.93           10948
            4.94           10824
            4.95           10852
            4.96           10948
            4.97           11036
            4.98           10904
            4.99           11040
               5           11104
            5.01           11160
            5.02           11188
            5.03           11208
            5.04           11268
            5.05           11256
            5.06           11424
            5.07           11392
            5.08           11436
            5.09           11432
             5.1           11628
            5.11           11600
            5.12           11692
            5.13           11680
            5.14           11748
            5.15           11812
            5.16           11836
            5.17           11888
            5.18           11960
            5.19           11984
             5.2           12008
            5.21           12140
            5.22           12124
            5.23           12320
            5.24           12236
            5.25           12344
            5.26           12416
            5.27           12432
            5.28           12644
            5.29           12664
             5.3           12656
            5.31           12744
            5.32           12936
            5.33           12884
            5.34           13080
            5.35           13084
            5.36           13316
            5.37           13352
            5.38           13364
            5.39           13340
             5.4           13536
            5.41           13720
            5.42           13804
            5.43           13792
            5.44           13984
            5.45           13984
            5.46           14228
            5.47           14308
            5.48           14376
            5.49           14608
             5.5           14784
            5.51           14856
            5.52           15196
            5.53           15324
            5.54           15556
            5.55           15880
            5.56           16272
            5.57           16608
            5.58           17240
            5.59           17952
             5.6           18832
            5.61           19880
            5.62           21140
            5.63           22224
            5.64           23200
            5.65           24288
            5.66           25596
            5.67           27840
            5.68           31744
            5.69           38276
             5.7           51564
            5.71           80136
            5.72          142392
            5.73          281356
            5.74          559508
            5.75         1005476
            5.76         1339716
            5.77         1076840
            5.78          587552
            5.79          270388
             5.8          124980
            5.81           66788
            5.82           44012
            5.83           34324
            5.84           29752
            5.85           28032
            5.86           28144
            5.87           29160
            5.88           32284
            5.89           37740
             5.9           47976
            5.91           65536
            5.92           94500
            5.93          132420
            5.94          166592
            5.95          166480
            5.96          130416
            5.97           88932
            5.98           60004
            5.99           43228
               6           34388
            6.01           29652
            6.02           26904
            6.03           25448
            6.04           24680
            6.05           24248
            6.06           23984
            6.07           23988
            6.08           24052
            6.09           24292
             6.1           24376
            6.11           24312
            6.12           24508
            6.13           24328
            6.14           24392
            6.15           24304
            6.16           24180
            6.17           23964
            6.18           23972
            6.19           23600
             6.2           23380
            6.21           22988
            6.22           22848
            6.23           22360
            6.24           22168
            6.25           21980
            6.26           21656
            6.27           21420
            6.28           21464
            6.29           21224
             6.3           21220
            6.31           21068
            6.32           20972
            6.33           21000
            6.34           21212
            6.35           21136
            6.36           21232
            6.37           21468
            6.38           21596
            6.39           22408
             6.4           23632
            6.41           26092
            6.42           30356
            6.43           36368
            6.44           41072
            6.45           39596
            6.46           33352
            6.47           27576
            6.48           24328
            6.49           22784
             6.5           21944
            6.51           21664
            6.52           21736
            6.53           21488
            6.54           21508
            6.55           21376
            6.56           21388
            6.57           21460
            6.58           21484
            6.59           21540
             6.6           21700
            6.61           21664
            6.62           21752
            6.63           21676
            6.64           21856
            6.65           21812
            6.66           22060
            6.67           21964
            6.68           22196
            6.69           22160
             6.7           22236
            6.71           22208
            6.72           22440
            6.73           22400
            6.74           22572
            6.75           22652
            6.76           22596
            6.77           22612
            6.78           22736
            6.79           22780
             6.8           22836
            6.81           22984
            6.82           23164
            6.83           23088
            6.84           23232
            6.85           23280
            6.86           23376
            6.87           23528
            6.88           23632
            6.89           23684
             6.9           23740
            6.91           23808
            6.92           23984
            6.93           24112
            6.94           24340
            6.95           24368
            6.96           24468
            6.97           24820
            6.98           25104
            6.99           25336
               7           25556
            7.01           25632
            7.02           26148
            7.03           26468
            7.04           26972
            7.05           27484
            7.06           28252
            7.07           28984
            7.08           30256
            7.09           31524
             7.1           33192
            7.11           35564
            7.12           39004
            7.13           43728
            7.14           51592
            7.15           63404
            7.16           83172
            7.17          115288
            7.18          170492
            7.19          251736
             7.2          352696
            7.21          416164
            7.22          382948
            7.23          280420
            7.24          183912
            7.25          118676
            7.26           81740
            7.27           61092
            7.28           48568
            7.29           41428
             7.3           36916
            7.31           33652
            7.32           31480
            7.33           30080
            7.34           28728
            7.35           27716
            7.36           26948
            7.37           26280
            7.38           25840
            7.39           25472
             7.4           25224
            7.41           24916
            7.42           24732
            7.43           24456
            7.44           24504
            7.45           24248
            7.46           24052
            7.47           24040
            7.48           23740
            7.49           23620
             7.5           23592
            7.51           23520
            7.52           23316
            7.53           23312
            7.54           23328
            7.55           23188
            7.56           23056
            7.57           23088
            7.58           22984
            7.59           22864
             7.6           23024
            7.61           22784
            7.62           22988
            7.63           22912
            7.64           22768
            7.65           22848
            7.66           22812
            7.67           22732
            7.68           22900
            7.69           22980
             7.7           23332
            7.71           23608
            7.72           24240
            7.73           25128
            7.74           26568
            7.75           28440
            7.76           30352
            7.77           31016
            7.78           29936
            7.79           27956
             7.8           25772
            7.81           24320
            7.82           23248
            7.83           22524
            7.84           22304
            7.85           21956
            7.86           21784
            7.87           21632
            7.88           21464
            7.89           21512
             7.9           21560
            7.91           21400
            7.92           21432
            7.93           21232
            7.94           21220
            7.95           21156
            7.96           21216
            7.97           21160
            7.98           21296
            7.99           21404
               8           21324
            8.01           21176
            8.02           21236
            8.03           21404
            8.04           21836
            8.05           22084
            8.06           22428
            8.07           23160
            8.08           24268
            8.09           25964
             8.1           29196
            8.11           34804
            8.12           45520
            8.13           64672
            8.14           94864
            8.15          129660
            8.16          141548
            8.17          114172
            8.18           77072
            8.19           50520
             8.2           35996
            8.21           28516
            8.22           24996
            8.23           23052
            8.24           21840
            8.25           21148
            8.26           20708
            8.27           20212
            8.28           20204
            8.29           19968
             8.3           19812
            8.31           19764
            8.32           19588
            8.33           19520
            8.34           19488
            8.35           19604
            8.36           19604
            8.37           19584
            8.38           19804
            8.39           19656
             8.4           19852
            8.41           19768
            8.42           20004
            8.43           19968
            8.44           20076
            8.45           19908
            8.46           19824
            8.47           19848
            8.48           19640
            8.49           19660
             8.5           19760
            8.51           19636
            8.52           19740
            8.53           19724
            8.54           19872
            8.55           20004
            8.56           20372
            8.57           20820
            8.58           21200
            8.59           21892
             8.6           23448
            8.61           25640
            8.62           30616
            8.63           41216
            8.64           64336
            8.65          111936
            8.66          190716
            8.67          268988
            8.68          251900
            8.69          157796
             8.7           85264
            8.71           47512
            8.72           32148
            8.73           25952
            8.74           23280
            8.75           21652
            8.76           20988
            8.77           20604
            8.78           20268
            8.79           20072
             8.8           19860
            8.81           19896
            8.82           19816
            8.83           19636
            8.84           19444
            8.85           19400
            8.86           19304
            8.87           19228
            8.88           19260
            8.89           19324
             8.9           19512
            8.91           19868
            8.92           20480
            8.93           21232
            8.94           22188
            8.95           23408
            8.96           24620
            8.97           26540
            8.98           28516
            8.99           30600
               9           32584
            9.01           34000
            9.02           35172
            9.03           35864
            9.04           35876
            9.05           35308
            9.06           34616
            9.07           34168
            9.08           35020
            9.09           37780
             9.1           43112
            9.11           51144
            9.12           58972
            9.13           60472
            9.14           53608
            9.15           42596
            9.16           34352
            9.17           28008
            9.18           24324
            9.19           23840
             9.2           25260
            9.21           29052
            9.22           35120
            9.23           42052
            9.24           46688
            9.25           44380
            9.26           36756
            9.27           29420
            9.28           24028
            9.29           20540
             9.3           18620
            9.31           17336
            9.32           16456
            9.33           15912
            9.34           15680
            9.35           15216
            9.36           15028
            9.37           14856
            9.38           14668
            9.39           14612
             9.4           14540
            9.41           14660
            9.42           14540
            9.43           14580
            9.44           14436
            9.45           14608
            9.46           14724
            9.47           14796
            9.48           15100
            9.49           15256
             9.5           15548
            9.51           16172
            9.52           16664
            9.53           17820
            9.54           19172
            9.55           21520
            9.56           25016
            9.57           29456
            9.58           34652
            9.59           35972
             9.6           33268
            9.61           28156
            9.62           24172
            9.63           21096
            9.64           19524
            9.65           18460
            9.66           17724
            9.67           17036
            9.68           16624
            9.69           16104
             9.7           16020
            9.71           15632
            9.72           15524
            9.73           15224
            9.74           15020
            9.75           14736
            9.76           14576
            9.77           14356
            9.78           14100
            9.79           14072
             9.8           13764
            9.81           13724
            9.82           13584
            9.83           13436
            9.84           13320
            9.85           13428
            9.86           13136
            9.87           13152
            9.88           13224
            9.89           13124
             9.9           13128
            9.91           13064
            9.92           13008
            9.93           13116
            9.94           13252
            9.95           13148
            9.96           13232
            9.97           13264
            9.98           13508
            9.99           13712
              10           14104
           10.01           14296
           10.02           14936
           10.03           15392
           10.04           16500
           10.05           18104
           10.06           20664
           10.07           24728
           10.08           31044
           10.09           39000
            10.1           45916
           10.11           46984
           10.12           40860
           10.13           32036
           10.14           25412
           10.15           21012
           10.16           18520
           10.17           17148
           10.18           16356
           10.19           15652
            10.2           15304
           10.21           15144
           10.22           14968
           10.23           14900
           10.24           15016
           10.25           15048
           10.26           15312
           10.27           15684
           10.28           16132
           10.29           16776
            10.3           17604
           10.31           18864
           10.32           20504
           10.33           22620
           10.34           25920
           10.35           30060
           10.36           36760
           10.37           46504
           10.38           62344
           10.39           85720
            10.4          118116
           10.41          151956
           10.42          172584
           10.43          162016
           10.44          129180
           10.45           92336
           10.46           65624
           10.47           48160
           10.48           37628
           10.49           30804
            10.5           26500
           10.51           23680
           10.52           22288
           10.53           21472
           10.54           21048
           10.55           20184
           10.56           18556
           10.57           16932
           10.58           15304
           10.59           14224
            10.6           13448
           10.61           12980
           10.62           12688
           10.63           12460
           10.64           12280
           10.65           12060
           10.66           11948
           10.67           11904
           10.68           11724
           10.69           11640
            10.7           11588
           10.71           11440
           10.72           11400
           10.73           11316
           10.74           11364
           10.75           11372
           10.76           11256
           10.77           11244
           10.78           11316
           10.79           11272
            10.8           11280
           10.81           11188
           10.82           11228
           10.83           11276
           10.84           11340
           10.85           11268
           10.86           11340
           10.87           11356
           10.88           11428
           10.89           11644
            10.9           11728
           10.91           11640
           10.92           11744
           10.93           11652
           10.94           11928
           10.95           11880
           10.96           11840
           10.97           11796
           10.98           11752
           10.99           11644
              11           11592
           11.01           11472
           11.02           11404
           11.03           11348
           11.04           11260
           11.05           11176
           11.06           11188
           11.07           11020
           11.08           10972
           11.09           10984
            11.1           10884
           11.11           10844
           11.12           10916
           11.13           10844
           11.14           10904
           11.15           10796
           11.16           10876
           11.17           10940
           11.18           11008
           11.19           11280
            11.2           11464
           11.21           11840
           11.22           12240
           11.23           13048
           11.24           14176
           11.25           15752
           11.26           17692
           11.27           19344
           11.28           19956
           11.29           18956
            11.3           17120
           11.31           15132
           11.32           13992
           11.33           12836
           11.34           12392
           11.35           12020
           11.36           11724
           11.37           11676
           11.38           11656
           11.39           11644
            11.4           11636
           11.41           11588
           11.42           11744
           11.43           11788
           11.44           12036
           11.45           12228
           11.46           12632
           11.47           13400
           11.48           14564
           11.49           16988
            11.5           22052
           11.51           32836
           11.52           55852
           11.53           98820
           11.54          162632
           11.55          204616
           11.56          169888
           11.57          103404
           11.58           56072
           11.59           31460
            11.6           20956
           11.61           16316
           11.62           14320
           11.63           13252
           11.64           12676
           11.65           12328
           11.66           12224
           11.67           11980
           11.68           12132
           11.69           12248
            11.7           12360
           11.71           12680
           11.72           13124
           11.73           13816
           11.74           15236
           11.75           17368
           11.76           20508
           11.77           24636
           11.78           29328
           11.79           32156
            11.8           31888
           11.81           28836
           11.82           23936
           11.83           19704
           11.84           16852
           11.85           15420
           11.86           15340
           11.87           16000
           11.88           17492
           11.89           19960
            11.9           23220
           11.91           25968
           11.92           26972
           11.93           24972
           11.94           21624
           11.95           18656
           11.96           16248
           11.97           14588
           11.98           13704
           11.99           12928
              12           12560
           12.01           12300
           12.02           12140
           12.03           12032
           12.04           12120
           12.05           11976
           12.06           11996
           12.07           11980
           12.08           12084
           12.09           12188
            12.1           12392
           12.11           12460
           12.12           12740
           12.13           12904
           12.14           13084
           12.15           13464
           12.16           13684
           12.17           14044
           12.18           14580
           12.19           15104
            12.2           15852
           12.21           16656
           12.22           17832
           12.23           19016
           12.24           21004
           12.25           23664
           12.26           27260
           12.27           32212
           12.28           40584
           12.29           53372
            12.3           74812
           12.31          107772
           12.32          155284
           12.33          208932
           12.34          241100
           12.35          217964
           12.36          163520
           12.37          110196
           12.38           73068
           12.39           50776
            12.4           37892
           12.41           29864
           12.42           24896
           12.43           21700
           12.44           19572
           12.45           18132
           12.46           16912
           12.47           16108
           12.48           15732
           12.49           15480
            12.5           15112
           12.51           15176
           12.52           15504
           12.53           16020
           12.54           16868
           12.55           18136
           12.56           20384
           12.57           23644
           12.58           27964
           12.59           32332
            12.6           35264
           12.61           34012
           12.62           29948
           12.63           24864
           12.64           21120
           12.65           18464
           12.66           17132
           12.67           15964
           12.68           15236
           12.69           14280
            12.7           13560
           12.71           13016
           12.72           12624
           12.73           12444
           12.74           12288
           12.75           12196
           12.76           12200
           12.77           12192
           12.78           12356
           12.79           12656
            12.8           12880
           12.81           13360
           12.82           13916
           12.83           14864
           12.84           16384
           12.85           18680
           12.86           22472
           12.87           29276
           12.88           40776
           12.89           59976
            12.9           87544
           12.91          117292
           12.92          128400
           12.93          109184
           12.94           79172
           12.95           54432
           12.96           39836
           12.97           33700
           12.98           34420
           12.99           42216
              13           58972
           13.01           86168
           13.02          120268
           13.03          128224
           13.04           94844
           13.05           56140
           13.06           32556
           13.07           20840
           13.08           15848
           13.09           13424
            13.1           12276
           13.11           11564
           13.12           11172
           13.13           10776
           13.14           10588
           13.15           10428
           13.16           10284
           13.17           10100
           13.18            9984
           13.19            9892
            13.2            9964
           13.21            9912
           13.22            9940
           13.23            9844
           13.24            9872
           13.25            9952
           13.26            9972
           13.27            9928
           13.28            9896
           13.29            9904
            13.3            9948
           13.31            9968
           13.32            9988
           13.33           10056
           13.34           10072
           13.35           10152
           13.36           10196
           13.37           10224
           13.38           10216
           13.39           10368
            13.4           10416
           13.41           10456
           13.42           10648
           13.43           10636
           13.44           10608
           13.45           10868
           13.46           11132
           13.47           11360
           13.48           11708
           13.49           11924
            13.5           12368
           13.51           12988
           13.52           13732
           13.53           14740
           13.54           16224
           13.55           18148
           13.56           20996
           13.57           24996
           13.58           31372
           13.59           41144
            13.6           55612
           13.61           74784
           13.62           95864
           13.63          107896
           13.64          100844
           13.65           80224
           13.66           58512
           13.67           41696
           13.68           31144
           13.69           24204
            13.7           19988
           13.71           17176
           13.72           15388
           13.73           14024
           13.74           13144
           13.75           12472
           13.76           11848
           13.77           11444
           13.78           11240
           13.79           10896
            13.8           10804
           13.81           10668
           13.82           10504
           13.83           10452
           13.84           10380
           13.85           10292
           13.86           10280
           13.87           10252
           13.88           10204
           13.89           10136
            13.9           10216
           13.91           10164
           13.92           10160
           13.93           10204
           13.94           10264
           13.95           10216
           13.96           10356
           13.97           10320
           13.98           10416
           13.99           10420
              14           10456
           14.01           10580
           14.02           10752
           14.03           10800
           14.04           10920
           14.05           10884
           14.06           11172
           14.07           11280
           14.08           11488
           14.09           11676
            14.1           12056
           14.11           12348
           14.12           12784
           14.13           13340
           14.14           13920
           14.15           14784
           14.16           15900
           14.17           17444
           14.18           19648
           14.19           22744
            14.2           27352
           14.21           34540
           14.22           45492
           14.23           60776
           14.24           79692
           14.25           95196
           14.26           97968
           14.27           84012
           14.28           64608
           14.29           47496
            14.3           35736
           14.31           28680
           14.32           24424
           14.33           21700
           14.34           20440
           14.35           19856
           14.36           19940
           14.37           20720
           14.38           22276
           14.39           24704
            14.4           28468
           14.41           34180
           14.42           42640
           14.43           54188
           14.44           69236
           14.45           84380
           14.46           92676
           14.47           87808
           14.48           73900
           14.49           58552
            14.5           45536
           14.51           36024
           14.52           29336
           14.53           24548
           14.54           21260
           14.55           18848
           14.56           17204
           14.57           15756
           14.58           14532
           14.59           13808
            14.6           13156
           14.61           12844
           14.62           12548
           14.63           12128
           14.64           12156
           14.65           11936
           14.66           11888
           14.67           11828
           14.68           12004
           14.69           12096
            14.7           12544
           14.71           13192
           14.72           14284
           14.73           15576
           14.74           16132
           14.75           15392
           14.76           14396
           14.77           13568
           14.78           13164
           14.79           12636
            14.8           12336
           14.81           12092
           14.82           11920
           14.83           11616
           14.84           11328
           14.85           11152
           14.86           11108
           14.87           10944
           14.88           11036
           14.89           11164
            14.9           11500
           14.91           11728
           14.92           12284
           14.93           12416
           14.94           12476
           14.95           12508
           14.96           12364
           14.97           12560
           14.98           13112
           14.99           13896
              15           15188
           15.01           16840
           15.02           18364
           15.03           19180
           15.04           18892
           15.05           17608
           15.06           16380
           15.07           15508
           15.08           14924
           15.09           14644
            15.1           13988
           15.11           13096
           15.12           12236
           15.13           11544
           15.14           11104
           15.15           10668
           15.16           10424
           15.17           10256
           15.18           10180
           15.19           10112
            15.2           10052
           15.21           10096
           15.22           10164
           15.23           10180
           15.24           10208
           15.25           10272
           15.26           10448
           15.27           10736
           15.28           10976
           15.29           11292
            15.3           11792
           15.31           12424
           15.32           13336
           15.33           14544
           15.34           16232
           15.35           18628
           15.36           21856
           15.37           25636
           15.38           29000
           15.39           30472
            15.4           29008
           15.41           25380
           15.42           21468
           15.43           18576
           15.44           16468
           15.45           15236
           15.46           14628
           15.47           14272
           15.48           14368
           15.49           14868
            15.5           15388
           15.51           16616
           15.52           18520
           15.53           20944
           15.54           24628
           15.55           29948
           15.56           36064
           15.57           41692
           15.58           44560
           15.59           41768
            15.6           35956
           15.61           29276
           15.62           23952
           15.63           19852
           15.64           17288
           15.65           15332
           15.66           14008
           15.67           13036
           15.68           12272
           15.69           11732
            15.7           11296
           15.71           10924
           15.72           10636
           15.73           10432
           15.74           10344
           15.75           10164
           15.76           10104
           15.77            9920
           15.78            9960
           15.79            9832
            15.8            9788
           15.81            9800
           15.82            9676
           15.83            9640
           15.84            9844
           15.85            9740
           15.86            9736
           15.87            9876
           15.88            9912
           15.89           10088
            15.9           10360
           15.91           10508
           15.92           10696
           15.93           10732
           15.94           10436
           15.95           10208
           15.96            9940
           15.97            9640
           15.98            9464
           15.99            9536
              16            9380
           16.01            9268
           16.02            9132
           16.03            9168
           16.04            9212
           16.05            9184
           16.06            9256
           16.07            9208
           16.08            9252
           16.09            9240
            16.1            9220
           16.11            9340
           16.12            9376
           16.13            9316
           16.14            9544
           16.15            9684
           16.16            9796
           16.17            9912
           16.18           10020
           16.19            9852
            16.2            9852
           16.21            9872
           16.22            9924
           16.23            9900
           16.24           10024
           16.25           10284
           16.26           10620
           16.27           11076
           16.28           11696
           16.29           12640
            16.3           14184
           16.31           16420
           16.32           20384
           16.33           26440
           16.34           34960
           16.35           44412
           16.36           49580
           16.37           46268
           16.38           37192
           16.39           27736
            16.4           20756
           16.41           16440
           16.42           14064
           16.43           12600
           16.44           11772
           16.45           11216
           16.46           10732
           16.47           10340
           16.48           10140
           16.49           10064
            16.5           10012
           16.51            9884
           16.52            9812
           16.53            9844
           16.54            9816
           16.55            9820
           16.56            9812
           16.57            9720
           16.58            9760
           16.59            9852
            16.6           10012
           16.61            9968
           16.62           10060
           16.63           10192
           16.64           10364
           16.65           10456
           16.66           10552
           16.67           10736
           16.68           10992
           16.69           11068
            16.7           11172
           16.71           11076
           16.72           11132
           16.73           11032
           16.74           10980
           16.75           10964
           16.76           10768
           16.77           10788
           16.78           10820
           16.79           11060
            16.8           11196
           16.81           11456
           16.82           11764
           16.83           12272
           16.84           12936
           16.85           13732
           16.86           14920
           16.87           16652
           16.88           19076
           16.89           22536
            16.9           27428
           16.91           33764
           16.92           40960
           16.93           44888
           16.94           43564
           16.95           37472
           16.96           30176
           16.97           23768
           16.98           19764
           16.99           16840
              17           15188
           17.01           13896
           17.02           13144
           17.03           12708
           17.04           12584
           17.05           12440
           17.06           12628
           17.07           12968
           17.08           13556
           17.09           14476
            17.1           15812
           17.11           17192
           17.12           18000
           17.13           18112
           17.14           17192
           17.15           15712
           17.16           14356
           17.17           13436
           17.18           12612
           17.19           12280
            17.2           12088
           17.21           12144
           17.22           12032
           17.23           12120
           17.24           12252
           17.25           12404
           17.26           12920
           17.27           13124
           17.28           13556
           17.29           14528
            17.3           15676
           17.31           17892
           17.32           21712
           17.33           28960
           17.34           41680
           17.35           59360
           17.36           72864
           17.37           71972
           17.38           65800
           17.39           64180
            17.4           65716
           17.41           64372
           17.42           63168
           17.43           63836
           17.44           63940
           17.45           58784
           17.46           50500
           17.47           41376
           17.48           33312
           17.49           27436
            17.5           23212
           17.51           20124
           17.52           18172
           17.53           16536
           17.54           15268
           17.55           14448
           17.56           13708
           17.57           13088
           17.58           12696
           17.59           12452
            17.6           12180
           17.61           11824
           17.62           11768
           17.63           11572
           17.64           11496
           17.65           11308
           17.66           11320
           17.67           11348
           17.68           11224
           17.69           11288
            17.7           11296
           17.71           11404
           17.72           11512
           17.73           11580
           17.74           11740
           17.75           11860
           17.76           12020
           17.77           12376
           17.78           12828
           17.79           13344
            17.8           14084
           17.81           15260
           17.82           16816
           17.83           19232
           17.84           22880
           17.85           28444
           17.86           37564
           17.87           50508
           17.88           67976
           17.89           86212
            17.9           96212
           17.91           89824
           17.92           71148
           17.93           51448
           17.94           36736
           17.95           27560
           17.96           21760
           17.97           18436
           17.98           16268
           17.99           14728
              18           13852
           18.01           13076
           18.02           12608
           18.03           12300
           18.04           11908
           18.05           11760
           18.06           11636
           18.07           11628
           18.08           11464
           18.09           11468
            18.1           11456
           18.11           11472
           18.12           11592
           18.13           11580
           18.14           11656
           18.15           11808
           18.16           12028
           18.17           12172
           18.18           12408
           18.19           12604
            18.2           13072
           18.21           13408
           18.22           14236
           18.23           15040
           18.24           16464
           18.25           18344
           18.26           21560
           18.27           26364
           18.28           34320
           18.29           45208
            18.3           57884
           18.31           66348
           18.32           68128
           18.33           66896
           18.34           66180
           18.35           64284
           18.36           61852
           18.37           59944
           18.38           57744
           18.39           54216
            18.4           48008
           18.41           40320
           18.42           33644
           18.43           28576
           18.44           24856
           18.45           22508
           18.46           21004
           18.47           19948
           18.48           19856
           18.49           20368
            18.5           21332
           18.51           23224
           18.52           25796
           18.53           28540
           18.54           30724
           18.55           30768
           18.56           28356
           18.57           25040
           18.58           21836
           18.59           19044
            18.6           17140
           18.61           15736
           18.62           14732
           18.63           13936
           18.64           13316
           18.65           12968
           18.66           12816
           18.67           12728
           18.68           12752
           18.69           12824
            18.7           13096
           18.71           13328
           18.72           13772
           18.73           14424
           18.74           15428
           18.75           16844
           18.76           19152
           18.77           22496
           18.78           27728
           18.79           35548
            18.8           45584
           18.81           56728
           18.82           63440
           18.83           61480
           18.84           51940
           18.85           40296
           18.86           30572
           18.87           24064
           18.88           19968
           18.89           17472
            18.9           15796
           18.91           14720
           18.92           14068
           18.93           13936
           18.94           13776
           18.95           13872
           18.96           14428
           18.97           15184
           18.98           15788
           18.99           16476
              19           16800
           19.01           16396
           19.02           15972
           19.03           15556
           19.04           15636
           19.05           15804
           19.06           15776
           19.07           15472
           19.08           14964
           19.09           14312
            19.1           13512
           19.11           12532
           19.12           12040
           19.13           11536
           19.14           11516
           19.15           11292
           19.16           11440
           19.17           11640
           19.18           12080
           19.19           12544
            19.2           13268
           19.21           14300
           19.22           15420
           19.23           16836
           19.24           17728
           19.25           17652
           19.26           16800
           19.27           15508
           19.28           14416
           19.29           13540
            19.3           13016
           19.31           12832
           19.32           12836
           19.33           12948
           19.34           13212
           19.35           13844
           19.36           14712
           19.37           15756
           19.38           17492
           19.39           19968
            19.4           23136
           19.41           27500
           19.42           32536
           19.43           36500
           19.44           37968
           19.45           35560
           19.46           30476
           19.47           25264
           19.48           21356
           19.49           18276
            19.5           16240
           19.51           14848
           19.52           13824
           19.53           12932
           19.54           12404
           19.55           11992
           19.56           11744
           19.57           11504
           19.58           11456
           19.59           11156
            19.6           11220
           19.61           11088
           19.62           11108
           19.63           11172
           19.64           11168
           19.65           11468
           19.66           11644
           19.67           11816
           19.68           11992
           19.69           11996
            19.7           11956
           19.71           11860
           19.72           11848
           19.73           12004
           19.74           12088
           19.75           12576
           19.76           13236
           19.77           14312
           19.78           15212
           19.79           15796
            19.8           15440
           19.81           15084
           19.82           14340
           19.83           13188
           19.84           12188
           19.85           11320
           19.86           10828
           19.87           10568
           19.88           10440
           19.89           10284
            19.9           10224
           19.91           10120
           19.92           10072
           19.93           10128
           19.94           10044
           19.95           10000
           19.96           10044
           19.97           10064
           19.98           10060
           19.99           10136
              20           10016
           20.01           10088
           20.02           10224
           20.03           10116
           20.04           10284
           20.05           10184
           20.06           10228
           20.07           10376
           20.08           10420
           20.09           10384
            20.1           10460
           20.11           10600
           20.12           10628
           20.13           10816
           20.14           10928
           20.15           11172
           20.16           11336
           20.17           11452
           20.18           11712
           20.19           12012
            20.2           12448
           20.21           13064
           20.22           13896
           20.23           15132
           20.24           16576
           20.25           18464
           20.26           21248
           20.27           24440
           20.28           27792
           20.29           29840
            20.3           29700
           20.31           27152
           20.32           23832
           20.33           20320
           20.34           17840
           20.35           15888
           20.36           14460
           20.37           13476
           20.38           12896
           20.39           12336
            20.4           11992
           20.41           11776
           20.42           11432
           20.43           11360
           20.44           11172
           20.45           11144
           20.46           11352
           20.47           11556
           20.48           12120
           20.49           12520
            20.5           12536
           20.51           12012
           20.52           11468
           20.53           11008
           20.54           10808
           20.55           10700
           20.56           10664
           20.57           10712
           20.58           10732
           20.59           10716
            20.6           10772
           20.61           10772
           20.62           10824
           20.63           10836
           20.64           10920
           20.65           10908
           20.66           10928
           20.67           10976
           20.68           11192
           20.69           11200
            20.7           11484
           20.71           11636
           20.72           11684
           20.73           11876
           20.74           12276
           20.75           12364
           20.76           12720
           20.77           13060
           20.78           13552
           20.79           14124
            20.8           14888
           20.81           15632
           20.82           16820
           20.83           18232
           20.84           20540
           20.85           23468
           20.86           28124
           20.87           34512
           20.88           43944
           20.89           54976
            20.9           65432
           20.91           70920
           20.92           70700
           20.93           67152
           20.94           63276
           20.95           58800
           20.96           53944
           20.97           48876
           20.98           43488
           20.99           37644
              21           32108
           21.01           27732
           21.02           23912
           21.03           21352
           21.04           19228
           21.05           17592
           21.06           16360
           21.07           15548
           21.08           14856
           21.09           14280
            21.1           13992
           21.11           13516
           21.12           13352
           21.13           13128
           21.14           13036
           21.15           12884
           21.16           12928
           21.17           13004
           21.18           12992
           21.19           12944
            21.2           13040
           21.21           12952
           21.22           12884
           21.23           12960
           21.24           13172
           21.25           13424
           21.26           13908
           21.27           14604
           21.28           15724
           21.29           17000
            21.3           19080
           21.31           21788
           21.32           25904
           21.33           31564
           21.34           38152
           21.35           43828
           21.36           46788
           21.37           44580
           21.38           38448
           21.39           31480
            21.4           25620
           21.41           21180
           21.42           18348
           21.43           16488
           21.44           15132
           21.45           14248
           21.46           13528
           21.47           13056
           21.48           12912
           21.49           12532
            21.5           12356
           21.51           12320
           21.52           12240
           21.53           12372
           21.54           12292
           21.55           12404
           21.56           12560
           21.57           12640
           21.58           12944
           21.59           13160
            21.6           13316
           21.61           13724
           21.62           14068
           21.63           14640
           21.64           15500
           21.65           16412
           21.66           17744
           21.67           19180
           21.68           21108
           21.69           23676
            21.7           27020
           21.71           31052
           21.72           35896
           21.73           39764
           21.74           43344
           21.75           45316
           21.76           46900
           21.77           46872
           21.78           46592
           21.79           45468
            21.8           42928
           21.81           37700
           21.82           30620
           21.83           24264
           21.84           20200
           21.85           17680
           21.86           16000
           21.87           14872
           21.88           14024
           21.89           13332
            21.9           12880
           21.91           12496
           21.92           12160
           21.93           11940
           21.94           11692
           21.95           11376
           21.96           11332
           21.97           11268
           21.98           11016
           21.99           10996
              22           10892
           22.01           10796
           22.02           10720
           22.03           10616
           22.04           10648
           22.05           10624
           22.06           10692
           22.07           10632
           22.08           10736
           22.09           10900
            22.1           10760
           22.11           10708
           22.12           10764
           22.13           10632
           22.14           10672
           22.15           10756
           22.16           10840
           22.17           10908
           22.18           11164
           22.19           11224
            22.2           11312
           22.21           11272
           22.22           11436
           22.23           11604
           22.24           11948
           22.25           12380
           22.26           12960
           22.27           13732
           22.28           14452
           22.29           14860
            22.3           14996
           22.31           14440
           22.32           13712
           22.33           13156
           22.34           12616
           22.35           12264
           22.36           12232
           22.37           12032
           22.38           12168
           22.39           12272
            22.4           12436
           22.41           12724
           22.42           13020
           22.43           13564
           22.44           14092
           22.45           14764
           22.46           15884
           22.47           17044
           22.48           18956
           22.49           21064
            22.5           24036
           22.51           27744
           22.52           32204
           22.53           36320
           22.54           39512
           22.55           41048
           22.56           41512
           22.57           39600
           22.58           36356
           22.59           32224
            22.6           28712
           22.61           26504
           22.62           25680
           22.63           26584
           22.64           28300
           22.65           31044
           22.66           34112
           22.67           35552
           22.68           34960
           22.69           32136
            22.7           27988
           22.71           24260
           22.72           21148
           22.73           18712
           22.74           16812
           22.75           15420
           22.76           14320
           22.77           13676
           22.78           13052
           22.79           12468
            22.8           12044
           22.81           11848
           22.82           11532
           22.83           11272
           22.84           11148
           22.85           10904
           22.86           10928
           22.87           10724
           22.88           10580
           22.89           10596
            22.9           10508
           22.91           10500
           22.92           10312
           22.93           10328
           22.94           10364
           22.95           10188
           22.96           10316
           22.97           10232
           22.98           10236
           22.99           10172
              23           10136
           23.01           10180
           23.02           10268
           23.03           10192
           23.04           10320
           23.05           10484
           23.06           10772
           23.07           11004
           23.08           11300
           23.09           11656
            23.1           11852
           23.11           11892
           23.12           11944
           23.13           11824
           23.14           11680
           23.15           11148
           23.16           11048
           23.17           11168
           23.18           11588
           23.19           12660
            23.2           14712
           23.21           17704
           23.22           20444
           23.23           20808
           23.24           18428
           23.25           15420
           23.26           13520
           23.27           12540
           23.28           12316
           23.29           12588
            23.3           12940
           23.31           13136
           23.32           13128
           23.33           12716
           23.34           12072
           23.35           11716
           23.36           11064
           23.37           10940
           23.38           10732
           23.39           10448
            23.4           10532
           23.41           10392
           23.42           10388
           23.43           10312
           23.44           10260
           23.45           10224
           23.46           10388
           23.47           10364
           23.48           10320
           23.49           10324
            23.5           10440
           23.51           10516
           23.52           10644
           23.53           10864
           23.54           10984
           23.55           11268
           23.56           11756
           23.57           12232
           23.58           13108
           23.59           14672
            23.6           16680
           23.61           19724
           23.62           23504
           23.63           26600
           23.64           27384
           23.65           25724
           23.66           22636
           23.67           19460
           23.68           17200
           23.69           15592
            23.7           14600
           23.71           13916
           23.72           13448
           23.73           13100
           23.74           13096
           23.75           13148
           23.76           13240
           23.77           13296
           23.78           13356
           23.79           13080
            23.8           12760
           23.81           12368
           23.82           12196
           23.83           11868
           23.84           11860
           23.85           11784
           23.86           12096
           23.87           12076
           23.88           12428
           23.89           12836
            23.9           13516
           23.91           14720
           23.92           16328
           23.93           18436
           23.94           20940
           23.95           22764
           23.96           23148
           23.97           22148
           23.98           20800
           23.99           19144
              24           17500
           24.01           15968
           24.02           14652
           24.03           13756
           24.04           12940
           24.05           12432
           24.06           12088
           24.07           11804
           24.08           11504
           24.09           11244
            24.1           11088
           24.11           11040
           24.12           10876
           24.13           10988
           24.14           10888
           24.15           10796
           24.16           10840
           24.17           10872
           24.18           10932
           24.19           11072
            24.2           11096
           24.21           11152
           24.22           11248
           24.23           11344
           24.24           11664
           24.25           11736
           24.26           12068
           24.27           12352
           24.28           13248
           24.29           13848
            24.3           14908
           24.31           16020
           24.32           17348
           24.33           19160
           24.34           20852
           24.35           21228
           24.36           20500
           24.37           18624
           24.38           16504
           24.39           14792
            24.4           13676
           24.41           12864
           24.42           12500
           24.43           12240
           24.44           12108
           24.45           11948
           24.46           11976
           24.47           12080
           24.48           12168
           24.49           12316
            24.5           12504
           24.51           12812
           24.52           13156
           24.53           13528
           24.54           13912
           24.55           14524
           24.56           15192
           24.57           16016
           24.58           17172
           24.59           18780
            24.6           20660
           24.61           22996
           24.62           26688
           24.63           31064
           24.64           36512
           24.65           41608
           24.66           46340
           24.67           49020
           24.68           50448
           24.69           50976
            24.7           51160
           24.71           49940
           24.72           47932
           24.73           44572
           24.74           40692
           24.75           35936
           24.76           31648
           24.77           27844
           24.78           25456
           24.79           23320
            24.8           22480
           24.81           22220
           24.82           22252
           24.83           22048
           24.84           21256
           24.85           19936
           24.86           18376
           24.87           16988
           24.88           15996
           24.89           15112
            24.9           14256
           24.91           13768
           24.92           13512
           24.93           13156
           24.94           12968
           24.95           12852
           24.96           12892
           24.97           13108
           24.98           13468
           24.99           14112
              25           14960
           25.01           16228
           25.02           17752
           25.03           19292
           25.04           20304
           25.05           20412
           25.06           19444
           25.07           17736
           25.08           16240
           25.09           14952
            25.1           13872
           25.11           13044
           25.12           12464
           25.13           11960
           25.14           11620
           25.15           11440
           25.16           11392
           25.17           11256
           25.18           11296
           25.19           11348
            25.2           11392
           25.21           11548
           25.22           11744
           25.23           11760
           25.24           12112
           25.25           12164
           25.26           12472
           25.27           12880
           25.28           13412
           25.29           13912
            25.3           15000
           25.31           16056
           25.32           17476
           25.33           19336
           25.34           21464
           25.35           23568
           25.36           25556
           25.37           26652
           25.38           26520
           25.39           25592
            25.4           24260
           25.41           22796
           25.42           21724
           25.43           20212
           25.44           18840
           25.45           17544
           25.46           16232
           25.47           15468
           25.48           15020
           25.49           14848
            25.5           14804
           25.51           14796
           25.52           14508
           25.53           13948
           25.54           13172
           25.55           12368
           25.56           11732
           25.57           11188
           25.58           10768
           25.59           10452
            25.6           10280
           25.61           10084
           25.62            9820
           25.63            9788
           25.64            9740
           25.65            9556
           25.66            9456
           25.67            9472
           25.68            9452
           25.69            9348
            25.7            9268
           25.71            9328
           25.72            9368
           25.73            9356
           25.74            9280
           25.75            9260
           25.76            9256
           25.77            9052
           25.78            8996
           25.79            8992
            25.8            8956
           25.81            8960
           25.82            8960
           25.83            8868
           25.84            8972
           25.85            8832
           25.86            8888
           25.87            9008
           25.88            8996
           25.89            9152
            25.9            9120
           25.91            9220
           25.92            9384
           25.93            9692
           25.94            9944
           25.95           10336
           25.96           11020
           25.97           11980
           25.98           13528
           25.99           15532
              26           17320
           26.01           18184
           26.02           17888
           26.03           16148
           26.04           14332
           26.05           12860
           26.06           11884
           26.07           11276
           26.08           10916
           26.09           10864
            26.1           11044
           26.11           11328
           26.12           11888
           26.13           12552
           26.14           13388
           26.15           14680
           26.16           16020
           26.17           17360
           26.18           18048
           26.19           18132
            26.2           17876
           26.21           17552
           26.22           17596
           26.23           17536
           26.24           16652
           26.25           14832
           26.26           13232
           26.27           12032
           26.28           11328
           26.29           11060
            26.3           11004
           26.31           11208
           26.32           11624
           26.33           12232
           26.34           13240
           26.35           14432
           26.36           15852
           26.37           17216
           26.38           18272
           26.39           18096
            26.4           17104
           26.41           15720
           26.42           14404
           26.43           13264
           26.44           12396
           26.45           11432
           26.46           10980
           26.47           10564
           26.48           10300
           26.49           10308
            26.5           10092
           26.51           10100
           26.52           10004
           26.53            9892
           26.54            9820
           26.55            9832
           26.56            9864
           26.57            9796
           26.58            9644
           26.59            9464
            26.6            9312
           26.61            9408
           26.62            9536
           26.63            9580
           26.64            9884
           26.65           10328
           26.66           10768
           26.67           11460
           26.68           12308
           26.69           13472
            26.7           14500
           26.71           15232
           26.72           15400
           26.73           14832
           26.74           13916
           26.75           12596
           26.76           11896
           26.77           11072
           26.78           10668
           26.79           10312
            26.8           10216
           26.81           10196
           26.82           10396
           26.83           10764
           26.84           11304
           26.85           12056
           26.86           13252
           26.87           14372
           26.88           14780
           26.89           14420
            26.9           13444
           26.91           12116
           26.92           10940
           26.93           10116
           26.94            9704
           26.95            9316
           26.96            9064
           26.97            8972
           26.98            8876
           26.99            8836
              27            8772
           27.01            8680
           27.02            8696
           27.03            8508
           27.04            8524
           27.05            8564
           27.06            8516
           27.07            8628
           27.08            8500
           27.09            8524
            27.1            8668
           27.11            8680
           27.12            8776
           27.13            8908
           27.14            8940
           27.15            9128
           27.16            9292
           27.17            9420
           27.18            9664
           27.19            9844
            27.2            9988
           27.21           10228
           27.22           10620
           27.23           10872
           27.24           11448
           27.25           12072
           27.26           12764
           27.27           13748
           27.28           15096
           27.29           16384
            27.3           18312
           27.31           20084
           27.32           21872
           27.33           22836
           27.34           23576
           27.35           23368
           27.36           22732
           27.37           21808
           27.38           20516
           27.39           19164
            27.4           17984
           27.41           16804
           27.42           16228
           27.43           16088
           27.44           16076
           27.45           16412
           27.46           16648
           27.47           16504
           27.48           16244
           27.49           15508
            27.5           14668
           27.51           13780
           27.52           13100
           27.53           12220
           27.54           11464
           27.55           10768
           27.56           10324
           27.57            9984
           27.58            9740
           27.59            9420
            27.6            9288
           27.61            9344
           27.62            9400
           27.63            9248
           27.64            9220
           27.65            9136
           27.66            9240
           27.67            9392
           27.68            9416
           27.69            9564
            27.7            9476
           27.71            9484
           27.72            9528
           27.73            9536
           27.74            9576
           27.75            9704
           27.76            9936
           27.77           10188
           27.78           10440
           27.79           10384
            27.8           10428
           27.81           10216
           27.82           10132
           27.83            9984
           27.84           10060
           27.85            9912
           27.86            9896
           27.87           10012
           27.88           10196
           27.89           10456
            27.9           10844
           27.91           11392
           27.92           12124
           27.93           12936
           27.94           14204
           27.95           15644
           27.96           17124
           27.97           18528
           27.98           19108
           27.99           19312
              28           18820
           28.01           17628
           28.02           16220
           28.03           14684
           28.04           13240
           28.05           12144
           28.06           11460
           28.07           10696
           28.08           10172
           28.09            9716
            28.1            9364
           28.11            9152
           28.12            8860
           28.13            8728
           28.14            8580
           28.15            8372
           28.16            8360
           28.17            8256
           28.18            8224
           28.19            8176
            28.2            8128
           28.21            8104
           28.22            8172
           28.23            8168
           28.24            8180
           28.25            8168
           28.26            8188
           28.27            8084
           28.28            8116
           28.29            8068
            28.3            7956
           28.31            7972
           28.32            7944
           28.33            7904
           28.34            7740
           28.35            7744
           28.36            7736
           28.37            7712
           28.38            7792
           28.39            7744
            28.4            7760
           28.41            7880
           28.42            7820
           28.43            7860
           28.44            7828
           28.45            7964
           28.46            7940
           28.47            8004
           28.48            8180
           28.49            8212
            28.5            8284
           28.51            8344
           28.52            8496
           28.53            8584
           28.54            8896
           28.55            9068
           28.56            9348
           28.57            9776
           28.58           10144
           28.59           10736
            28.6           11164
           28.61           11676
           28.62           12052
           28.63           12304
           28.64           12196
           28.65           11928
           28.66           11716
           28.67           11532
           28.68           11620
           28.69           11788
            28.7           11944
           28.71           12376
           28.72           13048
           28.73           13812
           28.74           14308
           28.75           14396
           28.76           13836
           28.77           12864
           28.78           11848
           28.79           10980
            28.8           10400
           28.81            9836
           28.82            9496
           28.83            9220
           28.84            9048
           28.85            8876
           28.86            8684
           28.87            8712
           28.88            8676
           28.89            8592
            28.9            8600
           28.91            8624
           28.92            8792
           28.93            8816
           28.94            8920
           28.95            8996
           28.96            9272
           28.97            9528
           28.98            9920
           28.99           10112
              29           10392
           29.01           10524
           29.02           10628
           29.03           10652
           29.04           10832
           29.05           11096
           29.06           11396
           29.07           11868
           29.08           12684
           29.09           13784
            29.1           15528
           29.11           18396
           29.12           22384
           29.13           27280
           29.14           31524
           29.15           32664
           29.16           31268
           29.17           28296
           29.18           25264
           29.19           22772
            29.2           20472
           29.21           18620
           29.22           16824
           29.23           15224
           29.24           14196
           29.25           13352
           29.26           12852
           29.27           12340
           29.28           12316
           29.29           12304
            29.3           12600
           29.31           13048
           29.32           13524
           29.33           14116
           29.34           14444
           29.35           14384
           29.36           13904
           29.37           13372
           29.38           12840
           29.39           12384
            29.4           12292
           29.41           12352
           29.42           12880
           29.43           13864
           29.44           15612
           29.45           17940
           29.46           20752
           29.47           23240
           29.48           24300
           29.49           23044
            29.5           20308
           29.51           17248
           29.52           14632
           29.53           12772
           29.54           11304
           29.55           10372
           29.56            9952
           29.57            9476
           29.58            9248
           29.59            9084
            29.6            8976
           29.61            8952
           29.62            8940
           29.63            8884
           29.64            8972
           29.65            9084
           29.66            9356
           29.67            9520
           29.68           10252
           29.69           11072
            29.7           12568
           29.71           14576
           29.72           16900
           29.73           18712
           29.74           19352
           29.75           18224
           29.76           16328
           29.77           14188
           29.78           12576
           29.79           11384
            29.8           10540
           29.81            9916
           29.82            9504
           29.83            9120
           29.84            9008
           29.85            8796
           29.86            8728
           29.87            8536
           29.88            8468
           29.89            8292
            29.9            8388
           29.91            8376
           29.92            8432
           29.93            8428
           29.94            8488
           29.95            8620
           29.96            8760
           29.97            8912
           29.98            9024
           29.99            9464
              30           10000
           30.01           10720
           30.02           11696
           30.03           13092
           30.04           14840
           30.05           16748
           30.06           17956
           30.07           18124
           30.08           17100
           30.09           15648
            30.1           14228
           30.11           13204
           30.12           12408
           30.13           11704
           30.14           11184
           30.15           10904
           30.16           10740
           30.17           10484
           30.18           10080
           30.19            9936
            30.2            9932
           30.21            9820
           30.22            9920
           30.23            9892
           30.24           10012
           30.25           10268
           30.26           10580
           30.27           10848
           30.28           11208
           30.29           11868
            30.3           12760
           30.31           13564
           30.32           14444
           30.33           15400
           30.34           16296
           30.35           17108
           30.36           17636
           30.37           17864
           30.38           18304
           30.39           18264
            30.4           18420
           30.41           18172
           30.42           18580
           30.43           19080
           30.44           20084
           30.45           21180
           30.46           21604
           30.47           21092
           30.48           19732
           30.49           17852
            30.5           15652
           30.51           13920
           30.52           12648
           30.53           11568
           30.54           11092
           30.55           10404
           30.56           10096
           30.57            9816
           30.58            9572
           30.59            9292
            30.6            9212
           30.61            9220
           30.62            9088
           30.63            9032
           30.64            9132
           30.65            9108
           30.66            9224
           30.67            9504
           30.68           10092
           30.69           10764
            30.7           11524
           30.71           11384
           30.72           10904
           30.73            9828
           30.74            9056
           30.75            8616
           30.76            8404
           30.77            8268
           30.78            8272
           30.79            8156
            30.8            8108
           30.81            8040
           30.82            7992
           30.83            7972
           30.84            8000
           30.85            8020
           30.86            7936
           30.87            7984
           30.88            8088
           30.89            8092
            30.9            8256
           30.91            8312
           30.92            8396
           30.93            8544
           30.94            8752
           30.95            8920
           30.96            9316
           30.97            9636
           30.98           10260
           30.99           11028
              31           11960
           31.01           13104
           31.02           14160
           31.03           14812
           31.04           14876
           31.05           14496
           31.06           13880
           31.07           13204
           31.08           12428
           31.09           11752
            31.1           11108
           31.11           10492
           31.12           10096
           31.13            9724
           31.14            9436
           31.15            9324
           31.16            9248
           31.17            9096
           31.18            9208
           31.19            9344
            31.2            9568
           31.21            9828
           31.22           10444
           31.23           11136
           31.24           11988
           31.25           12944
           31.26           13660
           31.27           14064
           31.28           13628
           31.29           12988
            31.3           12044
           31.31           11232
           31.32           10784
           31.33           10472
           31.34           10240
           31.35           10044
           31.36           10172
           31.37           10300
           31.38           10584
           31.39           11104
            31.4           11852
           31.41           13028
           31.42           14480
           31.43           16284
           31.44           17804
           31.45           18396
           31.46           18060
           31.47           16764
           31.48           15296
           31.49           13972
            31.5           12924
           31.51           12360
           31.52           12024
           31.53           11676
           31.54           11528
           31.55           11384
           31.56           11424
           31.57           11480
           31.58           11856
           31.59           12052
            31.6           12444
           31.61           12740
           31.62           13252
           31.63           13492
           31.64           13364
           31.65           13152
           31.66           12784
           31.67           12200
           31.68           11960
           31.69           12032
            31.7           12384
           31.71           13000
           31.72           14116
           31.73           15600
           31.74           17208
           31.75           18732
           31.76           19336
           31.77           18804
           31.78           17384
           31.79           15676
            31.8           14368
           31.81           13348
           31.82           12568
           31.83           11888
           31.84           11196
           31.85           10700
           31.86           10260
           31.87           10024
           31.88            9772
           31.89            9624
            31.9            9688
           31.91            9616
           31.92            9832
           31.93            9964
           31.94           10208
           31.95           10532
           31.96           10928
           31.97           11424
           31.98           12280
           31.99           13280
              32           14532
           32.01           15716
           32.02           17256
           32.03           18572
           32.04           19704
           32.05           20000
           32.06           19300
           32.07           17972
           32.08           16668
           32.09           15324
            32.1           14428
           32.11           13456
           32.12           12888
           32.13           12708
           32.14           12604
           32.15           12636
           32.16           12872
           32.17           12976
           32.18           13036
           32.19           12828
            32.2           12400
           32.21           11664
           32.22           11040
           32.23           10448
           32.24            9888
           32.25            9592
           32.26            9340
           32.27            8956
           32.28            8744
           32.29            8628
            32.3            8528
           32.31            8472
           32.32            8332
           32.33            8272
           32.34            8148
           32.35            8096
           32.36            8048
           32.37            8084
           32.38            7996
           32.39            8076
            32.4            8120
           32.41            8148
           32.42            8168
           32.43            8280
           32.44            8372
           32.45            8360
           32.46            8492
           32.47            8588
           32.48            8828
           32.49            8956
            32.5            9244
           32.51            9616
           32.52            9972
           32.53           10512
           32.54           11224
           32.55           12148
           32.56           13212
           32.57           14340
           32.58           15168
           32.59           15512
            32.6           15408
           32.61           14876
           32.62           14332
           32.63           13796
           32.64           13664
           32.65           13984
           32.66           14348
           32.67           14788
           32.68           14944
           32.69           14556
            32.7           13984
           32.71           12924
           32.72           11880
           32.73           11096
           32.74           10440
           32.75            9796
           32.76            9440
           32.77            9216
           32.78            9100
           32.79            8988
            32.8            8968
           32.81            8856
           32.82            8976
           32.83            9120
           32.84            9396
           32.85            9544
           32.86            9868
           32.87           10232
           32.88           10912
           32.89           11372
            32.9           11780
           32.91           11824
           32.92           11668
           32.93           11116
           32.94           10576
           32.95           10060
           32.96            9644
           32.97            9292
           32.98            8932
           32.99            8700
              33            8472
           33.01            8524
           33.02            8456
           33.03            8520
           33.04            8708
           33.05            8900
           33.06            9160
           33.07            9420
           33.08            9596
           33.09            9744
            33.1            9800
           33.11            9928
           33.12           10084
           33.13           10244
           33.14           10328
           33.15           10220
           33.16           10012
           33.17            9744
           33.18            9444
           33.19            9100
            33.2            8904
           33.21            8548
           33.22            8508
           33.23            8184
           33.24            8008
           33.25            7964
           33.26            7988
           33.27            7984
           33.28            7992
           33.29            7924
            33.3            8016
           33.31            8036
           33.32            8160
           33.33            8192
           33.34            8464
           33.35            8476
           33.36            8760
           33.37            8968
           33.38            9192
           33.39            9452
            33.4            9872
           33.41           10100
           33.42           10528
           33.43           10788
           33.44           10984
           33.45           10908
           33.46           10580
           33.47           10208
           33.48            9796
           33.49            9516
            33.5            9100
           33.51            8716
           33.52            8556
           33.53            8332
           33.54            8200
           33.55            8100
           33.56            8056
           33.57            7992
           33.58            8020
           33.59            8096
            33.6            8128
           33.61            8300
           33.62            8472
           33.63            8576
           33.64            8592
           33.65            8688
           33.66            8720
           33.67            8708
           33.68            8568
           33.69            8632
            33.7            8720
           33.71            8768
           33.72            8936
           33.73            9260
           33.74            9620
           33.75           10024
           33.76           10348
           33.77           10604
           33.78           11008
           33.79           10976
            33.8           10772
           33.81           10488
           33.82           10076
           33.83            9676
           33.84            9548
           33.85            9088
           33.86            8852
           33.87            8764
           33.88            8632
           33.89            8580
            33.9            8516
           33.91            8396
           33.92            8368
           33.93            8332
           33.94            8364
           33.95            8384
           33.96            8464
           33.97            8532
           33.98            8552
           33.99            8840
              34            8996
           34.01            9192
           34.02            9288
           34.03            9672
           34.04           10136
           34.05           10592
           34.06           11188
           34.07           12000
           34.08           13016
           34.09           14364
            34.1           16024
           34.11           18064
           34.12           20192
           34.13           21824
           34.14           23152
           34.15           23576
           34.16           23412
           34.17           22676
           34.18           21524
           34.19           19976
            34.2           18508
           34.21           16896
           34.22           15572
           34.23           14268
           34.24           13384
           34.25           12472
           34.26           11908
           34.27           11424
           34.28           10968
           34.29           10592
            34.3           10328
           34.31           10204
           34.32           10084
           34.33           10136
           34.34           10220
           34.35           10464
           34.36           10920
           34.37           11548
           34.38           12380
           34.39           13452
            34.4           14768
           34.41           15956
           34.42           16664
           34.43           16524
           34.44           15784
           34.45           14440
           34.46           13180
           34.47           12140
           34.48           11328
           34.49           10728
            34.5           10376
           34.51           10260
           34.52           10040
           34.53            9788
           34.54            9584
           34.55            9448
           34.56            9244
           34.57            9080
           34.58            9132
           34.59            9096
            34.6            9180
           34.61            9336
           34.62            9620
           34.63            9948
           34.64           10340
           34.65           10700
           34.66           10976
           34.67           10880
           34.68           10572
           34.69           10140
            34.7            9596
           34.71            9108
           34.72            8796
           34.73            8464
           34.74            8324
           34.75            8192
           34.76            8080
           34.77            7896
           34.78            7760
           34.79            7628
            34.8            7572
           34.81            7524
           34.82            7504
           34.83            7648
           34.84            7452
           34.85            7552
           34.86            7608
           34.87            7648
           34.88            7640
           34.89            7600
            34.9            7732
           34.91            7856
           34.92            7968
           34.93            7976
           34.94            8120
           34.95            8356
           34.96            8624
           34.97            8756
           34.98            9000
           34.99            9076
              35            8940
           35.01            8784
           35.02            8644
           35.03            8412
           35.04            8212
           35.05            8076
           35.06            8072
           35.07            7856
           35.08            8036
           35.09            8036
            35.1            8296
           35.11            8552
           35.12            9072
           35.13            9960
           35.14           10992
           35.15           11732
           35.16           11924
           35.17           11352
           35.18           10632
           35.19           10116
            35.2           10148
           35.21           10684
           35.22           11316
           35.23           11924
           35.24           12372
           35.25           12668
           35.26           13236
           35.27           13516
           35.28           13764
           35.29           13932
            35.3           13420
           35.31           12980
           35.32           12540
           35.33           11968
           35.34           11348
           35.35           10840
           35.36           10432
           35.37           10248
           35.38           10112
           35.39           10100
            35.4           10316
           35.41           10764
           35.42           11392
           35.43           11796
           35.44           12004
           35.45           12088
           35.46           11912
           35.47           11708
           35.48           11552
           35.49           11308
            35.5           11196
           35.51           10836
           35.52           10312
           35.53            9788
           35.54            9304
           35.55            9000
           35.56            8872
           35.57            8648
           35.58            8644
           35.59            8644
            35.6            8704
           35.61            8952
           35.62            9424
           35.63            9892
           35.64           10676
           35.65           11300
           35.66           11428
           35.67           11268
           35.68           10904
           35.69           10516
            35.7           10592
           35.71           10572
           35.72           10752
           35.73           10732
           35.74           10544
           35.75           10088
           35.76            9728
           35.77            9296
           35.78            9104
           35.79            9004
            35.8            8984
           35.81            8948
           35.82            9080
           35.83            9036
           35.84            8936
           35.85            8832
           35.86            8980
           35.87            8988
           35.88            9244
           35.89            9492
            35.9            9716
           35.91           10156
           35.92           10664
           35.93           11000
           35.94           11116
           35.95           11224
           35.96           11156
           35.97           10984
           35.98           11088
           35.99           10904
              36           10716
           36.01           10332
           36.02           10068
           36.03            9776
           36.04            9528
           36.05            9368
           36.06            9364
           36.07            9388
           36.08            9368
           36.09            9452
            36.1            9680
           36.11            9944
           36.12           10376
           36.13           10704
           36.14           11264
           36.15           11624
           36.16           12056
           36.17           12140
           36.18           12256
           36.19           12100
            36.2           11696
           36.21           11504
           36.22           11368
           36.23           11232
           36.24           11312
           36.25           11456
           36.26           11584
           36.27           11752
           36.28           11752
           36.29           11580
            36.3           11232
           36.31           10904
           36.32           10464
           36.33           10104
           36.34            9852
           36.35            9436
           36.36            9216
           36.37            8892
           36.38            8696
           36.39            8468
            36.4            8372
           36.41            8240
           36.42            8348
           36.43            8292
           36.44            8404
           36.45            8288
           36.46            8464
           36.47            8588
           36.48            8660
           36.49            8720
            36.5            8780
           36.51            8816
           36.52            8940
           36.53            8960
           36.54            9136
           36.55            9128
           36.56            9300
           36.57            9580
           36.58            9716
           36.59            9996
            36.6           10356
           36.61           10748
           36.62           11296
           36.63           11976
           36.64           12900
           36.65           13852
           36.66           14816
           36.67           15652
           36.68           16272
           36.69           16508
            36.7           16248
           36.71           15512
           36.72           14804
           36.73           13984
           36.74           13212
           36.75           12588
           36.76           12132
           36.77           11708
           36.78           11072
           36.79           10560
            36.8           10032
           36.81            9608
           36.82            9324
           36.83            8852
           36.84            8688
           36.85            8464
           36.86            8432
           36.87            8336
           36.88            8188
           36.89            8104
            36.9            8000
           36.91            8032
           36.92            7948
           36.93            7848
           36.94            7856
           36.95            7816
           36.96            7736
           36.97            7656
           36.98            7772
           36.99            7752
              37            7748
           37.01            7864
           37.02            7948
           37.03            8072
           37.04            8036
           37.05            8132
           37.06            8292
           37.07            8612
           37.08            8952
           37.09            9428
            37.1            9904
           37.11           10600
           37.12           10956
           37.13           11244
           37.14           11388
           37.15           11332
           37.16           11532
           37.17           11656
           37.18           11672
           37.19           11748
            37.2           11640
           37.21           11276
           37.22           10960
           37.23           10572
           37.24           10344
           37.25           10052
           37.26           10072
           37.27           10000
           37.28           10100
           37.29           10004
            37.3           10036
           37.31            9992
           37.32           10068
           37.33           10168
           37.34           10504
           37.35           10844
           37.36           11468
           37.37           12100
           37.38           12912
           37.39           13356
            37.4           13604
           37.41           13552
           37.42           13356
           37.43           12768
           37.44           12612
           37.45           12136
           37.46           11768
           37.47           11276
           37.48           10956
           37.49           10484
            37.5           10180
           37.51           10036
           37.52            9712
           37.53            9788
           37.54            9816
           37.55            9944
           37.56           10172
           37.57           10496
           37.58           10860
           37.59           11368
            37.6           11708
           37.61           12048
           37.62           12396
           37.63           12424
           37.64           12340
           37.65           12072
           37.66           11696
           37.67           11180
           37.68           10916
           37.69           10348
            37.7            9988
           37.71            9508
           37.72            9280
           37.73            8912
           37.74            8764
           37.75            8664
           37.76            8604
           37.77            8568
           37.78            8616
           37.79            8600
            37.8            8736
           37.81            8944
           37.82            9100
           37.83            9528
           37.84            9952
           37.85           10228
           37.86           10632
           37.87           10640
           37.88           10580
           37.89           10220
            37.9            9640
           37.91            9112
           37.92            8776
           37.93            8508
           37.94            8400
           37.95            8092
           37.96            8012
           37.97            7864
           37.98            7824
           37.99            7804
              38            7884
           38.01            7816
           38.02            7920
           38.03            8036
           38.04            7980
           38.05            8100
           38.06            8228
           38.07            8512
           38.08            8804
           38.09            9020
            38.1            9244
           38.11            9500
           38.12            9500
           38.13            9428
           38.14            9472
           38.15            9384
           38.16            9368
           38.17            9408
           38.18            9624
           38.19            9616
            38.2            9548
           38.21            9324
           38.22            9168
           38.23            8976
           38.24            8692
           38.25            8440
           38.26            8316
           38.27            8292
           38.28            8260
           38.29            8420
            38.3            8304
           38.31            8240
           38.32            8296
           38.33            8332
           38.34            8348
           38.35            8364
           38.36            8368
           38.37            8364
           38.38            8372
           38.39            8388
            38.4            8388
           38.41            8632
           38.42            8640
           38.43            8672
           38.44            8688
           38.45            8808
           38.46            9128
           38.47            9240
           38.48            9536
           38.49            9728
            38.5           10084
           38.51           10512
           38.52           11120
           38.53           11752
           38.54           12516
           38.55           13028
           38.56           13428
           38.57           13696
           38.58           13768
           38.59           13544
            38.6           13104
           38.61           12568
           38.62           12192
           38.63           11716
           38.64           11432
           38.65           11304
           38.66           11132
           38.67           10732
           38.68           10460
           38.69           10068
            38.7            9692
           38.71            9336
           38.72            9028
           38.73            8748
           38.74            8584
           38.75            8480
           38.76            8292
           38.77            8188
           38.78            8124
           38.79            8112
            38.8            8204
           38.81            8204
           38.82            8208
           38.83            8244
           38.84            8336
           38.85            8268
           38.86            8328
           38.87            8168
           38.88            8100
           38.89            8020
            38.9            7928
           38.91            7808
           38.92            7788
           38.93            7604
           38.94            7660
           38.95            7600
           38.96            7480
           38.97            7540
           38.98            7592
           38.99            7576
              39            7656
           39.01            7724
           39.02            7796
           39.03            7868
           39.04            7916
           39.05            8060
           39.06            8148
           39.07            8172
           39.08            8192
           39.09            8152
            39.1            8060
           39.11            8028
           39.12            7932
           39.13            7860
           39.14            7768
           39.15            7620
           39.16            7644
           39.17            7548
           39.18            7540
           39.19            7620
            39.2            7680
           39.21            7696
           39.22            7760
           39.23            7852
           39.24            7936
           39.25            8032
           39.26            8132
           39.27            8240
           39.28            8484
           39.29            8580
            39.3            8672
           39.31            8864
           39.32            9028
           39.33            9160
           39.34            9224
           39.35            9184
           39.36            9216
           39.37            9260
           39.38            9204
           39.39            9380
            39.4            9524
           39.41            9692
           39.42            9968
           39.43           10484
           39.44           10996
           39.45           11512
           39.46           12092
           39.47           12536
           39.48           12940
           39.49           13000
            39.5           13100
           39.51           12836
           39.52           12636
           39.53           12244
           39.54           11880
           39.55           11568
           39.56           11312
           39.57           11164
           39.58           11112
           39.59           11140
            39.6           11140
           39.61           11172
           39.62           11208
           39.63           11072
           39.64           11000
           39.65           10824
           39.66           10888
           39.67           11036
           39.68           11336
           39.69           11660
            39.7           12056
           39.71           12384
           39.72           12648
           39.73           12580
           39.74           12368
           39.75           11960
           39.76           11416
           39.77           11048
           39.78           10840
           39.79           10648
            39.8           10456
           39.81           10284
           39.82           10000
           39.83            9804
           39.84            9544
           39.85            9516
           39.86            9348
           39.87            9464
           39.88            9568
           39.89            9680
            39.9            9956
           39.91           10272
           39.92           10588
           39.93           11012
           39.94           11364
           39.95           11564
           39.96           11500
           39.97           11492
           39.98           11332
           39.99           11068
              40           10936
           40.01           10664
           40.02           10496
           40.03           10252
           40.04           10240
           40.05           10020
           40.06            9812
           40.07            9728
           40.08            9472
           40.09            9248
            40.1            9100
           40.11            8844
           40.12            8688
           40.13            8572
           40.14            8360
           40.15            8280
           40.16            8280
           40.17            8256
           40.18            8184
           40.19            8276
            40.2            8308
           40.21            8384
           40.22            8448
           40.23            8692
           40.24            8748
           40.25            8804
           40.26            8756
           40.27            8668
           40.28            8564
           40.29            8308
            40.3            8200
           40.31            7940
           40.32            7796
           40.33            7636
           40.34            7568
           40.35            7536
           40.36            7520
           40.37            7400
           40.38            7480
           40.39            7508
            40.4            7624
           40.41            7616
           40.42            7716
           40.43            7780
           40.44            8024
           40.45            8188
           40.46            8372
           40.47            8544
           40.48            8836
           40.49            8724
            40.5            8684
           40.51            8480
           40.52            8220
           40.53            8116
           40.54            7932
           40.55            7820
           40.56            7860
           40.57            7776
           40.58            7784
           40.59            7788
            40.6            7864
           40.61            7976
           40.62            7972
           40.63            8164
           40.64            8156
           40.65            8372
           40.66            8368
           40.67            8584
           40.68            8492
           40.69            8440
            40.7            8384
           40.71            8328
           40.72            8220
           40.73            8056
           40.74            7984
           40.75            7972
           40.76            7896
           40.77            7924
           40.78            8016
           40.79            7956
            40.8            8064
           40.81            8116
           40.82            8288
           40.83            8372
           40.84            8700
           40.85            8784
           40.86            8852
           40.87            8892
           40.88            8804
           40.89            8756
            40.9            8672
           40.91            8360
           40.92            8444
           40.93            8184
           40.94            7928
           40.95            7832
           40.96            7784
           40.97            7820
           40.98            7684
           40.99            7584
              41            7568
           41.01            7556
           41.02            7580
           41.03            7448
           41.04            7540
           41.05            7640
           41.06            7580
           41.07            7568
           41.08            7656
           41.09            7700
            41.1            7752
           41.11            7744
           41.12            7672
           41.13            7732
           41.14            7788
           41.15            7860
           41.16            7932
           41.17            8016
           41.18            8092
           41.19            8284
            41.2            8632
           41.21            8860
           41.22            9388
           41.23            9948
           41.24           10732
           41.25           11260
           41.26           11616
           41.27           11808
           41.28           11460
           41.29           11128
            41.3           10944
           41.31           10628
           41.32           10620
           41.33           10508
           41.34           10368
           41.35           10148
           41.36           10048
           41.37           10040
           41.38           10028
           41.39            9956
            41.4           10020
           41.41            9940
           41.42            9828
           41.43            9552
           41.44            9520
           41.45            9376
           41.46            9352
           41.47            9540
           41.48            9772
           41.49            9908
            41.5           10092
           41.51           10052
           41.52            9912
           41.53            9600
           41.54            9424
           41.55            9400
           41.56            9516
           41.57            9432
           41.58            9612
           41.59            9844
            41.6            9788
           41.61            9764
           41.62            9824
           41.63            9900
           41.64           10096
           41.65           10588
           41.66           11004
           41.67           11804
           41.68           12600
           41.69           13240
            41.7           13576
           41.71           13644
           41.72           13332
           41.73           12832
           41.74           12440
           41.75           11780
           41.76           11300
           41.77           10640
           41.78           10200
           41.79            9788
            41.8            9468
           41.81            9232
           41.82            9016
           41.83            8796
           41.84            8696
           41.85            8704
           41.86            8740
           41.87            8792
           41.88            8928
           41.89            9224
            41.9            9472
           41.91           10024
           41.92           10460
           41.93           10724
           41.94           10868
           41.95           10848
           41.96           10648
           41.97           10256
           41.98            9940
           41.99            9768
              42            9632
           42.01            9496
           42.02            9384
           42.03            9204
           42.04            9068
           42.05            8900
           42.06            8688
           42.07            8432
           42.08            8204
           42.09            8144
            42.1            8000
           42.11            8064
           42.12            8016
           42.13            7992
           42.14            8020
           42.15            8028
           42.16            8056
           42.17            8144
           42.18            8236
           42.19            8344
            42.2            8376
           42.21            8492
           42.22            8576
           42.23            8668
           42.24            8704
           42.25            8548
           42.26            8368
           42.27            8076
           42.28            7972
           42.29            7788
            42.3            7648
           42.31            7468
           42.32            7332
           42.33            7380
           42.34            7396
           42.35            7344
           42.36            7452
           42.37            7392
           42.38            7360
           42.39            7280
            42.4            7296
           42.41            7252
           42.42            7400
           42.43            7304
           42.44            7292
           42.45            7352
           42.46            7360
           42.47            7376
           42.48            7472
           42.49            7344
            42.5            7452
           42.51            7536
           42.52            7636
           42.53            7628
           42.54            7844
           42.55            7968
           42.56            8064
           42.57            8108
           42.58            8248
           42.59            8248
            42.6            8464
           42.61            8664
           42.62            8936
           42.63            9108
           42.64            9376
           42.65            9652
           42.66            9796
           42.67            9880
           42.68            9964
           42.69            9748
            42.7            9588
           42.71            9272
           42.72            9116
           42.73            9036
           42.74            8880
           42.75            8920
           42.76            9012
           42.77            9136
           42.78            9384
           42.79            9604
            42.8            9832
           42.81            9916
           42.82           10080
           42.83           10040
           42.84           10160
           42.85           10188
           42.86           10012
           42.87            9824
           42.88            9572
           42.89            9332
            42.9            9200
           42.91            8992
           42.92            8772
           42.93            8692
           42.94            8572
           42.95            8640
           42.96            8776
           42.97            8816
           42.98            8896
           42.99            8920
              43            8856
           43.01            8640
           43.02            8480
           43.03            8284
           43.04            8024
           43.05            7916
           43.06            7960
           43.07            7840
           43.08            7888
           43.09            7776
            43.1            7804
           43.11            7856
           43.12            7872
           43.13            7972
           43.14            7964
           43.15            8036
           43.16            8200
           43.17            8300
           43.18            8720
           43.19            9056
            43.2            9444
           43.21            9800
           43.22           10236
           43.23           10464
           43.24           10436
           43.25           10404
           43.26           10328
           43.27           10100
           43.28            9880
           43.29            9880
            43.3            9720
           43.31            9664
           43.32            9504
           43.33            9492
           43.34            9476
           43.35            9488
           43.36            9588
           43.37            9740
           43.38            9904
           43.39           10200
            43.4           10476
           43.41           10996
           43.42           11420
           43.43           11744
           43.44           11992
           43.45           12044
           43.46           12052
           43.47           11844
           43.48           11596
           43.49           11412
            43.5           11232
           43.51           11020
           43.52           11028
           43.53           10724
           43.54           10708
           43.55           10496
           43.56           10284
           43.57            9928
           43.58            9776
           43.59            9512
            43.6            9300
           43.61            8980
           43.62            8940
           43.63            8820
           43.64            8712
           43.65            8612
           43.66            8580
           43.67            8588
           43.68            8600
           43.69            8680
            43.7            8700
           43.71            8840
           43.72            8920
           43.73            8880
           43.74            8904
           43.75            8848
           43.76            8780
           43.77            8696
           43.78            8712
           43.79            8700
            43.8            8872
           43.81            8956
           43.82            9196
           43.83            9492
           43.84            9852
           43.85           10032
           43.86           10296
           43.87           10468
           43.88           10464
           43.89           10304
            43.9           10172
           43.91            9844
           43.92            9608
           43.93            9412
           43.94            9216
           43.95            9052
           43.96            8860
           43.97            8560
           43.98            8184
           43.99            8104
              44            7940
           44.01            7772
           44.02            7716
           44.03            7628
           44.04            7592
           44.05            7512
           44.06            7436
           44.07            7416
           44.08            7452
           44.09            7524
            44.1            7572
           44.11            7596
           44.12            7672
           44.13            7840
           44.14            7876
           44.15            7980
           44.16            7872
           44.17            7864
           44.18            7756
           44.19            7668
            44.2            7600
           44.21            7472
           44.22            7508
           44.23            7388
           44.24            7384
           44.25            7324
           44.26            7408
           44.27            7464
           44.28            7508
           44.29            7480
            44.3            7452
           44.31            7512
           44.32            7496
           44.33            7576
           44.34            7680
           44.35            7676
           44.36            7708
           44.37            7776
           44.38            7820
           44.39            7760
            44.4            7804
           44.41            7792
           44.42            8008
           44.43            8292
           44.44            8492
           44.45            8596
           44.46            8772
           44.47            8552
           44.48            8588
           44.49            8600
            44.5            8556
           44.51            8620
           44.52            8660
           44.53            8748
           44.54            8784
           44.55            8660
           44.56            8488
           44.57            8328
           44.58            8164
           44.59            7944
            44.6            7872
           44.61            7776
           44.62            7768
           44.63            7620
           44.64            7652
           44.65            7748
           44.66            7660
           44.67            7692
           44.68            7796
           44.69            7804
            44.7            7828
           44.71            7872
           44.72            7812
           44.73            7644
           44.74            7524
           44.75            7452
           44.76            7500
           44.77            7460
           44.78            7400
           44.79            7444
            44.8            7548
           44.81            7560
           44.82            7724
           44.83            7848
           44.84            8020
           44.85            8096
           44.86            8316
           44.87            8252
           44.88            8204
           44.89            7980
            44.9            7688
           44.91            7504
           44.92            7424
           44.93            7224
           44.94            7112
           44.95            7092
           44.96            7116
           44.97            7112
           44.98            7092
           44.99            7176
              45            7272
           45.01            7376
           45.02            7504
           45.03            7736
           45.04            7876
           45.05            8124
           45.06            8540
           45.07            8816
           45.08            9068
           45.09            9120
            45.1            9112
           45.11            9008
           45.12            8752
           45.13            8632
           45.14            8380
           45.15            8092
           45.16            8008
           45.17            7804
           45.18            7784
           45.19            7724
            45.2            7620
           45.21            7712
           45.22            7768
           45.23            7792
           45.24            8036
           45.25            8192
           45.26            8476
           45.27            8716
           45.28            9056
           45.29            9396
            45.3            9628
           45.31            9664
           45.32            9672
           45.33            9408
           45.34            9272
           45.35            9092
           45.36            8888
           45.37            8888
           45.38            8656
           45.39            8648
            45.4            8504
           45.41            8276
           45.42            8392
           45.43            8324
           45.44            8272
           45.45            8320
           45.46            8404
           45.47            8456
           45.48            8644
           45.49            8764
            45.5            8836
           45.51            8812
           45.52            8664
           45.53            8528
           45.54            8484
           45.55            8160
           45.56            7944
           45.57            7712
           45.58            7592
           45.59            7316
            45.6            7248
           45.61            7104
           45.62            7072
           45.63            7044
           45.64            6996
           45.65            6932
           45.66            6884
           45.67            6900
           45.68            6892
           45.69            6872
            45.7            6908
           45.71            6824
           45.72            6908
           45.73            6848
           45.74            6856
           45.75            6868
           45.76            6800
           45.77            6776
           45.78            6880
           45.79            6812
            45.8            6804
           45.81            6820
           45.82            6732
           45.83            6772
           45.84            6804
           45.85            6848
           45.86            6836
           45.87            6940
           45.88            6888
           45.89            6896
            45.9            7020
           45.91            7104
           45.92            7124
           45.93            7224
           45.94            7440
           45.95            7476
           45.96            7784
           45.97            7844
           45.98            8116
           45.99            8272
              46            8316
           46.01            8436
           46.02            8528
           46.03            8532
           46.04            8424
           46.05            8356
           46.06            8336
           46.07            8216
           46.08            8236
           46.09            8116
            46.1            8128
           46.11            8068
           46.12            7912
           46.13            7708
           46.14            7680
           46.15            7612
           46.16            7652
           46.17            7596
           46.18            7780
           46.19            7688
            46.2            7892
           46.21            7868
           46.22            7992
           46.23            8072
           46.24            8148
           46.25            8292
           46.26            8520
           46.27            8780
           46.28            9048
           46.29            9316
            46.3            9560
           46.31            9644
           46.32            9712
           46.33            9616
           46.34            9476
           46.35            9456
           46.36            9408
           46.37            9288
           46.38            9240
           46.39            9180
            46.4            9128
           46.41            9080
           46.42            9096
           46.43            9120
           46.44            9268
           46.45            9308
           46.46            9324
           46.47            9524
           46.48            9776
           46.49           10008
            46.5           10112
           46.51           10192
           46.52           10240
           46.53           10280
           46.54           10216
           46.55           10072
           46.56            9924
           46.57            9748
           46.58            9516
           46.59            9408
            46.6            9168
           46.61            8932
           46.62            8820
           46.63            8552
           46.64            8508
           46.65            8320
           46.66            8324
           46.67            8328
           46.68            8388
           46.69            8364
            46.7            8388
           46.71            8424
           46.72            8480
           46.73            8344
           46.74            8380
           46.75            8168
           46.76            8072
           46.77            7964
           46.78            7792
           46.79            7644
            46.8            7572
           46.81            7512
           46.82            7348
           46.83            7400
           46.84            7244
           46.85            7244
           46.86            7184
           46.87            7240
           46.88            7316
           46.89            7240
            46.9            7252
           46.91            7256
           46.92            7360
           46.93            7312
           46.94            7360
           46.95            7324
           46.96            7424
           46.97            7400
           46.98            7400
           46.99            7436
              47            7484
           47.01            7456
           47.02            7480
           47.03            7484
           47.04            7548
           47.05            7640
           47.06            7756
           47.07            7824
           47.08            8032
           47.09            8136
            47.1            8328
           47.11            8500
           47.12            8640
           47.13            8852
           47.14            8888
           47.15            8852
           47.16            8760
           47.17            8812
           47.18            8636
           47.19            8580
            47.2            8524
           47.21            8308
           47.22            8116
           47.23            7956
           47.24            7800
           47.25            7636
           47.26            7484
           47.27            7492
           47.28            7352
           47.29            7380
            47.3            7288
           47.31            7276
           47.32            7332
           47.33            7304
           47.34            7464
           47.35            7532
           47.36            7544
           47.37            7624
           47.38            7556
           47.39            7520
            47.4            7452
           47.41            7500
           47.42            7508
           47.43            7524
           47.44            7580
           47.45            7688
           47.46            7888
           47.47            8080
           47.48            8432
           47.49            8640
            47.5            8756
           47.51            8652
           47.52            8580
           47.53            8268
           47.54            8140
           47.55            7972
           47.56            7932
           47.57            7796
           47.58            7800
           47.59            7752
            47.6            7680
           47.61            7636
           47.62            7704
           47.63            7644
           47.64            7824
           47.65            7832
           47.66            8068
           47.67            8368
           47.68            8664
           47.69            8920
            47.7            9220
           47.71            9432
           47.72            9312
           47.73            9276
           47.74            8896
           47.75            8716
           47.76            8392
           47.77            8276
           47.78            8176
           47.79            8080
            47.8            8040
           47.81            7928
           47.82            8012
           47.83            8032
           47.84            8052
           47.85            8336
           47.86            8648
           47.87            8972
           47.88            9024
           47.89            9160
            47.9            8996
           47.91            8788
           47.92            8688
           47.93            8400
           47.94            8484
           47.95            8316
           47.96            8304
           47.97            8316
           47.98            8364
           47.99            8424
              48            8496
           48.01            8444
           48.02            8528
           48.03            8592
           48.04            8712
           48.05            8624
           48.06            8928
           48.07            9196
           48.08            9504
           48.09            9820
            48.1            9924
           48.11            9748
           48.12            9576
           48.13            9192
           48.14            8768
           48.15            8396
           48.16            8088
           48.17            7868
           48.18            7820
           48.19            7692
            48.2            7596
           48.21            7540
           48.22            7592
           48.23            7524
           48.24            7592
           48.25            7700
           48.26            7792
           48.27            8016
           48.28            8092
           48.29            8076
            48.3            8236
           48.31            8320
           48.32            8404
           48.33            8448
           48.34            8424
           48.35            8572
           48.36            8540
           48.37            8608
           48.38            8428
           48.39            8272
            48.4            8144
           48.41            7908
           48.42            7720
           48.43            7692
           48.44            7552
           48.45            7568
           48.46            7516
           48.47            7488
           48.48            7404
           48.49            7384
            48.5            7288
           48.51            7188
           48.52            7164
           48.53            6968
           48.54            7052
           48.55            7036
           48.56            7068
           48.57            7000
           48.58            7044
           48.59            7132
            48.6            7132
           48.61            7224
           48.62            7308
           48.63            7436
           48.64            7588
           48.65            7692
           48.66            7768
           48.67            7900
           48.68            8080
           48.69            8088
            48.7            8248
           48.71            8136
           48.72            8244
           48.73            8304
           48.74            8372
           48.75            8364
           48.76            8476
           48.77            8280
           48.78            8188
           48.79            7872
            48.8            7744
           48.81            7528
           48.82            7428
           48.83            7184
           48.84            7276
           48.85            7140
           48.86            7108
           48.87            7080
           48.88            7052
           48.89            7048
            48.9            7152
           48.91            7228
           48.92            7224
           48.93            7192
           48.94            7144
           48.95            7172
           48.96            7080
           48.97            7096
           48.98            7128
           48.99            7148
              49            7276
           49.01            7464
           49.02            7548
           49.03            7752
           49.04            7780
           49.05            7844
           49.06            7872
           49.07            7696
           49.08            7532
           49.09            7348
            49.1            7232
           49.11            7088
           49.12            7048
           49.13            7104
           49.14            7072
           49.15            7136
           49.16            7152
           49.17            7236
           49.18            7332
           49.19            7380
            49.2            7536
           49.21            7600
           49.22            7788
           49.23            8020
           49.24            8316
           49.25            8640
           49.26            8884
           49.27            8992
           49.28            8808
           49.29            8636
            49.3            8352
           49.31            8260
           49.32            8096
           49.33            7964
           49.34            7704
           49.35            7672
           49.36            7456
           49.37            7492
           49.38            7488
           49.39            7460
            49.4            7416
           49.41            7540
           49.42            7664
           49.43            7692
           49.44            7940
           49.45            7992
           49.46            8012
           49.47            8052
           49.48            8028
           49.49            8052
            49.5            8000
           49.51            7936
           49.52            7868
           49.53            7980
           49.54            8072
           49.55            8148
           49.56            8196
           49.57            8220
           49.58            8256
           49.59            8272
            49.6            8204
           49.61            8048
           49.62            8064
           49.63            7984
           49.64            7880
           49.65            7804
           49.66            7792
           49.67            7680
           49.68            7628
           49.69            7544
            49.7            7556
           49.71            7520
           49.72            7620
           49.73            7656
           49.74            7812
           49.75            7860
           49.76            7920
           49.77            8224
           49.78            8456
           49.79            8736
            49.8            9008
           49.81            9252
           49.82            9604
           49.83            9832
           49.84           10016
           49.85           10152
           49.86           10228
           49.87           10220
           49.88           10104
           49.89           10044
            49.9            9956
           49.91            9876
           49.92            9828
           49.93            9556
           49.94            9276
           49.95            9096
           49.96            8780
           49.97            8468
           49.98            8280
           49.99            8020
              50            7892
           50.01            7724
           50.02            7616
           50.03            7608
           50.04            7500
           50.05            7480
           50.06            7508
           50.07            7500
           50.08            7576
           50.09            7456
            50.1            7440
           50.11            7328
           50.12            7320
           50.13            7296
           50.14            7172
           50.15            7084
           50.16            7004
           50.17            6932
           50.18            6852
           50.19            6776
            50.2            6704
           50.21            6664
           50.22            6616
           50.23            6544
           50.24            6520
           50.25            6564
           50.26            6536
           50.27            6452
           50.28            6524
           50.29            6544
            50.3            6596
           50.31            6484
           50.32            6500
           50.33            6564
           50.34            6552
           50.35            6584
           50.36            6572
           50.37            6664
           50.38            6708
           50.39            6716
            50.4            6760
           50.41            6740
           50.42            6812
           50.43            6804
           50.44            6884
           50.45            6912
           50.46            7076
           50.47            7008
           50.48            7076
           50.49            7032
            50.5            7116
           50.51            7120
           50.52            7192
           50.53            7244
           50.54            7236
           50.55            7280
           50.56            7388
           50.57            7412
           50.58            7504
           50.59            7560
            50.6            7496
           50.61            7592
           50.62            7704
           50.63            7664
           50.64            7696
           50.65            7828
           50.66            7924
           50.67            7976
           50.68            8044
           50.69            8016
            50.7            8124
           50.71            8172
           50.72            8104
           50.73            8000
           50.74            7956
           50.75            7916
           50.76            7900
           50.77            7892
           50.78            7956
           50.79            7872
            50.8            7884
           50.81            7912
           50.82            7876
           50.83            7816
           50.84            7872
           50.85            8008
           50.86            7944
           50.87            8128
           50.88            8200
           50.89            8400
            50.9            8628
           50.91            9044
           50.92            9332
           50.93            9504
           50.94            9884
           50.95           10112
           50.96           10132
           50.97           10168
           50.98           10048
           50.99            9592
              51            9424
           51.01            9160
           51.02            8912
           51.03            8788
           51.04            8644
           51.05            8524
           51.06            8612
           51.07            8636
           51.08            8584
           51.09            8576
            51.1            8596
           51.11            8620
           51.12            8684
           51.13            8780
           51.14            8812
           51.15            8844
           51.16            8784
           51.17            8544
           51.18            8352
           51.19            8040
            51.2            7908
           51.21            7724
           51.22            7624
           51.23            7616
           51.24            7652
           51.25            7628
           51.26            7740
           51.27            7848
           51.28            8040
           51.29            8196
            51.3            8356
           51.31            8464
           51.32            8448
           51.33            8560
           51.34            8540
           51.35            8284
           51.36            8072
           51.37            7944
           51.38            7824
           51.39            7656
            51.4            7736
           51.41            7556
           51.42            7552
           51.43            7616
           51.44            7504
           51.45            7608
           51.46            7692
           51.47            7760
           51.48            7892
           51.49            7892
            51.5            8092
           51.51            8092
           51.52            8124
           51.53            8132
           51.54            8124
           51.55            7956
           51.56            7932
           51.57            7808
           51.58            7748
           51.59            7648
            51.6            7644
           51.61            7612
           51.62            7516
           51.63            7392
           51.64            7336
           51.65            7224
           51.66            7228
           51.67            7284
           51.68            7292
           51.69            7384
            51.7            7392
           51.71            7388
           51.72            7532
           51.73            7652
           51.74            7772
           51.75            7708
           51.76            7796
           51.77            7884
           51.78            7856
           51.79            7716
            51.8            7636
           51.81            7548
           51.82            7372
           51.83            7124
           51.84            7004
           51.85            6888
           51.86            6812
           51.87            6748
           51.88            6724
           51.89            6696
            51.9            6688
           51.91            6532
           51.92            6624
           51.93            6540
           51.94            6524
           51.95            6452
           51.96            6452
           51.97            6520
           51.98            6448
           51.99            6512
              52            6536
           52.01            6548
           52.02            6592
           52.03            6676
           52.04            6752
           52.05            6784
           52.06            6840
           52.07            6920
           52.08            6960
           52.09            7100
            52.1            7284
           52.11            7400
           52.12            7540
           52.13            7616
           52.14            7764
           52.15            7732
           52.16            7764
           52.17            7748
           52.18            7656
           52.19            7688
            52.2            7676
           52.21            7668
           52.22            7572
           52.23            7644
           52.24            7636
           52.25            7560
           52.26            7564
           52.27            7556
           52.28            7596
           52.29            7576
            52.3            7620
           52.31            7572
           52.32            7484
           52.33            7660
           52.34            7540
           52.35            7528
           52.36            7584
           52.37            7592
           52.38            7644
           52.39            7716
            52.4            7768
           52.41            7880
           52.42            8024
           52.43            8032
           52.44            8136
           52.45            8136
           52.46            8100
           52.47            8044
           52.48            8080
           52.49            7876
            52.5            7800
           52.51            7732
           52.52            7752
           52.53            7688
           52.54            7692
           52.55            7640
           52.56            7648
           52.57            7608
           52.58            7500
           52.59            7516
            52.6            7436
           52.61            7520
           52.62            7428
           52.63            7500
           52.64            7480
           52.65            7512
           52.66            7592
           52.67            7524
           52.68            7624
           52.69            7524
            52.7            7588
           52.71            7552
           52.72            7544
           52.73            7508
           52.74            7572
           52.75            7564
           52.76            7648
           52.77            7820
           52.78            7936
           52.79            8076
            52.8            8276
           52.81            8368
           52.82            8460
           52.83            8532
           52.84            8412
           52.85            8308
           52.86            8248
           52.87            8236
           52.88            8156
           52.89            8120
            52.9            8084
           52.91            7940
           52.92            7924
           52.93            7820
           52.94            7636
           52.95            7544
           52.96            7408
           52.97            7220
           52.98            7188
           52.99            7184
              53            7084
           53.01            6888
           53.02            6960
           53.03            6952
           53.04            6952
           53.05            6952
           53.06            6900
           53.07            6940
           53.08            6976
           53.09            7032
            53.1            6956
           53.11            7072
           53.12            7144
           53.13            7220
           53.14            7316
           53.15            7348
           53.16            7472
           53.17            7504
           53.18            7692
           53.19            7612
            53.2            7608
           53.21            7532
           53.22            7364
           53.23            7212
           53.24            7136
           53.25            7064
           53.26            6908
           53.27            6768
           53.28            6736
           53.29            6812
            53.3            6712
           53.31            6756
           53.32            6728
           53.33            6820
           53.34            6788
           53.35            6848
           53.36            6896
           53.37            6860
           53.38            6964
           53.39            6936
            53.4            6964
           53.41            7060
           53.42            7008
           53.43            7080
           53.44            7112
           53.45            7028
           53.46            7080
           53.47            7048
           53.48            7060
           53.49            7068
            53.5            7144
           53.51            7084
           53.52            7084
           53.53            7036
           53.54            6892
           53.55            6836
           53.56            6892
           53.57            6736
           53.58            6748
           53.59            6672
            53.6            6760
           53.61            6656
           53.62            6652
           53.63            6680
           53.64            6652
           53.65            6784
           53.66            6800
           53.67            6824
           53.68            7036
           53.69            7112
            53.7            7172
           53.71            7196
           53.72            7228
           53.73            7312
           53.74            7356
           53.75            7300
           53.76            7228
           53.77            7164
           53.78            7128
           53.79            7064
            53.8            7056
           53.81            6980
           53.82            7012
           53.83            7004
           53.84            7064
           53.85            7132
           53.86            7196
           53.87            7316
           53.88            7344
           53.89            7356
            53.9            7400
           53.91            7424
           53.92            7444
           53.93            7472
           53.94            7604
           53.95            7572
           53.96            7740
           53.97            7812
           53.98            7996
           53.99            8084
              54            8204
           54.01            8308
           54.02            8356
           54.03            8376
           54.04            8388
           54.05            8392
           54.06            8296
           54.07            8248
           54.08            8180
           54.09            8000
            54.1            7964
           54.11            7768
           54.12            7644
           54.13            7616
           54.14            7428
           54.15            7380
           54.16            7484
           54.17            7468
           54.18            7492
           54.19            7560
            54.2            7740
           54.21            7860
           54.22            7976
           54.23            8092
           54.24            8192
           54.25            8204
           54.26            8128
           54.27            8168
           54.28            8100
           54.29            8036
            54.3            7944
           54.31            7952
           54.32            8012
           54.33            7896
           54.34            7876
           54.35            7820
           54.36            7728
           54.37            7680
           54.38            7724
           54.39            7636
            54.4            7616
           54.41            7532
           54.42            7536
           54.43            7468
           54.44            7308
           54.45            7344
           54.46            7196
           54.47            7160
           54.48            7096
           54.49            6960
            54.5            6960
           54.51            6872
           54.52            6824
           54.53            6796
           54.54            6768
           54.55            6812
           54.56            6772
           54.57            6840
           54.58            6760
           54.59            6776
            54.6            6796
           54.61            6820
           54.62            6844
           54.63            6732
           54.64            6756
           54.65            6640
           54.66            6752
           54.67            6756
           54.68            6704
           54.69            6668
            54.7            6628
           54.71            6580
           54.72            6556
           54.73            6424
           54.74            6420
           54.75            6292
           54.76            6244
           54.77            6236
           54.78            6156
           54.79            6164
            54.8            6228
           54.81            6192
           54.82            6204
           54.83            6144
           54.84            6188
           54.85            6160
           54.86            6196
           54.87            6268
           54.88            6276
           54.89            6324
            54.9            6360
           54.91            6304
           54.92            6264
           54.93            6300
           54.94            6380
           54.95            6276
           54.96            6352
           54.97            6404
           54.98            6456
           54.99            6488
              55            6592
           55.01            6632
           55.02            6728
           55.03            6816
           55.04            6760
           55.05            6924
           55.06            6952
           55.07            6896
           55.08            6868
           55.09            6844
            55.1            6752
           55.11            6660
           55.12            6664
           55.13            6604
           55.14            6576
           55.15            6612
           55.16            6580
           55.17            6624
           55.18            6680
           55.19            6632
            55.2            6652
           55.21            6696
           55.22            6832
           55.23            6880
           55.24            7120
           55.25            7216
           55.26            7348
           55.27            7556
           55.28            7744
           55.29            7976
            55.3            8128
           55.31            8056
           55.32            8196
           55.33            8220
           55.34            8188
           55.35            8080
           55.36            8116
           55.37            8040
           55.38            8116
           55.39            8208
            55.4            8228
           55.41            8260
           55.42            8204
           55.43            8280
           55.44            8336
           55.45            8280
           55.46            8328
           55.47            8316
           55.48            8360
           55.49            8340
            55.5            8228
           55.51            8212
           55.52            8148
           55.53            8028
           55.54            7980
           55.55            7784
           55.56            7716
           55.57            7592
           55.58            7624
           55.59            7496
            55.6            7452
           55.61            7244
           55.62            7296
           55.63            7280
           55.64            7332
           55.65            7284
           55.66            7396
           55.67            7392
           55.68            7452
           55.69            7400
            55.7            7336
           55.71            7408
           55.72            7384
           55.73            7332
           55.74            7208
           55.75            7204
           55.76            7204
           55.77            7076
           55.78            7112
           55.79            7016
            55.8            6928
           55.81            7020
           55.82            6888
           55.83            6880
           55.84            6908
           55.85            6820
           55.86            6820
           55.87            6776
           55.88            6804
           55.89            6800
            55.9            6896
           55.91            6868
           55.92            6892
           55.93            6944
           55.94            6884
           55.95            6912
           55.96            6924
           55.97            6908
           55.98            6972
           55.99            7040
              56            7052
           56.01            7176
           56.02            7188
           56.03            7376
           56.04            7348
           56.05            7412
           56.06            7364
           56.07            7360
           56.08            7340
           56.09            7268
            56.1            7240
           56.11            7120
           56.12            6940
           56.13            6900
           56.14            6808
           56.15            6704
           56.16            6704
           56.17            6536
           56.18            6472
           56.19            6484
            56.2            6540
           56.21            6460
           56.22            6436
           56.23            6484
           56.24            6440
           56.25            6404
           56.26            6404
           56.27            6472
           56.28            6404
           56.29            6500
            56.3            6572
           56.31            6564
           56.32            6676
           56.33            6660
           56.34            6700
           56.35            6752
           56.36            6876
           56.37            6876
           56.38            6928
           56.39            6984
            56.4            7196
           56.41            7208
           56.42            7240
           56.43            7168
           56.44            7240
           56.45            7284
           56.46            7260
           56.47            7196
           56.48            7324
           56.49            7168
            56.5            7116
           56.51            7116
           56.52            7096
           56.53            7084
           56.54            7164
           56.55            7040
           56.56            7064
           56.57            7020
           56.58            7100
           56.59            7164
            56.6            7160
           56.61            7132
           56.62            7192
           56.63            7080
           56.64            7160
           56.65            7188
           56.66            7356
           56.67            7360
           56.68            7480
           56.69            7600
            56.7            7628
           56.71            7536
           56.72            7448
           56.73            7452
           56.74            7428
           56.75            7260
           56.76            7124
           56.77            7108
           56.78            6988
           56.79            6916
            56.8            6944
           56.81            6968
           56.82            6928
           56.83            6984
           56.84            7108
           56.85            7100
           56.86            7220
           56.87            7328
           56.88            7444
           56.89            7336
            56.9            7336
           56.91            7300
           56.92            7300
           56.93            7220
           56.94            7092
           56.95            7084
           56.96            7048
           56.97            7072
           56.98            7200
           56.99            7088
              57            7272
           57.01            7428
           57.02            7580
           57.03            7556
           57.04            7764
           57.05            7808
           57.06            7868
           57.07            7920
           57.08            7804
           57.09            7764
            57.1            7588
           57.11            7420
           57.12            7468
           57.13            7340
           57.14            7192
           57.15            7268
           57.16            7252
           57.17            7308
           57.18            7356
           57.19            7360
            57.2            7364
           57.21            7368
           57.22            7376
           57.23            7368
           57.24            7352
           57.25            7236
           57.26            7244
           57.27            7096
           57.28            7116
           57.29            7012
            57.3            7004
           57.31            6948
           57.32            6904
           57.33            6916
           57.34            6960
           57.35            6784
           57.36            6860
           57.37            6852
           57.38            6960
           57.39            6956
            57.4            6976
           57.41            6988
           57.42            7028
           57.43            6996
           57.44            7004
           57.45            7080
           57.46            7124
           57.47            7180
           57.48            7264
           57.49            7136
            57.5            7112
           57.51            7028
           57.52            7024
           57.53            6868
           57.54            6784
           57.55            6780
           57.56            6732
           57.57            6616
           57.58            6640
           57.59            6632
            57.6            6636
           57.61            6576
           57.62            6584
           57.63            6684
           57.64            6600
           57.65            6528
           57.66            6472
           57.67            6400
           57.68            6408
           57.69            6360
            57.7            6364
           57.71            6380
           57.72            6348
           57.73            6388
           57.74            6416
           57.75            6412
           57.76            6524
           57.77            6408
           57.78            6540
           57.79            6592
            57.8            6684
           57.81            6720
           57.82            6732
           57.83            6712
           57.84            6748
           57.85            6816
           57.86            6780
           57.87            6832
           57.88            6804
           57.89            6872
            57.9            6852
           57.91            6884
           57.92            6952
           57.93            6944
           57.94            6996
           57.95            7060
           57.96            7064
           57.97            7104
           57.98            6988
           57.99            6956
              58            6972
           58.01            6932
           58.02            6912
           58.03            6828
           58.04            6704
           58.05            6784
           58.06            6836
           58.07            6804
           58.08            6780
           58.09            6744
            58.1            6800
           58.11            6828
           58.12            6872
           58.13            6916
           58.14            7028
           58.15            7056
           58.16            7136
           58.17            7128
           58.18            7184
           58.19            7276
            58.2            7308
           58.21            7264
           58.22            7220
           58.23            7136
           58.24            7104
           58.25            7104
           58.26            7096
           58.27            6984
           58.28            7036
           58.29            6956
            58.3            6912
           58.31            6924
           58.32            7032
           58.33            7092
           58.34            6996
           58.35            7124
           58.36            7132
           58.37            7260
           58.38            7272
           58.39            7488
            58.4            7496
           58.41            7664
           58.42            7844
           58.43            7996
           58.44            8008
           58.45            8048
           58.46            8040
           58.47            7988
           58.48            7900
           58.49            7824
            58.5            7824
           58.51            7680
           58.52            7628
           58.53            7632
           58.54            7548
           58.55            7376
           58.56            7344
           58.57            7156
           58.58            7020
           58.59            7040
            58.6            6940
           58.61            6880
           58.62            6828
           58.63            6784
           58.64            6744
           58.65            6796
           58.66            6776
           58.67            6696
           58.68            6684
           58.69            6712
            58.7            6632
           58.71            6640
           58.72            6612
           58.73            6580
           58.74            6668
           58.75            6596
           58.76            6660
           58.77            6664
           58.78            6688
           58.79            6680
            58.8            6628
           58.81            6744
           58.82            6692
           58.83            6688
           58.84            6548
           58.85            6480
           58.86            6536
           58.87            6500
           58.88            6556
           58.89            6576
            58.9            6508
           58.91            6604
           58.92            6624
           58.93            6644
           58.94            6684
           58.95            6712
           58.96            6716
           58.97            6732
           58.98            6784
           58.99            6788
              59            6808
           59.01            6700
           59.02            6732
           59.03            6632
           59.04            6644
           59.05            6584
           59.06            6596
           59.07            6468
           59.08            6520
           59.09            6404
            59.1            6484
           59.11            6448
           59.12            6372
           59.13            6396
           59.14            6388
           59.15            6312
           59.16            6312
           59.17            6308
           59.18            6336
           59.19            6316
            59.2            6364
           59.21            6340
           59.22            6416
           59.23            6488
           59.24            6456
           59.25            6544
           59.26            6588
           59.27            6568
           59.28            6508
           59.29            6488
            59.3            6424
           59.31            6512
           59.32            6424
           59.33            6448
           59.34            6424
           59.35            6364
           59.36            6372
           59.37            6512
           59.38            6504
           59.39            6552
            59.4            6488
           59.41            6592
           59.42            6648
           59.43            6652
           59.44            6764
           59.45            6764
           59.46            6840
           59.47            6860
           59.48            6808
           59.49            6808
            59.5            6828
           59.51            6836
           59.52            6860
           59.53            6880
           59.54            6896
           59.55            6884
           59.56            6928
           59.57            6932
           59.58            6912
           59.59            6904
            59.6            6888
           59.61            6972
           59.62            6916
           59.63            6900
           59.64            6892
           59.65            6820
           59.66            6788
           59.67            6744
           59.68            6708
           59.69            6716
            59.7            6740
           59.71            6704
           59.72            6672
           59.73            6752
           59.74            6652
           59.75            6748
           59.76            6788
           59.77            6816
           59.78            6936
           59.79            6792
            59.8            6848
           59.81            6808
           59.82            6728
           59.83            6748
           59.84            6692
           59.85            6564
           59.86            6568
           59.87            6664
           59.88            6564
           59.89            6472
            59.9            6504
           59.91            6420
           59.92            6456
           59.93            6396
           59.94            6484
           59.95            6420
           59.96            6500
           59.97            6528
           59.98            6484
           59.99            6496
              60            6496
           60.01            6544
           60.02            6640
           60.03            6648
           60.04            6584
           60.05            6552
           60.06            6548
           60.07            6604
           60.08            6596
           60.09            6620
            60.1            6708
           60.11            6796
           60.12            6824
           60.13            6800
           60.14            6824
           60.15            6788
           60.16            6784
           60.17            6700
           60.18            6868
           60.19            6752
            60.2            6772
           60.21            6756
           60.22            6796
           60.23            6732
           60.24            6748
           60.25            6720
           60.26            6740
           60.27            6644
           60.28            6684
           60.29            6608
            60.3            6584
           60.31            6604
           60.32            6512
           60.33            6548
           60.34            6552
           60.35            6608
           60.36            6612
           60.37            6592
           60.38            6624
           60.39            6716
            60.4            6752
           60.41            6764
           60.42            6884
           60.43            7056
           60.44            7068
           60.45            7184
           60.46            7140
           60.47            7124
           60.48            7140
           60.49            7024
            60.5            7020
           60.51            7056
           60.52            7004
           60.53            7124
           60.54            7168
           60.55            7240
           60.56            7252
           60.57            7348
           60.58            7440
           60.59            7560
            60.6            7644
           60.61            7788
           60.62            7888
           60.63            7804
           60.64            7856
           60.65            7816
           60.66            7712
           60.67            7552
           60.68            7388
           60.69            7332
            60.7            7136
           60.71            7024
           60.72            7088
           60.73            7008
           60.74            7012
           60.75            6980
           60.76            7048
           60.77            6976
           60.78            7024
           60.79            7032
            60.8            7092
           60.81            6992
           60.82            6908
           60.83            6928
           60.84            6928
           60.85            6960
           60.86            6940
           60.87            6892
           60.88            6952
           60.89            7000
            60.9            6936
           60.91            7004
           60.92            7052
           60.93            7096
           60.94            7276
           60.95            7268
           60.96            7380
           60.97            7264
           60.98            7224
           60.99            7244
              61            7084
           61.01            6980
           61.02            6944
           61.03            6848
           61.04            6844
           61.05            6804
           61.06            6764
           61.07            6720
           61.08            6744
           61.09            6692
            61.1            6700
           61.11            6712
           61.12            6984
           61.13            6852
           61.14            6948
           61.15            6908
           61.16            7032
           61.17            7092
           61.18            7244
           61.19            7176
            61.2            7276
           61.21            7148
           61.22            7132
           61.23            7040
           61.24            6972
           61.25            6932
           61.26            6816
           61.27            6788
           61.28            6648
           61.29            6600
            61.3            6496
           61.31            6576
           61.32            6496
           61.33            6396
           61.34            6468
           61.35            6440
           61.36            6324
           61.37            6424
           61.38            6484
           61.39            6376
            61.4            6464
           61.41            6488
           61.42            6540
           61.43            6620
           61.44            6696
           61.45            6776
           61.46            6804
           61.47            6852
           61.48            6840
           61.49            6932
            61.5            6888
           61.51            6948
           61.52            6896
           61.53            6884
           61.54            6864
           61.55            6740
           61.56            6724
           61.57            6656
           61.58            6624
           61.59            6516
            61.6            6512
           61.61            6516
           61.62            6560
           61.63            6608
           61.64            6524
           61.65            6604
           61.66            6544
           61.67            6484
           61.68            6572
           61.69            6672
            61.7            6688
           61.71            6716
           61.72            6700
           61.73            6776
           61.74            6828
           61.75            6912
           61.76            7028
           61.77            7060
           61.78            7160
           61.79            7080
            61.8            7036
           61.81            6948
           61.82            6940
           61.83            6904
           61.84            6880
           61.85            6864
           61.86            6840
           61.87            6800
           61.88            6852
           61.89            6844
            61.9            6924
           61.91            6876
           61.92            6932
           61.93            7028
           61.94            7084
           61.95            7100
           61.96            7128
           61.97            7132
           61.98            7076
           61.99            6928
              62            6908
           62.01            6800
           62.02            6808
           62.03            6748
           62.04            6716
           62.05            6748
           62.06            6732
           62.07            6832
           62.08            6904
           62.09            6884
            62.1            6940
           62.11            6940
           62.12            7016
           62.13            7000
           62.14            7036
           62.15            6992
           62.16            6972
           62.17            6992
           62.18            6916
           62.19            6840
            62.2            6924
           62.21            6804
           62.22            6816
           62.23            6896
           62.24            6828
           62.25            6804
           62.26            6752
           62.27            6728
           62.28            6724
           62.29            6768
            62.3            6688
           62.31            6572
           62.32            6644
           62.33            6548
           62.34            6496
           62.35            6528
           62.36            6648
           62.37            6580
           62.38            6668
           62.39            6640
            62.4            6772
           62.41            6932
           62.42            6960
           62.43            7044
           62.44            7084
           62.45            7124
           62.46            7148
           62.47            7124
           62.48            7192
           62.49            7228
            62.5            7136
           62.51            7172
           62.52            7304
           62.53            7200
           62.54            7172
           62.55            7072
           62.56            7076
           62.57            7092
           62.58            7092
           62.59            7088
            62.6            7060
           62.61            7060
           62.62            7056
           62.63            6964
           62.64            6896
           62.65            6844
           62.66            6720
           62.67            6704
           62.68            6616
           62.69            6532
            62.7            6608
           62.71            6568
           62.72            6564
           62.73            6464
           62.74            6472
           62.75            6436
           62.76            6384
           62.77            6336
           62.78            6404
           62.79            6320
            62.8            6352
           62.81            6308
           62.82            6376
           62.83            6332
           62.84            6356
           62.85            6320
           62.86            6344
           62.87            6328
           62.88            6364
           62.89            6308
            62.9            6308
           62.91            6276
           62.92            6384
           62.93            6348
           62.94            6356
           62.95            6356
           62.96            6344
           62.97            6356
           62.98            6352
           62.99            6416
              63            6400
           63.01            6352
           63.02            6280
           63.03            6376
           63.04            6384
           63.05            6368
           63.06            6372
           63.07            6420
           63.08            6420
           63.09            6476
            63.1            6508
           63.11            6536
           63.12            6512
           63.13            6620
           63.14            6704
           63.15            6756
           63.16            6724
           63.17            6740
           63.18            6768
           63.19            6776
            63.2            6860
           63.21            6788
           63.22            6844
           63.23            6824
           63.24            6856
           63.25            6844
           63.26            6824
           63.27            6764
           63.28            6964
           63.29            6776
            63.3            6876
           63.31            6900
           63.32            6992
           63.33            7004
           63.34            7136
           63.35            7284
           63.36            7288
           63.37            7472
           63.38            7648
           63.39            7808
            63.4            7940
           63.41            8048
           63.42            8104
           63.43            8128
           63.44            8028
           63.45            7996
           63.46            7924
           63.47            7808
           63.48            7748
           63.49            7664
            63.5            7504
           63.51            7564
           63.52            7456
           63.53            7468
           63.54            7400
           63.55            7404
           63.56            7400
           63.57            7476
           63.58            7388
           63.59            7412
            63.6            7304
           63.61            7208
           63.62            7188
           63.63            7052
           63.64            6992
           63.65            6928
           63.66            6908
           63.67            6832
           63.68            6820
           63.69            6828
            63.7            6788
           63.71            6792
           63.72            6880
           63.73            6780
           63.74            6780
           63.75            6800
           63.76            6788
           63.77            6796
           63.78            6748
           63.79            6748
            63.8            6740
           63.81            6688
           63.82            6628
           63.83            6560
           63.84            6536
           63.85            6620
           63.86            6500
           63.87            6516
           63.88            6572
           63.89            6452
            63.9            6512
           63.91            6448
           63.92            6364
           63.93            6460
           63.94            6452
           63.95            6420
           63.96            6428
           63.97            6360
           63.98            6524
           63.99            6552
              64            6484
           64.01            6448
           64.02            6464
           64.03            6516
           64.04            6488
           64.05            6440
           64.06            6560
           64.07            6636
           64.08            6672
           64.09            6660
            64.1            6672
           64.11            6640
           64.12            6716
           64.13            6544
           64.14            6580
           64.15            6540
           64.16            6460
           64.17            6436
           64.18            6464
           64.19            6352
            64.2            6332
           64.21            6304
           64.22            6288
           64.23            6288
           64.24            6264
           64.25            6172
           64.26            6180
           64.27            6172
           64.28            6088
           64.29            6152
            64.3            6164
           64.31            6116
           64.32            6092
           64.33            6020
           64.34            6024
           64.35            6048
           64.36            6056
           64.37            6032
           64.38            6032
           64.39            6060
            64.4            5972
           64.41            6048
           64.42            6064
           64.43            6072
           64.44            6072
           64.45            6044
           64.46            6060
           64.47            6044
           64.48            6076
           64.49            6100
            64.5            6108
           64.51            6144
           64.52            6220
           64.53            6276
           64.54            6216
           64.55            6252
           64.56            6360
           64.57            6388
           64.58            6380
           64.59            6456
            64.6            6492
           64.61            6476
           64.62            6488
           64.63            6624
           64.64            6500
           64.65            6584
           64.66            6540
           64.67            6592
           64.68            6572
           64.69            6648
            64.7            6696
           64.71            6660
           64.72            6740
           64.73            6688
           64.74            6592
           64.75            6556
           64.76            6504
           64.77            6580
           64.78            6556
           64.79            6488
            64.8            6612
           64.81            6568
           64.82            6504
           64.83            6556
           64.84            6648
           64.85            6680
           64.86            6696
           64.87            6704
           64.88            6732
           64.89            6584
            64.9            6656
           64.91            6528
           64.92            6616
           64.93            6596
           64.94            6600
           64.95            6544
           64.96            6592
           64.97            6652
           64.98            6628
           64.99            6664
              65            6708
           65.01            6736
           65.02            6748
           65.03            6840
           65.04            6744
           65.05            6780
           65.06            6716
           65.07            6720
           65.08            6664
           65.09            6460
            65.1            6504
           65.11            6380
           65.12            6304
           65.13            6388
           65.14            6344
           65.15            6328
           65.16            6276
           65.17            6328
           65.18            6300
           65.19            6292
            65.2            6384
           65.21            6312
           65.22            6392
           65.23            6224
           65.24            6316
           65.25            6404
           65.26            6412
           65.27            6368
           65.28            6308
           65.29            6328
            65.3            6380
           65.31            6400
           65.32            6472
           65.33            6400
           65.34            6472
           65.35            6500
           65.36            6452
           65.37            6452
           65.38            6548
           65.39            6448
            65.4            6452
           65.41            6508
           65.42            6528
           65.43            6560
           65.44            6472
           65.45            6400
           65.46            6344
           65.47            6272
           65.48            6328
           65.49            6360
            65.5            6316
           65.51            6244
           65.52            6260
           65.53            6332
           65.54            6256
           65.55            6276
           65.56            6224
           65.57            6364
           65.58            6372
           65.59            6256
            65.6            6312
           65.61            6248
           65.62            6264
           65.63            6240
           65.64            6228
           65.65            6260
           65.66            6236
           65.67            6236
           65.68            6308
           65.69            6204
            65.7            6200
           65.71            6200
           65.72            6232
           65.73            6068
           65.74            6096
           65.75            6184
           65.76            6172
           65.77            6164
           65.78            6220
           65.79            6288
            65.8            6328
           65.81            6272
           65.82            6304
           65.83            6308
           65.84            6296
           65.85            6372
           65.86            6388
           65.87            6368
           65.88            6288
           65.89            6284
            65.9            6344
           65.91            6348
           65.92            6308
           65.93            6300
           65.94            6300
           65.95            6292
           65.96            6212
           65.97            6312
           65.98            6292
           65.99            6224
              66            6252
           66.01            6352
           66.02            6332
           66.03            6292
           66.04            6288
           66.05            6336
           66.06            6372
           66.07            6376
           66.08            6432
           66.09            6376
            66.1            6420
           66.11            6352
           66.12            6328
           66.13            6440
           66.14            6660
           66.15            6496
           66.16            6568
           66.17            6524
           66.18            6592
           66.19            6524
            66.2            6612
           66.21            6536
           66.22            6572
           66.23            6500
           66.24            6548
           66.25            6584
           66.26            6636
           66.27            6644
           66.28            6780
           66.29            6812
            66.3            6828
           66.31            6956
           66.32            6944
           66.33            6960
           66.34            6888
           66.35            6840
           66.36            6840
           66.37            6844
           66.38            6700
           66.39            6724
            66.4            6640
           66.41            6572
           66.42            6568
           66.43            6520
           66.44            6500
           66.45            6376
           66.46            6356
           66.47            6372
           66.48            6352
           66.49            6292
            66.5            6260
           66.51            6292
           66.52            6260
           66.53            6200
           66.54            6220
           66.55            6180
           66.56            6204
           66.57            6132
           66.58            6168
           66.59            6076
            66.6            6076
           66.61            6004
           66.62            5988
           66.63            6116
           66.64            5960
           66.65            6004
           66.66            6000
           66.67            5984
           66.68            5940
           66.69            6004
            66.7            6020
           66.71            5988
           66.72            5984
           66.73            5996
           66.74            5940
           66.75            6040
           66.76            6004
           66.77            6016
           66.78            6080
           66.79            6116
            66.8            6124
           66.81            6104
           66.82            6172
           66.83            6168
           66.84            6220
           66.85            6184
           66.86            6184
           66.87            6180
           66.88            6092
           66.89            6108
            66.9            6168
           66.91            6252
           66.92            6216
           66.93            6320
           66.94            6384
           66.95            6308
           66.96            6400
           66.97            6416
           66.98            6404
           66.99            6388
              67            6464
           67.01            6504
           67.02            6500
           67.03            6464
           67.04            6624
           67.05            6676
           67.06            6688
           67.07            6620
           67.08            6624
           67.09            6628
            67.1            6544
           67.11            6524
           67.12            6480
           67.13            6440
           67.14            6448
           67.15            6428
           67.16            6444
           67.17            6440
           67.18            6424
           67.19            6400
            67.2            6556
           67.21            6532
           67.22            6624
           67.23            6660
           67.24            6704
           67.25            6656
           67.26            6660
           67.27            6568
           67.28            6724
           67.29            6632
            67.3            6752
           67.31            6628
           67.32            6640
           67.33            6632
           67.34            6664
           67.35            6688
           67.36            6732
           67.37            6688
           67.38            6632
           67.39            6652
            67.4            6692
           67.41            6620
           67.42            6592
           67.43            6544
           67.44            6452
           67.45            6416
           67.46            6368
           67.47            6344
           67.48            6192
           67.49            6188
            67.5            6240
           67.51            6256
           67.52            6272
           67.53            6324
           67.54            6376
           67.55            6412
           67.56            6348
           67.57            6484
           67.58            6404
           67.59            6248
            67.6            6224
           67.61            6184
           67.62            6172
           67.63            6084
           67.64            6080
           67.65            6068
           67.66            6092
           67.67            6004
           67.68            6028
           67.69            5944
            67.7            6008
           67.71            6064
           67.72            6092
           67.73            6032
           67.74            5976
           67.75            5996
           67.76            6028
           67.77            5992
           67.78            5940
           67.79            5872
            67.8            5916
           67.81            5824
           67.82            5888
           67.83            5892
           67.84            5904
           67.85            5912
           67.86            5948
           67.87            5980
           67.88            5992
           67.89            6000
            67.9            5988
           67.91            5988
           67.92            5956
           67.93            6068
           67.94            5840
           67.95            5912
           67.96            5944
           67.97            5868
           67.98            5904
           67.99            5820
              68            5792
           68.01            5788
           68.02            5724
           68.03            5708
           68.04            5772
           68.05            5752
           68.06            5736
           68.07            5708
           68.08            5788
           68.09            5676
            68.1            5640
           68.11            5736
           68.12            5724
           68.13            5640
           68.14            5644
           68.15            5608
           68.16            5740
           68.17            5696
           68.18            5664
           68.19            5640
            68.2            5636
           68.21            5632
           68.22            5672
           68.23            5612
           68.24            5652
           68.25            5792
           68.26            5796
           68.27            5808
           68.28            5776
           68.29            5844
            68.3            5852
           68.31            5824
           68.32            5788
           68.33            5668
           68.34            5764
           68.35            5772
           68.36            5608
           68.37            5660
           68.38            5624
           68.39            5612
            68.4            5584
           68.41            5624
           68.42            5608
           68.43            5556
           68.44            5604
           68.45            5620
           68.46            5608
           68.47            5708
           68.48            5672
           68.49            5820
            68.5            5788
           68.51            5708
           68.52            5624
           68.53            5496
           68.54            5476
           68.55            5368
           68.56            5280
           68.57            5328
           68.58            5200
           68.59            5300
            68.6            5356
           68.61            5332
           68.62            5384
           68.63            5484
           68.64            5520
           68.65            5456
           68.66            5476
           68.67            5404
           68.68            5444
           68.69            5348
            68.7            5248
           68.71            5256
           68.72            5152
           68.73            5032
           68.74            5088
           68.75            4960
           68.76            4984
           68.77            4912
           68.78            4936
           68.79            4924
            68.8            4980
           68.81            4896
           68.82            5016
           68.83            4912
           68.84            4916
           68.85            4932
           68.86            4848
           68.87            4836
           68.88            4836
           68.89            4768
            68.9            4688
           68.91            4680
           68.92            4608
           68.93            4568
           68.94            4568
           68.95            4508
           68.96            4476
           68.97            4508
           68.98            4436
           68.99            4436
              69            4444
           69.01            4424
           69.02            4376
           69.03            4340
           69.04            4356
           69.05            4264
           69.06            4324
           69.07            4288
           69.08            4312
           69.09            4228
            69.1            4316
           69.11            4376
           69.12            4416
           69.13            4456
           69.14            4412
           69.15            4492
           69.16            4396
           69.17            4408
           69.18            4432
           69.19            4328
            69.2            4360
           69.21            4280
           69.22            4236
           69.23            4124
           69.24            4084
           69.25            3988
           69.26            3944
           69.27            3964
           69.28            4000
           69.29            3952
            69.3            3936
           69.31            3916
           69.32            3884
           69.33            3824
           69.34            3824
           69.35            3816
           69.36            3780
           69.37            3792
           69.38            3700
           69.39            3628
            69.4            3676
           69.41            3624
           69.42            3628
           69.43            3592
           69.44            3600
           69.45            3576
           69.46            3576
           69.47            3480
           69.48            3540
           69.49            3496
            69.5            3468
           69.51            3440
           69.52            3452
           69.53            3404
           69.54            3420
           69.55            3444
           69.56            3440
           69.57            3424
           69.58            3428
           69.59            3364
            69.6            3364
           69.61            3328
           69.62            3316
           69.63            3392
           69.64            3256
           69.65            3260
           69.66            3232
           69.67            3196
           69.68            3216
           69.69            3132
            69.7            3136
           69.71            3140
           69.72            3048
           69.73            3116
           69.74            3068
           69.75            3064
           69.76            3052
           69.77            2992
           69.78            2996
           69.79            2960
            69.8            2956
           69.81            3048
           69.82            3016
           69.83            2948
           69.84            2968
           69.85            2976
           69.86            2908
           69.87            2940
           69.88            2984
           69.89            2880
            69.9            2936
           69.91            2936
           69.92            2824
           69.93            2848
           69.94            2840
           69.95            2796
           69.96            2832
           69.97            2804
           69.98            2812
           69.99            2824
              70            2828
           70.01            2864
           70.02            2896
           70.03            2924
           70.04            2884
           70.05            2864
           70.06            2868
           70.07            2812
           70.08            2800
           70.09            2748
            70.1            2660
           70.11            2628
           70.12            2600
           70.13            2548
           70.14            2548
           70.15            2560
           70.16            2496
           70.17            2500
           70.18            2516
           70.19            2416
            70.2            2420
           70.21            2456
           70.22            2440
           70.23            2380
           70.24            2360
           70.25            2312
           70.26            2256
           70.27            2248
           70.28            2204
           70.29            2232
            70.3            2172
           70.31            2136
           70.32            2160
           70.33            2128
           70.34            2044
           70.35            2044
           70.36            2024
           70.37            1996
           70.38            1996
           70.39            1952
            70.4            1944
           70.41            1892
           70.42            1940
           70.43            1880
           70.44            1888
           70.45            1876
           70.46            1860
           70.47            1840
           70.48            1844
           70.49            1832
            70.5            1820
           70.51            1712
           70.52            1776
           70.53            1748
           70.54            1740
           70.55            1684
           70.56            1720
           70.57            1664
           70.58            1636
           70.59            1620
            70.6            1616
           70.61            1588
           70.62            1564
           70.63            1556
           70.64            1588
           70.65            1540
           70.66            1528
           70.67            1476
           70.68            1496
           70.69            1452
            70.7            1456
           70.71            1464
           70.72            1428
           70.73            1408
           70.74            1404
           70.75            1404
           70.76            1384
           70.77            1360
           70.78            1312
           70.79            1304
            70.8            1308
           70.81            1268
           70.82            1256
           70.83            1256
           70.84            1220
           70.85            1196
           70.86            1160
           70.87            1152
           70.88            1176
           70.89            1104
            70.9            1100
           70.91            1108
           70.92            1092
           70.93            1084
           70.94            1076
           70.95            1068
           70.96            1040
           70.97            1044
           70.98            1020
           70.99            1004
              71            1016
           71.01             996
           71.02             988
           71.03             976
           71.04             952
           71.05             952
           71.06             940
           71.07             896
           71.08             872
           71.09             888
            71.1             856
           71.11             820
           71.12             848
           71.13             840
           71.14             824
           71.15             816
           71.16             792
           71.17             784
           71.18             780
           71.19             744
            71.2             768
           71.21             748
           71.22             696
           71.23             720
           71.24             712
           71.25             716
           71.26             696
           71.27             664
           71.28             664
           71.29             680
            71.3             696
           71.31             604
           71.32             580
           71.33             588
           71.34             528
           71.35             512
           71.36             484
           71.37             508
           71.38             524
           71.39             516
            71.4             552
           71.41             528
           71.42             520
           71.43             484
           71.44             448
           71.45             328
           71.46             220
           71.47             204
           71.48             204
           71.49             204
            71.5             204
           71.51             204
           71.52             204
           71.53             204
           71.54             204
           71.55             204
           71.56             204
           71.57             204
           71.58             204
           71.59             204
            71.6             204
           71.61             204
           71.62             204
           71.63             204
           71.64             204
           71.65             204
           71.66             204
           71.67             204
           71.68             204
           71.69             204
            71.7             204
           71.71             204
           71.72             204
           71.73             204
           71.74             204
           71.75             204
           71.76             204
           71.77             204
           71.78             204
           71.79             204
            71.8             204
           71.81             204
           71.82             204
           71.83             204
           71.84             204
           71.85             204
           71.86             204
           71.87             204
           71.88             204
           71.89             204
            71.9             204
           71.91             204
           71.92             204
           71.93             204
           71.94             204
           71.95             204
           71.96             204
           71.97             204
           71.98             204
