# Supplementary material for: Coordination nano-space as stage of hydrogen ortho–para conversion
Source: R Soc Open Sci. 2015 Jul 29;2(7):150006. doi: 10.1098/rsos.150006 (PMC4632575; doi:10.1098/rsos.150006)
Supplement: This zipped folder contains the supplementaly informantion (PDF) and raw data of SR powder diffraction and Raman spectrum. The raw data are organised into a folder structure with README.txt files used to provide guidance on the contents. [file rsos150006supp1.zip › Suppl_data_and_info/Powder_Diffraction_Data/Degass/degas_65K_051104A.dat]

            0.01            5468
            0.02            3084
            0.03            1888
            0.04            1304
            0.05             872
            0.06             564
            0.07             436
            0.08             380
            0.09             344
             0.1             380
            0.11             364
            0.12             348
            0.13             328
            0.14             344
            0.15             360
            0.16             340
            0.17             332
            0.18             332
            0.19             344
             0.2             356
            0.21             324
            0.22             344
            0.23             340
            0.24             340
            0.25             328
            0.26             348
            0.27             360
            0.28             344
            0.29             344
             0.3             344
            0.31             332
            0.32             352
            0.33             376
            0.34             340
            0.35             356
            0.36             360
            0.37             328
            0.38             344
            0.39             328
             0.4             324
            0.41             360
            0.42             340
            0.43             364
            0.44             336
            0.45             352
            0.46             340
            0.47             348
            0.48             372
            0.49             348
             0.5             344
            0.51             360
            0.52             340
            0.53             320
            0.54             344
            0.55             328
            0.56             356
            0.57             336
            0.58             328
            0.59             324
             0.6             352
            0.61             348
            0.62             328
            0.63             340
            0.64             340
            0.65             340
            0.66             364
            0.67             352
            0.68             340
            0.69             360
             0.7             348
            0.71             364
            0.72             364
            0.73             332
            0.74             344
            0.75             336
            0.76             348
            0.77             372
            0.78             352
            0.79             344
             0.8             316
            0.81             320
            0.82             328
            0.83             324
            0.84             348
            0.85             340
            0.86             348
            0.87             364
            0.88             336
            0.89             360
             0.9             348
            0.91             348
            0.92             360
            0.93             344
            0.94             344
            0.95             356
            0.96             336
            0.97             336
            0.98             360
            0.99             364
               1             364
            1.01             356
            1.02             356
            1.03             376
            1.04             368
            1.05             368
            1.06             368
            1.07             396
            1.08             384
            1.09             408
             1.1             440
            1.11             452
            1.12             480
            1.13             528
            1.14             576
            1.15             616
            1.16             664
            1.17             668
            1.18             744
            1.19             780
             1.2             836
            1.21             856
            1.22             884
            1.23             924
            1.24             952
            1.25            1016
            1.26            1012
            1.27            1028
            1.28            1076
            1.29            1124
             1.3            1152
            1.31            1144
            1.32            1212
            1.33            1264
            1.34            1280
            1.35            1344
            1.36            1320
            1.37            1404
            1.38            1408
            1.39            1400
             1.4            1436
            1.41            1496
            1.42            1472
            1.43            1484
            1.44            1592
            1.45            1584
            1.46            1600
            1.47            1636
            1.48            1660
            1.49            1632
             1.5            1620
            1.51            1700
            1.52            1692
            1.53            1740
            1.54            1736
            1.55            1764
            1.56            1828
            1.57            1804
            1.58            1844
            1.59            1804
             1.6            1844
            1.61            1832
            1.62            1896
            1.63            1888
            1.64            1872
            1.65            1880
            1.66            1876
            1.67            1884
            1.68            1912
            1.69            1920
             1.7            1912
            1.71            1916
            1.72            1976
            1.73            1940
            1.74            2000
            1.75            2032
            1.76            2028
            1.77            2028
            1.78            2024
            1.79            2072
             1.8            2084
            1.81            2088
            1.82            2188
            1.83            2228
            1.84            2216
            1.85            2284
            1.86            2348
            1.87            2348
            1.88            2404
            1.89            2436
             1.9            2472
            1.91            2572
            1.92            2608
            1.93            2680
            1.94            2728
            1.95            2824
            1.96            2900
            1.97            3056
            1.98            3140
            1.99            3240
               2            3400
            2.01            3564
            2.02            3708
            2.03            3808
            2.04            3984
            2.05            4124
            2.06            4176
            2.07            4308
            2.08            4416
            2.09            4544
             2.1            4560
            2.11            4616
            2.12            4764
            2.13            4840
            2.14            4860
            2.15            5072
            2.16            5056
            2.17            5052
            2.18            5132
            2.19            5168
             2.2            5160
            2.21            5184
            2.22            5184
            2.23            5216
            2.24            5300
            2.25            5264
            2.26            5312
            2.27            5412
            2.28            5432
            2.29            5436
             2.3            5420
            2.31            5484
            2.32            5376
            2.33            5468
            2.34            5508
            2.35            5496
            2.36            5580
            2.37            5480
            2.38            5456
            2.39            5488
             2.4            5616
            2.41            5548
            2.42            5504
            2.43            5564
            2.44            5484
            2.45            5600
            2.46            5588
            2.47            5584
            2.48            5588
            2.49            5668
             2.5            5620
            2.51            5668
            2.52            5700
            2.53            5724
            2.54            5652
            2.55            5688
            2.56            5704
            2.57            5716
            2.58            5664
            2.59            5740
             2.6            5816
            2.61            5836
            2.62            5752
            2.63            5816
            2.64            5780
            2.65            5816
            2.66            5876
            2.67            5868
            2.68            5852
            2.69            5908
             2.7            5936
            2.71            5868
            2.72            5868
            2.73            5944
            2.74            5960
            2.75            5992
            2.76            5984
            2.77            6056
            2.78            6072
            2.79            6008
             2.8            6040
            2.81            6092
            2.82            6128
            2.83            6108
            2.84            6160
            2.85            6188
            2.86            6168
            2.87            6200
            2.88            6184
            2.89            6204
             2.9            6264
            2.91            6288
            2.92            6268
            2.93            6304
            2.94            6268
            2.95            6264
            2.96            6344
            2.97            6352
            2.98            6444
            2.99            6544
               3            6444
            3.01            6420
            3.02            6412
            3.03            6424
            3.04            6420
            3.05            6472
            3.06            6624
            3.07            6548
            3.08            6540
            3.09            6600
             3.1            6588
            3.11            6600
            3.12            6616
            3.13            6572
            3.14            6740
            3.15            6744
            3.16            6724
            3.17            6780
            3.18            6740
            3.19            6760
             3.2            6812
            3.21            6768
            3.22            6768
            3.23            6812
            3.24            6816
            3.25            6720
            3.26            6816
            3.27            6796
            3.28            6912
            3.29            6900
             3.3            6964
            3.31            6908
            3.32            6916
            3.33            6968
            3.34            6988
            3.35            7028
            3.36            7144
            3.37            7076
            3.38            7092
            3.39            7148
             3.4            7060
            3.41            7176
            3.42            7168
            3.43            7220
            3.44            7180
            3.45            7292
            3.46            7300
            3.47            7248
            3.48            7244
            3.49            7352
             3.5            7372
            3.51            7356
            3.52            7308
            3.53            7448
            3.54            7448
            3.55            7424
            3.56            7504
            3.57            7484
            3.58            7560
            3.59            7540
             3.6            7552
            3.61            7568
            3.62            7556
            3.63            7600
            3.64            7600
            3.65            7656
            3.66            7724
            3.67            7616
            3.68            7748
            3.69            7708
             3.7            7728
            3.71            7764
            3.72            7896
            3.73            7868
            3.74            8028
            3.75            7956
            3.76            7888
            3.77            7996
            3.78            7976
            3.79            7952
             3.8            8044
            3.81            8084
            3.82            8196
            3.83            8232
            3.84            8288
            3.85            8332
            3.86            8372
            3.87            8440
            3.88            8524
            3.89            8572
             3.9            8712
            3.91            8720
            3.92            8732
            3.93            8840
            3.94            9024
            3.95            9192
            3.96            9472
            3.97            9644
            3.98           10096
            3.99           10664
               4           11460
            4.01           13200
            4.02           16256
            4.03           22576
            4.04           35504
            4.05           58880
            4.06           91680
            4.07          111744
            4.08           92288
            4.09           56760
             4.1           32536
            4.11           20260
            4.12           15344
            4.13           13252
            4.14           12436
            4.15           12164
            4.16           12220
            4.17           12452
            4.18           12908
            4.19           13452
             4.2           13948
            4.21           14548
            4.22           15628
            4.23           17064
            4.24           19268
            4.25           23048
            4.26           29600
            4.27           42812
            4.28           71824
            4.29          136344
             4.3          275248
            4.31          544332
            4.32          905876
            4.33         1012372
            4.34          679076
            4.35          331328
            4.36          144220
            4.37           66928
            4.38           37556
            4.39           24916
             4.4           19148
            4.41           16156
            4.42           14484
            4.43           13480
            4.44           12680
            4.45           11948
            4.46           11728
            4.47           11396
            4.48           11104
            4.49           10972
             4.5           10744
            4.51           10524
            4.52           10492
            4.53           10376
            4.54           10260
            4.55           10292
            4.56           10088
            4.57            9932
            4.58           10024
            4.59           10048
             4.6            9940
            4.61            9864
            4.62            9864
            4.63            9812
            4.64            9980
            4.65            9908
            4.66            9856
            4.67            9884
            4.68            9848
            4.69            9876
             4.7            9788
            4.71            9888
            4.72            9892
            4.73            9940
            4.74            9836
            4.75            9880
            4.76            9936
            4.77            9984
            4.78            9988
            4.79           10040
             4.8           10052
            4.81           10064
            4.82           10060
            4.83           10052
            4.84           10156
            4.85           10164
            4.86           10228
            4.87           10172
            4.88           10252
            4.89           10224
             4.9           10264
            4.91           10328
            4.92           10420
            4.93           10280
            4.94           10368
            4.95           10416
            4.96           10508
            4.97           10544
            4.98           10628
            4.99           10640
               5           10640
            5.01           10700
            5.02           10716
            5.03           10764
            5.04           10896
            5.05           10852
            5.06           10952
            5.07           10964
            5.08           10880
            5.09           11068
             5.1           10988
            5.11           11056
            5.12           11268
            5.13           11260
            5.14           11280
            5.15           11312
            5.16           11300
            5.17           11312
            5.18           11468
            5.19           11556
             5.2           11628
            5.21           11696
            5.22           11732
            5.23           11736
            5.24           11840
            5.25           11804
            5.26           11912
            5.27           11944
            5.28           12144
            5.29           12112
             5.3           12132
            5.31           12320
            5.32           12400
            5.33           12456
            5.34           12624
            5.35           12656
            5.36           12744
            5.37           12756
            5.38           12824
            5.39           12876
             5.4           13000
            5.41           13084
            5.42           13192
            5.43           13344
            5.44           13452
            5.45           13548
            5.46           13688
            5.47           13692
            5.48           13840
            5.49           14048
             5.5           14208
            5.51           14500
            5.52           14656
            5.53           14636
            5.54           14920
            5.55           15200
            5.56           15452
            5.57           16036
            5.58           16364
            5.59           16988
             5.6           18172
            5.61           19188
            5.62           20272
            5.63           21412
            5.64           22336
            5.65           23252
            5.66           24500
            5.67           26680
            5.68           30104
            5.69           36128
             5.7           47972
            5.71           72704
            5.72          128892
            5.73          251388
            5.74          502416
            5.75          922440
            5.76         1286264
            5.77         1083932
            5.78          613676
            5.79          284200
             5.8          129804
            5.81           68608
            5.82           44480
            5.83           33596
            5.84           29396
            5.85           27136
            5.86           26888
            5.87           28044
            5.88           31080
            5.89           35876
             5.9           45128
            5.91           61164
            5.92           87352
            5.93          124192
            5.94          158144
            5.95          160864
            5.96          128568
            5.97           89036
            5.98           59500
            5.99           42664
               6           33936
            6.01           28936
            6.02           26144
            6.03           24664
            6.04           23752
            6.05           23468
            6.06           23224
            6.07           23152
            6.08           23256
            6.09           23348
             6.1           23300
            6.11           23632
            6.12           23688
            6.13           23484
            6.14           23636
            6.15           23596
            6.16           23360
            6.17           23188
            6.18           22968
            6.19           22700
             6.2           22588
            6.21           22104
            6.22           21940
            6.23           21544
            6.24           21608
            6.25           21156
            6.26           20972
            6.27           20824
            6.28           20768
            6.29           20532
             6.3           20512
            6.31           20216
            6.32           20340
            6.33           20364
            6.34           20188
            6.35           20372
            6.36           20536
            6.37           20540
            6.38           20892
            6.39           21416
             6.4           22460
            6.41           24748
            6.42           28560
            6.43           34244
            6.44           39204
            6.45           38756
            6.46           32656
            6.47           26996
            6.48           23688
            6.49           21976
             6.5           21364
            6.51           21064
            6.52           20880
            6.53           20808
            6.54           20872
            6.55           20628
            6.56           20628
            6.57           20496
            6.58           20644
            6.59           20676
             6.6           20660
            6.61           20608
            6.62           20932
            6.63           20824
            6.64           21072
            6.65           21052
            6.66           21008
            6.67           21016
            6.68           21268
            6.69           21416
             6.7           21292
            6.71           21472
            6.72           21516
            6.73           21500
            6.74           21484
            6.75           21644
            6.76           21696
            6.77           21800
            6.78           21912
            6.79           21788
             6.8           21832
            6.81           22148
            6.82           21932
            6.83           22212
            6.84           22272
            6.85           22320
            6.86           22416
            6.87           22468
            6.88           22484
            6.89           22700
             6.9           22816
            6.91           22804
            6.92           22904
            6.93           23040
            6.94           23156
            6.95           23384
            6.96           23444
            6.97           23508
            6.98           23748
            6.99           23952
               7           24388
            7.01           24620
            7.02           24968
            7.03           25236
            7.04           25760
            7.05           26208
            7.06           26760
            7.07           27404
            7.08           28708
            7.09           29800
             7.1           31504
            7.11           33748
            7.12           36952
            7.13           41600
            7.14           48388
            7.15           58908
            7.16           76828
            7.17          106920
            7.18          155908
            7.19          232168
             7.2          326528
            7.21          397020
            7.22          375256
            7.23          279700
            7.24          184720
            7.25          119488
            7.26           81160
            7.27           60004
            7.28           47804
            7.29           40452
             7.3           35592
            7.31           32484
            7.32           30492
            7.33           28756
            7.34           27548
            7.35           26656
            7.36           25932
            7.37           25396
            7.38           25104
            7.39           24492
             7.4           24352
            7.41           23932
            7.42           23748
            7.43           23476
            7.44           23392
            7.45           23032
            7.46           22976
            7.47           22876
            7.48           22692
            7.49           22648
             7.5           22632
            7.51           22568
            7.52           22648
            7.53           22412
            7.54           22244
            7.55           22384
            7.56           22116
            7.57           21948
            7.58           22004
            7.59           22072
             7.6           21904
            7.61           21924
            7.62           22044
            7.63           21796
            7.64           21884
            7.65           21800
            7.66           21848
            7.67           22052
            7.68           22216
            7.69           21980
             7.7           22368
            7.71           22756
            7.72           22984
            7.73           23900
            7.74           25372
            7.75           27136
            7.76           28784
            7.77           29576
            7.78           28844
            7.79           26996
             7.8           24920
            7.81           23424
            7.82           22460
            7.83           21676
            7.84           21368
            7.85           21152
            7.86           21008
            7.87           20656
            7.88           20600
            7.89           20608
             7.9           20428
            7.91           20432
            7.92           20312
            7.93           20180
            7.94           20272
            7.95           20304
            7.96           20212
            7.97           20264
            7.98           20240
            7.99           20184
               8           20212
            8.01           20152
            8.02           20180
            8.03           20564
            8.04           20804
            8.05           20796
            8.06           21408
            8.07           22036
            8.08           22792
            8.09           24488
             8.1           27108
            8.11           32208
            8.12           41972
            8.13           59056
            8.14           86596
            8.15          120560
            8.16          136548
            8.17          113064
            8.18           78140
            8.19           50964
             8.2           35468
            8.21           28028
            8.22           24328
            8.23           22100
            8.24           21056
            8.25           20400
            8.26           19896
            8.27           19500
            8.28           19200
            8.29           18964
             8.3           18992
            8.31           18848
            8.32           18800
            8.33           18748
            8.34           18736
            8.35           18616
            8.36           18760
            8.37           18816
            8.38           18856
            8.39           18748
             8.4           18688
            8.41           18568
            8.42           18712
            8.43           18464
            8.44           18204
            8.45           18320
            8.46           18388
            8.47           18212
            8.48           18244
            8.49           18264
             8.5           18368
            8.51           18468
            8.52           18512
            8.53           18532
            8.54           18548
            8.55           18784
            8.56           19072
            8.57           19488
            8.58           19960
            8.59           20676
             8.6           21868
            8.61           24072
            8.62           28520
            8.63           38280
            8.64           59780
            8.65          101468
            8.66          176048
            8.67          256080
            8.68          247168
            8.69          159348
             8.7           86772
            8.71           47620
            8.72           31596
            8.73           24972
            8.74           21996
            8.75           20556
            8.76           19912
            8.77           19136
            8.78           18836
            8.79           18608
             8.8           18400
            8.81           18452
            8.82           18184
            8.83           17956
            8.84           17868
            8.85           17756
            8.86           17460
            8.87           17340
            8.88           17360
            8.89           17064
             8.9           17048
            8.91           16832
            8.92           16796
            8.93           16732
            8.94           16672
            8.95           16428
            8.96           16488
            8.97           16320
            8.98           16232
            8.99           16400
               9           16376
            9.01           16416
            9.02           16504
            9.03           16852
            9.04           17720
            9.05           18988
            9.06           21052
            9.07           24048
            9.08           28744
            9.09           35196
             9.1           42688
            9.11           49380
            9.12           51876
            9.13           48412
            9.14           40332
            9.15           32196
            9.16           26492
            9.17           22220
            9.18           20688
            9.19           20928
             9.2           22988
            9.21           26764
            9.22           32404
            9.23           39280
            9.24           44152
            9.25           42564
            9.26           35980
            9.27           28576
            9.28           23080
            9.29           19636
             9.3           17480
            9.31           16128
            9.32           15320
            9.33           14908
            9.34           14376
            9.35           14232
            9.36           14048
            9.37           13744
            9.38           13760
            9.39           13524
             9.4           13380
            9.41           13392
            9.42           13448
            9.43           13204
            9.44           13268
            9.45           13252
            9.46           13236
            9.47           13240
            9.48           13408
            9.49           13436
             9.5           13636
            9.51           13796
            9.52           14116
            9.53           14932
            9.54           15996
            9.55           17488
            9.56           20484
            9.57           24628
            9.58           28932
            9.59           30772
             9.6           28080
            9.61           23412
            9.62           19604
            9.63           16772
            9.64           15116
            9.65           14212
            9.66           13652
            9.67           13124
            9.68           13032
            9.69           12772
             9.7           12748
            9.71           12740
            9.72           12548
            9.73           12388
            9.74           12456
            9.75           12380
            9.76           12380
            9.77           12296
            9.78           12368
            9.79           12284
             9.8           12344
            9.81           12208
            9.82           12128
            9.83           12188
            9.84           12052
            9.85           12048
            9.86           12148
            9.87           12212
            9.88           12132
            9.89           12212
             9.9           12112
            9.91           12152
            9.92           12196
            9.93           12156
            9.94           12276
            9.95           12376
            9.96           12516
            9.97           12396
            9.98           12516
            9.99           12752
              10           13056
           10.01           13320
           10.02           13704
           10.03           14308
           10.04           15252
           10.05           16840
           10.06           18988
           10.07           22860
           10.08           28636
           10.09           35972
            10.1           42972
           10.11           44936
           10.12           39092
           10.13           30844
           10.14           23968
           10.15           19500
           10.16           17008
           10.17           15368
           10.18           14508
           10.19           14044
            10.2           13644
           10.21           13476
           10.22           13408
           10.23           13224
           10.24           13540
           10.25           13728
           10.26           13892
           10.27           14212
           10.28           14628
           10.29           15080
            10.3           15696
           10.31           16676
           10.32           17952
           10.33           19692
           10.34           22168
           10.35           25868
           10.36           31576
           10.37           40412
           10.38           54676
           10.39           75552
            10.4          106044
           10.41          138800
           10.42          159716
           10.43          152648
           10.44          121192
           10.45           85572
           10.46           59956
           10.47           43264
           10.48           33172
           10.49           27220
            10.5           24032
           10.51           21780
           10.52           20932
           10.53           19972
           10.54           18888
           10.55           17624
           10.56           15988
           10.57           14584
           10.58           13536
           10.59           12872
            10.6           12288
           10.61           12084
           10.62           11792
           10.63           11440
           10.64           11264
           10.65           11176
           10.66           11136
           10.67           11060
           10.68           11104
           10.69           10900
            10.7           10900
           10.71           10828
           10.72           10704
           10.73           10664
           10.74           10580
           10.75           10520
           10.76           10620
           10.77           10528
           10.78           10496
           10.79           10576
            10.8           10480
           10.81           10416
           10.82           10424
           10.83           10412
           10.84           10352
           10.85           10344
           10.86           10368
           10.87           10328
           10.88           10256
           10.89           10312
            10.9           10204
           10.91           10384
           10.92           10300
           10.93           10288
           10.94           10204
           10.95           10196
           10.96           10124
           10.97           10252
           10.98           10200
           10.99           10220
              11           10104
           11.01           10080
           11.02           10072
           11.03           10100
           11.04           10040
           11.05           10096
           11.06           10072
           11.07            9988
           11.08            9976
           11.09            9996
            11.1           10060
           11.11           10016
           11.12           10028
           11.13           10100
           11.14           10104
           11.15           10108
           11.16           10136
           11.17           10276
           11.18           10312
           11.19           10528
            11.2           10728
           11.21           11100
           11.22           11552
           11.23           12176
           11.24           13196
           11.25           14660
           11.26           16440
           11.27           18164
           11.28           18840
           11.29           18048
            11.3           16348
           11.31           14496
           11.32           13148
           11.33           12280
           11.34           11696
           11.35           11304
           11.36           11020
           11.37           10872
           11.38           10668
           11.39           10784
            11.4           10832
           11.41           10800
           11.42           10988
           11.43           10984
           11.44           11088
           11.45           11520
           11.46           11956
           11.47           12516
           11.48           13668
           11.49           15736
            11.5           19960
           11.51           29628
           11.52           49424
           11.53           87556
           11.54          147428
           11.55          194692
           11.56          170428
           11.57          106804
           11.58           58512
           11.59           31872
            11.6           20580
           11.61           15680
           11.62           13388
           11.63           12268
           11.64           11796
           11.65           11472
           11.66           11224
           11.67           11252
           11.68           11272
           11.69           11592
            11.7           11996
           11.71           12820
           11.72           13860
           11.73           15388
           11.74           17800
           11.75           20796
           11.76           24316
           11.77           26688
           11.78           27736
           11.79           27848
            11.8           25832
           11.81           21872
           11.82           18224
           11.83           15432
           11.84           13848
           11.85           13444
           11.86           13740
           11.87           14700
           11.88           16276
           11.89           18616
            11.9           21800
           11.91           24644
           11.92           25852
           11.93           24304
           11.94           21036
           11.95           17884
           11.96           15560
           11.97           13964
           11.98           12940
           11.99           12432
              12           11948
           12.01           11628
           12.02           11540
           12.03           11400
           12.04           11324
           12.05           11396
           12.06           11480
           12.07           11484
           12.08           11480
           12.09           11632
            12.1           11712
           12.11           11860
           12.12           12028
           12.13           12144
           12.14           12412
           12.15           12660
           12.16           13000
           12.17           13328
           12.18           13776
           12.19           14120
            12.2           14888
           12.21           15592
           12.22           16780
           12.23           17940
           12.24           19752
           12.25           22044
           12.26           25348
           12.27           30136
           12.28           37260
           12.29           49232
            12.3           68220
           12.31           97652
           12.32          141828
           12.33          194468
           12.34          229156
           12.35          216088
           12.36          164112
           12.37          111596
           12.38           74184
           12.39           50956
            12.4           37312
           12.41           29460
           12.42           24452
           12.43           21120
           12.44           18940
           12.45           17392
           12.46           16192
           12.47           15532
           12.48           15052
           12.49           14688
            12.5           14524
           12.51           14468
           12.52           14692
           12.53           15208
           12.54           16004
           12.55           17212
           12.56           19352
           12.57           22188
           12.58           26132
           12.59           30552
            12.6           33412
           12.61           32596
           12.62           28964
           12.63           24060
           12.64           20212
           12.65           17860
           12.66           16308
           12.67           15300
           12.68           14512
           12.69           13664
            12.7           12904
           12.71           12252
           12.72           11756
           12.73           11464
           12.74           11440
           12.75           11292
           12.76           11292
           12.77           11368
           12.78           11472
           12.79           11600
            12.8           12020
           12.81           12420
           12.82           13172
           12.83           14428
           12.84           16284
           12.85           18964
           12.86           23564
           12.87           30564
           12.88           41872
           12.89           59440
            12.9           83248
           12.91          107700
           12.92          120440
           12.93          105000
           12.94           75716
           12.95           51328
           12.96           36716
           12.97           30780
           12.98           31656
           12.99           38764
              13           53908
           13.01           79572
           13.02          111764
           13.03          122120
           13.04           93756
           13.05           56096
           13.06           32288
           13.07           20528
           13.08           15528
           13.09           12996
            13.1           11772
           13.11           11044
           13.12           10588
           13.13           10328
           13.14           10088
           13.15            9952
           13.16            9836
           13.17            9704
           13.18            9592
           13.19            9684
            13.2            9548
           13.21            9396
           13.22            9440
           13.23            9376
           13.24            9352
           13.25            9416
           13.26            9404
           13.27            9340
           13.28            9444
           13.29            9496
            13.3            9432
           13.31            9540
           13.32            9544
           13.33            9536
           13.34            9540
           13.35            9676
           13.36            9688
           13.37            9628
           13.38            9732
           13.39            9764
            13.4            9904
           13.41            9980
           13.42            9984
           13.43           10192
           13.44           10356
           13.45           10400
           13.46           10624
           13.47           10732
           13.48           11104
           13.49           11364
            13.5           11788
           13.51           12212
           13.52           13020
           13.53           13980
           13.54           15284
           13.55           17016
           13.56           19520
           13.57           23064
           13.58           28748
           13.59           37664
            13.6           50680
           13.61           68948
           13.62           89248
           13.63          102416
           13.64           98960
           13.65           80436
           13.66           58652
           13.67           42144
           13.68           31084
           13.69           24132
            13.7           19572
           13.71           16660
           13.72           14724
           13.73           13508
           13.74           12672
           13.75           11932
           13.76           11404
           13.77           11084
           13.78           10644
           13.79           10540
            13.8           10360
           13.81           10212
           13.82           10092
           13.83            9960
           13.84            9856
           13.85            9832
           13.86            9820
           13.87            9692
           13.88            9656
           13.89            9632
            13.9            9624
           13.91            9656
           13.92            9748
           13.93            9680
           13.94            9732
           13.95            9680
           13.96            9748
           13.97            9860
           13.98            9884
           13.99            9872
              14           10016
           14.01           10072
           14.02           10128
           14.03           10308
           14.04           10340
           14.05           10536
           14.06           10592
           14.07           10684
           14.08           10876
           14.09           11256
            14.1           11504
           14.11           11796
           14.12           12228
           14.13           12752
           14.14           13188
           14.15           14044
           14.16           15132
           14.17           16508
           14.18           18484
           14.19           21352
            14.2           25732
           14.21           32588
           14.22           42592
           14.23           56372
           14.24           74600
           14.25           90536
           14.26           94196
           14.27           82088
           14.28           63752
           14.29           46736
            14.3           35444
           14.31           27788
           14.32           23540
           14.33           20948
           14.34           19764
           14.35           18956
           14.36           18996
           14.37           19656
           14.38           20936
           14.39           23208
            14.4           26680
           14.41           31540
           14.42           39340
           14.43           50028
           14.44           64196
           14.45           79292
           14.46           88372
           14.47           85560
           14.48           73380
           14.49           58524
            14.5           45416
           14.51           36216
           14.52           29172
           14.53           24076
           14.54           20756
           14.55           18352
           14.56           16396
           14.57           15152
           14.58           14192
           14.59           13136
            14.6           12652
           14.61           12112
           14.62           11688
           14.63           11464
           14.64           11188
           14.65           10880
           14.66           10784
           14.67           10768
           14.68           10720
           14.69           10808
            14.7           11124
           14.71           11488
           14.72           12380
           14.73           13436
           14.74           14052
           14.75           13680
           14.76           12676
           14.77           11812
           14.78           11292
           14.79           10928
            14.8           10572
           14.81           10436
           14.82           10192
           14.83           10132
           14.84           10100
           14.85           10052
           14.86           10160
           14.87           10324
           14.88           10476
           14.89           10632
            14.9           11012
           14.91           11136
           14.92           11132
           14.93           11352
           14.94           11288
           14.95           11232
           14.96           11324
           14.97           11500
           14.98           11940
           14.99           12820
              15           14064
           15.01           15516
           15.02           17088
           15.03           18256
           15.04           18172
           15.05           17176
           15.06           15916
           15.07           14888
           15.08           14408
           15.09           13952
            15.1           13424
           15.11           12524
           15.12           11728
           15.13           11000
           15.14           10468
           15.15           10216
           15.16            9932
           15.17            9804
           15.18            9740
           15.19            9640
            15.2            9644
           15.21            9632
           15.22            9680
           15.23            9708
           15.24            9848
           15.25            9832
           15.26           10024
           15.27           10156
           15.28           10412
           15.29           10712
            15.3           11184
           15.31           11556
           15.32           12376
           15.33           13420
           15.34           15048
           15.35           17360
           15.36           20316
           15.37           23840
           15.38           27100
           15.39           28912
            15.4           27760
           15.41           24704
           15.42           21140
           15.43           18012
           15.44           15964
           15.45           14672
           15.46           13952
           15.47           13728
           15.48           13696
           15.49           14000
            15.5           14584
           15.51           15532
           15.52           17132
           15.53           19472
           15.54           23084
           15.55           27520
           15.56           33240
           15.57           39080
           15.58           42224
           15.59           41040
            15.6           35588
           15.61           28832
           15.62           23504
           15.63           19432
           15.64           16556
           15.65           14812
           15.66           13284
           15.67           12256
           15.68           11656
           15.69           10972
            15.7           10680
           15.71           10396
           15.72           10136
           15.73            9884
           15.74            9708
           15.75            9600
           15.76            9464
           15.77            9400
           15.78            9404
           15.79            9232
            15.8            9204
           15.81            9192
           15.82            9108
           15.83            9132
           15.84            9040
           15.85            9028
           15.86            9080
           15.87            9188
           15.88            9188
           15.89            9336
            15.9            9532
           15.91            9740
           15.92            9924
           15.93           10076
           15.94            9948
           15.95            9684
           15.96            9424
           15.97            9100
           15.98            8960
           15.99            8880
              16            8800
           16.01            8736
           16.02            8776
           16.03            8624
           16.04            8608
           16.05            8672
           16.06            8596
           16.07            8648
           16.08            8720
           16.09            8676
            16.1            8732
           16.11            8756
           16.12            8780
           16.13            8868
           16.14            8948
           16.15            9072
           16.16            9240
           16.17            9372
           16.18            9380
           16.19            9448
            16.2            9320
           16.21            9276
           16.22            9444
           16.23            9396
           16.24            9556
           16.25            9716
           16.26           10032
           16.27           10360
           16.28           10820
           16.29           11628
            16.3           12964
           16.31           15188
           16.32           18612
           16.33           23604
           16.34           31512
           16.35           40912
           16.36           47108
           16.37           45680
           16.38           37356
           16.39           27868
            16.4           21004
           16.41           16512
           16.42           13872
           16.43           12164
           16.44           11248
           16.45           10536
           16.46           10168
           16.47            9828
           16.48            9552
           16.49            9484
            16.5            9440
           16.51            9252
           16.52            9248
           16.53            9296
           16.54            9220
           16.55            9220
           16.56            9312
           16.57            9156
           16.58            9224
           16.59            9384
            16.6            9440
           16.61            9496
           16.62            9560
           16.63            9600
           16.64            9796
           16.65            9868
           16.66           10016
           16.67           10248
           16.68           10360
           16.69           10480
            16.7           10636
           16.71           10496
           16.72           10452
           16.73           10428
           16.74           10368
           16.75           10232
           16.76           10256
           16.77           10208
           16.78           10240
           16.79           10440
            16.8           10528
           16.81           10624
           16.82           11100
           16.83           11528
           16.84           12104
           16.85           12852
           16.86           13968
           16.87           15388
           16.88           17472
           16.89           20476
            16.9           24948
           16.91           31072
           16.92           37600
           16.93           42420
           16.94           42620
           16.95           37324
           16.96           30132
           16.97           24012
           16.98           19692
           16.99           16560
              17           14664
           17.01           13412
           17.02           12596
           17.03           12164
           17.04           11900
           17.05           11732
           17.06           11944
           17.07           12228
           17.08           12628
           17.09           13396
            17.1           14460
           17.11           15756
           17.12           16968
           17.13           17256
           17.14           16496
           17.15           15048
           17.16           13680
           17.17           12684
           17.18           12016
           17.19           11576
            17.2           11260
           17.21           11128
           17.22           11112
           17.23           11132
           17.24           11200
           17.25           11368
           17.26           11528
           17.27           11856
           17.28           12292
           17.29           12832
            17.3           13912
           17.31           15568
           17.32           18876
           17.33           24940
           17.34           35720
           17.35           51772
           17.36           67272
           17.37           69792
           17.38           63520
           17.39           61320
            17.4           61960
           17.41           60740
           17.42           59332
           17.43           60068
           17.44           60556
           17.45           57324
           17.46           49744
           17.47           40580
           17.48           32704
           17.49           26688
            17.5           22520
           17.51           19468
           17.52           17372
           17.53           15632
           17.54           14612
           17.55           13720
           17.56           13000
           17.57           12520
           17.58           12020
           17.59           11708
            17.6           11556
           17.61           11288
           17.62           11056
           17.63           10916
           17.64           10860
           17.65           10604
           17.66           10696
           17.67           10588
           17.68           10708
           17.69           10620
            17.7           10708
           17.71           10576
           17.72           10740
           17.73           10844
           17.74           11048
           17.75           11176
           17.76           11432
           17.77           11736
           17.78           12116
           17.79           12556
            17.8           13260
           17.81           14208
           17.82           15536
           17.83           17624
           17.84           20744
           17.85           25688
           17.86           33284
           17.87           44768
           17.88           60804
           17.89           78332
            17.9           91284
           17.91           89228
           17.92           72420
           17.93           53300
           17.94           38128
           17.95           27892
           17.96           21764
           17.97           17996
           17.98           15568
           17.99           14124
              18           13176
           18.01           12352
           18.02           11940
           18.03           11500
           18.04           11212
           18.05           10984
           18.06           10956
           18.07           10732
           18.08           10756
           18.09           10552
            18.1           10560
           18.11           10660
           18.12           10668
           18.13           10732
           18.14           10848
           18.15           10984
           18.16           11136
           18.17           11384
           18.18           11524
           18.19           11724
            18.2           12128
           18.21           12680
           18.22           13168
           18.23           14188
           18.24           15408
           18.25           17104
           18.26           19744
           18.27           24028
           18.28           31028
           18.29           41068
            18.3           53228
           18.31           62420
           18.32           65512
           18.33           64536
           18.34           63264
           18.35           61860
           18.36           59164
           18.37           57072
           18.38           55148
           18.39           52308
            18.4           46760
           18.41           39724
           18.42           33208
           18.43           27916
           18.44           24404
           18.45           21720
           18.46           20152
           18.47           19384
           18.48           18940
           18.49           19028
            18.5           20068
           18.51           21592
           18.52           23960
           18.53           26800
           18.54           29064
           18.55           29356
           18.56           27892
           18.57           24640
           18.58           21300
           18.59           18608
            18.6           16684
           18.61           15060
           18.62           14192
           18.63           13392
           18.64           12828
           18.65           12516
           18.66           12144
           18.67           12020
           18.68           12024
           18.69           12220
            18.7           12308
           18.71           12580
           18.72           13016
           18.73           13504
           18.74           14412
           18.75           15784
           18.76           17652
           18.77           20740
           18.78           25100
           18.79           31748
            18.8           41068
           18.81           51728
           18.82           59856
           18.83           60368
           18.84           52276
           18.85           40816
           18.86           31300
           18.87           24292
           18.88           19764
           18.89           17088
            18.9           15240
           18.91           14148
           18.92           13496
           18.93           13076
           18.94           13116
           18.95           13376
           18.96           13756
           18.97           14372
           18.98           15332
           18.99           16280
              19           16820
           19.01           16804
           19.02           16544
           19.03           15904
           19.04           15376
           19.05           14604
           19.06           14236
           19.07           13928
           19.08           13248
           19.09           12284
            19.1           11648
           19.11           11172
           19.12           10772
           19.13           10684
           19.14           10660
           19.15           10564
           19.16           10752
           19.17           11072
           19.18           11272
           19.19           11704
            19.2           12464
           19.21           13136
           19.22           14392
           19.23           15760
           19.24           16552
           19.25           16932
           19.26           16084
           19.27           14828
           19.28           13752
           19.29           13040
            19.3           12460
           19.31           12188
           19.32           12128
           19.33           12176
           19.34           12492
           19.35           12884
           19.36           13648
           19.37           14696
           19.38           16192
           19.39           18072
            19.4           21036
           19.41           25032
           19.42           29680
           19.43           34004
           19.44           36260
           19.45           34320
           19.46           30048
           19.47           25008
           19.48           20784
           19.49           17816
            19.5           15600
           19.51           13960
           19.52           13060
           19.53           12240
           19.54           11688
           19.55           11280
           19.56           10972
           19.57           10616
           19.58           10572
           19.59           10300
            19.6           10344
           19.61           10288
           19.62           10172
           19.63           10232
           19.64           10396
           19.65           10492
           19.66           10672
           19.67           11116
           19.68           11356
           19.69           11448
            19.7           11684
           19.71           11812
           19.72           12204
           19.73           12596
           19.74           13192
           19.75           13664
           19.76           14008
           19.77           13852
           19.78           13408
           19.79           13380
            19.8           13160
           19.81           12532
           19.82           11548
           19.83           10800
           19.84           10276
           19.85            9980
           19.86            9816
           19.87            9616
           19.88            9592
           19.89            9552
            19.9            9648
           19.91            9528
           19.92            9528
           19.93            9540
           19.94            9576
           19.95            9496
           19.96            9520
           19.97            9536
           19.98            9652
           19.99            9568
              20            9600
           20.01            9560
           20.02            9576
           20.03            9660
           20.04            9708
           20.05            9748
           20.06            9668
           20.07            9672
           20.08            9656
           20.09            9804
            20.1            9928
           20.11            9980
           20.12           10024
           20.13           10144
           20.14           10188
           20.15           10396
           20.16           10616
           20.17           10672
           20.18           11076
           20.19           11416
            20.2           11772
           20.21           12248
           20.22           12972
           20.23           13940
           20.24           15364
           20.25           16980
           20.26           19448
           20.27           22368
           20.28           25712
           20.29           27608
            20.3           28308
           20.31           26292
           20.32           23236
           20.33           20112
           20.34           17460
           20.35           15388
           20.36           14032
           20.37           13024
           20.38           12368
           20.39           11820
            20.4           11316
           20.41           10900
           20.42           10788
           20.43           10652
           20.44           10588
           20.45           10692
           20.46           10712
           20.47           10940
           20.48           11356
           20.49           11784
            20.5           11780
           20.51           11504
           20.52           11012
           20.53           10596
           20.54           10348
           20.55           10268
           20.56           10132
           20.57           10164
           20.58           10064
           20.59           10076
            20.6           10144
           20.61           10168
           20.62           10300
           20.63           10208
           20.64           10280
           20.65           10300
           20.66           10404
           20.67           10524
           20.68           10544
           20.69           10628
            20.7           10800
           20.71           10888
           20.72           11072
           20.73           11184
           20.74           11424
           20.75           11732
           20.76           12108
           20.77           12268
           20.78           12748
           20.79           13244
            20.8           13848
           20.81           14628
           20.82           15692
           20.83           17028
           20.84           18912
           20.85           21560
           20.86           25468
           20.87           31476
           20.88           39460
           20.89           49708
            20.9           60292
           20.91           67144
           20.92           67488
           20.93           65036
           20.94           60944
           20.95           56280
           20.96           51812
           20.97           47328
           20.98           42264
           20.99           36884
              21           31628
           21.01           26796
           21.02           23316
           21.03           20512
           21.04           18528
           21.05           17096
           21.06           15916
           21.07           14840
           21.08           14228
           21.09           13756
            21.1           13428
           21.11           13116
           21.12           12832
           21.13           12696
           21.14           12632
           21.15           12476
           21.16           12340
           21.17           12348
           21.18           12336
           21.19           12076
            21.2           12056
           21.21           12016
           21.22           12024
           21.23           12100
           21.24           12336
           21.25           12576
           21.26           13068
           21.27           13692
           21.28           14408
           21.29           15900
            21.3           17628
           21.31           19940
           21.32           23396
           21.33           28404
           21.34           34500
           21.35           40872
           21.36           44724
           21.37           43500
           21.38           38236
           21.39           31640
            21.4           25476
           21.41           21084
           21.42           17972
           21.43           15896
           21.44           14588
           21.45           13632
           21.46           12840
           21.47           12488
           21.48           12176
           21.49           11908
            21.5           11712
           21.51           11540
           21.52           11572
           21.53           11636
           21.54           11664
           21.55           11676
           21.56           11824
           21.57           11856
           21.58           12120
           21.59           12268
            21.6           12640
           21.61           12684
           21.62           13284
           21.63           13804
           21.64           14420
           21.65           15212
           21.66           16376
           21.67           17744
           21.68           19596
           21.69           21992
            21.7           24964
           21.71           28936
           21.72           33156
           21.73           37084
           21.74           40512
           21.75           42740
           21.76           43924
           21.77           44852
           21.78           44368
           21.79           43300
            21.8           41140
           21.81           36592
           21.82           29708
           21.83           23740
           21.84           19764
           21.85           16932
           21.86           15420
           21.87           14252
           21.88           13388
           21.89           12816
            21.9           12280
           21.91           11800
           21.92           11608
           21.93           11332
           21.94           11104
           21.95           10896
           21.96           10696
           21.97           10488
           21.98           10472
           21.99           10308
              22           10280
           22.01           10256
           22.02           10180
           22.03           10040
           22.04           10112
           22.05            9980
           22.06           10096
           22.07           10180
           22.08           10248
           22.09           10264
            22.1           10336
           22.11           10280
           22.12           10176
           22.13           10124
           22.14           10244
           22.15           10124
           22.16           10192
           22.17           10332
           22.18           10412
           22.19           10624
            22.2           10644
           22.21           10696
           22.22           10752
           22.23           11072
           22.24           11248
           22.25           11700
           22.26           12268
           22.27           12824
           22.28           13508
           22.29           14164
            22.3           14252
           22.31           14012
           22.32           13268
           22.33           12564
           22.34           12128
           22.35           11872
           22.36           11676
           22.37           11608
           22.38           11580
           22.39           11652
            22.4           11936
           22.41           12052
           22.42           12444
           22.43           12864
           22.44           13396
           22.45           14036
           22.46           14956
           22.47           16140
           22.48           17656
           22.49           19772
            22.5           22408
           22.51           25628
           22.52           29652
           22.53           33988
           22.54           37392
           22.55           39548
           22.56           39880
           22.57           38212
           22.58           35248
           22.59           31212
            22.6           27616
           22.61           25492
           22.62           24576
           22.63           24960
           22.64           26496
           22.65           29108
           22.66           31872
           22.67           33700
           22.68           33660
           22.69           31316
            22.7           27608
           22.71           23888
           22.72           20496
           22.73           18196
           22.74           16432
           22.75           14988
           22.76           13988
           22.77           13184
           22.78           12464
           22.79           11972
            22.8           11540
           22.81           11260
           22.82           11000
           22.83           10856
           22.84           10560
           22.85           10516
           22.86           10408
           22.87           10212
           22.88           10188
           22.89           10032
            22.9            9964
           22.91            9976
           22.92           10072
           22.93            9928
           22.94            9872
           22.95            9752
           22.96            9816
           22.97            9852
           22.98            9780
           22.99            9796
              23            9924
           23.01            9988
           23.02           10064
           23.03           10268
           23.04           10512
           23.05           10568
           23.06           10768
           23.07           10856
           23.08           10724
           23.09           10844
            23.1           10988
           23.11           10896
           23.12           10776
           23.13           10452
           23.14           10148
           23.15           10076
           23.16           10164
           23.17           10196
           23.18           10700
           23.19           11628
            23.2           13436
           23.21           16092
           23.22           19176
           23.23           20036
           23.24           18248
           23.25           15352
           23.26           13276
           23.27           12148
           23.28           11836
           23.29           11796
            23.3           12356
           23.31           12464
           23.32           12444
           23.33           12120
           23.34           11588
           23.35           11080
           23.36           10652
           23.37           10376
           23.38           10264
           23.39           10096
            23.4           10128
           23.41            9988
           23.42            9924
           23.43            9828
           23.44            9900
           23.45            9780
           23.46            9860
           23.47            9836
           23.48            9780
           23.49            9856
            23.5            9820
           23.51           10056
           23.52           10172
           23.53           10308
           23.54           10492
           23.55           10700
           23.56           10900
           23.57           11528
           23.58           12352
           23.59           13560
            23.6           15416
           23.61           18108
           23.62           21536
           23.63           24904
           23.64           26648
           23.65           25188
           23.66           22260
           23.67           19188
           23.68           16920
           23.69           15328
            23.7           14132
           23.71           13160
           23.72           12696
           23.73           12356
           23.74           12264
           23.75           12304
           23.76           12460
           23.77           12556
           23.78           12572
           23.79           12392
            23.8           12108
           23.81           11852
           23.82           11516
           23.83           11204
           23.84           11176
           23.85           11224
           23.86           11112
           23.87           11400
           23.88           11624
           23.89           11960
            23.9           12684
           23.91           13632
           23.92           14992
           23.93           17152
           23.94           19548
           23.95           21416
           23.96           22004
           23.97           21312
           23.98           19864
           23.99           18388
              24           16816
           24.01           15236
           24.02           14140
           24.03           13196
           24.04           12492
           24.05           11916
           24.06           11572
           24.07           11064
           24.08           10832
           24.09           10756
            24.1           10564
           24.11           10368
           24.12           10332
           24.13           10288
           24.14           10420
           24.15           10288
           24.16           10312
           24.17           10388
           24.18           10508
           24.19           10516
            24.2           10640
           24.21           10776
           24.22           10844
           24.23           11116
           24.24           11256
           24.25           11620
           24.26           11916
           24.27           12236
           24.28           12464
           24.29           12824
            24.3           13304
           24.31           14320
           24.32           15648
           24.33           17220
           24.34           18716
           24.35           19796
           24.36           19360
           24.37           17764
           24.38           15928
           24.39           14208
            24.4           13144
           24.41           12532
           24.42           12080
           24.43           11692
           24.44           11400
           24.45           11348
           24.46           11372
           24.47           11552
           24.48           11624
           24.49           11668
            24.5           11872
           24.51           12076
           24.52           12340
           24.53           12684
           24.54           13140
           24.55           13608
           24.56           14292
           24.57           15156
           24.58           16100
           24.59           17388
            24.6           19128
           24.61           21200
           24.62           24364
           24.63           28468
           24.64           33396
           24.65           38748
           24.66           43332
           24.67           45932
           24.68           47744
           24.69           48540
            24.7           48480
           24.71           47996
           24.72           46360
           24.73           43268
           24.74           39532
           24.75           35140
           24.76           30868
           24.77           27424
           24.78           24748
           24.79           22736
            24.8           21652
           24.81           21412
           24.82           21256
           24.83           21420
           24.84           20820
           24.85           19356
           24.86           17936
           24.87           16460
           24.88           15228
           24.89           14448
            24.9           13852
           24.91           13184
           24.92           12604
           24.93           12496
           24.94           12232
           24.95           12160
           24.96           12248
           24.97           12292
           24.98           12576
           24.99           13176
              25           13932
           25.01           15092
           25.02           16612
           25.03           17996
           25.04           19256
           25.05           19620
           25.06           18828
           25.07           17468
           25.08           15884
           25.09           14460
            25.1           13488
           25.11           12660
           25.12           12028
           25.13           11488
           25.14           11224
           25.15           10992
           25.16           10804
           25.17           10808
           25.18           10688
           25.19           10836
            25.2           10908
           25.21           11072
           25.22           11108
           25.23           11316
           25.24           11396
           25.25           11592
           25.26           11908
           25.27           12228
           25.28           12612
           25.29           13240
            25.3           14044
           25.31           15108
           25.32           16420
           25.33           17884
           25.34           19944
           25.35           22084
           25.36           23884
           25.37           25204
           25.38           25308
           25.39           24320
            25.4           23272
           25.41           21944
           25.42           20728
           25.43           19616
           25.44           18220
           25.45           16756
           25.46           15620
           25.47           14792
           25.48           14256
           25.49           14104
            25.5           14124
           25.51           14104
           25.52           13976
           25.53           13432
           25.54           12684
           25.55           11996
           25.56           11424
           25.57           10744
           25.58           10276
           25.59           10064
            25.6            9844
           25.61            9724
           25.62            9504
           25.63            9400
           25.64            9220
           25.65            9152
           25.66            9132
           25.67            9060
           25.68            9036
           25.69            8940
            25.7            9028
           25.71            9032
           25.72            9008
           25.73            9004
           25.74            8972
           25.75            8932
           25.76            8808
           25.77            8764
           25.78            8680
           25.79            8664
            25.8            8540
           25.81            8472
           25.82            8512
           25.83            8460
           25.84            8560
           25.85            8508
           25.86            8660
           25.87            8488
           25.88            8596
           25.89            8624
            25.9            8732
           25.91            8844
           25.92            9036
           25.93            9148
           25.94            9440
           25.95            9804
           25.96           10380
           25.97           11264
           25.98           12648
           25.99           14056
              26           15856
           26.01           17292
           26.02           17236
           26.03           15920
           26.04           14068
           26.05           12344
           26.06           11376
           26.07           10680
           26.08           10308
           26.09           10368
            26.1           10376
           26.11           10528
           26.12           11176
           26.13           11764
           26.14           12432
           26.15           13548
           26.16           14800
           26.17           16068
           26.18           17028
           26.19           17128
            26.2           16980
           26.21           16712
           26.22           16708
           26.23           16496
           26.24           15892
           26.25           14460
           26.26           12736
           26.27           11612
           26.28           10792
           26.29           10344
            26.3           10356
           26.31           10472
           26.32           10968
           26.33           11512
           26.34           12288
           26.35           13284
           26.36           14692
           26.37           16004
           26.38           17096
           26.39           17268
            26.4           16616
           26.41           15300
           26.42           14028
           26.43           12776
           26.44           11812
           26.45           11068
           26.46           10588
           26.47           10032
           26.48            9760
           26.49            9736
            26.5            9616
           26.51            9604
           26.52            9496
           26.53            9492
           26.54            9424
           26.55            9460
           26.56            9328
           26.57            9336
           26.58            9156
           26.59            8980
            26.6            8904
           26.61            8908
           26.62            8928
           26.63            9092
           26.64            9280
           26.65            9576
           26.66           10044
           26.67           10564
           26.68           11332
           26.69           12356
            26.7           13444
           26.71           14364
           26.72           14596
           26.73           14108
           26.74           13220
           26.75           12324
           26.76           11332
           26.77           10548
           26.78           10056
           26.79            9828
            26.8            9616
           26.81            9564
           26.82            9728
           26.83           10008
           26.84           10512
           26.85           11184
           26.86           12124
           26.87           13180
           26.88           13800
           26.89           13528
            26.9           12692
           26.91           11368
           26.92           10384
           26.93            9624
           26.94            9064
           26.95            8684
           26.96            8504
           26.97            8368
           26.98            8284
           26.99            8328
              27            8224
           27.01            8208
           27.02            8120
           27.03            8112
           27.04            8064
           27.05            8032
           27.06            8060
           27.07            7948
           27.08            8060
           27.09            8152
            27.1            8196
           27.11            8124
           27.12            8240
           27.13            8244
           27.14            8400
           27.15            8444
           27.16            8640
           27.17            8884
           27.18            9044
           27.19            9144
            27.2            9380
           27.21            9624
           27.22            9916
           27.23           10240
           27.24           10792
           27.25           11304
           27.26           11940
           27.27           12792
           27.28           13948
           27.29           15220
            27.3           16876
           27.31           18508
           27.32           20296
           27.33           21372
           27.34           22168
           27.35           22148
           27.36           21580
           27.37           20860
           27.38           19668
           27.39           18536
            27.4           17320
           27.41           16336
           27.42           15584
           27.43           15116
           27.44           14976
           27.45           15324
           27.46           15636
           27.47           15644
           27.48           15496
           27.49           14808
            27.5           14104
           27.51           13176
           27.52           12536
           27.53           11672
           27.54           10972
           27.55           10320
           27.56            9840
           27.57            9380
           27.58            9132
           27.59            8984
            27.6            8880
           27.61            8692
           27.62            8768
           27.63            8700
           27.64            8680
           27.65            8640
           27.66            8656
           27.67            8680
           27.68            8752
           27.69            8900
            27.7            8976
           27.71            8976
           27.72            8932
           27.73            8824
           27.74            8948
           27.75            9096
           27.76            9292
           27.77            9552
           27.78            9840
           27.79            9856
            27.8            9752
           27.81            9796
           27.82            9612
           27.83            9584
           27.84            9440
           27.85            9272
           27.86            9372
           27.87            9476
           27.88            9552
           27.89            9800
            27.9           10108
           27.91           10520
           27.92           11240
           27.93           12092
           27.94           13076
           27.95           14400
           27.96           15792
           27.97           17148
           27.98           18164
           27.99           18268
              28           17796
           28.01           16856
           28.02           15560
           28.03           14068
           28.04           12824
           28.05           11692
           28.06           10812
           28.07           10204
           28.08            9712
           28.09            9232
            28.1            8880
           28.11            8540
           28.12            8356
           28.13            8276
           28.14            8148
           28.15            7900
           28.16            7800
           28.17            7716
           28.18            7612
           28.19            7752
            28.2            7576
           28.21            7564
           28.22            7472
           28.23            7524
           28.24            7556
           28.25            7540
           28.26            7564
           28.27            7596
           28.28            7636
           28.29            7516
            28.3            7416
           28.31            7384
           28.32            7236
           28.33            7280
           28.34            7384
           28.35            7368
           28.36            7336
           28.37            7376
           28.38            7360
           28.39            7380
            28.4            7376
           28.41            7456
           28.42            7448
           28.43            7432
           28.44            7416
           28.45            7456
           28.46            7492
           28.47            7572
           28.48            7604
           28.49            7676
            28.5            7708
           28.51            7832
           28.52            8012
           28.53            8112
           28.54            8344
           28.55            8620
           28.56            8924
           28.57            9260
           28.58            9772
           28.59           10456
            28.6           10820
           28.61           11256
           28.62           11448
           28.63           11372
           28.64           11108
           28.65           11004
           28.66           10824
           28.67           10568
           28.68           10592
           28.69           10532
            28.7           10796
           28.71           11380
           28.72           11952
           28.73           12660
           28.74           13320
           28.75           13360
           28.76           12968
           28.77           12184
           28.78           11232
           28.79           10468
            28.8            9832
           28.81            9480
           28.82            9004
           28.83            8680
           28.84            8528
           28.85            8432
           28.86            8344
           28.87            8172
           28.88            8140
           28.89            8200
            28.9            8160
           28.91            8184
           28.92            8244
           28.93            8280
           28.94            8420
           28.95            8576
           28.96            8696
           28.97            8916
           28.98            9252
           28.99            9452
              29            9756
           29.01            9960
           29.02           10072
           29.03           10192
           29.04           10380
           29.05           10444
           29.06           10872
           29.07           11144
           29.08           11848
           29.09           12736
            29.1           14316
           29.11           16396
           29.12           19832
           29.13           24352
           29.14           28648
           29.15           31248
           29.16           30424
           29.17           27616
           29.18           24648
           29.19           22092
            29.2           19896
           29.21           18132
           29.22           16436
           29.23           14840
           29.24           13756
           29.25           12832
           29.26           12232
           29.27           11772
           29.28           11612
           29.29           11672
            29.3           11812
           29.31           12236
           29.32           12704
           29.33           13136
           29.34           13620
           29.35           13556
           29.36           13264
           29.37           12732
           29.38           12140
           29.39           11688
            29.4           11544
           29.41           11536
           29.42           12032
           29.43           12668
           29.44           14168
           29.45           16172
           29.46           18864
           29.47           21372
           29.48           22912
           29.49           22396
            29.5           20288
           29.51           17268
           29.52           14600
           29.53           12492
           29.54           11088
           29.55           10192
           29.56            9624
           29.57            9180
           29.58            8932
           29.59            8752
            29.6            8604
           29.61            8524
           29.62            8384
           29.63            8460
           29.64            8536
           29.65            8668
           29.66            8764
           29.67            9144
           29.68            9528
           29.69           10260
            29.7           11424
           29.71           13104
           29.72           15236
           29.73           17424
           29.74           18340
           29.75           17876
           29.76           16200
           29.77           14012
           29.78           12276
           29.79           10984
            29.8           10232
           29.81            9568
           29.82            9112
           29.83            8616
           29.84            8484
           29.85            8240
           29.86            8216
           29.87            8108
           29.88            8064
           29.89            8004
            29.9            8036
           29.91            7956
           29.92            7940
           29.93            8048
           29.94            8036
           29.95            8124
           29.96            8360
           29.97            8472
           29.98            8636
           29.99            9036
              30            9404
           30.01           10012
           30.02           10736
           30.03           12072
           30.04           13560
           30.05           15532
           30.06           17040
           30.07           17576
           30.08           16848
           30.09           15512
            30.1           13936
           30.11           12648
           30.12           11756
           30.13           10860
           30.14           10436
           30.15            9944
           30.16            9608
           30.17            9292
           30.18            9252
           30.19            9120
            30.2            9104
           30.21            9124
           30.22            9172
           30.23            9348
           30.24            9420
           30.25            9564
           30.26            9840
           30.27           10176
           30.28           10528
           30.29           11180
            30.3           11692
           30.31           12440
           30.32           13344
           30.33           14340
           30.34           15196
           30.35           15944
           30.36           16560
           30.37           16992
           30.38           17284
           30.39           17212
            30.4           17180
           30.41           17124
           30.42           17316
           30.43           17704
           30.44           18524
           30.45           19680
           30.46           20228
           30.47           20316
           30.48           19292
           30.49           17428
            30.5           15528
           30.51           13748
           30.52           12464
           30.53           11392
           30.54           10712
           30.55           10060
           30.56            9572
           30.57            9300
           30.58            9036
           30.59            8892
            30.6            8684
           30.61            8656
           30.62            8604
           30.63            8588
           30.64            8568
           30.65            8496
           30.66            8772
           30.67            8864
           30.68            9488
           30.69           10096
            30.7           10852
           30.71           10872
           30.72           10424
           30.73            9492
           30.74            8764
           30.75            8292
           30.76            8040
           30.77            7848
           30.78            7768
           30.79            7652
            30.8            7676
           30.81            7600
           30.82            7596
           30.83            7548
           30.84            7512
           30.85            7480
           30.86            7528
           30.87            7484
           30.88            7572
           30.89            7640
            30.9            7744
           30.91            7736
           30.92            7852
           30.93            8012
           30.94            8184
           30.95            8536
           30.96            8824
           30.97            9176
           30.98            9692
           30.99           10200
              31           11096
           31.01           12164
           31.02           13200
           31.03           13832
           31.04           14188
           31.05           13992
           31.06           13384
           31.07           12800
           31.08           12036
           31.09           11300
            31.1           10684
           31.11           10156
           31.12            9716
           31.13            9364
           31.14            8980
           31.15            8896
           31.16            8816
           31.17            8652
           31.18            8704
           31.19            8832
            31.2            9004
           31.21            9228
           31.22            9748
           31.23           10292
           31.24           10992
           31.25           11996
           31.26           12768
           31.27           13100
           31.28           12796
           31.29           12216
            31.3           11436
           31.31           10792
           31.32           10328
           31.33            9936
           31.34            9740
           31.35            9644
           31.36            9652
           31.37            9704
           31.38           10016
           31.39           10320
            31.4           10960
           31.41           12008
           31.42           13368
           31.43           14960
           31.44           16644
           31.45           17468
           31.46           17640
           31.47           16576
           31.48           15256
           31.49           13920
            31.5           12752
           31.51           11880
           31.52           11148
           31.53           10800
           31.54           10768
           31.55           10684
           31.56           10548
           31.57           10420
           31.58           10572
           31.59           10832
            31.6           11228
           31.61           11644
           31.62           12188
           31.63           12468
           31.64           12700
           31.65           12376
           31.66           12004
           31.67           11724
           31.68           11488
           31.69           11380
            31.7           11580
           31.71           12124
           31.72           12968
           31.73           14364
           31.74           15760
           31.75           17204
           31.76           18176
           31.77           18124
           31.78           17096
           31.79           15692
            31.8           14200
           31.81           12980
           31.82           12248
           31.83           11496
           31.84           10976
           31.85           10340
           31.86           10020
           31.87            9568
           31.88            9324
           31.89            9240
            31.9            9228
           31.91            9216
           31.92            9296
           31.93            9388
           31.94            9616
           31.95            9992
           31.96           10408
           31.97           10800
           31.98           11356
           31.99           12116
              32           13312
           32.01           14436
           32.02           15796
           32.03           17384
           32.04           18472
           32.05           18716
           32.06           18588
           32.07           17548
           32.08           16324
           32.09           14988
            32.1           13856
           32.11           13112
           32.12           12496
           32.13           12140
           32.14           11972
           32.15           12000
           32.16           12180
           32.17           12328
           32.18           12248
           32.19           12148
            32.2           11732
           32.21           11260
           32.22           10616
           32.23           10112
           32.24            9628
           32.25            9124
           32.26            8948
           32.27            8720
           32.28            8436
           32.29            8232
            32.3            8160
           32.31            7988
           32.32            7980
           32.33            7952
           32.34            7836
           32.35            7732
           32.36            7720
           32.37            7732
           32.38            7788
           32.39            7744
            32.4            7828
           32.41            7728
           32.42            7708
           32.43            7780
           32.44            7908
           32.45            7880
           32.46            8000
           32.47            8048
           32.48            8256
           32.49            8340
            32.5            8632
           32.51            8920
           32.52            9296
           32.53            9740
           32.54           10480
           32.55           11140
           32.56           12028
           32.57           13216
           32.58           14272
           32.59           14580
            32.6           14688
           32.61           14364
           32.62           13788
           32.63           13424
           32.64           13224
           32.65           13104
           32.66           13400
           32.67           13948
           32.68           14188
           32.69           14068
            32.7           13696
           32.71           12800
           32.72           11820
           32.73           10972
           32.74           10192
           32.75            9652
           32.76            9284
           32.77            8812
           32.78            8644
           32.79            8608
            32.8            8596
           32.81            8576
           32.82            8696
           32.83            8772
           32.84            8856
           32.85            9004
           32.86            9236
           32.87            9556
           32.88           10032
           32.89           10452
            32.9           10920
           32.91           11060
           32.92           10920
           32.93           10484
           32.94           10004
           32.95            9324
           32.96            8960
           32.97            8644
           32.98            8364
           32.99            8300
              33            8124
           33.01            7996
           33.02            8084
           33.03            8068
           33.04            8156
           33.05            8388
           33.06            8532
           33.07            8752
           33.08            8960
           33.09            9088
            33.1            9172
           33.11            9404
           33.12            9528
           33.13            9600
           33.14            9796
           33.15            9708
           33.16            9592
           33.17            9416
           33.18            9044
           33.19            8664
            33.2            8432
           33.21            8160
           33.22            8020
           33.23            7856
           33.24            7784
           33.25            7596
           33.26            7676
           33.27            7584
           33.28            7616
           33.29            7596
            33.3            7600
           33.31            7556
           33.32            7696
           33.33            7724
           33.34            7828
           33.35            8124
           33.36            8300
           33.37            8364
           33.38            8592
           33.39            9040
            33.4            9212
           33.41            9528
           33.42            9884
           33.43           10164
           33.44           10360
           33.45           10352
           33.46           10036
           33.47            9764
           33.48            9456
           33.49            9004
            33.5            8628
           33.51            8364
           33.52            8056
           33.53            7944
           33.54            7840
           33.55            7624
           33.56            7624
           33.57            7484
           33.58            7600
           33.59            7600
            33.6            7684
           33.61            7692
           33.62            7976
           33.63            8136
           33.64            8300
           33.65            8464
           33.66            8392
           33.67            8204
           33.68            8204
           33.69            8200
            33.7            8264
           33.71            8296
           33.72            8568
           33.73            8756
           33.74            8980
           33.75            9228
           33.76            9564
           33.77            9992
           33.78           10224
           33.79           10168
            33.8           10108
           33.81            9908
           33.82            9564
           33.83            9312
           33.84            8940
           33.85            8560
           33.86            8404
           33.87            8188
           33.88            8076
           33.89            8060
            33.9            8000
           33.91            7956
           33.92            7888
           33.93            7920
           33.94            7948
           33.95            8008
           33.96            8000
           33.97            8148
           33.98            8228
           33.99            8220
              34            8392
           34.01            8616
           34.02            8880
           34.03            9064
           34.04            9400
           34.05            9820
           34.06           10368
           34.07           11044
           34.08           12024
           34.09           13004
            34.1           14668
           34.11           16272
           34.12           18336
           34.13           20220
           34.14           21652
           34.15           22108
           34.16           22168
           34.17           21668
           34.18           20736
           34.19           19468
            34.2           18124
           34.21           16440
           34.22           15012
           34.23           13808
           34.24           12740
           34.25           12052
           34.26           11504
           34.27           10984
           34.28           10536
           34.29           10224
            34.3            9940
           34.31            9764
           34.32            9572
           34.33            9500
           34.34            9612
           34.35            9820
           34.36           10084
           34.37           10660
           34.38           11356
           34.39           12424
            34.4           13544
           34.41           14680
           34.42           15572
           34.43           15712
           34.44           15460
           34.45           14296
           34.46           12996
           34.47           11876
           34.48           10956
           34.49           10424
            34.5           10064
           34.51            9684
           34.52            9552
           34.53            9372
           34.54            9204
           34.55            9088
           34.56            8788
           34.57            8628
           34.58            8600
           34.59            8640
            34.6            8684
           34.61            8828
           34.62            9068
           34.63            9248
           34.64            9596
           34.65            9972
           34.66           10080
           34.67           10156
           34.68           10132
           34.69            9676
            34.7            9364
           34.71            8832
           34.72            8436
           34.73            8248
           34.74            8044
           34.75            7732
           34.76            7636
           34.77            7528
           34.78            7408
           34.79            7372
            34.8            7284
           34.81            7260
           34.82            7216
           34.83            7176
           34.84            7100
           34.85            7152
           34.86            7188
           34.87            7204
           34.88            7252
           34.89            7264
            34.9            7356
           34.91            7456
           34.92            7468
           34.93            7500
           34.94            7720
           34.95            7796
           34.96            7984
           34.97            8216
           34.98            8400
           34.99            8464
              35            8492
           35.01            8408
           35.02            8152
           35.03            8024
           35.04            7956
           35.05            7736
           35.06            7688
           35.07            7528
           35.08            7488
           35.09            7520
            35.1            7760
           35.11            7912
           35.12            8340
           35.13            9020
           35.14            9968
           35.15           10868
           35.16           11332
           35.17           10992
           35.18           10392
           35.19            9772
            35.2            9528
           35.21            9884
           35.22           10412
           35.23           10924
           35.24           11480
           35.25           11912
           35.26           12200
           35.27           12644
           35.28           12996
           35.29           13148
            35.3           13064
           35.31           12656
           35.32           12080
           35.33           11620
           35.34           10984
           35.35           10324
           35.36            9992
           35.37            9764
           35.38            9552
           35.39            9668
            35.4            9756
           35.41            9976
           35.42           10604
           35.43           11044
           35.44           11376
           35.45           11452
           35.46           11452
           35.47           11084
           35.48           10984
           35.49           10828
            35.5           10452
           35.51           10156
           35.52            9792
           35.53            9304
           35.54            8988
           35.55            8676
           35.56            8300
           35.57            8172
           35.58            8176
           35.59            8060
            35.6            8208
           35.61            8356
           35.62            8616
           35.63            9200
           35.64            9868
           35.65           10424
           35.66           10840
           35.67           10772
           35.68           10400
           35.69           10124
            35.7            9968
           35.71           10008
           35.72           10084
           35.73           10096
           35.74            9952
           35.75            9716
           35.76            9248
           35.77            8876
           35.78            8672
           35.79            8604
            35.8            8552
           35.81            8548
           35.82            8628
           35.83            8528
           35.84            8556
           35.85            8536
           35.86            8488
           35.87            8564
           35.88            8592
           35.89            8720
            35.9            9060
           35.91            9392
           35.92            9756
           35.93           10156
           35.94           10460
           35.95           10412
           35.96           10452
           35.97           10448
           35.98           10392
           35.99           10192
              36           10168
           36.01            9856
           36.02            9576
           36.03            9324
           36.04            9056
           36.05            8884
           36.06            8824
           36.07            8724
           36.08            8764
           36.09            8896
            36.1            9032
           36.11            9296
           36.12            9636
           36.13            9892
           36.14           10416
           36.15           10860
           36.16           11124
           36.17           11656
           36.18           11588
           36.19           11468
            36.2           11224
           36.21           10892
           36.22           10780
           36.23           10752
           36.24           10688
           36.25           10704
           36.26           11004
           36.27           11108
           36.28           11096
           36.29           10972
            36.3           10720
           36.31           10240
           36.32            9924
           36.33            9536
           36.34            9192
           36.35            8872
           36.36            8560
           36.37            8436
           36.38            8252
           36.39            8020
            36.4            7960
           36.41            7948
           36.42            7880
           36.43            7868
           36.44            7892
           36.45            7944
           36.46            7996
           36.47            8032
           36.48            8188
           36.49            8132
            36.5            8104
           36.51            8392
           36.52            8504
           36.53            8572
           36.54            8640
           36.55            8664
           36.56            8860
           36.57            8928
           36.58            9104
           36.59            9352
            36.6            9656
           36.61            9976
           36.62           10432
           36.63           11064
           36.64           11752
           36.65           12696
           36.66           13612
           36.67           14432
           36.68           15148
           36.69           15532
            36.7           15364
           36.71           14844
           36.72           14160
           36.73           13372
           36.74           12668
           36.75           12124
           36.76           11704
           36.77           11220
           36.78           10716
           36.79           10148
            36.8            9636
           36.81            9152
           36.82            8832
           36.83            8452
           36.84            8288
           36.85            8048
           36.86            7968
           36.87            7820
           36.88            7732
           36.89            7664
            36.9            7668
           36.91            7504
           36.92            7420
           36.93            7416
           36.94            7320
           36.95            7396
           36.96            7320
           36.97            7260
           36.98            7340
           36.99            7324
              37            7348
           37.01            7420
           37.02            7420
           37.03            7432
           37.04            7552
           37.05            7728
           37.06            7852
           37.07            8136
           37.08            8368
           37.09            8784
            37.1            9220
           37.11            9792
           37.12           10192
           37.13           10544
           37.14           10664
           37.15           10608
           37.16           10616
           37.17           10832
           37.18           10992
           37.19           11092
            37.2           11072
           37.21           10628
           37.22           10420
           37.23           10072
           37.24            9704
           37.25            9644
           37.26            9532
           37.27            9432
           37.28            9376
           37.29            9424
            37.3            9360
           37.31            9464
           37.32            9348
           37.33            9356
           37.34            9620
           37.35            9980
           37.36           10424
           37.37           11092
           37.38           11800
           37.39           12296
            37.4           12636
           37.41           12720
           37.42           12572
           37.43           12356
           37.44           11960
           37.45           11616
           37.46           11096
           37.47           10776
           37.48           10264
           37.49            9980
            37.5            9780
           37.51            9392
           37.52            9256
           37.53            9136
           37.54            9212
           37.55            9260
           37.56            9444
           37.57            9764
           37.58           10176
           37.59           10516
            37.6           11008
           37.61           11328
           37.62           11540
           37.63           11524
           37.64           11616
           37.65           11472
           37.66           11140
           37.67           10764
           37.68           10216
           37.69            9740
            37.7            9412
           37.71            8932
           37.72            8620
           37.73            8520
           37.74            8296
           37.75            8140
           37.76            8092
           37.77            8020
           37.78            7992
           37.79            8072
            37.8            8144
           37.81            8248
           37.82            8428
           37.83            8744
           37.84            9120
           37.85            9572
           37.86            9876
           37.87           10008
           37.88           10116
           37.89            9700
            37.9            9340
           37.91            8816
           37.92            8412
           37.93            8076
           37.94            7904
           37.95            7752
           37.96            7576
           37.97            7544
           37.98            7512
           37.99            7428
              38            7400
           38.01            7392
           38.02            7340
           38.03            7516
           38.04            7636
           38.05            7644
           38.06            7868
           38.07            7908
           38.08            8160
           38.09            8416
            38.1            8688
           38.11            8848
           38.12            9096
           38.13            8972
           38.14            9000
           38.15            8932
           38.16            8980
           38.17            8900
           38.18            9036
           38.19            9052
            38.2            9080
           38.21            9056
           38.22            8864
           38.23            8632
           38.24            8428
           38.25            8224
           38.26            8068
           38.27            7900
           38.28            7708
           38.29            7672
            38.3            7668
           38.31            7768
           38.32            7744
           38.33            7760
           38.34            7688
           38.35            7628
           38.36            7612
           38.37            7812
           38.38            7716
           38.39            7832
            38.4            7988
           38.41            8000
           38.42            8136
           38.43            8144
           38.44            8176
           38.45            8332
           38.46            8516
           38.47            8600
           38.48            8924
           38.49            9072
            38.5            9332
           38.51            9772
           38.52           10348
           38.53           10880
           38.54           11548
           38.55           12072
           38.56           12556
           38.57           12952
           38.58           13064
           38.59           12752
            38.6           12600
           38.61           12080
           38.62           11652
           38.63           11424
           38.64           11108
           38.65           10824
           38.66           10620
           38.67           10288
           38.68            9980
           38.69            9656
            38.7            9352
           38.71            8896
           38.72            8676
           38.73            8408
           38.74            8164
           38.75            8104
           38.76            7920
           38.77            7796
           38.78            7780
           38.79            7780
            38.8            7736
           38.81            7740
           38.82            7808
           38.83            7892
           38.84            7912
           38.85            7948
           38.86            7896
           38.87            7820
           38.88            7808
           38.89            7560
            38.9            7568
           38.91            7428
           38.92            7304
           38.93            7328
           38.94            7348
           38.95            7240
           38.96            7180
           38.97            7180
           38.98            7220
           38.99            7272
              39            7304
           39.01            7216
           39.02            7284
           39.03            7428
           39.04            7480
           39.05            7596
           39.06            7708
           39.07            7752
           39.08            7716
           39.09            7728
            39.1            7612
           39.11            7552
           39.12            7528
           39.13            7332
           39.14            7356
           39.15            7208
           39.16            7152
           39.17            7172
           39.18            7224
           39.19            7112
            39.2            7168
           39.21            7396
           39.22            7352
           39.23            7424
           39.24            7552
           39.25            7564
           39.26            7720
           39.27            7748
           39.28            7852
           39.29            8096
            39.3            8272
           39.31            8332
           39.32            8440
           39.33            8516
           39.34            8588
           39.35            8732
           39.36            8712
           39.37            8704
           39.38            8708
           39.39            8792
            39.4            8956
           39.41            9016
           39.42            9336
           39.43            9480
           39.44            9996
           39.45           10540
           39.46           11136
           39.47           11708
           39.48           12004
           39.49           12144
            39.5           12236
           39.51           12048
           39.52           11744
           39.53           11560
           39.54           11356
           39.55           10976
           39.56           10700
           39.57           10500
           39.58           10452
           39.59           10320
            39.6           10420
           39.61           10396
           39.62           10516
           39.63           10480
           39.64           10344
           39.65           10304
           39.66           10288
           39.67           10272
           39.68           10536
           39.69           10704
            39.7           11100
           39.71           11584
           39.72           11944
           39.73           11832
           39.74           11652
           39.75           11336
           39.76           10892
           39.77           10584
           39.78           10304
           39.79           10124
            39.8            9872
           39.81            9728
           39.82            9568
           39.83            9336
           39.84            9144
           39.85            8812
           39.86            8896
           39.87            8808
           39.88            8884
           39.89            9132
            39.9            9344
           39.91            9508
           39.92            9828
           39.93           10160
           39.94           10492
           39.95           10704
           39.96           11028
           39.97           10824
           39.98           10832
           39.99           10536
              40           10384
           40.01           10212
           40.02           10000
           40.03            9704
           40.04            9624
           40.05            9468
           40.06            9428
           40.07            9288
           40.08            9140
           40.09            8816
            40.1            8624
           40.11            8456
           40.12            8244
           40.13            8088
           40.14            7956
           40.15            7820
           40.16            7840
           40.17            7796
           40.18            7824
           40.19            7840
            40.2            7800
           40.21            7904
           40.22            7968
           40.23            8100
           40.24            8168
           40.25            8392
           40.26            8336
           40.27            8260
           40.28            8068
           40.29            7888
            40.3            7716
           40.31            7544
           40.32            7432
           40.33            7176
           40.34            7184
           40.35            7128
           40.36            7024
           40.37            7020
           40.38            7064
           40.39            7088
            40.4            7140
           40.41            7240
           40.42            7284
           40.43            7416
           40.44            7568
           40.45            7584
           40.46            7788
           40.47            8012
           40.48            8148
           40.49            8220
            40.5            8240
           40.51            8084
           40.52            7944
           40.53            7664
           40.54            7540
           40.55            7432
           40.56            7356
           40.57            7260
           40.58            7376
           40.59            7348
            40.6            7368
           40.61            7460
           40.62            7612
           40.63            7588
           40.64            7672
           40.65            7836
           40.66            7940
           40.67            7976
           40.68            8080
           40.69            8028
            40.7            7900
           40.71            7912
           40.72            7764
           40.73            7564
           40.74            7588
           40.75            7512
           40.76            7420
           40.77            7540
           40.78            7508
           40.79            7596
            40.8            7608
           40.81            7680
           40.82            7800
           40.83            7956
           40.84            8040
           40.85            8152
           40.86            8244
           40.87            8356
           40.88            8384
           40.89            8264
            40.9            8196
           40.91            8128
           40.92            7996
           40.93            7720
           40.94            7688
           40.95            7572
           40.96            7412
           40.97            7340
           40.98            7292
           40.99            7204
              41            7136
           41.01            7184
           41.02            7120
           41.03            7152
           41.04            7224
           41.05            7184
           41.06            7172
           41.07            7172
           41.08            7176
           41.09            7260
            41.1            7232
           41.11            7248
           41.12            7308
           41.13            7300
           41.14            7344
           41.15            7404
           41.16            7460
           41.17            7524
           41.18            7660
           41.19            7764
            41.2            7924
           41.21            8228
           41.22            8568
           41.23            9028
           41.24            9872
           41.25           10468
           41.26           10952
           41.27           11200
           41.28           10988
           41.29           10612
            41.3           10380
           41.31           10228
           41.32            9928
           41.33            9868
           41.34            9692
           41.35            9548
           41.36            9564
           41.37            9488
           41.38            9436
           41.39            9588
            41.4            9460
           41.41            9348
           41.42            9256
           41.43            9140
           41.44            9000
           41.45            8848
           41.46            8892
           41.47            8820
           41.48            9040
           41.49            9128
            41.5            9308
           41.51            9396
           41.52            9404
           41.53            9228
           41.54            9032
           41.55            8864
           41.56            8908
           41.57            9012
           41.58            9020
           41.59            9120
            41.6            9232
           41.61            9284
           41.62            9236
           41.63            9288
           41.64            9432
           41.65            9648
           41.66           10176
           41.67           10660
           41.68           11540
           41.69           12228
            41.7           12644
           41.71           12756
           41.72           12648
           41.73           12464
           41.74           11904
           41.75           11428
           41.76           10780
           41.77           10188
           41.78            9824
           41.79            9372
            41.8            9044
           41.81            8748
           41.82            8672
           41.83            8400
           41.84            8348
           41.85            8220
           41.86            8156
           41.87            8348
           41.88            8408
           41.89            8552
            41.9            8856
           41.91            9148
           41.92            9556
           41.93           10084
           41.94           10380
           41.95           10472
           41.96           10256
           41.97            9956
           41.98            9628
           41.99            9460
              42            9192
           42.01            8876
           42.02            8772
           42.03            8704
           42.04            8560
           42.05            8396
           42.06            8224
           42.07            7972
           42.08            7868
           42.09            7656
            42.1            7556
           42.11            7580
           42.12            7492
           42.13            7488
           42.14            7556
           42.15            7576
           42.16            7644
           42.17            7664
           42.18            7676
           42.19            7864
            42.2            7800
           42.21            7868
           42.22            8068
           42.23            8088
           42.24            8160
           42.25            8000
           42.26            7948
           42.27            7780
           42.28            7508
           42.29            7400
            42.3            7256
           42.31            7184
           42.32            7128
           42.33            7044
           42.34            7080
           42.35            7024
           42.36            7000
           42.37            6948
           42.38            6972
           42.39            6848
            42.4            6828
           42.41            6960
           42.42            6944
           42.43            6848
           42.44            6876
           42.45            6808
           42.46            6860
           42.47            6864
           42.48            6860
           42.49            6828
            42.5            7056
           42.51            6980
           42.52            7172
           42.53            7216
           42.54            7352
           42.55            7404
           42.56            7652
           42.57            7788
           42.58            7696
           42.59            7880
            42.6            8024
           42.61            8012
           42.62            8212
           42.63            8428
           42.64            8648
           42.65            8984
           42.66            9180
           42.67            9392
           42.68            9396
           42.69            9268
            42.7            9036
           42.71            8772
           42.72            8636
           42.73            8472
           42.74            8444
           42.75            8468
           42.76            8580
           42.77            8664
           42.78            8816
           42.79            8960
            42.8            9224
           42.81            9392
           42.82            9572
           42.83            9536
           42.84            9608
           42.85            9560
           42.86            9468
           42.87            9264
           42.88            9100
           42.89            8848
            42.9            8704
           42.91            8444
           42.92            8380
           42.93            8188
           42.94            8176
           42.95            8100
           42.96            8212
           42.97            8272
           42.98            8452
           42.99            8512
              43            8424
           43.01            8288
           43.02            8100
           43.03            7768
           43.04            7708
           43.05            7624
           43.06            7496
           43.07            7436
           43.08            7404
           43.09            7328
            43.1            7324
           43.11            7340
           43.12            7388
           43.13            7500
           43.14            7584
           43.15            7644
           43.16            7696
           43.17            7812
           43.18            8176
           43.19            8324
            43.2            8616
           43.21            9080
           43.22            9464
           43.23            9700
           43.24            9816
           43.25            9888
           43.26            9744
           43.27            9512
           43.28            9352
           43.29            9268
            43.3            9148
           43.31            9140
           43.32            9048
           43.33            8932
           43.34            9004
           43.35            9004
           43.36            9088
           43.37            9200
           43.38            9332
           43.39            9456
            43.4            9804
           43.41           10152
           43.42           10368
           43.43           10944
           43.44           11212
           43.45           11224
           43.46           11288
           43.47           11160
           43.48           10988
           43.49           10720
            43.5           10588
           43.51           10420
           43.52           10364
           43.53           10164
           43.54           10048
           43.55            9988
           43.56            9744
           43.57            9432
           43.58            9260
           43.59            9128
            43.6            8812
           43.61            8736
           43.62            8568
           43.63            8332
           43.64            8228
           43.65            8180
           43.66            8128
           43.67            8088
           43.68            8168
           43.69            8064
            43.7            8224
           43.71            8340
           43.72            8356
           43.73            8360
           43.74            8368
           43.75            8308
           43.76            8216
           43.77            8208
           43.78            8156
           43.79            8216
            43.8            8332
           43.81            8372
           43.82            8548
           43.83            8840
           43.84            9180
           43.85            9392
           43.86            9728
           43.87            9712
           43.88            9784
           43.89            9852
            43.9            9628
           43.91            9424
           43.92            9248
           43.93            9052
           43.94            8900
           43.95            8736
           43.96            8404
           43.97            8168
           43.98            8012
           43.99            7680
              44            7552
           44.01            7440
           44.02            7324
           44.03            7268
           44.04            7240
           44.05            7164
           44.06            7164
           44.07            7192
           44.08            7120
           44.09            7268
            44.1            7176
           44.11            7264
           44.12            7280
           44.13            7424
           44.14            7424
           44.15            7408
           44.16            7412
           44.17            7292
           44.18            7320
           44.19            7276
            44.2            7172
           44.21            7120
           44.22            7060
           44.23            6968
           44.24            6996
           44.25            6964
           44.26            7020
           44.27            6976
           44.28            7056
           44.29            7064
            44.3            7204
           44.31            7156
           44.32            7252
           44.33            7252
           44.34            7312
           44.35            7204
           44.36            7260
           44.37            7300
           44.38            7332
           44.39            7308
            44.4            7428
           44.41            7428
           44.42            7656
           44.43            7764
           44.44            7892
           44.45            8116
           44.46            8244
           44.47            8220
           44.48            8100
           44.49            8184
            44.5            8092
           44.51            8164
           44.52            8184
           44.53            8152
           44.54            8180
           44.55            8160
           44.56            8140
           44.57            7916
           44.58            7764
           44.59            7616
            44.6            7540
           44.61            7380
           44.62            7316
           44.63            7292
           44.64            7300
           44.65            7272
           44.66            7292
           44.67            7252
           44.68            7356
           44.69            7348
            44.7            7464
           44.71            7400
           44.72            7420
           44.73            7292
           44.74            7180
           44.75            7144
           44.76            7072
           44.77            7088
           44.78            7128
           44.79            7100
            44.8            7236
           44.81            7260
           44.82            7324
           44.83            7356
           44.84            7448
           44.85            7648
           44.86            7700
           44.87            7796
           44.88            7756
           44.89            7484
            44.9            7344
           44.91            7160
           44.92            6836
           44.93            6872
           44.94            6708
           44.95            6700
           44.96            6724
           44.97            6728
           44.98            6676
           44.99            6780
              45            6748
           45.01            6880
           45.02            6988
           45.03            7116
           45.04            7356
           45.05            7624
           45.06            7880
           45.07            8092
           45.08            8356
           45.09            8600
            45.1            8600
           45.11            8648
           45.12            8508
           45.13            8228
           45.14            8116
           45.15            7832
           45.16            7600
           45.17            7444
           45.18            7368
           45.19            7272
            45.2            7256
           45.21            7164
           45.22            7176
           45.23            7260
           45.24            7452
           45.25            7528
           45.26            7816
           45.27            8140
           45.28            8336
           45.29            8660
            45.3            8916
           45.31            9028
           45.32            8996
           45.33            8972
           45.34            8708
           45.35            8596
           45.36            8420
           45.37            8220
           45.38            8196
           45.39            8036
            45.4            8040
           45.41            7876
           45.42            7840
           45.43            7748
           45.44            7728
           45.45            7744
           45.46            7724
           45.47            8052
           45.48            8120
           45.49            8196
            45.5            8276
           45.51            8436
           45.52            8260
           45.53            8200
           45.54            8068
           45.55            7816
           45.56            7692
           45.57            7520
           45.58            7248
           45.59            7100
            45.6            6996
           45.61            6832
           45.62            6852
           45.63            6680
           45.64            6664
           45.65            6612
           45.66            6572
           45.67            6520
           45.68            6500
           45.69            6444
            45.7            6520
           45.71            6528
           45.72            6480
           45.73            6536
           45.74            6520
           45.75            6564
           45.76            6564
           45.77            6576
           45.78            6480
           45.79            6500
            45.8            6412
           45.81            6436
           45.82            6492
           45.83            6504
           45.84            6532
           45.85            6440
           45.86            6520
           45.87            6536
           45.88            6560
           45.89            6668
            45.9            6724
           45.91            6656
           45.92            6720
           45.93            6824
           45.94            6916
           45.95            7032
           45.96            7216
           45.97            7384
           45.98            7652
           45.99            7796
              46            7952
           46.01            8056
           46.02            8068
           46.03            8064
           46.04            8124
           46.05            7968
           46.06            7896
           46.07            7892
           46.08            7908
           46.09            7764
            46.1            7700
           46.11            7556
           46.12            7496
           46.13            7444
           46.14            7296
           46.15            7224
           46.16            7228
           46.17            7284
           46.18            7252
           46.19            7264
            46.2            7348
           46.21            7368
           46.22            7412
           46.23            7576
           46.24            7672
           46.25            7856
           46.26            8012
           46.27            8188
           46.28            8508
           46.29            8744
            46.3            8988
           46.31            9108
           46.32            9212
           46.33            9128
           46.34            9028
           46.35            8936
           46.36            8852
           46.37            8788
           46.38            8808
           46.39            8748
            46.4            8596
           46.41            8548
           46.42            8584
           46.43            8732
           46.44            8768
           46.45            8720
           46.46            8844
           46.47            8852
           46.48            9024
           46.49            9220
            46.5            9364
           46.51            9580
           46.52            9644
           46.53            9696
           46.54            9704
           46.55            9592
           46.56            9428
           46.57            9184
           46.58            9128
           46.59            8972
            46.6            8796
           46.61            8572
           46.62            8452
           46.63            8204
           46.64            8044
           46.65            8016
           46.66            7892
           46.67            7936
           46.68            7964
           46.69            7920
            46.7            8012
           46.71            8088
           46.72            8092
           46.73            8040
           46.74            8008
           46.75            7868
           46.76            7868
           46.77            7680
           46.78            7484
           46.79            7344
            46.8            7228
           46.81            7148
           46.82            7092
           46.83            6976
           46.84            6932
           46.85            6932
           46.86            6904
           46.87            6784
           46.88            6924
           46.89            6904
            46.9            6852
           46.91            6900
           46.92            6916
           46.93            6832
           46.94            6920
           46.95            6928
           46.96            7008
           46.97            7092
           46.98            7028
           46.99            7032
              47            7032
           47.01            7112
           47.02            7112
           47.03            7160
           47.04            7304
           47.05            7252
           47.06            7268
           47.07            7432
           47.08            7428
           47.09            7696
            47.1            7872
           47.11            8004
           47.12            8264
           47.13            8372
           47.14            8468
           47.15            8456
           47.16            8480
           47.17            8340
           47.18            8308
           47.19            8196
            47.2            8120
           47.21            8092
           47.22            7856
           47.23            7680
           47.24            7604
           47.25            7372
           47.26            7196
           47.27            7104
           47.28            7084
           47.29            6956
            47.3            6888
           47.31            6948
           47.32            6992
           47.33            7048
           47.34            7108
           47.35            7052
           47.36            7152
           47.37            7168
           47.38            7236
           47.39            7184
            47.4            7188
           47.41            7116
           47.42            7084
           47.43            6992
           47.44            7020
           47.45            7244
           47.46            7364
           47.47            7532
           47.48            7928
           47.49            8096
            47.5            8088
           47.51            8128
           47.52            8088
           47.53            7912
           47.54            7724
           47.55            7608
           47.56            7564
           47.57            7480
           47.58            7452
           47.59            7272
            47.6            7268
           47.61            7236
           47.62            7168
           47.63            7308
           47.64            7320
           47.65            7368
           47.66            7640
           47.67            7852
           47.68            8080
           47.69            8324
            47.7            8552
           47.71            8728
           47.72            8892
           47.73            8856
           47.74            8576
           47.75            8404
           47.76            8164
           47.77            7912
           47.78            7856
           47.79            7876
            47.8            7676
           47.81            7644
           47.82            7592
           47.83            7512
           47.84            7624
           47.85            7784
           47.86            7932
           47.87            8284
           47.88            8520
           47.89            8644
            47.9            8652
           47.91            8504
           47.92            8272
           47.93            8152
           47.94            8088
           47.95            7864
           47.96            7860
           47.97            7796
           47.98            7800
           47.99            7880
              48            7928
           48.01            7896
           48.02            7996
           48.03            8120
           48.04            8108
           48.05            8244
           48.06            8476
           48.07            8516
           48.08            8716
           48.09            9008
            48.1            9128
           48.11            9296
           48.12            9080
           48.13            8856
           48.14            8476
           48.15            8164
           48.16            7852
           48.17            7708
           48.18            7524
           48.19            7300
            48.2            7244
           48.21            7176
           48.22            7188
           48.23            7252
           48.24            7168
           48.25            7176
           48.26            7336
           48.27            7376
           48.28            7520
           48.29            7700
            48.3            7776
           48.31            7884
           48.32            7856
           48.33            7924
           48.34            7912
           48.35            7980
           48.36            8044
           48.37            8076
           48.38            8020
           48.39            7916
            48.4            7792
           48.41            7624
           48.42            7456
           48.43            7240
           48.44            7204
           48.45            7116
           48.46            7080
           48.47            7132
           48.48            7060
           48.49            6900
            48.5            6820
           48.51            6816
           48.52            6684
           48.53            6696
           48.54            6724
           48.55            6572
           48.56            6628
           48.57            6624
           48.58            6696
           48.59            6692
            48.6            6788
           48.61            6820
           48.62            6976
           48.63            6992
           48.64            7056
           48.65            7240
           48.66            7444
           48.67            7484
           48.68            7584
           48.69            7728
            48.7            7744
           48.71            7776
           48.72            7800
           48.73            7776
           48.74            7840
           48.75            7880
           48.76            7916
           48.77            7864
           48.78            7808
           48.79            7528
            48.8            7380
           48.81            7244
           48.82            7108
           48.83            6984
           48.84            6900
           48.85            6820
           48.86            6784
           48.87            6792
           48.88            6736
           48.89            6724
            48.9            6740
           48.91            6788
           48.92            6904
           48.93            6872
           48.94            6840
           48.95            6772
           48.96            6688
           48.97            6672
           48.98            6720
           48.99            6748
              49            6792
           49.01            6840
           49.02            7060
           49.03            7168
           49.04            7336
           49.05            7464
           49.06            7500
           49.07            7480
           49.08            7308
           49.09            7044
            49.1            7000
           49.11            6820
           49.12            6700
           49.13            6652
           49.14            6692
           49.15            6644
           49.16            6840
           49.17            6896
           49.18            6908
           49.19            6984
            49.2            7136
           49.21            7144
           49.22            7436
           49.23            7596
           49.24            7820
           49.25            7948
           49.26            8236
           49.27            8364
           49.28            8452
           49.29            8280
            49.3            8176
           49.31            7948
           49.32            7704
           49.33            7448
           49.34            7316
           49.35            7240
           49.36            7220
           49.37            7224
           49.38            7084
           49.39            7124
            49.4            7036
           49.41            7128
           49.42            7240
           49.43            7308
           49.44            7376
           49.45            7516
           49.46            7544
           49.47            7616
           49.48            7692
           49.49            7620
            49.5            7584
           49.51            7568
           49.52            7452
           49.53            7480
           49.54            7512
           49.55            7588
           49.56            7680
           49.57            7648
           49.58            7752
           49.59            7692
            49.6            7692
           49.61            7724
           49.62            7664
           49.63            7656
           49.64            7600
           49.65            7472
           49.66            7284
           49.67            7256
           49.68            7128
           49.69            7148
            49.7            7160
           49.71            7116
           49.72            7164
           49.73            7208
           49.74            7256
           49.75            7360
           49.76            7488
           49.77            7528
           49.78            7832
           49.79            8068
            49.8            8232
           49.81            8384
           49.82            8864
           49.83            9188
           49.84            9300
           49.85            9528
           49.86            9672
           49.87            9512
           49.88            9520
           49.89            9528
            49.9            9388
           49.91            9400
           49.92            9264
           49.93            9104
           49.94            9056
           49.95            8788
           49.96            8500
           49.97            8172
           49.98            7984
           49.99            7724
              50            7580
           50.01            7420
           50.02            7308
           50.03            7220
           50.04            7148
           50.05            7064
           50.06            7100
           50.07            7176
           50.08            7192
           50.09            7184
            50.1            7128
           50.11            7040
           50.12            6940
           50.13            6884
           50.14            6756
           50.15            6680
           50.16            6620
           50.17            6508
           50.18            6440
           50.19            6460
            50.2            6312
           50.21            6316
           50.22            6324
           50.23            6260
           50.24            6204
           50.25            6236
           50.26            6224
           50.27            6228
           50.28            6220
           50.29            6220
            50.3            6228
           50.31            6164
           50.32            6176
           50.33            6176
           50.34            6216
           50.35            6184
           50.36            6204
           50.37            6228
           50.38            6208
           50.39            6324
            50.4            6384
           50.41            6400
           50.42            6416
           50.43            6420
           50.44            6464
           50.45            6536
           50.46            6628
           50.47            6524
           50.48            6620
           50.49            6632
            50.5            6620
           50.51            6672
           50.52            6720
           50.53            6724
           50.54            6804
           50.55            6816
           50.56            6876
           50.57            6944
           50.58            7048
           50.59            7032
            50.6            7216
           50.61            7236
           50.62            7284
           50.63            7336
           50.64            7324
           50.65            7408
           50.66            7464
           50.67            7476
           50.68            7428
           50.69            7620
            50.7            7676
           50.71            7604
           50.72            7648
           50.73            7592
           50.74            7532
           50.75            7540
           50.76            7580
           50.77            7508
           50.78            7568
           50.79            7468
            50.8            7532
           50.81            7520
           50.82            7544
           50.83            7540
           50.84            7580
           50.85            7588
           50.86            7612
           50.87            7704
           50.88            7672
           50.89            7764
            50.9            7928
           50.91            8296
           50.92            8592
           50.93            8876
           50.94            9208
           50.95            9404
           50.96            9672
           50.97            9688
           50.98            9572
           50.99            9448
              51            9120
           51.01            8796
           51.02            8696
           51.03            8408
           51.04            8236
           51.05            8240
           51.06            8240
           51.07            8112
           51.08            8160
           51.09            8200
            51.1            8272
           51.11            8204
           51.12            8200
           51.13            8204
           51.14            8256
           51.15            8384
           51.16            8372
           51.17            8308
           51.18            8044
           51.19            7800
            51.2            7636
           51.21            7488
           51.22            7360
           51.23            7292
           51.24            7252
           51.25            7252
           51.26            7396
           51.27            7364
           51.28            7472
           51.29            7628
            51.3            7704
           51.31            7952
           51.32            8120
           51.33            8104
           51.34            8096
           51.35            8028
           51.36            7844
           51.37            7644
           51.38            7580
           51.39            7428
            51.4            7344
           51.41            7320
           51.42            7220
           51.43            7112
           51.44            7180
           51.45            7180
           51.46            7252
           51.47            7376
           51.48            7356
           51.49            7392
            51.5            7480
           51.51            7556
           51.52            7668
           51.53            7688
           51.54            7720
           51.55            7664
           51.56            7544
           51.57            7428
           51.58            7364
           51.59            7332
            51.6            7344
           51.61            7252
           51.62            7192
           51.63            7100
           51.64            7056
           51.65            6972
           51.66            6892
           51.67            6800
           51.68            6868
           51.69            6948
            51.7            6940
           51.71            6976
           51.72            7108
           51.73            7088
           51.74            7180
           51.75            7176
           51.76            7340
           51.77            7508
           51.78            7504
           51.79            7396
            51.8            7336
           51.81            7184
           51.82            7020
           51.83            6900
           51.84            6736
           51.85            6564
           51.86            6464
           51.87            6480
           51.88            6356
           51.89            6404
            51.9            6276
           51.91            6156
           51.92            6220
           51.93            6212
           51.94            6148
           51.95            6168
           51.96            6144
           51.97            6156
           51.98            6160
           51.99            6260
              52            6264
           52.01            6264
           52.02            6316
           52.03            6292
           52.04            6368
           52.05            6420
           52.06            6512
           52.07            6472
           52.08            6608
           52.09            6616
            52.1            6788
           52.11            6928
           52.12            6960
           52.13            7100
           52.14            7216
           52.15            7216
           52.16            7316
           52.17            7292
           52.18            7336
           52.19            7328
            52.2            7344
           52.21            7220
           52.22            7196
           52.23            7232
           52.24            7160
           52.25            7140
           52.26            7144
           52.27            7036
           52.28            7080
           52.29            7052
            52.3            7036
           52.31            7116
           52.32            7064
           52.33            7092
           52.34            7080
           52.35            7040
           52.36            7076
           52.37            7056
           52.38            7072
           52.39            7128
            52.4            7228
           52.41            7380
           52.42            7476
           52.43            7580
           52.44            7664
           52.45            7604
           52.46            7616
           52.47            7628
           52.48            7560
           52.49            7496
            52.5            7364
           52.51            7264
           52.52            7304
           52.53            7352
           52.54            7236
           52.55            7216
           52.56            7116
           52.57            7116
           52.58            7084
           52.59            7036
            52.6            7008
           52.61            6956
           52.62            6944
           52.63            6920
           52.64            7036
           52.65            7032
           52.66            7084
           52.67            7156
           52.68            7140
           52.69            7152
            52.7            7184
           52.71            7104
           52.72            7064
           52.73            7080
           52.74            7116
           52.75            7120
           52.76            7224
           52.77            7284
           52.78            7352
           52.79            7544
            52.8            7724
           52.81            7748
           52.82            7856
           52.83            7912
           52.84            7948
           52.85            7920
           52.86            7812
           52.87            7656
           52.88            7672
           52.89            7628
            52.9            7536
           52.91            7564
           52.92            7464
           52.93            7332
           52.94            7260
           52.95            7080
           52.96            7028
           52.97            6904
           52.98            6836
           52.99            6664
              53            6668
           53.01            6616
           53.02            6572
           53.03            6584
           53.04            6592
           53.05            6528
           53.06            6600
           53.07            6584
           53.08            6572
           53.09            6628
            53.1            6652
           53.11            6640
           53.12            6736
           53.13            6740
           53.14            6792
           53.15            6988
           53.16            7060
           53.17            7072
           53.18            7156
           53.19            7288
            53.2            7216
           53.21            7128
           53.22            6992
           53.23            6860
           53.24            6816
           53.25            6724
           53.26            6724
           53.27            6676
           53.28            6580
           53.29            6500
            53.3            6412
           53.31            6364
           53.32            6404
           53.33            6440
           53.34            6476
           53.35            6408
           53.36            6528
           53.37            6528
           53.38            6540
           53.39            6540
            53.4            6692
           53.41            6644
           53.42            6724
           53.43            6772
           53.44            6724
           53.45            6628
           53.46            6632
           53.47            6624
           53.48            6648
           53.49            6664
            53.5            6640
           53.51            6756
           53.52            6744
           53.53            6744
           53.54            6640
           53.55            6616
           53.56            6484
           53.57            6436
           53.58            6356
           53.59            6264
            53.6            6288
           53.61            6272
           53.62            6352
           53.63            6364
           53.64            6316
           53.65            6288
           53.66            6380
           53.67            6460
           53.68            6592
           53.69            6660
            53.7            6760
           53.71            6812
           53.72            6884
           53.73            6948
           53.74            6940
           53.75            6928
           53.76            6800
           53.77            6772
           53.78            6736
           53.79            6692
            53.8            6684
           53.81            6720
           53.82            6708
           53.83            6576
           53.84            6656
           53.85            6688
           53.86            6888
           53.87            6936
           53.88            6952
           53.89            6864
            53.9            6924
           53.91            6968
           53.92            6968
           53.93            7060
           53.94            7100
           53.95            7128
           53.96            7260
           53.97            7352
           53.98            7396
           53.99            7548
              54            7664
           54.01            7728
           54.02            7784
           54.03            7768
           54.04            7716
           54.05            7812
           54.06            7868
           54.07            7752
           54.08            7740
           54.09            7736
            54.1            7596
           54.11            7344
           54.12            7244
           54.13            7188
           54.14            7060
           54.15            7076
           54.16            7032
           54.17            7120
           54.18            7148
           54.19            7128
            54.2            7176
           54.21            7180
           54.22            7368
           54.23            7480
           54.24            7520
           54.25            7536
           54.26            7616
           54.27            7612
           54.28            7616
           54.29            7660
            54.3            7596
           54.31            7512
           54.32            7584
           54.33            7424
           54.34            7352
           54.35            7320
           54.36            7240
           54.37            7128
           54.38            7168
           54.39            7096
            54.4            7032
           54.41            7056
           54.42            7072
           54.43            7056
           54.44            6936
           54.45            6832
           54.46            6676
           54.47            6760
           54.48            6580
           54.49            6568
            54.5            6536
           54.51            6464
           54.52            6408
           54.53            6344
           54.54            6412
           54.55            6328
           54.56            6348
           54.57            6360
           54.58            6460
           54.59            6408
            54.6            6404
           54.61            6348
           54.62            6416
           54.63            6336
           54.64            6376
           54.65            6384
           54.66            6320
           54.67            6300
           54.68            6244
           54.69            6176
            54.7            6284
           54.71            6216
           54.72            6232
           54.73            5996
           54.74            6032
           54.75            5960
           54.76            5888
           54.77            5888
           54.78            5840
           54.79            5788
            54.8            5860
           54.81            5796
           54.82            5812
           54.83            5772
           54.84            5904
           54.85            5860
           54.86            5820
           54.87            5932
           54.88            5844
           54.89            5956
            54.9            5868
           54.91            5868
           54.92            5864
           54.93            5940
           54.94            5864
           54.95            5896
           54.96            5960
           54.97            5968
           54.98            5992
           54.99            6108
              55            6144
           55.01            6180
           55.02            6348
           55.03            6316
           55.04            6360
           55.05            6424
           55.06            6308
           55.07            6444
           55.08            6400
           55.09            6328
            55.1            6316
           55.11            6284
           55.12            6220
           55.13            6208
           55.14            6228
           55.15            6132
           55.16            6184
           55.17            6240
           55.18            6164
           55.19            6252
            55.2            6300
           55.21            6224
           55.22            6236
           55.23            6416
           55.24            6548
           55.25            6620
           55.26            6764
           55.27            6872
           55.28            7080
           55.29            7240
            55.3            7472
           55.31            7588
           55.32            7620
           55.33            7560
           55.34            7612
           55.35            7592
           55.36            7536
           55.37            7496
           55.38            7556
           55.39            7544
            55.4            7564
           55.41            7676
           55.42            7644
           55.43            7672
           55.44            7692
           55.45            7640
           55.46            7636
           55.47            7720
           55.48            7632
           55.49            7724
            55.5            7728
           55.51            7688
           55.52            7628
           55.53            7516
           55.54            7424
           55.55            7288
           55.56            7228
           55.57            7060
           55.58            7076
           55.59            6896
            55.6            6936
           55.61            6824
           55.62            6852
           55.63            6748
           55.64            6856
           55.65            6812
           55.66            6776
           55.67            6840
           55.68            6852
           55.69            6852
            55.7            6904
           55.71            6972
           55.72            7008
           55.73            6940
           55.74            6836
           55.75            6816
           55.76            6680
           55.77            6636
           55.78            6576
           55.79            6568
            55.8            6596
           55.81            6580
           55.82            6516
           55.83            6532
           55.84            6384
           55.85            6460
           55.86            6452
           55.87            6324
           55.88            6412
           55.89            6328
            55.9            6432
           55.91            6424
           55.92            6444
           55.93            6512
           55.94            6492
           55.95            6452
           55.96            6456
           55.97            6512
           55.98            6472
           55.99            6488
              56            6624
           56.01            6648
           56.02            6624
           56.03            6704
           56.04            6860
           56.05            6876
           56.06            6848
           56.07            6952
           56.08            6964
           56.09            6880
            56.1            6792
           56.11            6704
           56.12            6560
           56.13            6576
           56.14            6364
           56.15            6312
           56.16            6276
           56.17            6220
           56.18            6200
           56.19            6176
            56.2            6080
           56.21            6160
           56.22            6052
           56.23            6092
           56.24            6088
           56.25            6092
           56.26            6032
           56.27            6132
           56.28            6148
           56.29            6140
            56.3            6164
           56.31            6168
           56.32            6148
           56.33            6212
           56.34            6292
           56.35            6272
           56.36            6296
           56.37            6368
           56.38            6360
           56.39            6532
            56.4            6632
           56.41            6580
           56.42            6620
           56.43            6736
           56.44            6764
           56.45            6748
           56.46            6784
           56.47            6708
           56.48            6724
           56.49            6708
            56.5            6724
           56.51            6676
           56.52            6644
           56.53            6592
           56.54            6596
           56.55            6656
           56.56            6644
           56.57            6648
           56.58            6684
           56.59            6620
            56.6            6700
           56.61            6752
           56.62            6688
           56.63            6812
           56.64            6740
           56.65            6728
           56.66            6796
           56.67            6860
           56.68            6888
           56.69            7044
            56.7            7056
           56.71            7016
           56.72            7008
           56.73            7016
           56.74            6928
           56.75            6856
           56.76            6764
           56.77            6612
           56.78            6660
           56.79            6604
            56.8            6552
           56.81            6568
           56.82            6592
           56.83            6560
           56.84            6632
           56.85            6716
           56.86            6660
           56.87            6800
           56.88            6896
           56.89            6868
            56.9            6936
           56.91            6924
           56.92            6872
           56.93            6908
           56.94            6740
           56.95            6680
           56.96            6660
           56.97            6672
           56.98            6720
           56.99            6668
              57            6704
           57.01            6824
           57.02            6916
           57.03            7048
           57.04            7196
           57.05            7240
           57.06            7404
           57.07            7288
           57.08            7292
           57.09            7268
            57.1            7128
           57.11            7036
           57.12            7020
           57.13            6968
           57.14            6868
           57.15            6776
           57.16            6828
           57.17            6788
           57.18            6848
           57.19            6756
            57.2            6796
           57.21            6880
           57.22            6840
           57.23            6888
           57.24            6916
           57.25            6844
           57.26            6792
           57.27            6712
           57.28            6624
           57.29            6620
            57.3            6596
           57.31            6476
           57.32            6560
           57.33            6464
           57.34            6408
           57.35            6368
           57.36            6452
           57.37            6360
           57.38            6424
           57.39            6400
            57.4            6396
           57.41            6592
           57.42            6592
           57.43            6580
           57.44            6600
           57.45            6644
           57.46            6652
           57.47            6768
           57.48            6776
           57.49            6708
            57.5            6704
           57.51            6648
           57.52            6552
           57.53            6560
           57.54            6464
           57.55            6344
           57.56            6360
           57.57            6204
           57.58            6232
           57.59            6268
            57.6            6260
           57.61            6240
           57.62            6196
           57.63            6196
           57.64            6196
           57.65            6176
           57.66            6212
           57.67            6124
           57.68            6156
           57.69            6016
            57.7            6052
           57.71            6080
           57.72            6092
           57.73            6012
           57.74            6040
           57.75            6028
           57.76            6032
           57.77            6164
           57.78            6180
           57.79            6192
            57.8            6320
           57.81            6304
           57.82            6304
           57.83            6332
           57.84            6408
           57.85            6336
           57.86            6328
           57.87            6384
           57.88            6436
           57.89            6496
            57.9            6456
           57.91            6448
           57.92            6512
           57.93            6544
           57.94            6516
           57.95            6500
           57.96            6524
           57.97            6536
           57.98            6584
           57.99            6500
              58            6500
           58.01            6488
           58.02            6412
           58.03            6336
           58.04            6380
           58.05            6312
           58.06            6348
           58.07            6416
           58.08            6396
           58.09            6336
            58.1            6376
           58.11            6444
           58.12            6452
           58.13            6520
           58.14            6580
           58.15            6552
           58.16            6576
           58.17            6664
           58.18            6684
           58.19            6852
            58.2            6804
           58.21            6760
           58.22            6732
           58.23            6716
           58.24            6708
           58.25            6656
           58.26            6588
           58.27            6580
           58.28            6564
           58.29            6504
            58.3            6508
           58.31            6448
           58.32            6476
           58.33            6476
           58.34            6500
           58.35            6540
           58.36            6616
           58.37            6672
           58.38            6712
           58.39            6836
            58.4            6960
           58.41            7144
           58.42            7220
           58.43            7400
           58.44            7432
           58.45            7528
           58.46            7484
           58.47            7532
           58.48            7448
           58.49            7484
            58.5            7388
           58.51            7272
           58.52            7208
           58.53            7112
           58.54            6984
           58.55            6960
           58.56            6916
           58.57            6788
           58.58            6788
           58.59            6608
            58.6            6600
           58.61            6484
           58.62            6404
           58.63            6332
           58.64            6356
           58.65            6368
           58.66            6316
           58.67            6276
           58.68            6260
           58.69            6244
            58.7            6272
           58.71            6292
           58.72            6244
           58.73            6308
           58.74            6288
           58.75            6304
           58.76            6344
           58.77            6284
           58.78            6348
           58.79            6280
            58.8            6400
           58.81            6232
           58.82            6280
           58.83            6272
           58.84            6216
           58.85            6236
           58.86            6152
           58.87            6104
           58.88            6192
           58.89            6140
            58.9            6268
           58.91            6292
           58.92            6300
           58.93            6296
           58.94            6372
           58.95            6380
           58.96            6372
           58.97            6380
           58.98            6380
           58.99            6292
              59            6336
           59.01            6336
           59.02            6304
           59.03            6328
           59.04            6196
           59.05            6208
           59.06            6140
           59.07            6112
           59.08            6028
           59.09            6068
            59.1            6048
           59.11            6020
           59.12            6004
           59.13            5956
           59.14            5948
           59.15            5928
           59.16            5940
           59.17            5948
           59.18            5972
           59.19            6016
            59.2            5928
           59.21            6008
           59.22            6084
           59.23            6060
           59.24            6064
           59.25            6184
           59.26            6172
           59.27            6168
           59.28            6164
           59.29            6116
            59.3            6172
           59.31            6044
           59.32            6104
           59.33            6040
           59.34            6028
           59.35            5880
           59.36            5996
           59.37            5996
           59.38            6040
           59.39            5984
            59.4            6020
           59.41            6044
           59.42            6136
           59.43            6148
           59.44            6192
           59.45            6264
           59.46            6236
           59.47            6228
           59.48            6228
           59.49            6340
            59.5            6340
           59.51            6340
           59.52            6352
           59.53            6376
           59.54            6400
           59.55            6412
           59.56            6488
           59.57            6432
           59.58            6492
           59.59            6420
            59.6            6428
           59.61            6460
           59.62            6360
           59.63            6428
           59.64            6388
           59.65            6340
           59.66            6248
           59.67            6268
           59.68            6216
           59.69            6276
            59.7            6272
           59.71            6236
           59.72            6236
           59.73            6208
           59.74            6276
           59.75            6312
           59.76            6448
           59.77            6420
           59.78            6464
           59.79            6456
            59.8            6384
           59.81            6352
           59.82            6404
           59.83            6320
           59.84            6264
           59.85            6200
           59.86            6128
           59.87            6156
           59.88            6080
           59.89            6060
            59.9            6080
           59.91            6088
           59.92            6044
           59.93            6088
           59.94            6140
           59.95            6080
           59.96            6096
           59.97            6124
           59.98            6132
           59.99            6196
              60            6160
           60.01            6152
           60.02            6188
           60.03            6188
           60.04            6184
           60.05            6192
           60.06            6228
           60.07            6188
           60.08            6184
           60.09            6212
            60.1            6296
           60.11            6396
           60.12            6376
           60.13            6312
           60.14            6416
           60.15            6392
           60.16            6472
           60.17            6356
           60.18            6428
           60.19            6308
            60.2            6364
           60.21            6328
           60.22            6316
           60.23            6316
           60.24            6288
           60.25            6264
           60.26            6324
           60.27            6348
           60.28            6284
           60.29            6332
            60.3            6220
           60.31            6196
           60.32            6152
           60.33            6116
           60.34            6140
           60.35            6160
           60.36            6152
           60.37            6204
           60.38            6200
           60.39            6236
            60.4            6336
           60.41            6320
           60.42            6408
           60.43            6460
           60.44            6580
           60.45            6632
           60.46            6704
           60.47            6692
           60.48            6668
           60.49            6600
            60.5            6536
           60.51            6476
           60.52            6524
           60.53            6612
           60.54            6612
           60.55            6640
           60.56            6644
           60.57            6740
           60.58            6848
           60.59            7004
            60.6            7100
           60.61            7148
           60.62            7320
           60.63            7408
           60.64            7416
           60.65            7444
           60.66            7428
           60.67            7160
           60.68            7092
           60.69            6912
            60.7            6816
           60.71            6808
           60.72            6656
           60.73            6608
           60.74            6548
           60.75            6608
           60.76            6648
           60.77            6696
           60.78            6636
           60.79            6604
            60.8            6652
           60.81            6636
           60.82            6576
           60.83            6580
           60.84            6524
           60.85            6520
           60.86            6388
           60.87            6420
           60.88            6424
           60.89            6440
            60.9            6528
           60.91            6504
           60.92            6584
           60.93            6640
           60.94            6712
           60.95            6700
           60.96            6868
           60.97            6884
           60.98            6880
           60.99            6844
              61            6688
           61.01            6688
           61.02            6668
           61.03            6504
           61.04            6488
           61.05            6376
           61.06            6368
           61.07            6240
           61.08            6340
           61.09            6328
            61.1            6288
           61.11            6320
           61.12            6332
           61.13            6396
           61.14            6400
           61.15            6532
           61.16            6596
           61.17            6692
           61.18            6620
           61.19            6752
            61.2            6800
           61.21            6804
           61.22            6748
           61.23            6712
           61.24            6636
           61.25            6528
           61.26            6428
           61.27            6380
           61.28            6272
           61.29            6180
            61.3            6208
           61.31            6132
           61.32            6076
           61.33            6012
           61.34            6032
           61.35            6048
           61.36            6064
           61.37            6176
           61.38            6072
           61.39            6092
            61.4            6084
           61.41            6096
           61.42            6200
           61.43            6240
           61.44            6240
           61.45            6260
           61.46            6344
           61.47            6392
           61.48            6576
           61.49            6496
            61.5            6572
           61.51            6428
           61.52            6516
           61.53            6536
           61.54            6484
           61.55            6424
           61.56            6484
           61.57            6336
           61.58            6300
           61.59            6304
            61.6            6244
           61.61            6232
           61.62            6208
           61.63            6140
           61.64            6160
           61.65            6144
           61.66            6132
           61.67            6144
           61.68            6216
           61.69            6184
            61.7            6320
           61.71            6252
           61.72            6296
           61.73            6300
           61.74            6344
           61.75            6416
           61.76            6484
           61.77            6616
           61.78            6628
           61.79            6648
            61.8            6660
           61.81            6596
           61.82            6556
           61.83            6528
           61.84            6532
           61.85            6480
           61.86            6396
           61.87            6296
           61.88            6328
           61.89            6308
            61.9            6328
           61.91            6420
           61.92            6576
           61.93            6560
           61.94            6572
           61.95            6632
           61.96            6696
           61.97            6644
           61.98            6684
           61.99            6580
              62            6548
           62.01            6500
           62.02            6356
           62.03            6444
           62.04            6344
           62.05            6284
           62.06            6400
           62.07            6412
           62.08            6432
           62.09            6548
            62.1            6556
           62.11            6528
           62.12            6608
           62.13            6684
           62.14            6752
           62.15            6560
           62.16            6660
           62.17            6572
           62.18            6608
           62.19            6524
            62.2            6472
           62.21            6496
           62.22            6512
           62.23            6476
           62.24            6452
           62.25            6380
           62.26            6380
           62.27            6396
           62.28            6384
           62.29            6308
            62.3            6308
           62.31            6204
           62.32            6136
           62.33            6080
           62.34            6100
           62.35            6140
           62.36            6208
           62.37            6176
           62.38            6216
           62.39            6256
            62.4            6332
           62.41            6340
           62.42            6504
           62.43            6544
           62.44            6524
           62.45            6656
           62.46            6688
           62.47            6708
           62.48            6640
           62.49            6724
            62.5            6836
           62.51            6840
           62.52            6808
           62.53            6696
           62.54            6772
           62.55            6644
           62.56            6676
           62.57            6620
           62.58            6724
           62.59            6632
            62.6            6568
           62.61            6552
           62.62            6584
           62.63            6612
           62.64            6532
           62.65            6404
           62.66            6416
           62.67            6328
           62.68            6304
           62.69            6288
            62.7            6180
           62.71            6044
           62.72            6112
           62.73            6064
           62.74            6004
           62.75            6032
           62.76            6072
           62.77            6048
           62.78            6040
           62.79            6056
            62.8            5984
           62.81            6028
           62.82            5908
           62.83            5952
           62.84            5920
           62.85            5892
           62.86            5892
           62.87            5944
           62.88            5988
           62.89            5920
            62.9            5944
           62.91            5960
           62.92            5908
           62.93            5964
           62.94            5960
           62.95            5896
           62.96            5980
           62.97            6008
           62.98            5988
           62.99            5932
              63            5916
           63.01            5928
           63.02            5908
           63.03            5916
           63.04            6016
           63.05            5908
           63.06            5964
           63.07            5968
           63.08            6060
           63.09            6008
            63.1            6048
           63.11            6028
           63.12            6092
           63.13            6068
           63.14            6164
           63.15            6196
           63.16            6236
           63.17            6380
           63.18            6396
           63.19            6360
            63.2            6356
           63.21            6368
           63.22            6384
           63.23            6376
           63.24            6348
           63.25            6424
           63.26            6388
           63.27            6348
           63.28            6428
           63.29            6492
            63.3            6492
           63.31            6420
           63.32            6480
           63.33            6512
           63.34            6616
           63.35            6700
           63.36            6808
           63.37            6840
           63.38            6968
           63.39            7164
            63.4            7204
           63.41            7404
           63.42            7420
           63.43            7556
           63.44            7520
           63.45            7420
           63.46            7492
           63.47            7336
           63.48            7304
           63.49            7064
            63.5            7080
           63.51            7100
           63.52            7028
           63.53            6900
           63.54            6872
           63.55            6772
           63.56            6876
           63.57            6900
           63.58            6836
           63.59            6908
            63.6            6884
           63.61            6804
           63.62            6668
           63.63            6716
           63.64            6652
           63.65            6540
           63.66            6464
           63.67            6420
           63.68            6392
           63.69            6340
            63.7            6328
           63.71            6396
           63.72            6400
           63.73            6376
           63.74            6396
           63.75            6440
           63.76            6396
           63.77            6368
           63.78            6420
           63.79            6384
            63.8            6312
           63.81            6316
           63.82            6304
           63.83            6188
           63.84            6176
           63.85            6112
           63.86            6152
           63.87            6156
           63.88            6136
           63.89            6208
            63.9            6164
           63.91            6096
           63.92            5984
           63.93            5996
           63.94            6060
           63.95            6092
           63.96            6136
           63.97            6184
           63.98            6136
           63.99            6068
              64            6024
           64.01            6096
           64.02            6044
           64.03            6060
           64.04            6084
           64.05            6080
           64.06            6200
           64.07            6204
           64.08            6240
           64.09            6208
            64.1            6236
           64.11            6268
           64.12            6312
           64.13            6288
           64.14            6312
           64.15            6204
           64.16            6204
           64.17            6104
           64.18            6052
           64.19            6080
            64.2            5980
           64.21            5948
           64.22            5888
           64.23            5868
           64.24            5868
           64.25            5924
           64.26            5932
           64.27            5840
           64.28            5868
           64.29            5832
            64.3            5780
           64.31            5692
           64.32            5780
           64.33            5616
           64.34            5712
           64.35            5656
           64.36            5700
           64.37            5668
           64.38            5764
           64.39            5664
            64.4            5732
           64.41            5740
           64.42            5736
           64.43            5680
           64.44            5712
           64.45            5656
           64.46            5700
           64.47            5764
           64.48            5712
           64.49            5784
            64.5            5836
           64.51            5732
           64.52            5792
           64.53            5824
           64.54            5872
           64.55            5920
           64.56            6000
           64.57            5876
           64.58            5960
           64.59            6048
            64.6            6136
           64.61            6048
           64.62            6108
           64.63            6192
           64.64            6072
           64.65            6116
           64.66            6208
           64.67            6240
           64.68            6328
           64.69            6236
            64.7            6320
           64.71            6304
           64.72            6276
           64.73            6256
           64.74            6204
           64.75            6124
           64.76            6224
           64.77            6184
           64.78            6100
           64.79            6208
            64.8            6168
           64.81            6096
           64.82            6096
           64.83            6120
           64.84            6164
           64.85            6252
           64.86            6232
           64.87            6204
           64.88            6264
           64.89            6260
            64.9            6260
           64.91            6240
           64.92            6280
           64.93            6124
           64.94            6208
           64.95            6056
           64.96            6188
           64.97            6136
           64.98            6148
           64.99            6180
              65            6244
           65.01            6276
           65.02            6184
           65.03            6252
           65.04            6328
           65.05            6304
           65.06            6320
           65.07            6344
           65.08            6308
           65.09            6200
            65.1            6196
           65.11            6068
           65.12            6060
           65.13            6012
           65.14            6012
           65.15            5928
           65.16            5964
           65.17            5904
           65.18            5932
           65.19            5972
            65.2            5972
           65.21            5920
           65.22            5896
           65.23            5856
           65.24            5872
           65.25            5988
           65.26            5984
           65.27            6008
           65.28            5980
           65.29            5924
            65.3            6024
           65.31            6052
           65.32            6072
           65.33            6068
           65.34            6108
           65.35            6096
           65.36            6048
           65.37            6132
           65.38            6048
           65.39            6080
            65.4            6160
           65.41            6108
           65.42            6084
           65.43            6140
           65.44            6064
           65.45            6116
           65.46            6084
           65.47            6036
           65.48            6008
           65.49            6012
            65.5            5888
           65.51            5956
           65.52            5924
           65.53            5872
           65.54            5880
           65.55            5896
           65.56            5908
           65.57            5912
           65.58            5864
           65.59            5884
            65.6            5824
           65.61            5924
           65.62            5896
           65.63            5836
           65.64            5872
           65.65            5848
           65.66            5928
           65.67            5840
           65.68            5924
           65.69            5884
            65.7            5888
           65.71            5836
           65.72            5868
           65.73            5812
           65.74            5796
           65.75            5832
           65.76            5768
           65.77            5708
           65.78            5796
           65.79            5836
            65.8            5868
           65.81            5988
           65.82            5892
           65.83            5864
           65.84            5924
           65.85            5940
           65.86            5944
           65.87            5980
           65.88            5968
           65.89            5948
            65.9            5992
           65.91            5968
           65.92            5932
           65.93            5920
           65.94            5932
           65.95            5884
           65.96            5888
           65.97            5872
           65.98            5828
           65.99            5912
              66            5948
           66.01            5920
           66.02            5936
           66.03            5868
           66.04            5952
           66.05            6012
           66.06            5972
           66.07            5960
           66.08            5956
           66.09            5988
            66.1            5992
           66.11            6048
           66.12            6076
           66.13            6068
           66.14            6092
           66.15            6160
           66.16            6180
           66.17            6180
           66.18            6136
           66.19            6096
            66.2            6180
           66.21            6252
           66.22            6144
           66.23            6208
           66.24            6232
           66.25            6292
           66.26            6308
           66.27            6384
           66.28            6384
           66.29            6480
            66.3            6432
           66.31            6448
           66.32            6516
           66.33            6484
           66.34            6520
           66.35            6480
           66.36            6532
           66.37            6380
           66.38            6420
           66.39            6348
            66.4            6260
           66.41            6236
           66.42            6196
           66.43            6108
           66.44            6068
           66.45            6028
           66.46            5936
           66.47            5988
           66.48            5948
           66.49            5876
            66.5            5984
           66.51            5876
           66.52            5872
           66.53            5916
           66.54            5844
           66.55            5800
           66.56            5836
           66.57            5832
           66.58            5768
           66.59            5772
            66.6            5800
           66.61            5704
           66.62            5752
           66.63            5704
           66.64            5624
           66.65            5688
           66.66            5592
           66.67            5648
           66.68            5684
           66.69            5612
            66.7            5656
           66.71            5672
           66.72            5640
           66.73            5636
           66.74            5720
           66.75            5772
           66.76            5720
           66.77            5756
           66.78            5764
           66.79            5704
            66.8            5772
           66.81            5720
           66.82            5772
           66.83            5768
           66.84            5768
           66.85            5816
           66.86            5840
           66.87            5884
           66.88            5888
           66.89            5896
            66.9            5868
           66.91            5912
           66.92            5928
           66.93            5872
           66.94            5820
           66.95            5860
           66.96            5868
           66.97            5908
           66.98            5884
           66.99            5960
              67            6028
           67.01            6176
           67.02            6156
           67.03            6236
           67.04            6176
           67.05            6308
           67.06            6212
           67.07            6328
           67.08            6284
           67.09            6264
            67.1            6224
           67.11            6172
           67.12            6128
           67.13            6164
           67.14            6168
           67.15            6064
           67.16            6060
           67.17            6072
           67.18            6084
           67.19            6080
            67.2            6076
           67.21            5984
           67.22            6056
           67.23            6076
           67.24            6156
           67.25            6236
           67.26            6228
           67.27            6236
           67.28            6268
           67.29            6296
            67.3            6260
           67.31            6288
           67.32            6236
           67.33            6232
           67.34            6280
           67.35            6252
           67.36            6224
           67.37            6244
           67.38            6268
           67.39            6284
            67.4            6264
           67.41            6248
           67.42            6244
           67.43            6204
           67.44            6120
           67.45            6108
           67.46            6052
           67.47            6028
           67.48            5948
           67.49            5968
            67.5            5884
           67.51            5792
           67.52            5844
           67.53            5988
           67.54            5988
           67.55            6068
           67.56            6048
           67.57            5960
           67.58            5984
           67.59            6028
            67.6            5924
           67.61            5888
           67.62            5872
           67.63            5716
           67.64            5712
           67.65            5736
           67.66            5708
           67.67            5740
           67.68            5768
           67.69            5656
            67.7            5688
           67.71            5684
           67.72            5744
           67.73            5740
           67.74            5772
           67.75            5692
           67.76            5720
           67.77            5680
           67.78            5608
           67.79            5644
            67.8            5680
           67.81            5564
           67.82            5640
           67.83            5696
           67.84            5528
           67.85            5644
           67.86            5580
           67.87            5552
           67.88            5616
           67.89            5700
            67.9            5616
           67.91            5680
           67.92            5748
           67.93            5628
           67.94            5692
           67.95            5732
           67.96            5632
           67.97            5704
           67.98            5568
           67.99            5480
              68            5508
           68.01            5484
           68.02            5512
           68.03            5460
           68.04            5504
           68.05            5408
           68.06            5496
           68.07            5436
           68.08            5368
           68.09            5432
            68.1            5408
           68.11            5356
           68.12            5460
           68.13            5372
           68.14            5392
           68.15            5348
           68.16            5364
           68.17            5336
           68.18            5336
           68.19            5356
            68.2            5376
           68.21            5364
           68.22            5344
           68.23            5348
           68.24            5444
           68.25            5492
           68.26            5476
           68.27            5480
           68.28            5536
           68.29            5484
            68.3            5476
           68.31            5388
           68.32            5368
           68.33            5420
           68.34            5448
           68.35            5336
           68.36            5344
           68.37            5360
           68.38            5292
           68.39            5308
            68.4            5272
           68.41            5200
           68.42            5228
           68.43            5272
           68.44            5292
           68.45            5336
           68.46            5352
           68.47            5304
           68.48            5452
           68.49            5436
            68.5            5404
           68.51            5360
           68.52            5388
           68.53            5272
           68.54            5176
           68.55            5164
           68.56            5092
           68.57            5104
           68.58            5052
           68.59            4988
            68.6            5000
           68.61            5036
           68.62            5004
           68.63            5088
           68.64            5068
           68.65            5140
           68.66            5200
           68.67            5168
           68.68            5192
           68.69            5156
            68.7            5116
           68.71            4996
           68.72            4956
           68.73            4868
           68.74            4792
           68.75            4764
           68.76            4776
           68.77            4672
           68.78            4652
           68.79            4680
            68.8            4552
           68.81            4620
           68.82            4624
           68.83            4596
           68.84            4612
           68.85            4616
           68.86            4600
           68.87            4528
           68.88            4556
           68.89            4416
            68.9            4432
           68.91            4408
           68.92            4400
           68.93            4356
           68.94            4340
           68.95            4256
           68.96            4276
           68.97            4244
           68.98            4156
           68.99            4212
              69            4248
           69.01            4160
           69.02            4152
           69.03            4120
           69.04            4052
           69.05            4108
           69.06            4048
           69.07            4008
           69.08            4024
           69.09            4068
            69.1            4008
           69.11            4052
           69.12            4080
           69.13            4100
           69.14            4112
           69.15            4160
           69.16            4104
           69.17            4144
           69.18            4072
           69.19            4100
            69.2            4056
           69.21            4000
           69.22            3936
           69.23            3856
           69.24            3824
           69.25            3816
           69.26            3752
           69.27            3700
           69.28            3708
           69.29            3720
            69.3            3692
           69.31            3680
           69.32            3676
           69.33            3624
           69.34            3592
           69.35            3516
           69.36            3552
           69.37            3488
           69.38            3492
           69.39            3460
            69.4            3472
           69.41            3472
           69.42            3408
           69.43            3388
           69.44            3324
           69.45            3380
           69.46            3316
           69.47            3296
           69.48            3228
           69.49            3216
            69.5            3240
           69.51            3152
           69.52            3160
           69.53            3228
           69.54            3224
           69.55            3196
           69.56            3156
           69.57            3160
           69.58            3148
           69.59            3188
            69.6            3152
           69.61            3100
           69.62            3096
           69.63            3024
           69.64            3064
           69.65            3028
           69.66            2988
           69.67            2944
           69.68            2932
           69.69            2972
            69.7            2876
           69.71            2892
           69.72            2920
           69.73            2908
           69.74            2908
           69.75            2800
           69.76            2832
           69.77            2808
           69.78            2816
           69.79            2828
            69.8            2792
           69.81            2816
           69.82            2824
           69.83            2860
           69.84            2756
           69.85            2752
           69.86            2728
           69.87            2752
           69.88            2756
           69.89            2716
            69.9            2696
           69.91            2692
           69.92            2644
           69.93            2700
           69.94            2632
           69.95            2644
           69.96            2552
           69.97            2596
           69.98            2556
           69.99            2508
              70            2576
           70.01            2576
           70.02            2652
           70.03            2676
           70.04            2700
           70.05            2660
           70.06            2628
           70.07            2620
           70.08            2568
           70.09            2480
            70.1            2468
           70.11            2424
           70.12            2424
           70.13            2368
           70.14            2324
           70.15            2308
           70.16            2288
           70.17            2256
           70.18            2264
           70.19            2312
            70.2            2260
           70.21            2248
           70.22            2148
           70.23            2124
           70.24            2136
           70.25            2072
           70.26            2056
           70.27            2032
           70.28            2020
           70.29            1988
            70.3            1908
           70.31            1892
           70.32            1908
           70.33            1868
           70.34            1852
           70.35            1868
           70.36            1860
           70.37            1844
           70.38            1832
           70.39            1772
            70.4            1788
           70.41            1728
           70.42            1744
           70.43            1696
           70.44            1692
           70.45            1644
           70.46            1620
           70.47            1644
           70.48            1592
           70.49            1584
            70.5            1604
           70.51            1548
           70.52            1516
           70.53            1512
           70.54            1508
           70.55            1460
           70.56            1464
           70.57            1420
           70.58            1428
           70.59            1432
            70.6            1436
           70.61            1440
           70.62            1392
           70.63            1388
           70.64            1348
           70.65            1340
           70.66            1300
           70.67            1288
           70.68            1284
           70.69            1264
            70.7            1260
           70.71            1256
           70.72            1272
           70.73            1264
           70.74            1232
           70.75            1212
           70.76            1212
           70.77            1192
           70.78            1156
           70.79            1136
            70.8            1104
           70.81            1080
           70.82            1064
           70.83            1024
           70.84            1020
           70.85            1000
           70.86             988
           70.87             996
           70.88             976
           70.89             976
            70.9             968
           70.91             960
           70.92             948
           70.93             912
           70.94             896
           70.95             892
           70.96             872
           70.97             888
           70.98             888
           70.99             888
              71             824
           71.01             804
           71.02             812
           71.03             820
           71.04             800
           71.05             784
           71.06             752
           71.07             748
           71.08             776
           71.09             716
            71.1             696
           71.11             680
           71.12             696
           71.13             692
           71.14             684
           71.15             652
           71.16             676
           71.17             644
           71.18             612
           71.19             632
            71.2             604
           71.21             588
           71.22             572
           71.23             556
           71.24             564
           71.25             540
           71.26             532
           71.27             532
           71.28             524
           71.29             544
            71.3             592
           71.31             552
           71.32             484
           71.33             456
           71.34             452
           71.35             412
           71.36             408
           71.37             408
           71.38             396
           71.39             372
            71.4             376
           71.41             380
           71.42             400
           71.43             388
           71.44             384
           71.45             316
           71.46             212
           71.47             204
           71.48             204
           71.49             204
            71.5             204
           71.51             204
           71.52             204
           71.53             204
           71.54             204
           71.55             204
           71.56             204
           71.57             204
           71.58             204
           71.59             204
            71.6             204
           71.61             204
           71.62             204
           71.63             204
           71.64             204
           71.65             204
           71.66             204
           71.67             204
           71.68             204
           71.69             204
            71.7             204
           71.71             204
           71.72             204
           71.73             204
           71.74             204
           71.75             204
           71.76             204
           71.77             204
           71.78             204
           71.79             204
            71.8             204
           71.81             204
           71.82             204
           71.83             204
           71.84             204
           71.85             204
           71.86             204
           71.87             204
           71.88             204
           71.89             204
            71.9             204
           71.91             204
           71.92             204
           71.93             204
           71.94             204
           71.95             204
           71.96             204
