# Supplementary material for: Coordination nano-space as stage of hydrogen ortho–para conversion
Source: R Soc Open Sci. 2015 Jul 29;2(7):150006. doi: 10.1098/rsos.150006 (PMC4632575; doi:10.1098/rsos.150006)
Supplement: This zipped folder contains the supplementaly informantion (PDF) and raw data of SR powder diffraction and Raman spectrum. The raw data are organised into a folder structure with README.txt files used to provide guidance on the contents. [file rsos150006supp1.zip › Suppl_data_and_info/Powder_Diffraction_Data/Degass/degas_77K_054962A.dat]

            0.01            1644
            0.02            1280
            0.03            1064
            0.04             920
            0.05             732
            0.06             604
            0.07             528
            0.08             504
            0.09             488
             0.1             476
            0.11             500
            0.12             492
            0.13             500
            0.14             476
            0.15             496
            0.16             492
            0.17             500
            0.18             496
            0.19             460
             0.2             496
            0.21             472
            0.22             472
            0.23             484
            0.24             464
            0.25             472
            0.26             484
            0.27             476
            0.28             488
            0.29             476
             0.3             484
            0.31             468
            0.32             492
            0.33             452
            0.34             520
            0.35             516
            0.36             472
            0.37             444
            0.38             500
            0.39             492
             0.4             480
            0.41             508
            0.42             476
            0.43             472
            0.44             492
            0.45             488
            0.46             452
            0.47             512
            0.48             492
            0.49             480
             0.5             460
            0.51             492
            0.52             484
            0.53             480
            0.54             500
            0.55             484
            0.56             512
            0.57             504
            0.58             488
            0.59             504
             0.6             496
            0.61             488
            0.62             468
            0.63             520
            0.64             464
            0.65             524
            0.66             500
            0.67             476
            0.68             496
            0.69             512
             0.7             468
            0.71             484
            0.72             484
            0.73             452
            0.74             488
            0.75             512
            0.76             496
            0.77             524
            0.78             504
            0.79             532
             0.8             516
            0.81             504
            0.82             536
            0.83             528
            0.84             568
            0.85             552
            0.86             556
            0.87             556
            0.88             576
            0.89             596
             0.9             608
            0.91             664
            0.92             688
            0.93             676
            0.94             728
            0.95             740
            0.96             784
            0.97             808
            0.98             860
            0.99             880
               1             892
            1.01             972
            1.02            1000
            1.03            1064
            1.04            1128
            1.05            1156
            1.06            1200
            1.07            1244
            1.08            1288
            1.09            1384
             1.1            1420
            1.11            1488
            1.12            1512
            1.13            1580
            1.14            1620
            1.15            1692
            1.16            1748
            1.17            1764
            1.18            1840
            1.19            1864
             1.2            1944
            1.21            1984
            1.22            2096
            1.23            2048
            1.24            2148
            1.25            2168
            1.26            2220
            1.27            2240
            1.28            2256
            1.29            2384
             1.3            2368
            1.31            2400
            1.32            2396
            1.33            2512
            1.34            2556
            1.35            2592
            1.36            2644
            1.37            2624
            1.38            2668
            1.39            2692
             1.4            2764
            1.41            2824
            1.42            2828
            1.43            2848
            1.44            2896
            1.45            2892
            1.46            2988
            1.47            2996
            1.48            2992
            1.49            2992
             1.5            3024
            1.51            3052
            1.52            3048
            1.53            3036
            1.54            3056
            1.55            3120
            1.56            3088
            1.57            3132
            1.58            3132
            1.59            3152
             1.6            3192
            1.61            3224
            1.62            3228
            1.63            3252
            1.64            3252
            1.65            3284
            1.66            3308
            1.67            3288
            1.68            3252
            1.69            3288
             1.7            3348
            1.71            3368
            1.72            3404
            1.73            3500
            1.74            3508
            1.75            3552
            1.76            3604
            1.77            3640
            1.78            3656
            1.79            3752
             1.8            3772
            1.81            3840
            1.82            4020
            1.83            4092
            1.84            4144
            1.85            4280
            1.86            4480
            1.87            4620
            1.88            4788
            1.89            4980
             1.9            5072
            1.91            5352
            1.92            5536
            1.93            5800
            1.94            6020
            1.95            6220
            1.96            6552
            1.97            6892
            1.98            7008
            1.99            7204
               2            7460
            2.01            7604
            2.02            7676
            2.03            7864
            2.04            8016
            2.05            8096
            2.06            8248
            2.07            8284
            2.08            8336
            2.09            8480
             2.1            8428
            2.11            8444
            2.12            8616
            2.13            8696
            2.14            8756
            2.15            8772
            2.16            8756
            2.17            8748
            2.18            8824
            2.19            8764
             2.2            8912
            2.21            8884
            2.22            8844
            2.23            8908
            2.24            8984
            2.25            8960
            2.26            8936
            2.27            9004
            2.28            8972
            2.29            9008
             2.3            9036
            2.31            9068
            2.32            9044
            2.33            9112
            2.34            9172
            2.35            9080
            2.36            9140
            2.37            9180
            2.38            9176
            2.39            9220
             2.4            9188
            2.41            9184
            2.42            9220
            2.43            9180
            2.44            9316
            2.45            9268
            2.46            9308
            2.47            9308
            2.48            9464
            2.49            9312
             2.5            9432
            2.51            9456
            2.52            9444
            2.53            9432
            2.54            9580
            2.55            9548
            2.56            9592
            2.57            9672
            2.58            9648
            2.59            9608
             2.6            9696
            2.61            9708
            2.62            9784
            2.63            9748
            2.64            9832
            2.65            9776
            2.66            9840
            2.67            9796
            2.68            9896
            2.69            9928
             2.7            9836
            2.71            9916
            2.72           10016
            2.73           10056
            2.74           10000
            2.75           10088
            2.76            9992
            2.77           10072
            2.78           10096
            2.79           10156
             2.8           10216
            2.81           10220
            2.82           10180
            2.83           10096
            2.84           10192
            2.85           10284
            2.86           10260
            2.87           10284
            2.88           10396
            2.89           10272
             2.9           10464
            2.91           10420
            2.92           10404
            2.93           10516
            2.94           10556
            2.95           10496
            2.96           10560
            2.97           10540
            2.98           10580
            2.99           10688
               3           10696
            3.01           10668
            3.02           10816
            3.03           10788
            3.04           10848
            3.05           10832
            3.06           10800
            3.07           10840
            3.08           10932
            3.09           10928
             3.1           10904
            3.11           11012
            3.12           11020
            3.13           11016
            3.14           11096
            3.15           11124
            3.16           11116
            3.17           11264
            3.18           11248
            3.19           11392
             3.2           11420
            3.21           11332
            3.22           11376
            3.23           11380
            3.24           11424
            3.25           11284
            3.26           11428
            3.27           11340
            3.28           11512
            3.29           11532
             3.3           11624
            3.31           11600
            3.32           11616
            3.33           11688
            3.34           11764
            3.35           11760
            3.36           11760
            3.37           11776
            3.38           11812
            3.39           11836
             3.4           11832
            3.41           11832
            3.42           11956
            3.43           11820
            3.44           12016
            3.45           12016
            3.46           12016
            3.47           12104
            3.48           12084
            3.49           12092
             3.5           12072
            3.51           12152
            3.52           12104
            3.53           12228
            3.54           12212
            3.55           12188
            3.56           12296
            3.57           12256
            3.58           12396
            3.59           12360
             3.6           12412
            3.61           12444
            3.62           12572
            3.63           12508
            3.64           12560
            3.65           12676
            3.66           12724
            3.67           12628
            3.68           12764
            3.69           12664
             3.7           12648
            3.71           12708
            3.72           12768
            3.73           12720
            3.74           12928
            3.75           12880
            3.76           13028
            3.77           13116
            3.78           13100
            3.79           12968
             3.8           13088
            3.81           13084
            3.82           13200
            3.83           13272
            3.84           13264
            3.85           13248
            3.86           13472
            3.87           13352
            3.88           13536
            3.89           13492
             3.9           13608
            3.91           13620
            3.92           13744
            3.93           13624
            3.94           13688
            3.95           13728
            3.96           13844
            3.97           13760
            3.98           13908
            3.99           13880
               4           13920
            4.01           14000
            4.02           13980
            4.03           13992
            4.04           14144
            4.05           14124
            4.06           14160
            4.07           14188
            4.08           14272
            4.09           14292
             4.1           14408
            4.11           14408
            4.12           14468
            4.13           14612
            4.14           14604
            4.15           14752
            4.16           14908
            4.17           14744
            4.18           14928
            4.19           14972
             4.2           15020
            4.21           15004
            4.22           15132
            4.23           15264
            4.24           15276
            4.25           15416
            4.26           15668
            4.27           15792
            4.28           16164
            4.29           16340
             4.3           16676
            4.31           17244
            4.32           18020
            4.33           19652
            4.34           22980
            4.35           29132
            4.36           41028
            4.37           61556
            4.38           85772
            4.39           93872
             4.4           74760
            4.41           48384
            4.42           31596
            4.43           23956
            4.44           20864
            4.45           19604
            4.46           19252
            4.47           19084
            4.48           19260
            4.49           19572
             4.5           19780
            4.51           20076
            4.52           20936
            4.53           21768
            4.54           22620
            4.55           24108
            4.56           26012
            4.57           28844
            4.58           33140
            4.59           39844
             4.6           52704
            4.61           80260
            4.62          137072
            4.63          256808
            4.64          499896
            4.65          912096
            4.66         1303972
            4.67         1154508
            4.68          665928
            4.69          307696
             4.7          140032
            4.71           72728
            4.72           45788
            4.73           34128
            4.74           28332
            4.75           25120
            4.76           23440
            4.77           22036
            4.78           21180
            4.79           20632
             4.8           20192
            4.81           19596
            4.82           19412
            4.83           19232
            4.84           18984
            4.85           18808
            4.86           18696
            4.87           18488
            4.88           18548
            4.89           18384
             4.9           18220
            4.91           18252
            4.92           18256
            4.93           18104
            4.94           18192
            4.95           18200
            4.96           18232
            4.97           18272
            4.98           18116
            4.99           18056
               5           18212
            5.01           18168
            5.02           18096
            5.03           18248
            5.04           18284
            5.05           18224
            5.06           18464
            5.07           18556
            5.08           18500
            5.09           18492
             5.1           18640
            5.11           18416
            5.12           18664
            5.13           18564
            5.14           18756
            5.15           18892
            5.16           18836
            5.17           18688
            5.18           18888
            5.19           18944
             5.2           18944
            5.21           19140
            5.22           19176
            5.23           19068
            5.24           19360
            5.25           19256
            5.26           19396
            5.27           19492
            5.28           19396
            5.29           19464
             5.3           19724
            5.31           19672
            5.32           19772
            5.33           19924
            5.34           19964
            5.35           19876
            5.36           20140
            5.37           20196
            5.38           20212
            5.39           20496
             5.4           20464
            5.41           20500
            5.42           20676
            5.43           20636
            5.44           20772
            5.45           20912
            5.46           20928
            5.47           20912
            5.48           21108
            5.49           21016
             5.5           21228
            5.51           21468
            5.52           21408
            5.53           21476
            5.54           21612
            5.55           21596
            5.56           21768
            5.57           21932
            5.58           21984
            5.59           21924
             5.6           22280
            5.61           22236
            5.62           22380
            5.63           22552
            5.64           22616
            5.65           22572
            5.66           22880
            5.67           23096
            5.68           23036
            5.69           23392
             5.7           23296
            5.71           23320
            5.72           23520
            5.73           23728
            5.74           23892
            5.75           24004
            5.76           24112
            5.77           24076
            5.78           24392
            5.79           24556
             5.8           24684
            5.81           24800
            5.82           24872
            5.83           25028
            5.84           25384
            5.85           25380
            5.86           25544
            5.87           25800
            5.88           25992
            5.89           25940
             5.9           26304
            5.91           26440
            5.92           26656
            5.93           26988
            5.94           27244
            5.95           27424
            5.96           27916
            5.97           28028
            5.98           28436
            5.99           28884
               6           29088
            6.01           29356
            6.02           30136
            6.03           30528
            6.04           31208
            6.05           31940
            6.06           32960
            6.07           33964
            6.08           35412
            6.09           36812
             6.1           38540
            6.11           41316
            6.12           44264
            6.13           49472
            6.14           58728
            6.15           76524
            6.16          113820
            6.17          195008
            6.18          353068
            6.19          656436
             6.2         1128468
            6.21         1386552
            6.22         1075224
            6.23          602220
            6.24          290904
            6.25          143644
            6.26           85892
            6.27           61924
            6.28           51416
            6.29           46768
             6.3           44832
            6.31           44240
            6.32           45232
            6.33           46680
            6.34           50372
            6.35           57264
            6.36           68248
            6.37           87468
            6.38          119644
            6.39          163564
             6.4          208480
            6.41          220812
            6.42          183940
            6.43          131016
            6.44           91964
            6.45           68208
            6.46           55060
            6.47           48256
            6.48           43912
            6.49           41200
             6.5           40012
            6.51           38816
            6.52           38104
            6.53           37668
            6.54           37212
            6.55           36680
            6.56           36900
            6.57           36672
            6.58           36732
            6.59           36900
             6.6           36788
            6.61           36540
            6.62           37000
            6.63           37028
            6.64           37096
            6.65           37368
            6.66           37312
            6.67           37244
            6.68           37484
            6.69           37752
             6.7           37812
            6.71           37956
            6.72           38076
            6.73           38028
            6.74           38652
            6.75           38388
            6.76           38756
            6.77           39072
            6.78           39100
            6.79           38864
             6.8           39496
            6.81           39408
            6.82           39736
            6.83           39936
            6.84           39988
            6.85           40124
            6.86           40468
            6.87           40592
            6.88           41248
            6.89           42284
             6.9           43504
            6.91           45812
            6.92           50224
            6.93           55272
            6.94           60196
            6.95           60284
            6.96           55176
            6.97           49272
            6.98           46168
            6.99           44176
               7           43248
            7.01           43232
            7.02           42996
            7.03           42628
            7.04           43244
            7.05           43084
            7.06           43176
            7.07           43388
            7.08           43284
            7.09           43260
             7.1           43892
            7.11           43716
            7.12           43884
            7.13           44312
            7.14           44092
            7.15           44024
            7.16           44504
            7.17           44464
            7.18           44768
            7.19           44912
             7.2           44852
            7.21           44824
            7.22           45292
            7.23           45552
            7.24           45484
            7.25           45880
            7.26           45912
            7.27           45812
            7.28           46368
            7.29           46152
             7.3           46316
            7.31           46828
            7.32           46568
            7.33           46580
            7.34           46956
            7.35           46872
            7.36           47080
            7.37           47408
            7.38           47448
            7.39           47556
             7.4           48008
            7.41           47848
            7.42           47860
            7.43           48240
            7.44           48368
            7.45           48252
            7.46           49040
            7.47           48796
            7.48           49056
            7.49           49304
             7.5           49588
            7.51           49532
            7.52           50036
            7.53           50124
            7.54           50384
            7.55           50820
            7.56           50904
            7.57           51012
            7.58           51932
            7.59           52260
             7.6           52972
            7.61           53832
            7.62           54480
            7.63           55316
            7.64           57004
            7.65           58540
            7.66           60908
            7.67           64196
            7.68           67960
            7.69           73884
             7.7           83516
            7.71           97368
            7.72          120372
            7.73          160296
            7.74          219692
            7.75          310364
            7.76          424624
            7.77          488356
            7.78          443216
            7.79          325740
             7.8          219784
            7.81          151184
            7.82          112632
            7.83           90296
            7.84           77412
            7.85           69480
            7.86           64112
            7.87           60204
            7.88           58168
            7.89           55708
             7.9           54608
            7.91           53564
            7.92           52672
            7.93           51816
            7.94           51456
            7.95           50868
            7.96           50440
            7.97           50480
            7.98           49908
            7.99           49412
               8           49536
            8.01           49036
            8.02           48860
            8.03           49124
            8.04           48624
            8.05           48640
            8.06           49544
            8.07           49848
            8.08           50448
            8.09           50104
             8.1           49332
            8.11           48452
            8.12           48336
            8.13           48028
            8.14           47772
            8.15           47548
            8.16           47188
            8.17           46912
            8.18           47140
            8.19           46732
             8.2           46696
            8.21           46988
            8.22           46444
            8.23           46260
            8.24           46580
            8.25           46336
            8.26           46308
            8.27           46460
            8.28           46320
            8.29           46172
             8.3           46752
            8.31           46820
            8.32           47572
            8.33           48244
            8.34           49448
            8.35           50620
            8.36           52412
            8.37           52808
            8.38           51828
            8.39           50460
             8.4           48816
            8.41           46768
            8.42           46260
            8.43           45388
            8.44           44836
            8.45           44652
            8.46           44172
            8.47           43708
            8.48           44088
            8.49           43568
             8.5           43596
            8.51           43620
            8.52           43324
            8.53           43400
            8.54           43572
            8.55           43380
            8.56           43372
            8.57           43520
            8.58           43276
            8.59           43076
             8.6           43456
            8.61           43076
            8.62           43048
            8.63           42920
            8.64           42872
            8.65           42508
            8.66           42724
            8.67           42676
            8.68           42776
            8.69           43352
             8.7           43940
            8.71           44616
            8.72           47256
            8.73           50016
            8.74           56684
            8.75           68700
            8.76           88980
            8.77          120388
            8.78          160052
            8.79          174712
             8.8          147168
            8.81          105864
            8.82           75168
            8.83           57600
            8.84           49392
            8.85           44896
            8.86           42284
            8.87           41208
            8.88           40180
            8.89           39512
             8.9           39164
            8.91           38796
            8.92           38528
            8.93           38412
            8.94           37956
            8.95           37704
            8.96           37564
            8.97           37560
            8.98           37276
            8.99           36940
               9           36736
            9.01           36712
            9.02           36672
            9.03           36536
            9.04           36428
            9.05           36336
            9.06           36144
            9.07           35840
            9.08           35964
            9.09           35860
             9.1           35976
            9.11           36028
            9.12           36068
            9.13           35848
            9.14           36260
            9.15           36152
            9.16           36084
            9.17           36172
            9.18           35764
            9.19           35572
             9.2           35880
            9.21           35840
            9.22           35916
            9.23           36020
            9.24           36368
            9.25           36960
            9.26           38164
            9.27           40248
            9.28           44236
            9.29           53136
             9.3           70908
            9.31          106464
            9.32          175032
            9.33          272308
            9.34          323496
            9.35          256556
            9.36          157340
            9.37           89860
            9.38           58424
            9.39           44936
             9.4           39160
            9.41           36552
            9.42           34896
            9.43           33624
            9.44           33528
            9.45           32912
            9.46           32584
            9.47           32080
            9.48           32100
            9.49           31404
             9.5           31528
            9.51           31328
            9.52           31148
            9.53           30940
            9.54           30772
            9.55           30312
            9.56           30656
            9.57           30252
            9.58           30156
            9.59           30296
             9.6           30120
            9.61           29876
            9.62           29996
            9.63           29688
            9.64           29708
            9.65           29784
            9.66           29748
            9.67           29440
            9.68           29504
            9.69           29472
             9.7           29176
            9.71           29224
            9.72           29184
            9.73           28812
            9.74           29136
            9.75           28904
            9.76           28964
            9.77           29248
            9.78           29432
            9.79           29560
             9.8           30244
            9.81           31380
            9.82           33072
            9.83           33648
            9.84           32668
            9.85           31396
            9.86           30928
            9.87           30724
            9.88           31456
            9.89           32608
             9.9           34652
            9.91           37656
            9.92           42928
            9.93           49996
            9.94           59144
            9.95           65784
            9.96           64608
            9.97           56216
            9.98           47000
            9.99           39292
              10           34736
           10.01           32080
           10.02           30156
           10.03           28764
           10.04           28524
           10.05           27828
           10.06           27352
           10.07           27308
           10.08           26876
           10.09           26560
            10.1           26672
           10.11           26380
           10.12           26336
           10.13           26228
           10.14           25928
           10.15           25908
           10.16           25972
           10.17           25980
           10.18           25944
           10.19           25992
            10.2           25948
           10.21           25932
           10.22           26140
           10.23           26328
           10.24           26808
           10.25           27156
           10.26           27828
           10.27           28780
           10.28           31152
           10.29           34300
            10.3           39548
           10.31           45840
           10.32           50312
           10.33           49160
           10.34           43356
           10.35           36620
           10.36           32044
           10.37           29268
           10.38           27604
           10.39           26316
            10.4           25828
           10.41           25292
           10.42           25020
           10.43           24736
           10.44           24452
           10.45           24292
           10.46           24344
           10.47           24064
           10.48           23956
           10.49           24116
            10.5           23972
           10.51           23824
           10.52           23824
           10.53           23548
           10.54           23584
           10.55           23644
           10.56           23416
           10.57           23196
           10.58           23396
           10.59           23312
            10.6           23272
           10.61           23484
           10.62           23284
           10.63           23108
           10.64           23444
           10.65           23276
           10.66           23296
           10.67           23364
           10.68           23392
           10.69           23176
            10.7           23384
           10.71           23336
           10.72           23356
           10.73           23504
           10.74           23532
           10.75           23560
           10.76           23960
           10.77           24048
           10.78           24508
           10.79           25096
            10.8           25720
           10.81           26424
           10.82           28280
           10.83           30656
           10.84           34552
           10.85           40988
           10.86           49568
           10.87           59840
           10.88           67656
           10.89           65512
            10.9           55420
           10.91           44556
           10.92           36560
           10.93           31180
           10.94           28460
           10.95           26728
           10.96           25588
           10.97           24892
           10.98           24664
           10.99           24152
              11           24268
           11.01           24068
           11.02           24136
           11.03           24352
           11.04           24500
           11.05           24624
           11.06           25056
           11.07           25396
           11.08           25848
           11.09           26732
            11.1           27684
           11.11           28932
           11.12           30712
           11.13           32812
           11.14           36244
           11.15           41476
           11.16           48612
           11.17           59736
           11.18           78648
           11.19          105644
            11.2          143872
           11.21          185940
           11.22          206880
           11.23          192172
           11.24          152328
           11.25          109592
           11.26           77936
           11.27           58448
           11.28           46724
           11.29           39036
            11.3           34416
           11.31           30960
           11.32           28432
           11.33           27080
           11.34           25656
           11.35           24628
           11.36           24084
           11.37           23452
           11.38           22940
           11.39           22656
            11.4           22204
           11.41           21764
           11.42           21700
           11.43           21316
           11.44           21060
           11.45           21008
           11.46           20840
           11.47           20536
           11.48           20544
           11.49           20444
            11.5           20380
           11.51           20456
           11.52           20244
           11.53           20020
           11.54           20228
           11.55           20104
           11.56           19944
           11.57           20000
           11.58           19876
           11.59           19732
            11.6           19736
           11.61           19596
           11.62           19572
           11.63           19712
           11.64           19564
           11.65           19532
           11.66           19496
           11.67           19396
           11.68           19428
           11.69           19416
            11.7           19324
           11.71           19284
           11.72           19380
           11.73           19212
           11.74           19140
           11.75           19244
           11.76           19092
           11.77           19004
           11.78           19224
           11.79           19236
            11.8           19140
           11.81           19200
           11.82           19136
           11.83           18948
           11.84           19148
           11.85           18996
           11.86           18892
           11.87           18940
           11.88           18900
           11.89           18696
            11.9           18992
           11.91           18780
           11.92           18760
           11.93           18868
           11.94           18884
           11.95           18780
           11.96           18800
           11.97           18728
           11.98           18744
           11.99           18916
              12           18720
           12.01           18764
           12.02           18960
           12.03           18992
           12.04           18960
           12.05           19104
           12.06           19268
           12.07           19492
           12.08           19936
           12.09           20508
            12.1           21232
           12.11           22268
           12.12           23708
           12.13           25308
           12.14           26672
           12.15           26792
           12.16           25768
           12.17           24120
           12.18           22516
           12.19           21300
            12.2           20528
           12.21           19872
           12.22           19656
           12.23           19544
           12.24           19380
           12.25           19252
           12.26           19316
           12.27           19232
           12.28           19228
           12.29           19272
            12.3           19200
           12.31           19292
           12.32           19576
           12.33           19724
           12.34           20180
           12.35           20760
           12.36           21660
           12.37           23180
           12.38           26528
           12.39           33044
            12.4           46564
           12.41           74228
           12.42          121168
           12.43          184724
           12.44          216432
           12.45          174644
           12.46          110960
           12.47           63788
           12.48           39324
           12.49           28372
            12.5           23976
           12.51           21532
           12.52           20236
           12.53           19712
           12.54           19216
           12.55           18812
           12.56           18744
           12.57           18508
           12.58           18476
           12.59           18324
            12.6           18332
           12.61           18148
           12.62           18180
           12.63           18236
           12.64           18156
           12.65           18232
           12.66           18160
           12.67           18064
           12.68           18240
           12.69           18232
            12.7           18304
           12.71           18488
           12.72           18568
           12.73           18796
           12.74           19296
           12.75           19500
           12.76           20132
           12.77           21060
           12.78           22084
           12.79           23756
            12.8           26596
           12.81           30136
           12.82           34100
           12.83           37116
           12.84           36852
           12.85           33464
           12.86           29516
           12.87           25424
           12.88           22984
           12.89           21424
            12.9           20308
           12.91           19552
           12.92           19104
           12.93           18760
           12.94           18524
           12.95           18304
           12.96           18204
           12.97           18084
           12.98           18184
           12.99           18068
              13           18124
           13.01           18100
           13.02           18104
           13.03           18044
           13.04           18340
           13.05           18368
           13.06           18404
           13.07           18668
           13.08           18776
           13.09           19000
            13.1           19232
           13.11           19532
           13.12           20048
           13.13           20520
           13.14           21044
           13.15           21700
           13.16           23012
           13.17           24288
           13.18           26080
           13.19           28640
            13.2           31356
           13.21           34728
           13.22           40432
           13.23           48428
           13.24           61756
           13.25           84220
           13.26          117188
           13.27          164304
           13.28          219672
           13.29          251908
            13.3          235592
           13.31          179896
           13.32          123872
           13.33           83428
           13.34           59540
           13.35           45412
           13.36           36724
           13.37           31628
           13.38           28172
           13.39           25604
            13.4           24140
           13.41           22860
           13.42           22024
           13.43           21356
           13.44           20832
           13.45           20488
           13.46           20576
           13.47           20692
           13.48           20780
           13.49           21484
            13.5           22128
           13.51           23368
           13.52           25504
           13.53           28416
           13.54           32876
           13.55           38652
           13.56           44304
           13.57           47472
           13.58           46088
           13.59           39856
            13.6           33348
           13.61           28412
           13.62           25176
           13.63           23104
           13.64           22028
           13.65           21164
           13.66           20372
           13.67           19640
           13.68           19088
           13.69           18552
            13.7           18228
           13.71           17908
           13.72           17692
           13.73           17604
           13.74           17532
           13.75           17388
           13.76           17656
           13.77           17596
           13.78           17780
           13.79           18148
            13.8           18368
           13.81           18912
           13.82           19748
           13.83           20632
           13.84           22376
           13.85           25200
           13.86           29572
           13.87           37376
           13.88           51392
           13.89           72944
            13.9          102672
           13.91          126132
           13.92          122624
           13.93           95848
           13.94           68036
           13.95           48956
           13.96           39884
           13.97           38424
           13.98           43232
           13.99           54728
              14           75784
           14.01          107256
           14.02          140272
           14.03          143952
           14.04          109720
           14.05           69368
           14.06           43380
           14.07           30196
           14.08           23868
           14.09           21220
            14.1           19628
           14.11           18660
           14.12           18108
           14.13           17620
           14.14           17328
           14.15           17212
           14.16           16884
           14.17           16632
           14.18           16764
           14.19           16420
            14.2           16392
           14.21           16400
           14.22           16352
           14.23           16228
           14.24           16312
           14.25           16100
           14.26           16184
           14.27           16172
           14.28           16212
           14.29           15932
            14.3           16184
           14.31           16088
           14.32           16176
           14.33           16172
           14.34           16136
           14.35           16100
           14.36           16300
           14.37           16220
           14.38           16240
           14.39           16428
            14.4           16456
           14.41           16332
           14.42           16508
           14.43           16476
           14.44           16600
           14.45           16800
           14.46           16832
           14.47           16932
           14.48           17220
           14.49           17344
            14.5           17544
           14.51           17828
           14.52           18144
           14.53           18384
           14.54           18956
           14.55           19400
           14.56           20216
           14.57           21124
           14.58           22268
           14.59           23880
            14.6           26344
           14.61           29128
           14.62           34012
           14.63           41456
           14.64           51984
           14.65           67440
           14.66           89668
           14.67          111636
           14.68          124348
           14.69          117192
            14.7           95112
           14.71           70700
           14.72           52420
           14.73           40192
           14.74           32436
           14.75           27896
           14.76           24828
           14.77           22752
           14.78           21372
           14.79           20260
            14.8           19604
           14.81           19068
           14.82           18560
           14.83           18272
           14.84           18012
           14.85           17728
           14.86           17592
           14.87           17560
           14.88           17152
           14.89           17136
            14.9           17172
           14.91           17012
           14.92           17088
           14.93           17136
           14.94           16932
           14.95           16836
           14.96           17136
           14.97           16908
           14.98           16856
           14.99           17064
              15           17040
           15.01           16876
           15.02           17116
           15.03           17028
           15.04           17048
           15.05           17204
           15.06           17132
           15.07           17196
           15.08           17416
           15.09           17332
            15.1           17448
           15.11           17560
           15.12           17672
           15.13           17644
           15.14           17876
           15.15           18060
           15.16           18272
           15.17           18612
           15.18           18792
           15.19           19016
            15.2           19548
           15.21           19884
           15.22           20468
           15.23           21480
           15.24           22296
           15.25           23384
           15.26           25056
           15.27           27220
           15.28           30120
           15.29           34832
            15.3           41264
           15.31           51496
           15.32           66972
           15.33           86484
           15.34          107444
           15.35          118512
           15.36          110568
           15.37           89804
           15.38           68700
           15.39           51944
            15.4           41224
           15.41           34736
           15.42           30820
           15.43           28328
           15.44           27316
           15.45           26544
           15.46           26432
           15.47           26844
           15.48           27736
           15.49           29076
            15.5           31840
           15.51           35360
           15.52           40908
           15.53           49292
           15.54           60456
           15.55           75364
           15.56           93116
           15.57          104792
           15.58          103392
           15.59           89412
            15.6           70544
           15.61           54852
           15.62           43844
           15.63           36172
           15.64           31236
           15.65           27892
           15.66           25604
           15.67           23616
           15.68           22480
           15.69           21364
            15.7           20476
           15.71           19912
           15.72           19412
           15.73           18948
           15.74           18732
           15.75           18404
           15.76           18136
           15.77           18000
           15.78           17808
           15.79           17600
            15.8           17736
           15.81           17732
           15.82           17712
           15.83           18188
           15.84           18656
           15.85           19428
           15.86           20992
           15.87           22164
           15.88           22096
           15.89           20544
            15.9           19228
           15.91           18036
           15.92           17492
           15.93           17236
           15.94           17096
           15.95           17036
           15.96           16748
           15.97           16748
           15.98           16696
           15.99           16668
              16           16608
           16.01           16772
           16.02           16792
           16.03           16532
           16.04           16804
           16.05           16720
           16.06           16824
           16.07           17192
           16.08           17216
           16.09           17260
            16.1           17760
           16.11           18052
           16.12           18592
           16.13           19344
           16.14           20176
           16.15           21464
           16.16           23580
           16.17           25564
           16.18           27456
           16.19           28328
            16.2           27404
           16.21           25508
           16.22           23740
           16.23           22272
           16.24           21712
           16.25           21200
           16.26           20628
           16.27           19768
           16.28           19228
           16.29           18540
            16.3           17940
           16.31           17476
           16.32           17300
           16.33           17024
           16.34           16960
           16.35           16900
           16.36           16872
           16.37           16852
           16.38           16680
           16.39           16852
            16.4           17048
           16.41           17184
           16.42           17212
           16.43           17508
           16.44           17856
           16.45           18096
           16.46           18668
           16.47           19000
           16.48           19536
           16.49           20120
            16.5           20868
           16.51           22024
           16.52           24236
           16.53           26816
           16.54           30792
           16.55           35508
           16.56           39572
           16.57           41916
           16.58           41112
           16.59           36792
            16.6           31956
           16.61           27880
           16.62           24980
           16.63           22864
           16.64           21912
           16.65           21140
           16.66           20900
           16.67           20984
           16.68           21068
           16.69           21588
            16.7           22792
           16.71           24048
           16.72           26184
           16.73           29376
           16.74           33576
           16.75           39540
           16.76           46928
           16.77           53644
           16.78           56576
           16.79           53744
            16.8           46572
           16.81           38592
           16.82           32456
           16.83           27792
           16.84           24632
           16.85           22484
           16.86           20948
           16.87           19744
           16.88           19004
           16.89           18416
            16.9           17756
           16.91           17516
           16.92           17180
           16.93           16716
           16.94           16708
           16.95           16420
           16.96           16320
           16.97           16220
           16.98           16108
           16.99           15972
              17           15948
           17.01           15880
           17.02           15848
           17.03           15912
           17.04           15920
           17.05           15664
           17.06           15760
           17.07           15840
           17.08           15800
           17.09           15964
            17.1           16124
           17.11           16288
           17.12           16928
           17.13           17272
           17.14           17768
           17.15           18064
           17.16           18024
           17.17           17556
           17.18           17128
           17.19           16380
            17.2           16116
           17.21           15976
           17.22           15644
           17.23           15448
           17.24           15500
           17.25           15428
           17.26           15368
           17.27           15316
           17.28           15352
           17.29           15216
            17.3           15372
           17.31           15320
           17.32           15280
           17.33           15252
           17.34           15304
           17.35           15148
           17.36           15368
           17.37           15388
           17.38           15440
           17.39           15756
            17.4           15728
           17.41           15672
           17.42           15964
           17.43           15784
           17.44           15764
           17.45           15844
           17.46           15756
           17.47           15724
           17.48           15932
           17.49           15996
            17.5           16196
           17.51           16444
           17.52           16588
           17.53           17104
           17.54           17852
           17.55           18688
           17.56           20096
           17.57           22476
           17.58           26164
           17.59           32364
            17.6           41400
           17.61           52240
           17.62           60536
           17.63           59760
           17.64           50292
           17.65           39024
           17.66           30356
           17.67           24492
           17.68           21052
           17.69           19280
            17.7           18160
           17.71           17232
           17.72           16836
           17.73           16412
           17.74           16224
           17.75           15972
           17.76           15832
           17.77           15632
           17.78           15796
           17.79           15580
            17.8           15472
           17.81           15596
           17.82           15460
           17.83           15448
           17.84           15504
           17.85           15448
           17.86           15468
           17.87           15548
           17.88           15512
           17.89           15420
            17.9           15532
           17.91           15652
           17.92           15488
           17.93           15744
           17.94           15756
           17.95           15796
           17.96           15968
           17.97           15928
           17.98           15904
           17.99           15980
              18           15952
           18.01           15688
           18.02           15880
           18.03           15856
           18.04           15892
           18.05           16064
           18.06           16172
           18.07           16152
           18.08           16408
           18.09           16504
            18.1           16752
           18.11           16808
           18.12           17356
           18.13           17796
           18.14           18632
           18.15           19404
           18.16           20588
           18.17           22252
           18.18           23992
           18.19           26268
            18.2           30524
           18.21           35868
           18.22           43076
           18.23           49892
           18.24           52692
           18.25           50208
           18.26           43892
           18.27           36220
           18.28           29764
           18.29           25628
            18.3           22888
           18.31           21004
           18.32           19988
           18.33           19152
           18.34           18628
           18.35           18440
           18.36           18292
           18.37           18472
           18.38           18820
           18.39           19156
            18.4           19896
           18.41           20960
           18.42           22352
           18.43           23952
           18.44           25524
           18.45           25864
           18.46           24928
           18.47           23244
           18.48           21540
           18.49           20012
            18.5           19176
           18.51           18472
           18.52           18104
           18.53           17872
           18.54           17828
           18.55           17564
           18.56           17840
           18.57           17636
           18.58           17916
           18.59           18104
            18.6           18380
           18.61           18608
           18.62           19364
           18.63           20068
           18.64           21228
           18.65           23508
           18.66           27092
           18.67           34060
           18.68           46444
           18.69           63600
            18.7           79200
           18.71           83444
           18.72           78580
           18.73           75300
           18.74           73644
           18.75           71300
           18.76           70052
           18.77           72820
           18.78           75272
           18.79           73476
            18.8           67132
           18.81           56268
           18.82           46116
           18.83           38400
           18.84           32528
           18.85           28412
           18.86           25908
           18.87           23612
           18.88           22140
           18.89           21024
            18.9           20112
           18.91           19400
           18.92           18956
           18.93           18488
           18.94           18136
           18.95           17916
           18.96           17660
           18.97           17388
           18.98           17372
           18.99           17168
              19           17180
           19.01           17112
           19.02           17064
           19.03           16712
           19.04           17024
           19.05           16860
           19.06           17004
           19.07           16980
           19.08           17012
           19.09           17000
            19.1           17216
           19.11           17436
           19.12           17496
           19.13           17748
           19.14           17948
           19.15           18332
           19.16           18952
           19.17           19420
           19.18           20104
           19.19           21328
            19.2           22788
           19.21           25132
           19.22           28508
           19.23           33308
           19.24           40632
           19.25           51472
           19.26           65920
           19.27           82976
           19.28           99280
           19.29          102360
            19.3           90716
           19.31           70660
           19.32           52628
           19.33           39680
           19.34           32032
           19.35           27112
           19.36           23944
           19.37           21988
           19.38           20668
           19.39           19612
            19.4           19272
           19.41           18708
           19.42           18260
           19.43           18012
           19.44           17812
           19.45           17580
           19.46           17776
           19.47           17684
           19.48           17404
           19.49           17492
            19.5           17556
           19.51           17508
           19.52           17576
           19.53           17748
           19.54           17652
           19.55           17700
           19.56           17828
           19.57           18052
           19.58           18444
           19.59           18572
            19.6           18924
           19.61           19412
           19.62           19828
           19.63           20288
           19.64           21300
           19.65           22540
           19.66           24148
           19.67           26692
           19.68           30612
           19.69           36592
            19.7           46580
           19.71           58888
           19.72           72664
           19.73           81396
           19.74           83004
           19.75           80604
           19.76           77840
           19.77           73368
           19.78           69260
           19.79           67144
            19.8           65684
           19.81           62932
           19.82           58124
           19.83           50240
           19.84           42992
           19.85           37044
           19.86           32780
           19.87           29876
           19.88           28164
           19.89           26656
            19.9           26028
           19.91           25896
           19.92           26328
           19.93           27548
           19.94           29812
           19.95           32232
           19.96           35580
           19.97           38528
           19.98           39712
           19.99           38772
              20           35996
           20.01           31940
           20.02           28228
           20.03           25572
           20.04           23584
           20.05           22068
           20.06           21296
           20.07           20420
           20.08           19972
           20.09           19708
            20.1           19432
           20.11           19156
           20.12           19200
           20.13           19108
           20.14           19144
           20.15           19556
           20.16           19828
           20.17           19980
           20.18           20924
           20.19           21552
            20.2           22696
           20.21           24808
           20.22           27340
           20.23           31288
           20.24           37716
           20.25           46400
           20.26           57904
           20.27           69212
           20.28           74412
           20.29           71092
            20.3           60648
           20.31           47908
           20.32           37824
           20.33           30916
           20.34           26700
           20.35           23812
           20.36           22440
           20.37           21316
           20.38           20696
           20.39           20272
            20.4           20272
           20.41           20132
           20.42           20748
           20.43           21128
           20.44           22092
           20.45           23096
           20.46           23932
           20.47           23984
           20.48           23784
           20.49           22548
            20.5           21316
           20.51           20356
           20.52           19568
           20.53           18864
           20.54           18740
           20.55           18268
           20.56           17968
           20.57           17884
           20.58           17748
           20.59           17428
            20.6           17660
           20.61           17732
           20.62           17732
           20.63           17840
           20.64           17980
           20.65           18232
           20.66           18692
           20.67           19176
           20.68           19936
           20.69           21060
            20.7           22348
           20.71           24000
           20.72           25704
           20.73           26208
           20.74           25796
           20.75           24416
           20.76           22668
           20.77           21296
           20.78           20612
           20.79           19864
            20.8           19644
           20.81           19560
           20.82           19436
           20.83           19672
           20.84           20156
           20.85           20528
           20.86           21332
           20.87           22516
           20.88           23860
           20.89           25864
            20.9           29052
           20.91           33136
           20.92           38248
           20.93           43636
           20.94           46696
           20.95           45860
           20.96           42396
           20.97           36452
           20.98           31192
           20.99           27272
              21           24380
           21.01           22464
           21.02           21424
           21.03           20376
           21.04           19600
           21.05           19124
           21.06           18752
           21.07           18464
           21.08           18288
           21.09           17988
            21.1           17824
           21.11           17880
           21.12           17684
           21.13           17804
           21.14           17812
           21.15           18020
           21.16           18224
           21.17           18368
           21.18           18780
           21.19           18948
            21.2           19320
           21.21           19360
           21.22           19180
           21.23           18972
           21.24           18828
           21.25           18524
           21.26           18404
           21.27           17980
           21.28           17772
           21.29           17528
            21.3           17308
           21.31           17116
           21.32           17248
           21.33           17036
           21.34           16912
           21.35           17104
           21.36           16904
           21.37           16848
           21.38           16856
           21.39           16828
            21.4           16984
           21.41           16944
           21.42           17008
           21.43           16764
           21.44           16944
           21.45           16932
           21.46           16788
           21.47           17004
           21.48           16924
           21.49           17028
            21.5           17024
           21.51           17028
           21.52           16924
           21.53           17168
           21.54           17076
           21.55           16916
           21.56           17080
           21.57           17044
           21.58           16868
           21.59           17120
            21.6           17100
           21.61           17152
           21.62           17288
           21.63           17252
           21.64           17444
           21.65           17448
           21.66           17500
           21.67           17528
           21.68           17848
           21.69           17828
            21.7           17988
           21.71           18144
           21.72           18116
           21.73           18404
           21.74           18812
           21.75           19068
           21.76           19404
           21.77           19988
           21.78           20596
           21.79           21432
            21.8           22688
           21.81           24352
           21.82           26580
           21.83           29944
           21.84           33444
           21.85           37308
           21.86           40324
           21.87           40380
           21.88           37744
           21.89           34004
            21.9           29676
           21.91           26332
           21.92           24096
           21.93           22432
           21.94           21228
           21.95           20416
           21.96           19940
           21.97           19356
           21.98           19208
           21.99           18892
              22           18584
           22.01           18652
           22.02           18452
           22.03           18404
           22.04           18620
           22.05           18860
           22.06           19332
           22.07           19996
           22.08           20340
           22.09           20052
            22.1           19612
           22.11           18876
           22.12           18296
           22.13           18128
           22.14           17904
           22.15           17784
           22.16           17920
           22.17           17792
           22.18           17892
           22.19           17968
            22.2           17852
           22.21           17836
           22.22           18104
           22.23           18024
           22.24           18104
           22.25           18240
           22.26           18276
           22.27           18284
           22.28           18556
           22.29           18560
            22.3           18664
           22.31           18884
           22.32           18752
           22.33           18952
           22.34           19344
           22.35           19440
           22.36           19608
           22.37           19948
           22.38           20260
           22.39           20588
            22.4           21316
           22.41           21756
           22.42           22656
           22.43           23780
           22.44           24972
           22.45           26476
           22.46           29172
           22.47           32408
           22.48           37644
           22.49           45412
            22.5           55244
           22.51           66808
           22.52           78924
           22.53           84596
           22.54           85500
           22.55           81800
           22.56           76236
           22.57           69836
           22.58           65416
           22.59           60380
            22.6           54936
           22.61           48908
           22.62           43224
           22.63           37516
           22.64           33420
           22.65           29888
           22.66           27664
           22.67           25708
           22.68           24376
           22.69           23224
            22.7           22656
           22.71           21844
           22.72           21364
           22.73           21140
           22.74           20680
           22.75           20268
           22.76           20208
           22.77           19932
           22.78           19876
           22.79           19680
            22.8           19628
           22.81           19368
           22.82           19624
           22.83           19572
           22.84           19436
           22.85           19704
           22.86           19720
           22.87           19788
           22.88           20268
           22.89           20188
            22.9           20732
           22.91           21380
           22.92           22036
           22.93           22920
           22.94           24616
           22.95           26312
           22.96           29048
           22.97           33188
           22.98           38200
           22.99           44852
              23           52524
           23.01           57456
           23.02           58028
           23.03           53516
           23.04           45960
           23.05           38456
           23.06           32552
           23.07           28256
           23.08           25528
           23.09           23740
            23.1           22468
           23.11           21488
           23.12           20920
           23.13           20408
           23.14           20172
           23.15           19916
           23.16           19756
           23.17           19536
           23.18           19640
           23.19           19492
            23.2           19388
           23.21           19536
           23.22           19584
           23.23           19588
           23.24           19920
           23.25           19936
           23.26           20208
           23.27           20612
           23.28           20896
           23.29           21100
            23.3           21912
           23.31           22320
           23.32           23380
           23.33           24344
           23.34           25580
           23.35           27288
           23.36           29960
           23.37           32744
           23.38           36616
           23.39           41548
            23.4           46184
           23.41           50704
           23.42           54264
           23.43           56296
           23.44           57812
           23.45           58972
           23.46           58836
           23.47           57512
           23.48           54900
           23.49           49344
            23.5           41944
           23.51           35200
           23.52           29992
           23.53           26496
           23.54           24496
           23.55           23232
           23.56           22016
           23.57           21364
           23.58           20636
           23.59           20112
            23.6           19904
           23.61           19504
           23.62           19324
           23.63           19096
           23.64           18860
           23.65           18540
           23.66           18444
           23.67           18240
           23.68           18340
           23.69           18308
            23.7           18152
           23.71           17960
           23.72           18040
           23.73           17988
           23.74           17976
           23.75           17992
           23.76           17920
           23.77           17928
           23.78           18296
           23.79           18348
            23.8           18416
           23.81           18744
           23.82           18452
           23.83           18168
           23.84           18080
           23.85           18004
           23.86           18008
           23.87           18192
           23.88           18264
           23.89           18268
            23.9           18684
           23.91           18596
           23.92           18628
           23.93           18736
           23.94           18680
           23.95           18700
           23.96           19128
           23.97           19516
           23.98           20136
           23.99           20948
              24           21980
           24.01           22864
           24.02           23508
           24.03           23404
           24.04           22580
           24.05           21816
           24.06           20852
           24.07           20116
           24.08           19984
           24.09           19592
            24.1           19616
           24.11           19516
           24.12           19624
           24.13           19532
           24.14           19980
           24.15           20156
           24.16           20460
           24.17           21008
           24.18           21592
           24.19           22248
            24.2           23320
           24.21           24444
           24.22           26180
           24.23           28524
           24.24           31352
           24.25           35016
           24.26           39948
           24.27           44900
           24.28           49424
           24.29           52488
            24.3           53376
           24.31           52064
           24.32           48976
           24.33           44324
           24.34           38864
           24.35           35164
           24.36           32776
           24.37           32196
           24.38           33052
           24.39           35000
            24.4           37764
           24.41           41548
           24.42           44412
           24.43           45400
           24.44           44564
           24.45           40684
           24.46           36188
           24.47           31780
           24.48           28592
           24.49           25896
            24.5           24336
           24.51           22852
           24.52           21828
           24.53           20960
           24.54           20248
           24.55           19624
           24.56           19440
           24.57           19212
           24.58           18800
           24.59           18648
            24.6           18528
           24.61           18220
           24.62           18152
           24.63           17988
           24.64           17852
           24.65           17884
           24.66           17648
           24.67           17508
           24.68           17612
           24.69           17372
            24.7           17368
           24.71           17444
           24.72           17384
           24.73           17280
           24.74           17420
           24.75           17148
           24.76           17068
           24.77           17212
           24.78           17128
           24.79           17020
            24.8           17112
           24.81           17212
           24.82           17212
           24.83           17196
           24.84           17208
           24.85           17060
           24.86           17220
           24.87           17072
           24.88           17120
           24.89           17096
            24.9           17148
           24.91           17044
           24.92           17176
           24.93           17296
           24.94           17348
           24.95           17616
           24.96           17620
           24.97           17868
           24.98           18672
           24.99           19980
              25           21908
           25.01           25332
           25.02           28172
           25.03           28852
           25.04           27316
           25.05           24192
           25.06           21548
           25.07           20340
           25.08           19700
           25.09           19972
            25.1           20476
           25.11           20756
           25.12           20500
           25.13           20312
           25.14           19656
           25.15           18908
           25.16           18624
           25.17           18240
           25.18           18056
           25.19           17848
            25.2           17660
           25.21           17580
           25.22           17692
           25.23           17604
           25.24           17464
           25.25           17624
           25.26           17496
           25.27           17376
           25.28           17560
           25.29           17464
            25.3           17476
           25.31           17492
           25.32           17568
           25.33           17604
           25.34           17892
           25.35           18024
           25.36           18152
           25.37           18428
           25.38           18536
           25.39           18808
            25.4           19504
           25.41           20420
           25.42           21688
           25.43           23664
           25.44           26256
           25.45           29700
           25.46           33668
           25.47           35824
           25.48           35528
           25.49           32968
            25.5           29548
           25.51           26656
           25.52           24392
           25.53           22672
           25.54           21436
           25.55           20752
           25.56           20284
           25.57           19920
           25.58           20088
           25.59           20128
            25.6           20428
           25.61           20904
           25.62           21000
           25.63           20848
           25.64           20572
           25.65           20104
           25.66           19732
           25.67           19384
           25.68           19144
           25.69           18860
            25.7           19016
           25.71           18992
           25.72           19188
           25.73           19456
           25.74           19684
           25.75           20172
           25.76           21204
           25.77           22424
           25.78           24316
           25.79           26976
            25.8           29744
           25.81           32012
           25.82           33084
           25.83           31888
           25.84           29928
           25.85           27756
           25.86           25644
           25.87           23772
           25.88           22420
           25.89           21272
            25.9           20440
           25.91           19940
           25.92           19500
           25.93           18908
           25.94           18752
           25.95           18624
           25.96           18496
           25.97           18352
           25.98           18224
           25.99           17912
              26           18168
           26.01           17920
           26.02           17988
           26.03           17980
           26.04           18064
           26.05           18004
           26.06           18032
           26.07           18072
           26.08           18100
           26.09           18136
            26.1           18124
           26.11           18216
           26.12           18380
           26.13           18488
           26.14           18784
           26.15           18876
           26.16           19036
           26.17           19444
           26.18           20228
           26.19           21096
            26.2           22444
           26.21           24284
           26.22           26392
           26.23           28448
           26.24           29952
           26.25           29492
           26.26           27700
           26.27           25548
           26.28           23272
           26.29           21544
            26.3           20700
           26.31           19932
           26.32           19484
           26.33           19380
           26.34           19128
           26.35           18948
           26.36           19060
           26.37           19124
           26.38           19160
           26.39           19200
            26.4           19452
           26.41           19624
           26.42           19984
           26.43           20136
           26.44           20476
           26.45           20816
           26.46           21500
           26.47           21984
           26.48           22772
           26.49           23832
            26.5           25220
           26.51           26828
           26.52           29008
           26.53           32024
           26.54           36548
           26.55           41772
           26.56           47972
           26.57           54296
           26.58           58248
           26.59           59848
            26.6           61072
           26.61           60996
           26.62           60432
           26.63           59504
           26.64           57240
           26.65           53668
           26.66           49844
           26.67           44908
           26.68           40092
           26.69           35988
            26.7           32692
           26.71           30428
           26.72           29216
           26.73           28444
           26.74           28448
           26.75           28672
           26.76           28756
           26.77           28196
           26.78           27124
           26.79           25248
            26.8           23628
           26.81           22496
           26.82           21580
           26.83           20724
           26.84           20388
           26.85           19800
           26.86           19420
           26.87           19360
           26.88           19316
           26.89           19040
            26.9           19344
           26.91           19404
           26.92           19668
           26.93           20180
           26.94           20944
           26.95           21852
           26.96           23580
           26.97           25192
           26.98           26912
           26.99           28204
              27           27952
           27.01           26696
           27.02           25040
           27.03           23380
           27.04           21948
           27.05           20860
           27.06           19784
           27.07           19128
           27.08           18736
           27.09           18308
            27.1           18068
           27.11           17848
           27.12           17796
           27.13           17732
           27.14           17868
           27.15           17816
           27.16           17856
           27.17           18188
           27.18           18136
           27.19           18100
            27.2           18360
           27.21           18336
           27.22           18684
           27.23           19020
           27.24           19376
           27.25           19868
           27.26           20756
           27.27           21688
           27.28           22892
           27.29           24480
            27.3           26496
           27.31           28592
           27.32           31564
           27.33           33572
           27.34           35120
           27.35           35432
           27.36           34896
           27.37           33344
           27.38           31996
           27.39           30524
            27.4           28904
           27.41           27344
           27.42           25436
           27.43           23772
           27.44           22664
           27.45           21896
           27.46           21384
           27.47           21296
           27.48           21116
           27.49           21360
            27.5           21620
           27.51           21100
           27.52           20404
           27.53           19572
           27.54           18652
           27.55           17808
           27.56           17452
           27.57           16796
           27.58           16472
           27.59           16340
            27.6           15972
           27.61           15764
           27.62           15752
           27.63           15504
           27.64           15508
           27.65           15500
           27.66           15392
           27.67           15344
           27.68           15364
           27.69           15316
            27.7           15304
           27.71           15364
           27.72           15400
           27.73           15300
           27.74           15532
           27.75           15424
           27.76           15292
           27.77           15208
           27.78           15008
           27.79           14836
            27.8           14896
           27.81           14872
           27.82           14748
           27.83           14724
           27.84           14556
           27.85           14620
           27.86           14712
           27.87           14604
           27.88           14612
           27.89           14664
            27.9           14632
           27.91           14588
           27.92           14772
           27.93           14708
           27.94           14932
           27.95           15236
           27.96           15352
           27.97           15588
           27.98           16292
           27.99           17084
              28           18424
           28.01           20100
           28.02           22252
           28.03           23896
           28.04           24704
           28.05           23776
           28.06           21808
           28.07           19768
           28.08           18336
           28.09           16952
            28.1           16560
           28.11           16116
           28.12           16104
           28.13           16112
           28.14           16368
           28.15           16608
           28.16           17260
           28.17           17920
           28.18           18792
           28.19           20172
            28.2           21584
           28.21           22848
           28.22           23956
           28.23           24172
           28.24           24036
           28.25           24016
           28.26           23424
           28.27           22788
           28.28           21720
           28.29           19972
            28.3           18376
           28.31           17272
           28.32           16480
           28.33           16044
           28.34           16044
           28.35           16072
           28.36           16256
           28.37           16796
           28.38           17420
           28.39           18312
            28.4           19616
           28.41           20848
           28.42           22400
           28.43           23864
           28.44           24480
           28.45           24172
           28.46           23256
           28.47           21644
           28.48           20196
           28.49           18812
            28.5           17872
           28.51           16908
           28.52           16380
           28.53           15900
           28.54           15752
           28.55           15556
           28.56           15464
           28.57           15364
           28.58           15540
           28.59           15432
            28.6           15360
           28.61           15396
           28.62           15336
           28.63           15024
           28.64           14904
           28.65           14656
           28.66           14388
           28.67           14124
           28.68           14148
           28.69           14100
            28.7           14412
           28.71           14480
           28.72           14808
           28.73           15272
           28.74           15708
           28.75           16328
           28.76           17504
           28.77           18576
           28.78           19800
           28.79           21024
            28.8           21168
           28.81           20680
           28.82           19752
           28.83           18376
           28.84           17344
           28.85           16372
           28.86           15656
           28.87           15184
           28.88           15044
           28.89           14948
            28.9           15032
           28.91           15272
           28.92           15600
           28.93           16248
           28.94           17408
           28.95           18564
           28.96           19772
           28.97           20372
           28.98           19808
           28.99           18704
              29           17400
           29.01           16024
           29.02           14980
           29.03           14444
           29.04           14044
           29.05           13768
           29.06           13624
           29.07           13448
           29.08           13380
           29.09           13448
            29.1           13404
           29.11           13256
           29.12           13380
           29.13           13300
           29.14           13176
           29.15           13248
           29.16           13156
           29.17           13056
           29.18           13124
           29.19           13072
            29.2           13052
           29.21           13188
           29.22           13092
           29.23           13112
           29.24           13296
           29.25           13280
           29.26           13460
           29.27           13540
           29.28           13636
           29.29           13900
            29.3           14104
           29.31           14252
           29.32           14580
           29.33           14772
           29.34           15088
           29.35           15252
           29.36           15784
           29.37           16324
           29.38           16984
           29.39           17832
            29.4           18872
           29.41           20056
           29.42           21688
           29.43           23592
           29.44           25576
           29.45           27652
           29.46           28836
           29.47           29524
           29.48           29852
           29.49           29348
            29.5           28076
           29.51           26992
           29.52           25412
           29.53           23864
           29.54           22520
           29.55           21492
           29.56           20896
           29.57           20668
           29.58           20592
           29.59           20872
            29.6           21544
           29.61           21708
           29.62           21700
           29.63           21292
           29.64           20228
           29.65           19284
           29.66           18600
           29.67           17464
           29.68           16608
           29.69           15780
            29.7           15084
           29.71           14496
           29.72           14404
           29.73           14052
           29.74           14036
           29.75           13944
           29.76           13796
           29.77           13832
           29.78           14004
           29.79           13924
            29.8           13860
           29.81           13764
           29.82           13772
           29.83           13820
           29.84           13968
           29.85           14088
           29.86           14124
           29.87           14196
           29.88           14024
           29.89           13952
            29.9           13976
           29.91           14036
           29.92           14288
           29.93           14772
           29.94           14908
           29.95           15092
           29.96           15316
           29.97           15196
           29.98           15012
           29.99           14812
              30           14552
           30.01           14376
           30.02           14320
           30.03           14272
           30.04           14236
           30.05           14276
           30.06           14452
           30.07           14540
           30.08           15152
           30.09           15516
            30.1           16228
           30.11           17312
           30.12           18460
           30.13           19812
           30.14           21816
           30.15           23488
           30.16           24864
           30.17           25464
           30.18           25096
           30.19           24116
            30.2           22836
           30.21           20800
           30.22           19124
           30.23           17812
           30.24           16544
           30.25           15528
           30.26           15028
           30.27           14496
           30.28           14016
           30.29           13672
            30.3           13360
           30.31           13120
           30.32           12848
           30.33           12716
           30.34           12604
           30.35           12708
           30.36           12516
           30.37           12500
           30.38           12496
           30.39           12328
            30.4           12284
           30.41           12208
           30.42           12252
           30.43           12240
           30.44           12412
           30.45           12296
           30.46           12336
           30.47           12392
           30.48           12404
           30.49           12312
            30.5           12364
           30.51           12232
           30.52           12084
           30.53           12192
           30.54           12160
           30.55           11960
           30.56           12000
           30.57           12032
           30.58           11976
           30.59           11892
            30.6           11796
           30.61           11748
           30.62           11912
           30.63           11848
           30.64           11932
           30.65           11988
           30.66           11940
           30.67           11976
           30.68           12112
           30.69           12248
            30.7           12140
           30.71           12296
           30.72           12296
           30.73           12300
           30.74           12528
           30.75           12624
           30.76           12792
           30.77           12984
           30.78           13004
           30.79           13316
            30.8           13908
           30.81           14144
           30.82           14604
           30.83           15164
           30.84           15636
           30.85           15912
           30.86           16168
           30.87           15820
           30.88           15536
           30.89           15208
            30.9           14988
           30.91           14716
           30.92           15112
           30.93           15240
           30.94           15668
           30.95           16408
           30.96           17044
           30.97           17876
           30.98           18692
           30.99           18996
              31           18668
           31.01           17892
           31.02           16808
           31.03           15716
           31.04           14960
           31.05           14296
           31.06           13844
           31.07           13624
           31.08           13288
           31.09           13096
            31.1           13012
           31.11           12788
           31.12           12720
           31.13           12636
           31.14           12772
           31.15           12604
           31.16           12624
           31.17           12744
           31.18           12712
           31.19           12940
            31.2           12964
           31.21           13052
           31.22           13440
           31.23           13568
           31.24           13764
           31.25           14296
           31.26           14552
           31.27           14852
           31.28           15096
           31.29           15244
            31.3           15204
           31.31           15192
           31.32           15232
           31.33           15268
           31.34           15624
           31.35           15828
           31.36           16544
           31.37           17640
           31.38           19096
           31.39           21360
            31.4           25148
           31.41           29832
           31.42           34812
           31.43           38348
           31.44           38640
           31.45           36392
           31.46           33232
           31.47           30088
           31.48           27452
           31.49           25516
            31.5           23448
           31.51           21580
           31.52           20160
           31.53           18780
           31.54           17896
           31.55           17280
           31.56           16888
           31.57           16640
           31.58           16712
           31.59           16952
            31.6           17512
           31.61           18124
           31.62           18664
           31.63           19084
           31.64           19352
           31.65           18948
           31.66           18408
           31.67           17708
           31.68           17060
           31.69           16428
            31.7           16260
           31.71           16312
           31.72           16508
           31.73           17320
           31.74           18320
           31.75           19852
           31.76           22464
           31.77           25100
           31.78           28016
           31.79           29900
            31.8           29648
           31.81           27272
           31.82           24300
           31.83           20980
           31.84           18416
           31.85           16716
           31.86           15488
           31.87           14616
           31.88           14196
           31.89           13780
            31.9           13524
           31.91           13456
           31.92           13148
           31.93           13156
           31.94           13128
           31.95           13108
           31.96           13144
           31.97           13244
           31.98           13340
           31.99           13548
              32           13916
           32.01           14284
           32.02           15084
           32.03           16456
           32.04           18344
           32.05           20764
           32.06           23408
           32.07           24872
           32.08           24780
           32.09           23184
            32.1           20612
           32.11           18284
           32.12           16896
           32.13           15536
           32.14           14560
           32.15           14000
           32.16           13676
           32.17           13276
           32.18           13168
           32.19           12992
            32.2           12860
           32.21           12740
           32.22           12600
           32.23           12408
           32.24           12464
           32.25           12564
           32.26           12472
           32.27           12604
           32.28           12680
           32.29           12660
            32.3           12884
           32.31           12888
           32.32           13040
           32.33           13260
           32.34           13388
           32.35           13772
           32.36           14380
           32.37           15176
           32.38           16300
           32.39           17980
            32.4           19732
           32.41           21628
           32.42           23500
           32.43           23940
           32.44           23192
           32.45           21544
           32.46           19556
           32.47           17780
           32.48           16608
           32.49           15444
            32.5           14988
           32.51           14528
           32.52           14308
           32.53           13924
           32.54           13920
           32.55           13880
           32.56           13884
           32.57           14012
           32.58           13812
           32.59           13776
            32.6           14092
           32.61           13984
           32.62           14240
           32.63           14584
           32.64           14708
           32.65           14928
           32.66           15780
           32.67           16224
           32.68           16872
           32.69           17988
            32.7           19008
           32.71           19944
           32.72           21012
           32.73           21816
           32.74           22596
           32.75           23060
           32.76           23200
           32.77           23084
           32.78           23132
           32.79           22700
            32.8           22520
           32.81           22588
           32.82           23064
           32.83           24168
           32.84           25516
           32.85           26636
           32.86           26872
           32.87           26112
           32.88           24308
           32.89           21848
            32.9           19928
           32.91           18176
           32.92           16852
           32.93           15944
           32.94           15188
           32.95           14592
           32.96           14316
           32.97           14036
           32.98           13728
           32.99           13652
              33           13652
           33.01           13488
           33.02           13624
           33.03           13388
           33.04           13552
           33.05           13628
           33.06           13608
           33.07           13792
           33.08           14424
           33.09           14856
            33.1           15548
           33.11           15592
           33.12           15380
           33.13           14672
           33.14           13852
           33.15           13260
           33.16           12648
           33.17           12484
           33.18           12120
           33.19           12184
            33.2           12108
           33.21           12080
           33.22           12044
           33.23           12000
           33.24           12004
           33.25           11924
           33.26           12052
           33.27           11992
           33.28           11924
           33.29           12040
            33.3           12028
           33.31           11992
           33.32           12200
           33.33           12080
           33.34           12288
           33.35           12412
           33.36           12604
           33.37           12596
           33.38           12972
           33.39           13140
            33.4           13540
           33.41           13924
           33.42           14464
           33.43           15224
           33.44           16324
           33.45           17448
           33.46           18476
           33.47           19432
           33.48           19760
           33.49           19492
            33.5           19024
           33.51           18124
           33.52           17232
           33.53           16540
           33.54           15584
           33.55           14908
           33.56           14484
           33.57           14020
           33.58           13744
           33.59           13628
            33.6           13412
           33.61           13276
           33.62           13436
           33.63           13452
           33.64           13512
           33.65           13796
           33.66           14096
           33.67           14584
           33.68           15460
           33.69           16172
            33.7           17176
           33.71           18064
           33.72           18548
           33.73           18348
           33.74           17844
           33.75           16972
           33.76           16076
           33.77           15452
           33.78           15076
           33.79           14800
            33.8           14640
           33.81           14480
           33.82           14372
           33.83           14332
           33.84           14268
           33.85           14476
           33.86           15088
           33.87           15460
           33.88           16568
           33.89           18052
            33.9           19752
           33.91           21532
           33.92           23444
           33.93           23624
           33.94           22828
           33.95           21372
           33.96           19436
           33.97           17880
           33.98           16720
           33.99           15844
              34           15164
           34.01           14968
           34.02           14636
           34.03           14500
           34.04           14556
           34.05           14600
           34.06           14936
           34.07           15464
           34.08           15888
           34.09           16496
            34.1           17160
           34.11           17580
           34.12           17708
           34.13           17628
           34.14           17312
           34.15           16640
           34.16           16432
           34.17           15952
           34.18           15912
           34.19           16016
            34.2           16336
           34.21           16952
           34.22           18244
           34.23           19720
           34.24           21680
           34.25           23356
           34.26           24284
           34.27           24116
           34.28           23156
           34.29           21576
            34.3           19784
           34.31           18540
           34.32           17420
           34.33           16388
           34.34           15852
           34.35           15020
           34.36           14500
           34.37           14224
           34.38           13740
           34.39           13644
            34.4           13612
           34.41           13476
           34.42           13344
           34.43           13640
           34.44           13664
           34.45           13836
           34.46           14040
           34.47           14372
           34.48           14860
           34.49           15588
            34.5           16116
           34.51           16900
           34.52           18132
           34.53           19448
           34.54           21148
           34.55           23036
           34.56           24176
           34.57           24984
           34.58           24756
           34.59           23868
            34.6           22440
           34.61           20924
           34.62           19468
           34.63           18260
           34.64           17604
           34.65           17044
           34.66           16716
           34.67           16648
           34.68           16904
           34.69           17004
            34.7           17396
           34.71           17420
           34.72           17104
           34.73           16808
           34.74           16016
           34.75           15204
           34.76           14720
           34.77           14040
           34.78           13656
           34.79           13348
            34.8           12912
           34.81           12620
           34.82           12556
           34.83           12340
           34.84           12296
           34.85           12192
           34.86           12016
           34.87           11904
           34.88           11956
           34.89           11900
            34.9           11888
           34.91           11932
           34.92           11840
           34.93           11720
           34.94           11816
           34.95           11756
           34.96           11844
           34.97           11828
           34.98           11916
           34.99           11880
              35           12040
           35.01           12076
           35.02           12132
           35.03           12276
           35.04           12428
           35.05           12536
           35.06           12868
           35.07           13112
           35.08           13580
           35.09           14148
            35.1           14744
           35.11           15488
           35.12           16604
           35.13           17708
           35.14           18828
           35.15           19680
           35.16           20212
           35.17           19852
           35.18           19476
           35.19           18772
            35.2           18168
           35.21           18064
           35.22           17956
           35.23           18460
           35.24           19272
           35.25           19776
           35.26           19964
           35.27           19664
           35.28           18696
           35.29           17532
            35.3           16324
           35.31           15192
           35.32           14380
           35.33           13968
           35.34           13448
           35.35           13076
           35.36           12972
           35.37           12828
           35.38           12852
           35.39           12876
            35.4           12880
           35.41           12896
           35.42           13252
           35.43           13364
           35.44           13640
           35.45           13824
           35.46           14244
           35.47           14744
           35.48           15240
           35.49           15540
            35.5           15612
           35.51           15260
           35.52           14648
           35.53           13972
           35.54           13560
           35.55           13020
           35.56           12676
           35.57           12584
           35.58           12256
           35.59           12104
            35.6           12220
           35.61           12216
           35.62           12100
           35.63           12244
           35.64           12324
           35.65           12404
           35.66           12836
           35.67           13028
           35.68           13296
           35.69           13668
            35.7           13736
           35.71           13832
           35.72           14004
           35.73           14092
           35.74           14368
           35.75           14500
           35.76           14384
           35.77           14156
           35.78           14064
           35.79           13576
            35.8           13100
           35.81           12760
           35.82           12396
           35.83           12132
           35.84           12064
           35.85           11968
           35.86           11712
           35.87           11756
           35.88           11700
           35.89           11620
            35.9           11764
           35.91           11632
           35.92           11652
           35.93           11760
           35.94           11800
           35.95           11800
           35.96           12148
           35.97           12276
           35.98           12460
           35.99           12876
              36           13144
           36.01           13492
           36.02           13812
           36.03           14060
           36.04           14396
           36.05           14880
           36.06           15088
           36.07           15084
           36.08           15060
           36.09           14696
            36.1           14244
           36.11           13972
           36.12           13504
           36.13           13096
           36.14           12912
           36.15           12604
           36.16           12388
           36.17           12268
           36.18           12044
           36.19           11796
            36.2           11864
           36.21           11656
           36.22           11688
           36.23           11740
           36.24           11708
           36.25           11868
           36.26           12056
           36.27           12180
           36.28           12524
           36.29           12880
            36.3           12760
           36.31           12660
           36.32           12856
           36.33           12552
           36.34           12428
           36.35           12376
           36.36           12352
           36.37           12460
           36.38           12624
           36.39           12976
            36.4           13232
           36.41           13632
           36.42           13980
           36.43           14496
           36.44           14808
           36.45           14816
           36.46           14768
           36.47           14364
           36.48           14000
           36.49           13416
            36.5           12988
           36.51           12704
           36.52           12456
           36.53           12468
           36.54           12212
           36.55           12060
           36.56           11960
           36.57           11932
           36.58           11852
           36.59           11968
            36.6           11832
           36.61           11764
           36.62           11972
           36.63           11876
           36.64           11932
           36.65           11996
           36.66           12084
           36.67           12136
           36.68           12416
           36.69           12388
            36.7           12580
           36.71           12964
           36.72           13232
           36.73           13412
           36.74           13976
           36.75           14536
           36.76           15496
           36.77           16328
           36.78           17432
           36.79           19164
            36.8           21096
           36.81           23172
           36.82           25296
           36.83           27092
           36.84           28064
           36.85           28224
           36.86           28152
           36.87           27088
           36.88           25688
           36.89           24380
            36.9           22500
           36.91           20668
           36.92           19424
           36.93           18104
           36.94           17148
           36.95           16288
           36.96           15592
           36.97           15196
           36.98           14660
           36.99           14304
              37           14020
           37.01           13772
           37.02           13740
           37.03           13448
           37.04           13672
           37.05           13524
           37.06           13784
           37.07           14228
           37.08           14548
           37.09           15172
            37.1           16372
           37.11           17604
           37.12           18936
           37.13           20304
           37.14           20920
           37.15           20800
           37.16           20084
           37.17           18984
           37.18           17524
           37.19           16216
            37.2           15300
           37.21           14624
           37.22           14408
           37.23           14140
           37.24           14048
           37.25           14020
           37.26           13780
           37.27           13568
           37.28           13412
           37.29           13076
            37.3           12960
           37.31           12880
           37.32           12744
           37.33           12776
           37.34           13012
           37.35           13044
           37.36           13332
           37.37           13768
           37.38           14252
           37.39           14472
            37.4           14768
           37.41           14664
           37.42           14296
           37.43           13832
           37.44           13248
           37.45           12720
           37.46           12512
           37.47           12128
           37.48           11956
           37.49           11716
            37.5           11580
           37.51           11372
           37.52           11384
           37.53           11152
           37.54           11216
           37.55           11172
           37.56           11100
           37.57           11004
           37.58           11112
           37.59           11072
            37.6           11092
           37.61           11132
           37.62           11124
           37.63           11208
           37.64           11352
           37.65           11320
           37.66           11552
           37.67           11604
           37.68           11676
           37.69           11768
            37.7           12032
           37.71           12160
           37.72           12412
           37.73           12524
           37.74           12776
           37.75           12700
           37.76           12828
           37.77           12472
           37.78           12272
           37.79           12000
            37.8           11824
           37.81           11652
           37.82           11500
           37.83           11480
           37.84           11432
           37.85           11544
           37.86           11468
           37.87           11436
           37.88           11824
           37.89           12136
            37.9           12792
           37.91           13736
           37.92           14792
           37.93           15396
           37.94           15676
           37.95           15312
           37.96           14744
           37.97           14260
           37.98           13952
           37.99           14112
              38           14604
           38.01           14936
           38.02           15228
           38.03           15676
           38.04           16168
           38.05           16760
           38.06           17388
           38.07           17972
           38.08           18128
           38.09           18012
            38.1           17336
           38.11           16684
           38.12           16060
           38.13           15236
           38.14           14684
           38.15           14204
           38.16           13776
           38.17           13496
           38.18           13640
           38.19           13608
            38.2           13892
           38.21           14512
           38.22           14960
           38.23           15464
           38.24           15988
           38.25           16120
           38.26           16000
           38.27           15740
           38.28           15528
           38.29           15236
            38.3           14976
           38.31           14404
           38.32           14040
           38.33           13420
           38.34           13036
           38.35           12508
           38.36           12504
           38.37           12268
           38.38           12068
           38.39           12108
            38.4           12008
           38.41           11952
           38.42           12228
           38.43           12520
           38.44           12860
           38.45           13600
           38.46           14276
           38.47           14836
           38.48           15444
           38.49           15420
            38.5           15152
           38.51           14936
           38.52           14544
           38.53           14584
           38.54           14588
           38.55           14456
           38.56           14196
           38.57           13860
           38.58           13324
           38.59           12820
            38.6           12724
           38.61           12460
           38.62           12536
           38.63           12612
           38.64           12624
           38.65           12560
           38.66           12648
           38.67           12536
           38.68           12512
           38.69           12484
            38.7           12404
           38.71           12352
           38.72           12556
           38.73           12820
           38.74           13164
           38.75           13692
           38.76           14312
           38.77           14824
           38.78           15328
           38.79           15484
            38.8           15472
           38.81           15480
           38.82           15120
           38.83           14928
           38.84           14764
           38.85           14448
           38.86           14004
           38.87           13584
           38.88           13240
           38.89           12996
            38.9           12988
           38.91           12832
           38.92           12756
           38.93           12732
           38.94           12860
           38.95           13016
           38.96           13256
           38.97           13592
           38.98           13924
           38.99           14416
              39           14876
           39.01           15488
           39.02           15972
           39.03           16232
           39.04           16452
           39.05           16384
           39.06           15960
           39.07           15588
           39.08           15364
           39.09           14900
            39.1           15000
           39.11           14876
           39.12           14736
           39.13           14884
           39.14           15080
           39.15           15172
           39.16           15172
           39.17           15040
           39.18           14692
           39.19           14208
            39.2           13876
           39.21           13368
           39.22           13084
           39.23           12900
           39.24           12680
           39.25           12284
           39.26           12284
           39.27           12148
           39.28           11984
           39.29           12040
            39.3           12228
           39.31           12060
           39.32           12144
           39.33           12056
           39.34           12224
           39.35           12276
           39.36           12280
           39.37           12212
           39.38           12392
           39.39           12504
            39.4           12564
           39.41           12752
           39.42           12748
           39.43           12912
           39.44           12976
           39.45           12908
           39.46           13164
           39.47           13232
           39.48           13248
           39.49           13376
            39.5           13912
           39.51           14208
           39.52           14696
           39.53           15400
           39.54           16096
           39.55           16876
           39.56           18096
           39.57           19084
           39.58           19896
           39.59           20628
            39.6           20632
           39.61           20232
           39.62           19932
           39.63           19064
           39.64           18136
           39.65           17472
           39.66           16656
           39.67           16196
           39.68           15916
           39.69           15312
            39.7           14788
           39.71           14244
           39.72           13648
           39.73           13208
           39.74           12916
           39.75           12540
           39.76           12368
           39.77           12232
           39.78           12120
           39.79           11988
            39.8           11968
           39.81           11812
           39.82           11828
           39.83           11708
           39.84           11696
           39.85           11524
           39.86           11696
           39.87           11516
           39.88           11432
           39.89           11492
            39.9           11372
           39.91           11312
           39.92           11520
           39.93           11420
           39.94           11512
           39.95           11536
           39.96           11588
           39.97           11568
           39.98           11764
           39.99           11920
              40           12020
           40.01           12248
           40.02           12540
           40.03           12808
           40.04           13444
           40.05           14028
           40.06           14592
           40.07           15236
           40.08           15420
           40.09           15588
            40.1           15636
           40.11           15484
           40.12           15596
           40.13           15720
           40.14           15588
           40.15           15352
           40.16           15100
           40.17           14688
           40.18           14392
           40.19           14204
            40.2           13840
           40.21           13588
           40.22           13756
           40.23           13732
           40.24           13632
           40.25           13752
           40.26           13704
           40.27           13568
           40.28           13732
           40.29           13704
            40.3           13964
           40.31           14300
           40.32           14728
           40.33           15296
           40.34           16164
           40.35           16996
           40.36           17676
           40.37           17940
           40.38           17972
           40.39           17520
            40.4           17448
           40.41           17000
           40.42           16508
           40.43           16036
           40.44           15460
           40.45           14896
           40.46           14568
           40.47           14216
           40.48           13892
           40.49           13696
            40.5           13520
           40.51           13424
           40.52           13436
           40.53           13528
           40.54           13832
           40.55           14192
           40.56           14416
           40.57           14948
           40.58           15528
           40.59           16040
            40.6           16428
           40.61           16660
           40.62           16692
           40.63           16560
           40.64           16388
           40.65           15840
           40.66           15308
           40.67           14940
           40.68           14304
           40.69           13748
            40.7           13320
           40.71           12892
           40.72           12628
           40.73           12560
           40.74           12272
           40.75           12080
           40.76           12196
           40.77           12160
           40.78           12120
           40.79           12208
            40.8           12348
           40.81           12356
           40.82           12768
           40.83           12956
           40.84           13456
           40.85           13964
           40.86           14444
           40.87           14840
           40.88           15160
           40.89           15012
            40.9           14640
           40.91           14228
           40.92           13508
           40.93           12932
           40.94           12556
           40.95           12212
           40.96           12056
           40.97           11916
           40.98           11680
           40.99           11600
              41           11616
           41.01           11564
           41.02           11436
           41.03           11536
           41.04           11576
           41.05           11536
           41.06           11644
           41.07           11756
           41.08           11920
           41.09           12040
            41.1           12344
           41.11           12572
           41.12           12964
           41.13           13164
           41.14           13452
           41.15           13588
           41.16           13600
           41.17           13404
           41.18           13480
           41.19           13388
            41.2           13496
           41.21           13544
           41.22           13568
           41.23           13576
           41.24           13668
           41.25           13520
           41.26           13296
           41.27           12940
           41.28           12600
           41.29           12224
            41.3           12096
           41.31           12004
           41.32           11912
           41.33           11748
           41.34           11824
           41.35           11688
           41.36           11772
           41.37           11720
           41.38           11728
           41.39           11852
            41.4           11812
           41.41           11780
           41.42           11976
           41.43           11956
           41.44           12036
           41.45           12064
           41.46           12084
           41.47           12064
           41.48           12380
           41.49           12412
            41.5           12652
           41.51           12752
           41.52           12912
           41.53           12932
           41.54           13240
           41.55           13392
           41.56           13612
           41.57           14028
           41.58           14412
           41.59           14912
            41.6           15572
           41.61           16180
           41.62           16956
           41.63           17428
           41.64           17812
           41.65           17752
           41.66           17748
           41.67           17452
           41.68           16916
           41.69           16328
            41.7           15864
           41.71           15616
           41.72           15324
           41.73           15176
           41.74           14952
           41.75           14676
           41.76           14296
           41.77           13788
           41.78           13552
           41.79           13184
            41.8           12916
           41.81           12636
           41.82           12312
           41.83           11956
           41.84           12008
           41.85           11788
           41.86           11776
           41.87           11848
           41.88           11756
           41.89           11776
            41.9           11896
           41.91           11916
           41.92           11940
           41.93           12080
           41.94           12044
           41.95           11984
           41.96           11940
           41.97           11816
           41.98           11752
           41.99           11660
              42           11512
           42.01           11376
           42.02           11444
           42.03           11408
           42.04           11300
           42.05           11260
           42.06           11272
           42.07           11168
           42.08           11308
           42.09           11312
            42.1           11232
           42.11           11416
           42.12           11392
           42.13           11396
           42.14           11544
           42.15           11592
           42.16           11640
           42.17           11748
           42.18           11924
           42.19           11804
            42.2           11936
           42.21           11736
           42.22           11576
           42.23           11540
           42.24           11416
           42.25           11304
           42.26           11396
           42.27           11324
           42.28           11392
           42.29           11396
            42.3           11412
           42.31           11428
           42.32           11456
           42.33           11512
           42.34           11616
           42.35           11696
           42.36           11796
           42.37           11784
           42.38           11940
           42.39           12056
            42.4           12176
           42.41           12432
           42.42           12516
           42.43           12656
           42.44           12900
           42.45           13060
           42.46           13240
           42.47           13280
           42.48           13324
           42.49           13384
            42.5           13416
           42.51           13212
           42.52           13280
           42.53           13268
           42.54           13224
           42.55           13264
           42.56           13540
           42.57           13820
           42.58           14240
           42.59           14836
            42.6           15356
           42.61           16076
           42.62           16684
           42.63           17144
           42.64           17440
           42.65           17464
           42.66           17204
           42.67           16976
           42.68           16708
           42.69           16084
            42.7           15660
           42.71           15348
           42.72           15048
           42.73           14772
           42.74           14920
           42.75           14868
           42.76           15024
           42.77           15104
           42.78           15072
           42.79           14924
            42.8           15008
           42.81           14732
           42.82           14516
           42.83           14528
           42.84           14588
           42.85           14840
           42.86           15412
           42.87           15828
           42.88           16264
           42.89           16820
            42.9           16952
           42.91           16764
           42.92           16548
           42.93           15884
           42.94           15424
           42.95           15144
           42.96           14708
           42.97           14328
           42.98           14128
           42.99           13824
              43           13516
           43.01           13296
           43.02           13088
           43.03           12924
           43.04           13024
           43.05           12960
           43.06           13064
           43.07           13288
           43.08           13340
           43.09           13720
            43.1           14112
           43.11           14504
           43.12           14852
           43.13           15312
           43.14           15600
           43.15           15596
           43.16           15744
           43.17           15580
           43.18           15356
           43.19           15060
            43.2           14792
           43.21           14420
           43.22           14316
           43.23           14152
           43.24           13892
           43.25           13712
           43.26           13524
           43.27           13320
           43.28           13272
           43.29           12924
            43.3           12740
           43.31           12500
           43.32           12300
           43.33           12072
           43.34           12096
           43.35           11840
           43.36           11940
           43.37           11916
           43.38           11808
           43.39           11888
            43.4           11892
           43.41           12040
           43.42           11992
           43.43           12240
           43.44           12304
           43.45           12444
           43.46           12592
           43.47           12596
           43.48           12568
           43.49           12392
            43.5           12304
           43.51           11980
           43.52           11800
           43.53           11512
           43.54           11424
           43.55           11388
           43.56           11236
           43.57           11024
           43.58           11172
           43.59           11152
            43.6           11148
           43.61           10996
           43.62           11076
           43.63           10984
           43.64           11092
           43.65           11196
           43.66           11292
           43.67           11524
           43.68           11660
           43.69           11756
            43.7           12168
           43.71           12272
           43.72           12448
           43.73           12556
           43.74           12424
           43.75           12216
           43.76           11964
           43.77           11728
           43.78           11564
           43.79           11544
            43.8           11320
           43.81           11272
           43.82           11324
           43.83           11324
           43.84           11364
           43.85           11512
           43.86           11612
           43.87           11580
           43.88           11824
           43.89           11896
            43.9           12016
           43.91           12104
           43.92           12232
           43.93           12140
           43.94           12272
           43.95           12124
           43.96           11972
           43.97           11960
           43.98           11708
           43.99           11440
              44           11556
           44.01           11288
           44.02           11240
           44.03           11244
           44.04           11188
           44.05           11252
           44.06           11468
           44.07           11452
           44.08           11724
           44.09           11808
            44.1           11980
           44.11           12032
           44.12           12240
           44.13           12336
           44.14           12512
           44.15           12536
           44.16           12376
           44.17           12180
           44.18           12144
           44.19           12080
            44.2           11840
           44.21           11660
           44.22           11468
           44.23           11420
           44.24           11240
           44.25           11224
           44.26           11156
           44.27           11148
           44.28           11100
           44.29           10984
            44.3           11164
           44.31           11132
           44.32           11244
           44.33           11196
           44.34           11124
           44.35           11076
           44.36           11220
           44.37           11072
           44.38           11104
           44.39           11216
            44.4           11172
           44.41           11152
           44.42           11228
           44.43           11316
           44.44           11356
           44.45           11396
           44.46           11408
           44.47           11352
           44.48           11652
           44.49           11680
            44.5           11824
           44.51           12176
           44.52           12412
           44.53           12840
           44.54           13656
           44.55           14328
           44.56           15008
           44.57           15688
           44.58           15656
           44.59           15552
            44.6           15384
           44.61           15036
           44.62           14572
           44.63           14532
           44.64           14276
           44.65           14040
           44.66           13876
           44.67           13612
           44.68           13548
           44.69           13684
            44.7           13480
           44.71           13528
           44.72           13520
           44.73           13528
           44.74           13440
           44.75           13248
           44.76           13120
           44.77           12904
           44.78           12860
           44.79           12844
            44.8           12852
           44.81           13116
           44.82           13400
           44.83           13540
           44.84           13828
           44.85           13672
           44.86           13424
           44.87           13272
           44.88           13032
           44.89           12860
            44.9           12880
           44.91           12832
           44.92           12996
           44.93           13012
           44.94           12916
           44.95           12916
           44.96           12996
           44.97           13108
           44.98           13292
           44.99           13628
              45           14076
           45.01           14612
           45.02           15556
           45.03           16356
           45.04           17192
           45.05           17584
           45.06           17812
           45.07           17484
           45.08           17108
           45.09           16564
            45.1           16004
           45.11           15432
           45.12           14844
           45.13           14140
           45.14           13768
           45.15           13272
           45.16           12940
           45.17           12768
           45.18           12576
           45.19           12312
            45.2           12300
           45.21           12140
           45.22           12020
           45.23           12216
           45.24           12180
           45.25           12312
           45.26           12716
           45.27           13180
           45.28           13692
           45.29           14192
            45.3           14728
           45.31           15036
           45.32           15164
           45.33           14984
           45.34           14620
           45.35           14224
           45.36           13820
           45.37           13388
           45.38           13276
           45.39           13212
            45.4           13000
           45.41           12676
           45.42           12536
           45.43           12280
           45.44           12116
           45.45           11868
           45.46           11724
           45.47           11636
           45.48           11492
           45.49           11460
            45.5           11472
           45.51           11472
           45.52           11504
           45.53           11596
           45.54           11624
           45.55           11624
           45.56           11924
           45.57           11660
           45.58           11864
           45.59           11968
            45.6           11980
           45.61           11968
           45.62           12100
           45.63           12200
           45.64           12064
           45.65           12092
           45.66           11892
           45.67           11544
           45.68           11472
           45.69           11276
            45.7           11088
           45.71           11008
           45.72           10880
           45.73           10776
           45.74           10820
           45.75           10848
           45.76           10832
           45.77           10720
           45.78           10744
           45.79           10732
            45.8           10724
           45.81           10652
           45.82           10684
           45.83           10676
           45.84           10548
           45.85           10540
           45.86           10616
           45.87           10644
           45.88           10596
           45.89           10688
            45.9           10688
           45.91           10672
           45.92           10760
           45.93           10812
           45.94           10848
           45.95           11044
           45.96           11092
           45.97           11236
           45.98           11520
           45.99           11540
              46           11648
           46.01           11792
           46.02           11780
           46.03           11820
           46.04           12164
           46.05           12236
           46.06           12496
           46.07           12772
           46.08           13060
           46.09           13352
            46.1           13524
           46.11           13660
           46.12           13620
           46.13           13556
           46.14           13172
           46.15           12952
           46.16           12692
           46.17           12448
           46.18           12360
           46.19           12392
            46.2           12376
           46.21           12548
           46.22           12936
           46.23           13128
           46.24           13400
           46.25           13660
           46.26           13840
           46.27           13944
           46.28           14040
           46.29           13940
            46.3           13884
           46.31           13928
           46.32           13524
           46.33           13244
           46.34           13016
           46.35           12760
           46.36           12436
           46.37           12432
           46.38           12176
           46.39           12044
            46.4           11984
           46.41           11916
           46.42           12008
           46.43           12176
           46.44           12384
           46.45           12448
           46.46           12592
           46.47           12436
           46.48           12296
           46.49           12120
            46.5           11676
           46.51           11460
           46.52           11348
           46.53           11268
           46.54           11268
           46.55           11232
           46.56           11100
           46.57           11076
           46.58           11088
           46.59           11004
            46.6           11068
           46.61           11176
           46.62           11232
           46.63           11228
           46.64           11548
           46.65           11660
           46.66           11916
           46.67           12240
           46.68           12668
           46.69           13128
            46.7           13724
           46.71           13896
           46.72           14144
           46.73           14320
           46.74           14212
           46.75           13936
           46.76           13728
           46.77           13460
           46.78           13348
           46.79           13132
            46.8           13040
           46.81           12784
           46.82           12796
           46.83           12656
           46.84           12612
           46.85           12784
           46.86           12776
           46.87           12820
           46.88           13156
           46.89           13424
            46.9           13732
           46.91           14256
           46.92           14592
           46.93           14780
           46.94           15380
           46.95           15488
           46.96           15492
           46.97           15488
           46.98           15256
           46.99           14872
              47           14840
           47.01           14556
           47.02           14268
           47.03           14372
           47.04           14168
           47.05           14068
           47.06           14012
           47.07           13808
           47.08           13444
           47.09           13292
            47.1           13056
           47.11           12716
           47.12           12564
           47.13           12340
           47.14           12128
           47.15           12164
           47.16           12024
           47.17           11856
           47.18           11884
           47.19           11824
            47.2           11812
           47.21           11844
           47.22           11940
           47.23           11860
           47.24           12192
           47.25           12032
           47.26           11960
           47.27           12068
           47.28           12036
           47.29           11764
            47.3           11808
           47.31           11776
           47.32           11856
           47.33           11736
           47.34           11916
           47.35           12044
           47.36           12336
           47.37           12620
           47.38           12824
           47.39           13288
            47.4           13516
           47.41           13608
           47.42           13828
           47.43           13748
           47.44           13604
           47.45           13432
           47.46           13216
           47.47           12892
           47.48           12888
           47.49           12736
            47.5           12448
           47.51           12264
           47.52           11884
           47.53           11596
           47.54           11376
           47.55           11140
           47.56           10996
           47.57           10864
           47.58           10788
           47.59           10664
            47.6           10752
           47.61           10592
           47.62           10564
           47.63           10608
           47.64           10656
           47.65           10648
           47.66           10744
           47.67           10780
           47.68           10868
           47.69           10996
            47.7           10956
           47.71           10956
           47.72           11132
           47.73           11012
           47.74           10840
           47.75           10840
           47.76           10656
           47.77           10528
           47.78           10560
           47.79           10460
            47.8           10456
           47.81           10504
           47.82           10448
           47.83           10416
           47.84           10600
           47.85           10632
           47.86           10580
           47.87           10660
           47.88           10692
           47.89           10736
            47.9           10732
           47.91           10832
           47.92           10780
           47.93           10804
           47.94           10784
           47.95           10772
           47.96           10908
           47.97           10928
           47.98           11024
           47.99           11176
              48           11244
           48.01           11284
           48.02           11548
           48.03           11612
           48.04           11784
           48.05           11844
           48.06           11868
           48.07           11648
           48.08           11820
           48.09           11740
            48.1           11768
           48.11           11876
           48.12           11904
           48.13           11844
           48.14           11928
           48.15           11816
           48.16           11680
           48.17           11592
           48.18           11408
           48.19           11268
            48.2           11184
           48.21           10936
           48.22           10756
           48.23           10896
           48.24           10796
           48.25           10764
           48.26           10920
           48.27           10932
           48.28           11032
           48.29           11204
            48.3           11136
           48.31           11260
           48.32           11296
           48.33           11212
           48.34           11100
           48.35           11108
           48.36           10892
           48.37           10676
           48.38           10712
           48.39           10612
            48.4           10644
           48.41           10744
           48.42           10784
           48.43           10716
           48.44           10952
           48.45           10936
           48.46           10980
           48.47           11188
           48.48           11184
           48.49           11204
            48.5           11276
           48.51           11000
           48.52           10824
           48.53           10736
           48.54           10428
           48.55           10216
           48.56           10232
           48.57           10224
           48.58           10180
           48.59           10152
            48.6           10048
           48.61           10124
           48.62           10200
           48.63           10224
           48.64           10296
           48.65           10400
           48.66           10436
           48.67           10588
           48.68           10776
           48.69           10868
            48.7           11256
           48.71           11652
           48.72           11896
           48.73           12168
           48.74           12424
           48.75           12456
           48.76           12468
           48.77           12316
           48.78           12072
           48.79           11736
            48.8           11628
           48.81           11404
           48.82           11232
           48.83           11028
           48.84           10888
           48.85           10712
           48.86           10744
           48.87           10656
           48.88           10772
           48.89           10924
            48.9           10980
           48.91           10992
           48.92           11284
           48.93           11504
           48.94           11892
           48.95           12292
           48.96           12604
           48.97           12824
           48.98           13020
           48.99           12992
              49           12860
           49.01           12760
           49.02           12480
           49.03           12172
           49.04           12204
           49.05           11984
           49.06           11860
           49.07           11848
           49.08           11668
           49.09           11428
            49.1           11456
           49.11           11344
           49.12           11168
           49.13           11304
           49.14           11248
           49.15           11440
           49.16           11748
           49.17           11852
           49.18           11884
           49.19           12048
            49.2           12120
           49.21           12008
           49.22           11908
           49.23           11696
           49.24           11468
           49.25           11208
           49.26           10964
           49.27           10652
           49.28           10688
           49.29           10364
            49.3           10300
           49.31           10200
           49.32           10088
           49.33           10012
           49.34           10040
           49.35            9900
           49.36           10052
           49.37           10108
           49.38            9916
           49.39            9964
            49.4            9952
           49.41            9964
           49.42            9840
           49.43            9912
           49.44            9904
           49.45            9868
           49.46           10000
           49.47            9884
           49.48            9892
           49.49            9856
            49.5            9804
           49.51            9820
           49.52            9880
           49.53            9720
           49.54            9688
           49.55            9836
           49.56            9748
           49.57            9672
           49.58            9888
           49.59            9896
            49.6            9928
           49.61            9864
           49.62            9876
           49.63            9908
           49.64           10096
           49.65           10180
           49.66           10292
           49.67           10456
           49.68           10548
           49.69           10680
            49.7           10996
           49.71           11144
           49.72           11404
           49.73           11748
           49.74           11760
           49.75           11636
           49.76           11680
           49.77           11588
           49.78           11544
           49.79           11348
            49.8           11356
           49.81           11264
           49.82           11272
           49.83           11040
           49.84           11028
           49.85           10924
           49.86           10704
           49.87           10572
           49.88           10652
           49.89           10484
            49.9           10496
           49.91           10544
           49.92           10484
           49.93           10560
           49.94           10700
           49.95           10820
           49.96           10808
           49.97           10908
           49.98           10996
           49.99           11000
              50           11280
           50.01           11344
           50.02           11532
           50.03           11832
           50.04           12180
           50.05           12376
           50.06           12640
           50.07           12724
           50.08           12856
           50.09           12772
            50.1           12824
           50.11           12584
           50.12           12508
           50.13           12408
           50.14           12252
           50.15           12212
           50.16           12052
           50.17           11896
           50.18           12052
           50.19           11920
            50.2           12004
           50.21           12040
           50.22           12220
           50.23           12224
           50.24           12508
           50.25           12560
           50.26           12684
           50.27           12956
           50.28           13168
           50.29           13188
            50.3           13332
           50.31           13260
           50.32           13288
           50.33           13208
           50.34           12996
           50.35           12736
           50.36           12668
           50.37           12436
           50.38           12292
           50.39           12052
            50.4           11804
           50.41           11572
           50.42           11448
           50.43           11308
           50.44           11268
           50.45           11376
           50.46           11188
           50.47           11172
           50.48           11420
           50.49           11328
            50.5           11448
           50.51           11588
           50.52           11520
           50.53           11352
           50.54           11460
           50.55           11268
           50.56           11084
           50.57           10980
           50.58           10828
           50.59           10740
            50.6           10644
           50.61           10520
           50.62           10396
           50.63           10296
           50.64           10112
           50.65           10100
           50.66           10176
           50.67           10208
           50.68           10136
           50.69           10160
            50.7           10156
           50.71           10188
           50.72           10232
           50.73           10264
           50.74           10308
           50.75           10328
           50.76           10300
           50.77           10264
           50.78           10420
           50.79           10416
            50.8           10408
           50.81           10468
           50.82           10528
           50.83           10572
           50.84           10416
           50.85           10460
           50.86           10544
           50.87           10596
           50.88           10720
           50.89           10708
            50.9           10988
           50.91           11020
           50.92           11196
           50.93           11484
           50.94           11804
           50.95           11820
           50.96           12192
           50.97           12212
           50.98           12156
           50.99           12180
              51           12016
           51.01           11980
           51.02           11860
           51.03           11652
           51.04           11564
           51.05           11452
           51.06           11240
           51.07           11060
           51.08           10908
           51.09           10712
            51.1           10600
           51.11           10492
           51.12           10332
           51.13           10292
           51.14           10300
           51.15           10292
           51.16           10340
           51.17           10352
           51.18           10268
           51.19           10348
            51.2           10492
           51.21           10404
           51.22           10460
           51.23           10480
           51.24           10368
           51.25           10272
           51.26           10444
           51.27           10408
           51.28           10384
           51.29           10312
            51.3           10320
           51.31           10292
           51.32           10636
           51.33           10788
           51.34           11024
           51.35           11348
           51.36           11456
           51.37           11672
           51.38           11692
           51.39           11396
            51.4           11196
           51.41           11148
           51.42           10920
           51.43           10824
           51.44           10856
           51.45           10680
           51.46           10568
           51.47           10556
           51.48           10528
           51.49           10392
            51.5           10468
           51.51           10528
           51.52           10504
           51.53           10660
           51.54           10744
           51.55           10900
           51.56           11224
           51.57           11352
           51.58           11740
           51.59           11948
            51.6           12096
           51.61           12076
           51.62           12056
           51.63           11944
           51.64           11696
           51.65           11516
           51.66           11268
           51.67           11116
           51.68           11184
           51.69           11040
            51.7           11012
           51.71           11028
           51.72           10900
           51.73           10848
           51.74           10928
           51.75           11024
           51.76           11284
           51.77           11508
           51.78           11896
           51.79           11832
            51.8           12128
           51.81           11968
           51.82           11760
           51.83           11648
           51.84           11300
           51.85           11144
           51.86           11152
           51.87           11072
           51.88           11120
           51.89           11004
            51.9           11020
           51.91           11116
           51.92           11272
           51.93           11204
           51.94           11292
           51.95           11356
           51.96           11372
           51.97           11532
           51.98           11692
           51.99           11920
              52           12172
           52.01           12512
           52.02           12680
           52.03           12640
           52.04           12704
           52.05           12448
           52.06           12032
           52.07           11764
           52.08           11296
           52.09           10988
            52.1           10748
           52.11           10564
           52.12           10500
           52.13           10308
           52.14           10304
           52.15           10188
           52.16           10288
           52.17           10312
           52.18           10264
           52.19           10456
            52.2           10460
           52.21           10460
           52.22           10684
           52.23           10824
           52.24           10996
           52.25           11156
           52.26           11200
           52.27           11076
           52.28           11248
           52.29           11264
            52.3           11212
           52.31           11304
           52.32           11248
           52.33           11152
           52.34           11120
           52.35           10952
           52.36           10812
           52.37           10688
           52.38           10520
           52.39           10352
            52.4           10376
           52.41           10240
           52.42           10148
           52.43           10276
           52.44           10060
           52.45            9864
           52.46            9872
           52.47            9856
           52.48            9804
           52.49            9700
            52.5            9712
           52.51            9652
           52.52            9668
           52.53            9708
           52.54            9732
           52.55            9744
           52.56            9784
           52.57            9768
           52.58            9916
           52.59           10016
            52.6           10084
           52.61           10280
           52.62           10364
           52.63           10496
           52.64           10704
           52.65           10772
           52.66           10916
           52.67           11056
           52.68           11120
           52.69           11040
            52.7           11140
           52.71           11092
           52.72           11208
           52.73           11276
           52.74           11188
           52.75           11164
           52.76           11216
           52.77           11032
           52.78           10804
           52.79           10612
            52.8           10352
           52.81           10192
           52.82           10160
           52.83           10032
           52.84           10000
           52.85           10080
           52.86            9916
           52.87            9956
           52.88            9952
           52.89            9924
            52.9            9988
           52.91           10012
           52.92            9980
           52.93            9864
           52.94            9956
           52.95            9784
           52.96            9772
           52.97            9744
           52.98            9720
           52.99            9704
              53            9832
           53.01            9884
           53.02            9968
           53.03           10160
           53.04           10292
           53.05           10452
           53.06           10700
           53.07           10616
           53.08           10696
           53.09           10504
            53.1           10276
           53.11           10012
           53.12           10004
           53.13            9800
           53.14            9740
           53.15            9788
           53.16            9796
           53.17            9748
           53.18            9904
           53.19            9856
            53.2            9876
           53.21           10100
           53.22           10136
           53.23           10112
           53.24           10440
           53.25           10388
           53.26           10824
           53.27           11132
           53.28           11536
           53.29           11736
            53.3           11976
           53.31           11968
           53.32           11792
           53.33           11708
           53.34           11396
           53.35           10992
           53.36           10904
           53.37           10524
           53.38           10472
           53.39           10368
            53.4           10172
           53.41           10076
           53.42           10164
           53.43           10048
           53.44           10100
           53.45           10244
           53.46           10144
           53.47           10156
           53.48           10328
           53.49           10452
            53.5           10624
           53.51           10796
           53.52           10756
           53.53           10744
           53.54           10724
           53.55           10556
           53.56           10516
           53.57           10532
           53.58           10532
           53.59           10540
            53.6           10704
           53.61           10728
           53.62           10804
           53.63           10852
           53.64           10768
           53.65           10748
           53.66           10704
           53.67           10664
           53.68           10608
           53.69           10440
            53.7           10368
           53.71           10264
           53.72           10216
           53.73           10148
           53.74           10140
           53.75           10108
           53.76           10124
           53.77            9968
           53.78           10136
           53.79           10120
            53.8           10136
           53.81           10232
           53.82           10288
           53.83           10332
           53.84           10488
           53.85           10720
           53.86           10916
           53.87           11220
           53.88           11388
           53.89           11540
            53.9           11976
           53.91           12340
           53.92           12604
           53.93           12772
           53.94           12852
           53.95           12892
           53.96           13024
           53.97           12920
           53.98           12908
           53.99           12772
              54           12704
           54.01           12524
           54.02           12392
           54.03           12304
           54.04           11948
           54.05           11744
           54.06           11352
           54.07           11032
           54.08           10828
           54.09           10604
            54.1           10536
           54.11           10360
           54.12           10188
           54.13           10100
           54.14           10200
           54.15           10060
           54.16           10064
           54.17           10140
           54.18           10144
           54.19           10120
            54.2           10188
           54.21           10096
           54.22           10044
           54.23           10108
           54.24            9908
           54.25            9828
           54.26            9788
           54.27            9660
           54.28            9504
           54.29            9472
            54.3            9440
           54.31            9336
           54.32            9336
           54.33            9332
           54.34            9312
           54.35            9232
           54.36            9184
           54.37            9172
           54.38            9256
           54.39            9180
            54.4            9216
           54.41            9208
           54.42            9192
           54.43            9220
           54.44            9188
           54.45            9192
           54.46            9152
           54.47            9108
           54.48            9220
           54.49            9084
            54.5            9228
           54.51            9200
           54.52            9176
           54.53            9296
           54.54            9308
           54.55            9312
           54.56            9340
           54.57            9404
           54.58            9392
           54.59            9568
            54.6            9576
           54.61            9480
           54.62            9608
           54.63            9504
           54.64            9472
           54.65            9648
           54.66            9680
           54.67            9580
           54.68            9772
           54.69            9840
            54.7            9860
           54.71            9956
           54.72           10024
           54.73           10104
           54.74           10272
           54.75           10288
           54.76           10320
           54.77           10420
           54.78           10508
           54.79           10416
            54.8           10440
           54.81           10420
           54.82           10576
           54.83           10596
           54.84           10704
           54.85           10628
           54.86           10748
           54.87           10656
           54.88           10584
           54.89           10560
            54.9           10572
           54.91           10704
           54.92           10688
           54.93           10604
           54.94           10652
           54.95           10684
           54.96           10620
           54.97           10568
           54.98           10704
           54.99           10588
              55           10668
           55.01           10672
           55.02           10536
           55.03           10460
           55.04           10560
           55.05           10472
           55.06           10584
           55.07           10712
           55.08           10872
           55.09           10988
            55.1           11404
           55.11           11676
           55.12           12028
           55.13           12512
           55.14           12624
           55.15           12848
           55.16           13044
           55.17           12848
           55.18           12692
           55.19           12464
            55.2           12160
           55.21           11768
           55.22           11648
           55.23           11388
           55.24           11316
           55.25           11368
           55.26           11284
           55.27           11236
           55.28           11244
           55.29           11244
            55.3           11116
           55.31           11164
           55.32           11196
           55.33           11108
           55.34           11372
           55.35           11440
           55.36           11508
           55.37           11540
           55.38           11380
           55.39           11136
            55.4           10896
           55.41           10776
           55.42           10516
           55.43           10376
           55.44           10224
           55.45           10140
           55.46           10212
           55.47           10196
           55.48           10196
           55.49           10396
            55.5           10380
           55.51           10544
           55.52           10828
           55.53           11052
           55.54           11280
           55.55           11428
           55.56           11328
           55.57           11280
           55.58           11212
           55.59           10976
            55.6           10808
           55.61           10700
           55.62           10516
           55.63           10384
           55.64           10336
           55.65           10336
           55.66           10208
           55.67           10188
           55.68           10092
           55.69           10148
            55.7           10256
           55.71           10308
           55.72           10428
           55.73           10512
           55.74           10560
           55.75           10596
           55.76           10740
           55.77           10832
           55.78           10880
           55.79           10868
            55.8           10712
           55.81           10676
           55.82           10560
           55.83           10520
           55.84           10452
           55.85           10424
           55.86           10312
           55.87           10180
           55.88           10188
           55.89           10092
            55.9            9848
           55.91            9980
           55.92            9884
           55.93            9796
           55.94            9980
           55.95            9944
           55.96            9992
           55.97           10144
           55.98           10136
           55.99           10176
              56           10244
           56.01           10228
           56.02           10364
           56.03           10516
           56.04           10512
           56.05           10588
           56.06           10592
           56.07           10416
           56.08           10352
           56.09           10260
            56.1           10032
           56.11            9872
           56.12            9652
           56.13            9544
           56.14            9496
           56.15            9384
           56.16            9252
           56.17            9164
           56.18            9280
           56.19            9128
            56.2            9148
           56.21            9176
           56.22            9136
           56.23            9076
           56.24            9092
           56.25            9044
           56.26            9092
           56.27            9196
           56.28            9124
           56.29            9064
            56.3            9196
           56.31            9068
           56.32            9236
           56.33            9276
           56.34            9284
           56.35            9288
           56.36            9464
           56.37            9444
           56.38            9460
           56.39            9716
            56.4            9696
           56.41            9840
           56.42            9980
           56.43           10052
           56.44           10120
           56.45           10216
           56.46           10280
           56.47           10260
           56.48           10388
           56.49           10396
            56.5           10332
           56.51           10276
           56.52           10320
           56.53           10172
           56.54           10244
           56.55           10176
           56.56           10200
           56.57           10156
           56.58           10100
           56.59           10120
            56.6           10212
           56.61           10112
           56.62           10128
           56.63           10152
           56.64           10156
           56.65           10068
           56.66           10096
           56.67           10024
           56.68           10084
           56.69           10168
            56.7           10156
           56.71           10148
           56.72           10300
           56.73           10340
           56.74           10392
           56.75           10608
           56.76           10696
           56.77           10716
           56.78           10884
           56.79           10808
            56.8           10764
           56.81           10716
           56.82           10640
           56.83           10440
           56.84           10436
           56.85           10324
           56.86           10308
           56.87           10176
           56.88           10168
           56.89           10056
            56.9           10020
           56.91           10060
           56.92           10036
           56.93           10004
           56.94            9944
           56.95            9884
           56.96            9988
           56.97            9880
           56.98           10000
           56.99           10080
              57           10064
           57.01            9988
           57.02           10188
           57.03           10132
           57.04           10060
           57.05           10068
           57.06           10032
           57.07            9956
           57.08            9924
           57.09            9996
            57.1           10000
           57.11           10068
           57.12           10116
           57.13           10060
           57.14           10264
           57.15           10384
           57.16           10552
           57.17           10800
           57.18           10772
           57.19           10836
            57.2           10992
           57.21           10972
           57.22           10976
           57.23           11032
           57.24           10936
           57.25           10788
           57.26           10844
           57.27           10716
           57.28           10672
           57.29           10500
            57.3           10532
           57.31           10380
           57.32           10316
           57.33           10100
           57.34            9956
           57.35            9864
           57.36            9728
           57.37            9692
           57.38            9668
           57.39            9552
            57.4            9520
           57.41            9444
           57.42            9480
           57.43            9532
           57.44            9492
           57.45            9488
           57.46            9444
           57.47            9500
           57.48            9472
           57.49            9492
            57.5            9616
           57.51            9600
           57.52            9608
           57.53            9680
           57.54            9756
           57.55            9844
           57.56           10020
           57.57           10116
           57.58           10248
           57.59           10364
            57.6           10364
           57.61           10280
           57.62           10312
           57.63           10152
           57.64           10076
           57.65            9876
           57.66            9820
           57.67            9620
           57.68            9576
           57.69            9464
            57.7            9460
           57.71            9460
           57.72            9236
           57.73            9216
           57.74            9312
           57.75            9280
           57.76            9296
           57.77            9340
           57.78            9320
           57.79            9348
            57.8            9468
           57.81            9352
           57.82            9364
           57.83            9468
           57.84            9488
           57.85            9556
           57.86            9568
           57.87            9568
           57.88            9508
           57.89            9520
            57.9            9512
           57.91            9500
           57.92            9488
           57.93            9420
           57.94            9476
           57.95            9524
           57.96            9536
           57.97            9468
           57.98            9508
           57.99            9408
              58            9456
           58.01            9364
           58.02            9296
           58.03            9124
           58.04            9136
           58.05            9032
           58.06            9140
           58.07            9184
           58.08            9196
           58.09            9088
            58.1            9240
           58.11            9304
           58.12            9332
           58.13            9380
           58.14            9452
           58.15            9532
           58.16            9788
           58.17            9752
           58.18            9864
           58.19           10112
            58.2           10072
           58.21           10052
           58.22           10060
           58.23            9960
           58.24            9860
           58.25            9840
           58.26            9700
           58.27            9648
           58.28            9632
           58.29            9652
            58.3            9544
           58.31            9656
           58.32            9736
           58.33            9604
           58.34            9760
           58.35            9844
           58.36            9956
           58.37           10056
           58.38            9956
           58.39            9992
            58.4           10020
           58.41           10032
           58.42           10024
           58.43           10080
           58.44           10232
           58.45           10240
           58.46           10444
           58.47           10456
           58.48           10540
           58.49           10636
            58.5           10572
           58.51           10564
           58.52           10732
           58.53           10596
           58.54           10728
           58.55           10756
           58.56           10760
           58.57           10716
           58.58           10780
           58.59           10620
            58.6           10472
           58.61           10360
           58.62           10088
           58.63           10048
           58.64            9964
           58.65            9836
           58.66            9748
           58.67            9856
           58.68            9836
           58.69            9808
            58.7           10028
           58.71           10100
           58.72           10212
           58.73           10364
           58.74           10424
           58.75           10484
           58.76           10652
           58.77           10656
           58.78           10624
           58.79           10676
            58.8           10548
           58.81           10480
           58.82           10464
           58.83           10492
           58.84           10456
           58.85           10444
           58.86           10340
           58.87           10156
           58.88           10256
           58.89           10192
            58.9           10124
           58.91            9984
           58.92            9964
           58.93            9912
           58.94            9956
           58.95            9996
           58.96            9972
           58.97           10032
           58.98            9876
           58.99            9820
              59            9696
           59.01            9664
           59.02            9528
           59.03            9504
           59.04            9404
           59.05            9300
           59.06            9284
           59.07            9208
           59.08            9076
           59.09            9176
            59.1            9164
           59.11            9108
           59.12            9316
           59.13            9240
           59.14            9360
           59.15            9416
           59.16            9276
           59.17            9220
           59.18            9328
           59.19            9216
            59.2            9272
           59.21            9240
           59.22            9172
           59.23            9080
           59.24            9168
           59.25            9072
           59.26            9060
           59.27            9056
           59.28            8908
           59.29            8880
            59.3            8904
           59.31            8804
           59.32            8864
           59.33            8824
           59.34            8732
           59.35            8676
           59.36            8756
           59.37            8724
           59.38            8720
           59.39            8684
            59.4            8580
           59.41            8608
           59.42            8628
           59.43            8672
           59.44            8620
           59.45            8680
           59.46            8684
           59.47            8660
           59.48            8728
           59.49            8732
            59.5            8680
           59.51            8700
           59.52            8716
           59.53            8748
           59.54            8848
           59.55            8836
           59.56            8696
           59.57            8880
           59.58            8892
           59.59            8852
            59.6            8952
           59.61            9044
           59.62            9136
           59.63            9204
           59.64            9284
           59.65            9268
           59.66            9312
           59.67            9384
           59.68            9396
           59.69            9332
            59.7            9188
           59.71            9112
           59.72            9160
           59.73            9008
           59.74            9020
           59.75            9144
           59.76            9100
           59.77            9024
           59.78            9008
           59.79            9036
            59.8            9064
           59.81            9120
           59.82            9164
           59.83            9192
           59.84            9288
           59.85            9364
           59.86            9484
           59.87            9588
           59.88            9824
           59.89            9864
            59.9           10140
           59.91           10320
           59.92           10552
           59.93           10684
           59.94           10764
           59.95           10800
           59.96           10820
           59.97           10700
           59.98           10708
           59.99           10616
              60           10616
           60.01           10564
           60.02           10692
           60.03           10764
           60.04           10644
           60.05           10828
           60.06           10816
           60.07           10728
           60.08           10896
           60.09           10760
            60.1           10752
           60.11           10868
           60.12           10788
           60.13           10748
           60.14           10732
           60.15           10804
           60.16           10724
           60.17           10560
           60.18           10384
           60.19           10260
            60.2           10184
           60.21            9988
           60.22            9964
           60.23            9928
           60.24            9768
           60.25            9708
           60.26            9712
           60.27            9624
           60.28            9704
           60.29            9732
            60.3            9528
           60.31            9608
           60.32            9760
           60.33            9668
           60.34            9764
           60.35            9816
           60.36            9820
           60.37            9740
           60.38            9840
           60.39            9720
            60.4            9712
           60.41            9700
           60.42            9732
           60.43            9520
           60.44            9468
           60.45            9400
           60.46            9372
           60.47            9392
           60.48            9396
           60.49            9316
            60.5            9396
           60.51            9304
           60.52            9316
           60.53            9348
           60.54            9304
           60.55            9260
           60.56            9312
           60.57            9352
           60.58            9292
           60.59            9404
            60.6            9316
           60.61            9340
           60.62            9384
           60.63            9364
           60.64            9320
           60.65            9404
           60.66            9340
           60.67            9340
           60.68            9448
           60.69            9456
            60.7            9576
           60.71            9772
           60.72            9760
           60.73            9776
           60.74            9912
           60.75            9964
           60.76            9952
           60.77            9972
           60.78            9828
           60.79            9852
            60.8            9900
           60.81            9780
           60.82            9676
           60.83            9708
           60.84            9496
           60.85            9232
           60.86            9252
           60.87            9152
           60.88            9116
           60.89            9048
            60.9            8948
           60.91            8840
           60.92            8896
           60.93            8860
           60.94            8976
           60.95            8976
           60.96            8880
           60.97            8796
           60.98            8992
           60.99            8924
              61            9012
           61.01            8992
           61.02            8988
           61.03            8824
           61.04            9044
           61.05            9016
           61.06            9092
           61.07            9148
           61.08            9148
           61.09            9240
            61.1            9380
           61.11            9484
           61.12            9556
           61.13            9564
           61.14            9540
           61.15            9676
           61.16            9720
           61.17            9744
           61.18            9692
           61.19            9860
            61.2            9776
           61.21            9716
           61.22            9712
           61.23            9612
           61.24            9580
           61.25            9676
           61.26            9476
           61.27            9508
           61.28            9596
           61.29            9488
            61.3            9564
           61.31            9628
           61.32            9628
           61.33            9600
           61.34            9588
           61.35            9548
           61.36            9628
           61.37            9592
           61.38            9580
           61.39            9528
            61.4            9588
           61.41            9684
           61.42            9740
           61.43            9804
           61.44            9916
           61.45            9992
           61.46           10132
           61.47           10136
           61.48           10148
           61.49           10152
            61.5           10020
           61.51            9892
           61.52            9848
           61.53            9736
           61.54            9664
           61.55            9564
           61.56            9456
           61.57            9456
           61.58            9332
           61.59            9404
            61.6            9444
           61.61            9484
           61.62            9504
           61.63            9468
           61.64            9596
           61.65            9620
           61.66            9744
           61.67            9848
           61.68            9848
           61.69            9772
            61.7            9856
           61.71            9796
           61.72            9828
           61.73            9704
           61.74            9620
           61.75            9496
           61.76            9464
           61.77            9484
           61.78            9492
           61.79            9560
            61.8            9548
           61.81            9716
           61.82            9892
           61.83           10008
           61.84           10152
           61.85           10320
           61.86           10388
           61.87           10348
           61.88           10388
           61.89           10260
            61.9           10152
           61.91           10048
           61.92            9936
           61.93            9776
           61.94            9780
           61.95            9708
           61.96            9660
           61.97            9600
           61.98            9572
           61.99            9632
              62            9660
           62.01            9720
           62.02            9716
           62.03            9772
           62.04            9784
           62.05            9732
           62.06            9872
           62.07            9820
           62.08            9736
           62.09            9688
            62.1            9632
           62.11            9428
           62.12            9448
           62.13            9364
           62.14            9260
           62.15            9360
           62.16            9300
           62.17            9200
           62.18            9296
           62.19            9232
            62.2            9304
           62.21            9388
           62.22            9336
           62.23            9268
           62.24            9372
           62.25            9452
           62.26            9456
           62.27            9420
           62.28            9540
           62.29            9508
            62.3            9588
           62.31            9564
           62.32            9672
           62.33            9736
           62.34            9780
           62.35            9592
           62.36            9580
           62.37            9492
           62.38            9356
           62.39            9268
            62.4            9108
           62.41            8988
           62.42            9072
           62.43            9048
           62.44            8956
           62.45            9088
           62.46            8968
           62.47            8940
           62.48            9056
           62.49            9036
            62.5            9012
           62.51            8916
           62.52            9028
           62.53            8772
           62.54            8892
           62.55            8776
           62.56            8792
           62.57            8868
           62.58            8840
           62.59            8696
            62.6            8816
           62.61            8780
           62.62            8808
           62.63            8840
           62.64            8872
           62.65            8904
           62.66            9044
           62.67            9072
           62.68            9068
           62.69            9188
            62.7            9256
           62.71            9232
           62.72            9380
           62.73            9320
           62.74            9344
           62.75            9364
           62.76            9328
           62.77            9412
           62.78            9488
           62.79            9428
            62.8            9416
           62.81            9488
           62.82            9488
           62.83            9436
           62.84            9484
           62.85            9504
           62.86            9460
           62.87            9516
           62.88            9564
           62.89            9532
            62.9            9452
           62.91            9456
           62.92            9376
           62.93            9404
           62.94            9288
           62.95            9236
           62.96            9408
           62.97            9240
           62.98            9268
           62.99            9360
              63            9292
           63.01            9368
           63.02            9424
           63.03            9440
           63.04            9464
           63.05            9532
           63.06            9560
           63.07            9476
           63.08            9692
           63.09            9628
            63.1            9676
           63.11            9812
           63.12            9736
           63.13            9664
           63.14            9664
           63.15            9548
           63.16            9616
           63.17            9692
           63.18            9532
           63.19            9540
            63.2            9444
           63.21            9352
           63.22            9368
           63.23            9448
           63.24            9380
           63.25            9336
           63.26            9364
           63.27            9432
           63.28            9436
           63.29            9532
            63.3            9592
           63.31            9592
           63.32            9816
           63.33            9912
           63.34           10060
           63.35           10220
           63.36           10316
           63.37           10460
           63.38           10536
           63.39           10604
            63.4           10676
           63.41           10696
           63.42           10500
           63.43           10460
           63.44           10484
           63.45           10304
           63.46           10212
           63.47           10156
           63.48            9952
           63.49            9816
            63.5            9776
           63.51            9740
           63.52            9464
           63.53            9416
           63.54            9372
           63.55            9208
           63.56            9176
           63.57            9148
           63.58            9244
           63.59            9060
            63.6            9076
           63.61            8964
           63.62            9096
           63.63            9016
           63.64            9012
           63.65            9008
           63.66            9000
           63.67            8896
           63.68            8880
           63.69            8880
            63.7            8852
           63.71            8860
           63.72            8852
           63.73            8760
           63.74            8884
           63.75            8864
           63.76            8820
           63.77            8840
           63.78            8808
           63.79            8704
            63.8            8708
           63.81            8624
           63.82            8540
           63.83            8516
           63.84            8412
           63.85            8336
           63.86            8404
           63.87            8352
           63.88            8352
           63.89            8368
            63.9            8428
           63.91            8344
           63.92            8416
           63.93            8412
           63.94            8344
           63.95            8436
           63.96            8424
           63.97            8452
           63.98            8500
           63.99            8400
              64            8316
           64.01            8240
           64.02            8204
           64.03            8068
           64.04            8052
           64.05            8016
           64.06            7912
           64.07            7836
           64.08            7912
           64.09            7748
            64.1            7848
           64.11            7652
           64.12            7748
           64.13            7664
           64.14            7576
           64.15            7552
           64.16            7588
           64.17            7484
           64.18            7496
           64.19            7604
            64.2            7532
           64.21            7448
           64.22            7452
           64.23            7572
           64.24            7480
           64.25            7524
           64.26            7556
           64.27            7464
           64.28            7404
           64.29            7420
            64.3            7408
           64.31            7308
           64.32            7244
           64.33            7176
           64.34            7256
           64.35            7140
           64.36            7072
           64.37            7088
           64.38            6984
           64.39            7024
            64.4            7040
           64.41            6984
           64.42            7092
           64.43            7112
           64.44            7060
           64.45            7008
           64.46            7132
           64.47            7128
           64.48            7104
           64.49            7208
            64.5            7152
           64.51            7032
           64.52            7196
           64.53            7160
           64.54            7072
           64.55            7028
           64.56            6980
           64.57            6924
           64.58            7024
           64.59            6876
            64.6            6896
           64.61            6864
           64.62            6864
           64.63            6772
           64.64            6832
           64.65            6828
           64.66            6748
           64.67            6732
           64.68            6684
           64.69            6572
            64.7            6604
           64.71            6492
           64.72            6424
           64.73            6548
           64.74            6408
           64.75            6388
           64.76            6368
           64.77            6352
           64.78            6408
           64.79            6348
            64.8            6316
           64.81            6276
           64.82            6320
           64.83            6324
           64.84            6276
           64.85            6364
           64.86            6204
           64.87            6264
           64.88            6272
           64.89            6176
            64.9            6080
           64.91            6044
           64.92            6036
           64.93            5896
           64.94            5980
           64.95            5832
           64.96            5836
           64.97            5872
           64.98            5772
           64.99            5696
              65            5732
           65.01            5676
           65.02            5636
           65.03            5680
           65.04            5680
           65.05            5612
           65.06            5644
           65.07            5584
           65.08            5700
           65.09            5700
            65.1            5640
           65.11            5540
           65.12            5608
           65.13            5548
           65.14            5556
           65.15            5484
           65.16            5452
           65.17            5440
           65.18            5508
           65.19            5464
            65.2            5476
           65.21            5392
           65.22            5400
           65.23            5428
           65.24            5436
           65.25            5448
           65.26            5248
           65.27            5248
           65.28            5308
           65.29            5224
            65.3            5276
           65.31            5236
           65.32            5160
           65.33            5064
           65.34            5068
           65.35            4988
           65.36            4980
           65.37            4880
           65.38            4896
           65.39            4852
            65.4            4808
           65.41            4748
           65.42            4764
           65.43            4656
           65.44            4668
           65.45            4692
           65.46            4636
           65.47            4584
           65.48            4572
           65.49            4580
            65.5            4548
           65.51            4528
           65.52            4536
           65.53            4448
           65.54            4504
           65.55            4532
           65.56            4528
           65.57            4500
           65.58            4564
           65.59            4456
            65.6            4452
           65.61            4320
           65.62            4368
           65.63            4332
           65.64            4248
           65.65            4312
           65.66            4304
           65.67            4236
           65.68            4240
           65.69            4180
            65.7            4228
           65.71            4132
           65.72            4192
           65.73            4144
           65.74            4200
           65.75            4192
           65.76            4228
           65.77            4128
           65.78            4128
           65.79            4128
            65.8            4052
           65.81            4016
           65.82            3972
           65.83            3900
           65.84            3792
           65.85            3712
           65.86            3696
           65.87            3648
           65.88            3624
           65.89            3516
            65.9            3540
           65.91            3528
           65.92            3532
           65.93            3460
           65.94            3504
           65.95            3452
           65.96            3408
           65.97            3436
           65.98            3348
           65.99            3348
              66            3268
           66.01            3176
           66.02            3168
           66.03            3160
           66.04            3152
           66.05            3100
           66.06            3056
           66.07            3032
           66.08            3048
           66.09            3028
            66.1            2972
           66.11            3012
           66.12            2976
           66.13            2928
           66.14            2960
           66.15            2920
           66.16            2924
           66.17            2860
           66.18            2848
           66.19            2780
            66.2            2708
           66.21            2704
           66.22            2624
           66.23            2604
           66.24            2628
           66.25            2564
           66.26            2528
           66.27            2508
           66.28            2496
           66.29            2500
            66.3            2400
           66.31            2416
           66.32            2396
           66.33            2352
           66.34            2364
           66.35            2372
           66.36            2312
           66.37            2324
           66.38            2368
           66.39            2304
            66.4            2288
           66.41            2300
           66.42            2232
           66.43            2152
           66.44            2172
           66.45            2176
           66.46            2088
           66.47            2064
           66.48            2000
           66.49            1956
            66.5            1960
           66.51            1964
           66.52            1932
           66.53            1928
           66.54            1900
           66.55            1868
           66.56            1844
           66.57            1752
           66.58            1788
           66.59            1700
            66.6            1772
           66.61            1684
           66.62            1720
           66.63            1676
           66.64            1696
           66.65            1696
           66.66            1652
           66.67            1648
           66.68            1640
           66.69            1576
            66.7            1612
           66.71            1568
           66.72            1584
           66.73            1572
           66.74            1548
           66.75            1556
           66.76            1496
           66.77            1512
           66.78            1472
           66.79            1452
            66.8            1416
           66.81            1404
           66.82            1364
           66.83            1356
           66.84            1288
           66.85            1312
           66.86            1320
           66.87            1292
           66.88            1304
           66.89            1296
            66.9            1280
           66.91            1264
           66.92            1228
           66.93            1192
           66.94            1192
           66.95            1204
           66.96            1152
           66.97            1156
           66.98            1136
           66.99            1144
              67            1132
           67.01            1128
           67.02            1116
           67.03            1084
           67.04            1084
           67.05            1076
           67.06            1100
           67.07            1048
           67.08            1056
           67.09            1048
            67.1            1040
           67.11             980
           67.12             980
           67.13             980
           67.14             964
           67.15             968
           67.16             960
           67.17             952
           67.18             940
           67.19             928
            67.2             904
           67.21             936
           67.22             936
           67.23             876
           67.24             868
           67.25             896
           67.26             888
           67.27             864
           67.28             856
           67.29             876
            67.3             844
           67.31             844
           67.32             844
           67.33             824
           67.34             812
           67.35             828
           67.36             824
           67.37             792
           67.38             788
           67.39             784
            67.4             776
           67.41             792
           67.42             728
           67.43             764
           67.44             764
           67.45             740
           67.46             772
           67.47             704
           67.48             724
           67.49             744
            67.5             720
           67.51             692
           67.52             724
           67.53             724
           67.54             676
           67.55             700
           67.56             716
           67.57             688
           67.58             648
           67.59             664
            67.6             688
           67.61             700
           67.62             648
           67.63             636
           67.64             652
           67.65             664
           67.66             648
           67.67             660
           67.68             604
           67.69             672
            67.7             628
           67.71             660
           67.72             620
           67.73             628
           67.74             620
           67.75             604
           67.76             620
           67.77             596
           67.78             636
           67.79             632
            67.8             644
           67.81             624
           67.82             588
           67.83             576
           67.84             584
           67.85             612
           67.86             596
           67.87             576
           67.88             604
           67.89             572
            67.9             596
           67.91             560
           67.92             576
           67.93             584
           67.94             608
           67.95             564
           67.96             568
           67.97             572
           67.98             576
           67.99             580
              68             560
           68.01             488
           68.02             536
           68.03             524
           68.04             552
           68.05             520
           68.06             548
           68.07             536
           68.08             516
           68.09             528
            68.1             552
           68.11             552
           68.12             540
           68.13             532
           68.14             508
           68.15             516
           68.16             512
           68.17             492
           68.18             484
           68.19             492
            68.2             476
           68.21             484
           68.22             512
           68.23             484
           68.24             500
           68.25             484
           68.26             472
           68.27             492
           68.28             472
           68.29             476
            68.3             484
           68.31             480
           68.32             468
           68.33             492
           68.34             460
           68.35             476
           68.36             488
           68.37             472
           68.38             484
           68.39             484
            68.4             444
           68.41             444
           68.42             468
           68.43             464
           68.44             472
           68.45             448
           68.46             464
           68.47             476
           68.48             492
           68.49             476
            68.5             476
           68.51             476
           68.52             460
           68.53             476
           68.54             480
           68.55             448
           68.56             460
           68.57             456
           68.58             468
           68.59             488
            68.6             464
           68.61             456
           68.62             444
           68.63             448
           68.64             468
           68.65             448
           68.66             476
           68.67             464
           68.68             452
           68.69             460
            68.7             468
           68.71             476
           68.72             476
           68.73             456
           68.74             452
           68.75             448
           68.76             436
           68.77             456
           68.78             500
           68.79             460
            68.8             464
           68.81             468
           68.82             416
           68.83             440
           68.84             464
           68.85             472
           68.86             460
           68.87             460
           68.88             468
           68.89             448
            68.9             444
           68.91             464
           68.92             468
           68.93             464
           68.94             460
           68.95             452
           68.96             460
           68.97             472
           68.98             444
           68.99             440
              69             456
           69.01             452
           69.02             456
           69.03             480
           69.04             444
           69.05             448
           69.06             440
           69.07             456
           69.08             444
           69.09             448
            69.1             472
           69.11             444
           69.12             456
           69.13             460
           69.14             452
           69.15             456
           69.16             452
           69.17             436
           69.18             456
           69.19             436
            69.2             432
           69.21             436
           69.22             452
           69.23             440
           69.24             460
           69.25             448
           69.26             468
           69.27             440
           69.28             456
           69.29             460
            69.3             468
           69.31             448
           69.32             448
           69.33             464
           69.34             448
           69.35             432
           69.36             424
           69.37             448
           69.38             444
           69.39             436
            69.4             452
           69.41             444
           69.42             436
           69.43             424
           69.44             408
           69.45             452
           69.46             416
           69.47             448
           69.48             440
           69.49             436
            69.5             436
           69.51             448
           69.52             440
           69.53             448
           69.54             440
           69.55             452
           69.56             452
           69.57             436
           69.58             448
           69.59             448
            69.6             456
           69.61             440
           69.62             448
           69.63             452
           69.64             452
           69.65             484
           69.66             444
           69.67             440
           69.68             432
           69.69             456
            69.7             448
           69.71             432
           69.72             448
           69.73             428
           69.74             464
           69.75             456
           69.76             452
           69.77             436
           69.78             448
           69.79             456
            69.8             440
           69.81             428
           69.82             448
           69.83             428
           69.84             448
           69.85             428
           69.86             424
           69.87             444
           69.88             432
           69.89             432
            69.9             436
           69.91             432
           69.92             448
           69.93             444
           69.94             448
           69.95             440
           69.96             460
           69.97             424
           69.98             476
           69.99             432
              70             460
           70.01             468
           70.02             456
           70.03             424
           70.04             456
           70.05             432
           70.06             428
           70.07             436
           70.08             432
           70.09             428
            70.1             424
           70.11             436
           70.12             432
           70.13             440
           70.14             448
           70.15             440
           70.16             460
           70.17             448
           70.18             452
           70.19             432
            70.2             440
           70.21             436
           70.22             440
           70.23             460
           70.24             432
           70.25             440
           70.26             440
           70.27             452
           70.28             436
           70.29             428
            70.3             444
           70.31             440
           70.32             444
           70.33             444
           70.34             424
           70.35             436
           70.36             428
           70.37             436
           70.38             428
           70.39             448
            70.4             448
           70.41             464
           70.42             440
           70.43             448
           70.44             440
           70.45             436
           70.46             432
           70.47             428
           70.48             436
           70.49             456
            70.5             432
           70.51             452
           70.52             452
           70.53             436
           70.54             448
           70.55             416
           70.56             440
           70.57             444
           70.58             452
           70.59             440
            70.6             424
           70.61             448
           70.62             416
           70.63             440
           70.64             432
           70.65             440
           70.66             432
           70.67             448
           70.68             432
           70.69             404
            70.7             436
           70.71             440
           70.72             428
           70.73             428
           70.74             416
           70.75             404
           70.76             428
           70.77             416
           70.78             428
           70.79             424
            70.8             428
           70.81             456
           70.82             456
           70.83             432
           70.84             416
           70.85             400
           70.86             424
           70.87             408
           70.88             396
           70.89             400
            70.9             404
           70.91             396
           70.92             392
           70.93             392
           70.94             388
           70.95             356
           70.96             332
           70.97             328
           70.98             332
           70.99             292
              71             264
           71.01             252
           71.02             236
           71.03             212
           71.04             204
           71.05             204
           71.06             204
           71.07             204
           71.08             204
           71.09             204
            71.1             204
           71.11             204
           71.12             204
           71.13             204
           71.14             204
           71.15             204
           71.16             204
           71.17             204
           71.18             204
           71.19             204
            71.2             204
           71.21             204
           71.22             204
           71.23             204
           71.24             204
           71.25             204
           71.26             204
           71.27             204
           71.28             204
           71.29             204
            71.3             204
           71.31             204
           71.32             204
           71.33             204
           71.34             204
           71.35             204
           71.36             204
           71.37             204
           71.38             204
           71.39             204
            71.4             204
           71.41             204
           71.42             204
           71.43             204
           71.44             204
           71.45             204
           71.46             204
           71.47             204
           71.48             204
           71.49             204
            71.5             204
           71.51             204
           71.52             204
           71.53             204
           71.54             204
           71.55             204
           71.56             204
           71.57             204
           71.58             204
           71.59             204
            71.6             204
           71.61             204
           71.62             204
           71.63             204
