# Supplementary material for: Coordination nano-space as stage of hydrogen ortho–para conversion
Source: R Soc Open Sci. 2015 Jul 29;2(7):150006. doi: 10.1098/rsos.150006 (PMC4632575; doi:10.1098/rsos.150006)
Supplement: This zipped folder contains the supplementaly informantion (PDF) and raw data of SR powder diffraction and Raman spectrum. The raw data are organised into a folder structure with README.txt files used to provide guidance on the contents. [file rsos150006supp1.zip › Suppl_data_and_info/Powder_Diffraction_Data/Degass/degas_80K_051104A.dat]

            0.01            7004
            0.02            4232
            0.03            2420
            0.04            1564
            0.05            1048
            0.06             692
            0.07             496
            0.08             404
            0.09             348
             0.1             384
            0.11             376
            0.12             348
            0.13             336
            0.14             344
            0.15             332
            0.16             360
            0.17             316
            0.18             332
            0.19             328
             0.2             356
            0.21             336
            0.22             324
            0.23             364
            0.24             344
            0.25             336
            0.26             300
            0.27             336
            0.28             344
            0.29             348
             0.3             348
            0.31             328
            0.32             336
            0.33             332
            0.34             316
            0.35             336
            0.36             340
            0.37             344
            0.38             320
            0.39             344
             0.4             336
            0.41             352
            0.42             320
            0.43             308
            0.44             356
            0.45             300
            0.46             332
            0.47             328
            0.48             312
            0.49             348
             0.5             324
            0.51             364
            0.52             324
            0.53             312
            0.54             316
            0.55             348
            0.56             344
            0.57             332
            0.58             356
            0.59             340
             0.6             336
            0.61             316
            0.62             308
            0.63             336
            0.64             316
            0.65             332
            0.66             336
            0.67             320
            0.68             300
            0.69             356
             0.7             312
            0.71             344
            0.72             336
            0.73             328
            0.74             340
            0.75             344
            0.76             304
            0.77             332
            0.78             336
            0.79             320
             0.8             352
            0.81             328
            0.82             332
            0.83             344
            0.84             360
            0.85             312
            0.86             320
            0.87             324
            0.88             356
            0.89             356
             0.9             340
            0.91             344
            0.92             356
            0.93             340
            0.94             328
            0.95             348
            0.96             336
            0.97             324
            0.98             324
            0.99             364
               1             356
            1.01             372
            1.02             368
            1.03             372
            1.04             360
            1.05             352
            1.06             344
            1.07             396
            1.08             392
            1.09             392
             1.1             412
            1.11             444
            1.12             456
            1.13             484
            1.14             528
            1.15             560
            1.16             584
            1.17             620
            1.18             648
            1.19             748
             1.2             744
            1.21             812
            1.22             820
            1.23             852
            1.24             904
            1.25             916
            1.26             976
            1.27             992
            1.28            1056
            1.29            1092
             1.3            1140
            1.31            1168
            1.32            1140
            1.33            1164
            1.34            1216
            1.35            1256
            1.36            1308
            1.37            1320
            1.38            1316
            1.39            1396
             1.4            1464
            1.41            1464
            1.42            1468
            1.43            1496
            1.44            1472
            1.45            1544
            1.46            1508
            1.47            1628
            1.48            1596
            1.49            1624
             1.5            1644
            1.51            1648
            1.52            1624
            1.53            1672
            1.54            1688
            1.55            1704
            1.56            1728
            1.57            1752
            1.58            1744
            1.59            1776
             1.6            1832
            1.61            1776
            1.62            1768
            1.63            1764
            1.64            1780
            1.65            1808
            1.66            1852
            1.67            1848
            1.68            1832
            1.69            1872
             1.7            1892
            1.71            1888
            1.72            1916
            1.73            1908
            1.74            1912
            1.75            1924
            1.76            1984
            1.77            1996
            1.78            2044
            1.79            2012
             1.8            2040
            1.81            2088
            1.82            2124
            1.83            2108
            1.84            2152
            1.85            2184
            1.86            2232
            1.87            2256
            1.88            2296
            1.89            2344
             1.9            2472
            1.91            2480
            1.92            2540
            1.93            2548
            1.94            2680
            1.95            2700
            1.96            2852
            1.97            2944
            1.98            3016
            1.99            3148
               2            3288
            2.01            3420
            2.02            3616
            2.03            3764
            2.04            3848
            2.05            4000
            2.06            4096
            2.07            4240
            2.08            4356
            2.09            4512
             2.1            4520
            2.11            4580
            2.12            4740
            2.13            4820
            2.14            4900
            2.15            4968
            2.16            4992
            2.17            5008
            2.18            4988
            2.19            5084
             2.2            5132
            2.21            5132
            2.22            5088
            2.23            5152
            2.24            5220
            2.25            5260
            2.26            5344
            2.27            5408
            2.28            5324
            2.29            5388
             2.3            5356
            2.31            5460
            2.32            5436
            2.33            5444
            2.34            5376
            2.35            5428
            2.36            5368
            2.37            5380
            2.38            5456
            2.39            5428
             2.4            5508
            2.41            5452
            2.42            5416
            2.43            5448
            2.44            5484
            2.45            5472
            2.46            5520
            2.47            5472
            2.48            5600
            2.49            5620
             2.5            5572
            2.51            5644
            2.52            5624
            2.53            5632
            2.54            5576
            2.55            5704
            2.56            5636
            2.57            5688
            2.58            5628
            2.59            5732
             2.6            5604
            2.61            5748
            2.62            5640
            2.63            5752
            2.64            5724
            2.65            5764
            2.66            5760
            2.67            5840
            2.68            5844
            2.69            5832
             2.7            5824
            2.71            5864
            2.72            5912
            2.73            5900
            2.74            5984
            2.75            5956
            2.76            5964
            2.77            5924
            2.78            5976
            2.79            5980
             2.8            6020
            2.81            6112
            2.82            6096
            2.83            6144
            2.84            6092
            2.85            6152
            2.86            6244
            2.87            6236
            2.88            6152
            2.89            6308
             2.9            6188
            2.91            6204
            2.92            6192
            2.93            6292
            2.94            6264
            2.95            6340
            2.96            6316
            2.97            6272
            2.98            6324
            2.99            6344
               3            6372
            3.01            6372
            3.02            6424
            3.03            6468
            3.04            6480
            3.05            6464
            3.06            6488
            3.07            6480
            3.08            6516
            3.09            6508
             3.1            6548
            3.11            6608
            3.12            6584
            3.13            6604
            3.14            6700
            3.15            6672
            3.16            6716
            3.17            6728
            3.18            6740
            3.19            6740
             3.2            6732
            3.21            6740
            3.22            6812
            3.23            6884
            3.24            6812
            3.25            6836
            3.26            6856
            3.27            6828
            3.28            6896
            3.29            6956
             3.3            6912
            3.31            6936
            3.32            6952
            3.33            6928
            3.34            6996
            3.35            7012
            3.36            6976
            3.37            7016
            3.38            6976
            3.39            7060
             3.4            7052
            3.41            7088
            3.42            7176
            3.43            7032
            3.44            7132
            3.45            7128
            3.46            7172
            3.47            7216
            3.48            7348
            3.49            7360
             3.5            7256
            3.51            7360
            3.52            7432
            3.53            7368
            3.54            7340
            3.55            7412
            3.56            7320
            3.57            7448
            3.58            7400
            3.59            7444
             3.6            7488
            3.61            7524
            3.62            7444
            3.63            7576
            3.64            7572
            3.65            7620
            3.66            7648
            3.67            7688
            3.68            7668
            3.69            7708
             3.7            7772
            3.71            7708
            3.72            7696
            3.73            7748
            3.74            7760
            3.75            7824
            3.76            7900
            3.77            7956
            3.78            8016
            3.79            7964
             3.8            7984
            3.81            8044
            3.82            8100
            3.83            8188
            3.84            8256
            3.85            8348
            3.86            8348
            3.87            8324
            3.88            8456
            3.89            8560
             3.9            8488
            3.91            8692
            3.92            8648
            3.93            8812
            3.94            8964
            3.95            9072
            3.96            9164
            3.97            9460
            3.98            9684
            3.99           10104
               4           10768
            4.01           11828
            4.02           13560
            4.03           17396
            4.04           25100
            4.05           40584
            4.06           67116
            4.07           98804
            4.08          107696
            4.09           82108
             4.1           49316
            4.11           28468
            4.12           18956
            4.13           14836
            4.14           13052
            4.15           12408
            4.16           12140
            4.17           12344
            4.18           12708
            4.19           13164
             4.2           13688
            4.21           14408
            4.22           15076
            4.23           16204
            4.24           18112
            4.25           20680
            4.26           24708
            4.27           32648
            4.28           49068
            4.29           85216
             4.3          168264
            4.31          336240
            4.32          633784
            4.33          956808
            4.34          914880
            4.35          556404
            4.36          265460
            4.37          119744
            4.38           57908
            4.39           33484
             4.4           23068
            4.41           18248
            4.42           15772
            4.43           14260
            4.44           13220
            4.45           12664
            4.46           11996
            4.47           11728
            4.48           11368
            4.49           11180
             4.5           10956
            4.51           10736
            4.52           10564
            4.53           10476
            4.54           10500
            4.55           10424
            4.56           10188
            4.57           10152
            4.58           10060
            4.59           10012
             4.6           10020
            4.61            9944
            4.62            9784
            4.63            9912
            4.64            9836
            4.65            9876
            4.66            9876
            4.67            9856
            4.68            9784
            4.69            9788
             4.7            9748
            4.71            9908
            4.72            9984
            4.73            9952
            4.74            9808
            4.75            9992
            4.76            9904
            4.77            9876
            4.78            9840
            4.79            9984
             4.8            9960
            4.81            9972
            4.82            9924
            4.83            9984
            4.84           10100
            4.85           10108
            4.86           10040
            4.87           10212
            4.88           10124
            4.89           10180
             4.9           10252
            4.91           10324
            4.92           10200
            4.93           10204
            4.94           10288
            4.95           10340
            4.96           10568
            4.97           10512
            4.98           10544
            4.99           10516
               5           10552
            5.01           10576
            5.02           10604
            5.03           10680
            5.04           10668
            5.05           10744
            5.06           10756
            5.07           10812
            5.08           10932
            5.09           10928
             5.1           10992
            5.11           10996
            5.12           11016
            5.13           11140
            5.14           11240
            5.15           11224
            5.16           11224
            5.17           11284
            5.18           11308
            5.19           11428
             5.2           11484
            5.21           11524
            5.22           11560
            5.23           11680
            5.24           11696
            5.25           11820
            5.26           11828
            5.27           11884
            5.28           11812
            5.29           12032
             5.3           12036
            5.31           12052
            5.32           12152
            5.33           12352
            5.34           12340
            5.35           12356
            5.36           12396
            5.37           12512
            5.38           12672
            5.39           12656
             5.4           12720
            5.41           12972
            5.42           13060
            5.43           13076
            5.44           13312
            5.45           13332
            5.46           13308
            5.47           13600
            5.48           13712
            5.49           13756
             5.5           13972
            5.51           14100
            5.52           14200
            5.53           14436
            5.54           14588
            5.55           15056
            5.56           15260
            5.57           15712
            5.58           15904
            5.59           16612
             5.6           17288
            5.61           18360
            5.62           19572
            5.63           20696
            5.64           21660
            5.65           22688
            5.66           23644
            5.67           25136
            5.68           27644
            5.69           31344
             5.7           38152
            5.71           52180
            5.72           81600
            5.73          148372
            5.74          296520
            5.75          581796
            5.76         1003136
            5.77         1252884
            5.78          952572
            5.79          520364
             5.8          242628
            5.81          115796
            5.82           63132
            5.83           41756
            5.84           32496
            5.85           28496
            5.86           27276
            5.87           27236
            5.88           28520
            5.89           31388
             5.9           37232
            5.91           48000
            5.92           66988
            5.93           95464
            5.94          131796
            5.95          159588
            5.96          152676
            5.97          117296
            5.98           79576
            5.99           54832
               6           40012
            6.01           32272
            6.02           27720
            6.03           25608
            6.04           24300
            6.05           23572
            6.06           22964
            6.07           22968
            6.08           22776
            6.09           22840
             6.1           23068
            6.11           23328
            6.12           23128
            6.13           23440
            6.14           23312
            6.15           23372
            6.16           23412
            6.17           23204
            6.18           22948
            6.19           22940
             6.2           22448
            6.21           22436
            6.22           22092
            6.23           21708
            6.24           21504
            6.25           21404
            6.26           21020
            6.27           20928
            6.28           20752
            6.29           20652
             6.3           20396
            6.31           20264
            6.32           20212
            6.33           20256
            6.34           20384
            6.35           20252
            6.36           20188
            6.37           20216
            6.38           20256
            6.39           20712
             6.4           21456
            6.41           22668
            6.42           25076
            6.43           29340
            6.44           35024
            6.45           39164
            6.46           37120
            6.47           31312
            6.48           26152
            6.49           23272
             6.5           21692
            6.51           21204
            6.52           20928
            6.53           20676
            6.54           20580
            6.55           20500
            6.56           20496
            6.57           20508
            6.58           20688
            6.59           20560
             6.6           20520
            6.61           20756
            6.62           20692
            6.63           20768
            6.64           20944
            6.65           20916
            6.66           20824
            6.67           21028
            6.68           21132
            6.69           20960
             6.7           21328
            6.71           21232
            6.72           21248
            6.73           21368
            6.74           21372
            6.75           21596
            6.76           21684
            6.77           21696
            6.78           21788
            6.79           21720
             6.8           21816
            6.81           21928
            6.82           22100
            6.83           22176
            6.84           22096
            6.85           22220
            6.86           22240
            6.87           22260
            6.88           22436
            6.89           22736
             6.9           22508
            6.91           22716
            6.92           22844
            6.93           23004
            6.94           23040
            6.95           23396
            6.96           23420
            6.97           23696
            6.98           23732
            6.99           23892
               7           24404
            7.01           24604
            7.02           24560
            7.03           25080
            7.04           25396
            7.05           25912
            7.06           26524
            7.07           27224
            7.08           27904
            7.09           29004
             7.1           30356
            7.11           32104
            7.12           34708
            7.13           38020
            7.14           42692
            7.15           50120
            7.16           62100
            7.17           81912
            7.18          116148
            7.19          169352
             7.2          248296
            7.21          340884
            7.22          391332
            7.23          349744
            7.24          253836
            7.25          167208
            7.26          108720
            7.27           75556
            7.28           56572
            7.29           45724
             7.3           39260
            7.31           34888
            7.32           31876
            7.33           29988
            7.34           28216
            7.35           27276
            7.36           26524
            7.37           25760
            7.38           25280
            7.39           24868
             7.4           24424
            7.41           24072
            7.42           23872
            7.43           23704
            7.44           23412
            7.45           23480
            7.46           23020
            7.47           22884
            7.48           22956
            7.49           22792
             7.5           22652
            7.51           22600
            7.52           22420
            7.53           22392
            7.54           22448
            7.55           22192
            7.56           22160
            7.57           22052
            7.58           21980
            7.59           21992
             7.6           21928
            7.61           21852
            7.62           21624
            7.63           21752
            7.64           21684
            7.65           21620
            7.66           21780
            7.67           21764
            7.68           21668
            7.69           21840
             7.7           21808
            7.71           22224
            7.72           22620
            7.73           23188
            7.74           23864
            7.75           25532
            7.76           27168
            7.77           28920
            7.78           29504
            7.79           28124
             7.8           25988
            7.81           24464
            7.82           22968
            7.83           22112
            7.84           21616
            7.85           21280
            7.86           20808
            7.87           20716
            7.88           20536
            7.89           20600
             7.9           20520
            7.91           20620
            7.92           20240
            7.93           20320
            7.94           20140
            7.95           20152
            7.96           20172
            7.97           20112
            7.98           20068
            7.99           20048
               8           20012
            8.01           20112
            8.02           20328
            8.03           20420
            8.04           20476
            8.05           20808
            8.06           20844
            8.07           21324
            8.08           22188
            8.09           23068
             8.1           24692
            8.11           28040
            8.12           33496
            8.13           44592
            8.14           64528
            8.15           93840
            8.16          124100
            8.17          132160
            8.18          104892
            8.19           71324
             8.2           46952
            8.21           33928
            8.22           27028
            8.23           23812
            8.24           21772
            8.25           20848
            8.26           20192
            8.27           19900
            8.28           19208
            8.29           19032
             8.3           18756
            8.31           18660
            8.32           18852
            8.33           18748
            8.34           18516
            8.35           18476
            8.36           18552
            8.37           18516
            8.38           18668
            8.39           18460
             8.4           18524
            8.41           18540
            8.42           18492
            8.43           18536
            8.44           18388
            8.45           18468
            8.46           18296
            8.47           18172
            8.48           18156
            8.49           18288
             8.5           18188
            8.51           18280
            8.52           18180
            8.53           18428
            8.54           18424
            8.55           18732
            8.56           19008
            8.57           19268
            8.58           19464
            8.59           20244
             8.6           21016
            8.61           22496
            8.62           25148
            8.63           30648
            8.64           42768
            8.65           68620
            8.66          119148
            8.67          199548
            8.68          260572
            8.69          220708
             8.7          134852
            8.71           73828
            8.72           42400
            8.73           29372
            8.74           23996
            8.75           21584
            8.76           20188
            8.77           19500
            8.78           18976
            8.79           18700
             8.8           18648
            8.81           18412
            8.82           18268
            8.83           18136
            8.84           17812
            8.85           17784
            8.86           17676
            8.87           17548
            8.88           17328
            8.89           17192
             8.9           16968
            8.91           16956
            8.92           16860
            8.93           16716
            8.94           16632
            8.95           16512
            8.96           16376
            8.97           16436
            8.98           16436
            8.99           16548
               9           16496
            9.01           16752
            9.02           17120
            9.03           18008
            9.04           19472
            9.05           21668
            9.06           24420
            9.07           28652
            9.08           33756
            9.09           39460
             9.1           44612
            9.11           47180
            9.12           45936
            9.13           41428
            9.14           34152
            9.15           28032
            9.16           23240
            9.17           20236
            9.18           19120
            9.19           19304
             9.2           20624
            9.21           23244
            9.22           27716
            9.23           33552
            9.24           39980
            9.25           43668
            9.26           40464
            9.27           33948
            9.28           27000
            9.29           22180
             9.3           18984
            9.31           17196
            9.32           15800
            9.33           15196
            9.34           14636
            9.35           14332
            9.36           14024
            9.37           13928
            9.38           13648
            9.39           13600
             9.4           13480
            9.41           13436
            9.42           13188
            9.43           13364
            9.44           13156
            9.45           13192
            9.46           13324
            9.47           13312
            9.48           13348
            9.49           13336
             9.5           13440
            9.51           13588
            9.52           13928
            9.53           14320
            9.54           14848
            9.55           16248
            9.56           18232
            9.57           21516
            9.58           25992
            9.59           29688
             9.6           29888
            9.61           26484
            9.62           22012
            9.63           18416
            9.64           16284
            9.65           14720
            9.66           13912
            9.67           13400
            9.68           12948
            9.69           12748
             9.7           12636
            9.71           12680
            9.72           12536
            9.73           12468
            9.74           12372
            9.75           12340
            9.76           12324
            9.77           12324
            9.78           12144
            9.79           12084
             9.8           12036
            9.81           12192
            9.82           12208
            9.83           12156
            9.84           12068
            9.85           12048
            9.86           12072
            9.87           12124
            9.88           12148
            9.89           12160
             9.9           12032
            9.91           12144
            9.92           12032
            9.93           12196
            9.94           12232
            9.95           12340
            9.96           12220
            9.97           12432
            9.98           12408
            9.99           12512
              10           12720
           10.01           12980
           10.02           13240
           10.03           13660
           10.04           14368
           10.05           15448
           10.06           17124
           10.07           19540
           10.08           23584
           10.09           29744
            10.1           37236
           10.11           43204
           10.12           43112
           10.13           36728
           10.14           28752
           10.15           22744
           10.16           18672
           10.17           16360
           10.18           15012
           10.19           14412
            10.2           13660
           10.21           13548
           10.22           13232
           10.23           13328
           10.24           13328
           10.25           13528
           10.26           13472
           10.27           13840
           10.28           14088
           10.29           14712
            10.3           15296
           10.31           16092
           10.32           16812
           10.33           18228
           10.34           20108
           10.35           22940
           10.36           27048
           10.37           33448
           10.38           43012
           10.39           58840
            10.4           82144
           10.41          113724
           10.42          145364
           10.43          158788
           10.44          142992
           10.45          110576
           10.46           78088
           10.47           55000
           10.48           40948
           10.49           32356
            10.5           27328
           10.51           24280
           10.52           22044
           10.53           20292
           10.54           18680
           10.55           16944
           10.56           15512
           10.57           14316
           10.58           13272
           10.59           12840
            10.6           12352
           10.61           12056
           10.62           11684
           10.63           11508
           10.64           11364
           10.65           11360
           10.66           11180
           10.67           11188
           10.68           10892
           10.69           10904
            10.7           10876
           10.71           10688
           10.72           10740
           10.73           10664
           10.74           10640
           10.75           10584
           10.76           10580
           10.77           10448
           10.78           10536
           10.79           10512
            10.8           10400
           10.81           10388
           10.82           10352
           10.83           10288
           10.84           10376
           10.85           10348
           10.86           10304
           10.87           10332
           10.88           10248
           10.89           10212
            10.9           10284
           10.91           10204
           10.92           10164
           10.93           10144
           10.94           10108
           10.95           10104
           10.96           10184
           10.97           10128
           10.98           10108
           10.99            9992
              11            9980
           11.01           10020
           11.02           10192
           11.03            9972
           11.04            9952
           11.05           10052
           11.06            9956
           11.07           10052
           11.08           10096
           11.09            9912
            11.1           10036
           11.11           10060
           11.12           10044
           11.13           10056
           11.14           10152
           11.15           10084
           11.16           10180
           11.17           10228
           11.18           10284
           11.19           10416
            11.2           10628
           11.21           10888
           11.22           11032
           11.23           11684
           11.24           12260
           11.25           13452
           11.26           14864
           11.27           16768
           11.28           18164
           11.29           18800
            11.3           17828
           11.31           15940
           11.32           14336
           11.33           12980
           11.34           12168
           11.35           11548
           11.36           11240
           11.37           11116
           11.38           11068
           11.39           10932
            11.4           10768
           11.41           10792
           11.42           10760
           11.43           10892
           11.44           11168
           11.45           11324
           11.46           11580
           11.47           12076
           11.48           12744
           11.49           13916
            11.5           16356
           11.51           21540
           11.52           32236
           11.53           55512
           11.54           98048
           11.55          159012
           11.56          192512
           11.57          154536
           11.58           94056
           11.59           51700
            11.6           29240
           11.61           19508
           11.62           15220
           11.63           13304
           11.64           12312
           11.65           11956
           11.66           11752
           11.67           11880
           11.68           12180
           11.69           12700
            11.7           13592
           11.71           15104
           11.72           16696
           11.73           18800
           11.74           21200
           11.75           23236
           11.76           24496
           11.77           25196
           11.78           25372
           11.79           23644
            11.8           20524
           11.81           17348
           11.82           14720
           11.83           13248
           11.84           12700
           11.85           12452
           11.86           12704
           11.87           13420
           11.88           14520
           11.89           16452
            11.9           18956
           11.91           22092
           11.92           24724
           11.93           25240
           11.94           23276
           11.95           20032
           11.96           17144
           11.97           14980
           11.98           13604
           11.99           12748
              12           12016
           12.01           11840
           12.02           11508
           12.03           11428
           12.04           11436
           12.05           11372
           12.06           11196
           12.07           11304
           12.08           11408
           12.09           11480
            12.1           11636
           12.11           11832
           12.12           11828
           12.13           12064
           12.14           12240
           12.15           12384
           12.16           12752
           12.17           13036
           12.18           13272
           12.19           13736
            12.2           14304
           12.21           14916
           12.22           15888
           12.23           16960
           12.24           18376
           12.25           20140
           12.26           22792
           12.27           26176
           12.28           31320
           12.29           38860
            12.3           51268
           12.31           72060
           12.32          104412
           12.33          150764
           12.34          202404
           12.35          226872
           12.36          201836
           12.37          151000
           12.38          102228
           12.39           68304
            12.4           47720
           12.41           35704
           12.42           27968
           12.43           23588
           12.44           20396
           12.45           18520
           12.46           17028
           12.47           16128
           12.48           15284
           12.49           14848
            12.5           14516
           12.51           14432
           12.52           14580
           12.53           14920
           12.54           15324
           12.55           16240
           12.56           17560
           12.57           19728
           12.58           22964
           12.59           26988
            12.6           30844
           12.61           33020
           12.62           31388
           12.63           27456
           12.64           23100
           12.65           19744
           12.66           17216
           12.67           15924
           12.68           14988
           12.69           14196
            12.7           13488
           12.71           12904
           12.72           12092
           12.73           11788
           12.74           11500
           12.75           11352
           12.76           11508
           12.77           11540
           12.78           11584
           12.79           11976
            12.8           12520
           12.81           13236
           12.82           14500
           12.83           16036
           12.84           18240
           12.85           20956
           12.86           24760
           12.87           30080
           12.88           36656
           12.89           45924
            12.9           60500
           12.91           83328
           12.92          105860
           12.93          111936
           12.94           92632
           12.95           65508
           12.96           44456
           12.97           33324
           12.98           29848
           12.99           32212
              13           41836
           13.01           59560
           13.02           87084
           13.03          116408
           13.04          114840
           13.05           81612
           13.06           48844
           13.07           28872
           13.08           19232
           13.09           14836
            13.1           12656
           13.11           11568
           13.12           11008
           13.13           10596
           13.14           10192
           13.15            9988
           13.16            9908
           13.17            9644
           13.18            9720
           13.19            9676
            13.2            9580
           13.21            9432
           13.22            9488
           13.23            9544
           13.24            9376
           13.25            9544
           13.26            9336
           13.27            9472
           13.28            9448
           13.29            9496
            13.3            9528
           13.31            9588
           13.32            9452
           13.33            9572
           13.34            9588
           13.35            9688
           13.36            9712
           13.37            9720
           13.38            9800
           13.39            9844
            13.4            9892
           13.41            9940
           13.42           10128
           13.43           10288
           13.44           10224
           13.45           10272
           13.46           10328
           13.47           10632
           13.48           10880
           13.49           11200
            13.5           11476
           13.51           11980
           13.52           12416
           13.53           13296
           13.54           14212
           13.55           15464
           13.56           17260
           13.57           19924
           13.58           23744
           13.59           29996
            13.6           39560
           13.61           53500
           13.62           71500
           13.63           90668
           13.64          101220
           13.65           95340
           13.66           76276
           13.67           55812
           13.68           39788
           13.69           29612
            13.7           23000
           13.71           19012
           13.72           16512
           13.73           14792
           13.74           13472
           13.75           12528
           13.76           11836
           13.77           11380
           13.78           11072
           13.79           10788
            13.8           10532
           13.81           10332
           13.82           10160
           13.83            9956
           13.84            9928
           13.85            9940
           13.86            9748
           13.87            9668
           13.88            9736
           13.89            9616
            13.9            9724
           13.91            9604
           13.92            9576
           13.93            9652
           13.94            9728
           13.95            9760
           13.96            9780
           13.97            9752
           13.98            9756
           13.99            9828
              14            9852
           14.01            9856
           14.02            9968
           14.03           10104
           14.04           10204
           14.05           10284
           14.06           10456
           14.07           10632
           14.08           10780
           14.09           10984
            14.1           11192
           14.11           11448
           14.12           11804
           14.13           12232
           14.14           12844
           14.15           13356
           14.16           14164
           14.17           15316
           14.18           16816
           14.19           19136
            14.2           22216
           14.21           26732
           14.22           33632
           14.23           44672
           14.24           59640
           14.25           77684
           14.26           91104
           14.27           90488
           14.28           76724
           14.29           58820
            14.3           43364
           14.31           33020
           14.32           26796
           14.33           22996
           14.34           20624
           14.35           19264
           14.36           18832
           14.37           19076
           14.38           19916
           14.39           21308
            14.4           23452
           14.41           27100
           14.42           32212
           14.43           40224
           14.44           51932
           14.45           65560
           14.46           79148
           14.47           87108
           14.48           82664
           14.49           69732
            14.5           55576
           14.51           43604
           14.52           34336
           14.53           28084
           14.54           23460
           14.55           20272
           14.56           18224
           14.57           16336
           14.58           14860
           14.59           13932
            14.6           13124
           14.61           12476
           14.62           12068
           14.63           11744
           14.64           11300
           14.65           11112
           14.66           10844
           14.67           10732
           14.68           10644
           14.69           10752
            14.7           10740
           14.71           11060
           14.72           11480
           14.73           12508
           14.74           13628
           14.75           14116
           14.76           13512
           14.77           12676
           14.78           11744
           14.79           11184
            14.8           11032
           14.81           10792
           14.82           10556
           14.83           10528
           14.84           10492
           14.85           10540
           14.86           10668
           14.87           10704
           14.88           10772
           14.89           10848
            14.9           10792
           14.91           10840
           14.92           10908
           14.93           10852
           14.94           10668
           14.95           10548
           14.96           10656
           14.97           11060
           14.98           11404
           14.99           12132
              15           12896
           15.01           14196
           15.02           15656
           15.03           17340
           15.04           18276
           15.05           17796
           15.06           16612
           15.07           15588
           15.08           14620
           15.09           14280
            15.1           13920
           15.11           13300
           15.12           12496
           15.13           11684
           15.14           10992
           15.15           10504
           15.16           10092
           15.17            9952
           15.18            9836
           15.19            9808
            15.2            9556
           15.21            9620
           15.22            9668
           15.23            9680
           15.24            9680
           15.25            9724
           15.26            9796
           15.27            9992
           15.28           10304
           15.29           10488
            15.3           10800
           15.31           11204
           15.32           11864
           15.33           12776
           15.34           13932
           15.35           15560
           15.36           17928
           15.37           20704
           15.38           24328
           15.39           27556
            15.4           28784
           15.41           27120
           15.42           23692
           15.43           20280
           15.44           17532
           15.45           15568
           15.46           14600
           15.47           13920
           15.48           13580
           15.49           13572
            15.5           13976
           15.51           14664
           15.52           15744
           15.53           17420
           15.54           19780
           15.55           23376
           15.56           28148
           15.57           33732
           15.58           39516
           15.59           41768
            15.6           39296
           15.61           34104
           15.62           27816
           15.63           22772
           15.64           19032
           15.65           16432
           15.66           14544
           15.67           13252
           15.68           12164
           15.69           11656
            15.7           11016
           15.71           10620
           15.72           10252
           15.73           10016
           15.74            9740
           15.75            9732
           15.76            9596
           15.77            9460
           15.78            9316
           15.79            9320
            15.8            9264
           15.81            9264
           15.82            9136
           15.83            9132
           15.84            9072
           15.85            9116
           15.86            9056
           15.87            9096
           15.88            9196
           15.89            9284
            15.9            9352
           15.91            9552
           15.92            9840
           15.93            9960
           15.94           10012
           15.95            9856
           15.96            9584
           15.97            9404
           15.98            9092
           15.99            8988
              16            8868
           16.01            8860
           16.02            8788
           16.03            8768
           16.04            8716
           16.05            8768
           16.06            8676
           16.07            8648
           16.08            8668
           16.09            8768
            16.1            8688
           16.11            8744
           16.12            8804
           16.13            8900
           16.14            8884
           16.15            9088
           16.16            9200
           16.17            9236
           16.18            9448
           16.19            9472
            16.2            9372
           16.21            9308
           16.22            9316
           16.23            9332
           16.24            9516
           16.25            9612
           16.26            9704
           16.27           10028
           16.28           10408
           16.29           11108
            16.3           12064
           16.31           13340
           16.32           15464
           16.33           18840
           16.34           24320
           16.35           32500
           16.36           41564
           16.37           47132
           16.38           44316
           16.39           36396
            16.4           27232
           16.41           20488
           16.42           16304
           16.43           13684
           16.44           12148
           16.45           11316
           16.46           10668
           16.47           10200
           16.48            9940
           16.49            9764
            16.5            9592
           16.51            9496
           16.52            9400
           16.53            9368
           16.54            9440
           16.55            9232
           16.56            9172
           16.57            9128
           16.58            9244
           16.59            9360
            16.6            9488
           16.61            9480
           16.62            9560
           16.63            9616
           16.64            9692
           16.65            9872
           16.66           10088
           16.67           10076
           16.68           10268
           16.69           10412
            16.7           10516
           16.71           10620
           16.72           10628
           16.73           10568
           16.74           10444
           16.75           10464
           16.76           10324
           16.77           10252
           16.78           10272
           16.79           10288
            16.8           10336
           16.81           10640
           16.82           10836
           16.83           11164
           16.84           11564
           16.85           12204
           16.86           12908
           16.87           14336
           16.88           15664
           16.89           17920
            16.9           21000
           16.91           25528
           16.92           31284
           16.93           38012
           16.94           42484
           16.95           41680
           16.96           36644
           16.97           29428
           16.98           23436
           16.99           19276
              17           16424
           17.01           14516
           17.02           13388
           17.03           12776
           17.04           12188
           17.05           11940
           17.06           11904
           17.07           11988
           17.08           12380
           17.09           12912
            17.1           13492
           17.11           14812
           17.12           15956
           17.13           16952
           17.14           17068
           17.15           16136
           17.16           14780
           17.17           13524
           17.18           12580
           17.19           11968
            17.2           11604
           17.21           11320
           17.22           11208
           17.23           11108
           17.24           11136
           17.25           11260
           17.26           11492
           17.27           11632
           17.28           11968
           17.29           12480
            17.3           12928
           17.31           14036
           17.32           15936
           17.33           19320
           17.34           25360
           17.35           36484
           17.36           53240
           17.37           67556
           17.38           69508
           17.39           63952
            17.4           61660
           17.41           61304
           17.42           59396
           17.43           58424
           17.44           59820
           17.45           59620
           17.46           55232
           17.47           47760
           17.48           38684
           17.49           31492
            17.5           25980
           17.51           22000
           17.52           19064
           17.53           17052
           17.54           15392
           17.55           14428
           17.56           13584
           17.57           12980
           17.58           12400
           17.59           12084
            17.6           11708
           17.61           11368
           17.62           11264
           17.63           11088
           17.64           10852
           17.65           10916
           17.66           10808
           17.67           10668
           17.68           10668
           17.69           10700
            17.7           10680
           17.71           10660
           17.72           10656
           17.73           10828
           17.74           10948
           17.75           11052
           17.76           11040
           17.77           11340
           17.78           11788
           17.79           12236
            17.8           12792
           17.81           13436
           17.82           14288
           17.83           15760
           17.84           17860
           17.85           21172
           17.86           26356
           17.87           34012
           17.88           45228
           17.89           61084
            17.9           78144
           17.91           89784
           17.92           86472
           17.93           70192
           17.94           51240
           17.95           36808
           17.96           27264
           17.97           21288
           17.98           17828
           17.99           15764
              18           14032
           18.01           13160
           18.02           12384
           18.03           12032
           18.04           11672
           18.05           11400
           18.06           11016
           18.07           11032
           18.08           10820
           18.09           10760
            18.1           10808
           18.11           10776
           18.12           10628
           18.13           10864
           18.14           10788
           18.15           11008
           18.16           11140
           18.17           11292
           18.18           11452
           18.19           11728
            18.2           11928
           18.21           12388
           18.22           12948
           18.23           13480
           18.24           14368
           18.25           15512
           18.26           17300
           18.27           19956
           18.28           24596
           18.29           31484
            18.3           41288
           18.31           52884
           18.32           61772
           18.33           64572
           18.34           64184
           18.35           62508
           18.36           60224
           18.37           57564
           18.38           55312
           18.39           53692
            18.4           50808
           18.41           45252
           18.42           38012
           18.43           32160
           18.44           27024
           18.45           23692
           18.46           21336
           18.47           19844
           18.48           18872
           18.49           18688
            18.5           18888
           18.51           19940
           18.52           21756
           18.53           24080
           18.54           26608
           18.55           28772
           18.56           28900
           18.57           27308
           18.58           24312
           18.59           21064
            18.6           18496
           18.61           16496
           18.62           15128
           18.63           14072
           18.64           13380
           18.65           12928
           18.66           12468
           18.67           12256
           18.68           12052
           18.69           12064
            18.7           12136
           18.71           12336
           18.72           12456
           18.73           12912
           18.74           13500
           18.75           14332
           18.76           15820
           18.77           17760
           18.78           20592
           18.79           25232
            18.8           32020
           18.81           41316
           18.82           52052
           18.83           59380
           18.84           58648
           18.85           50704
           18.86           39640
           18.87           30300
           18.88           23748
           18.89           19536
            18.9           16924
           18.91           15276
           18.92           14272
           18.93           13864
           18.94           13532
           18.95           13600
           18.96           13700
           18.97           14468
           18.98           15404
           18.99           16448
              19           17300
           19.01           17620
           19.02           17076
           19.03           16228
           19.04           15520
           19.05           14772
           19.06           14036
           19.07           13124
           19.08           12052
           19.09           11456
            19.1           11044
           19.11           10796
           19.12           10744
           19.13           10584
           19.14           10508
           19.15           10660
           19.16           10656
           19.17           10880
           19.18           11024
           19.19           11356
            19.2           11864
           19.21           12544
           19.22           13276
           19.23           14496
           19.24           15844
           19.25           16536
           19.26           16524
           19.27           15676
           19.28           14504
           19.29           13560
            19.3           12876
           19.31           12332
           19.32           12016
           19.33           12028
           19.34           12168
           19.35           12528
           19.36           13136
           19.37           13744
           19.38           14644
           19.39           16164
            19.4           18244
           19.41           21172
           19.42           25256
           19.43           30016
           19.44           33964
           19.45           35760
           19.46           33648
           19.47           29400
           19.48           24668
           19.49           20460
            19.5           17412
           19.51           15452
           19.52           13984
           19.53           12932
           19.54           12292
           19.55           11844
           19.56           11324
           19.57           11120
           19.58           10680
           19.59           10572
            19.6           10468
           19.61           10412
           19.62           10380
           19.63           10460
           19.64           10600
           19.65           10944
           19.66           11308
           19.67           11672
           19.68           12112
           19.69           12572
            19.7           13072
           19.71           13352
           19.72           13556
           19.73           13576
           19.74           13516
           19.75           13204
           19.76           12988
           19.77           12968
           19.78           12812
           19.79           12132
            19.8           11448
           19.81           10904
           19.82           10108
           19.83            9984
           19.84            9780
           19.85            9656
           19.86            9584
           19.87            9588
           19.88            9476
           19.89            9500
            19.9            9528
           19.91            9488
           19.92            9464
           19.93            9508
           19.94            9516
           19.95            9596
           19.96            9620
           19.97            9548
           19.98            9552
           19.99            9532
              20            9572
           20.01            9624
           20.02            9592
           20.03            9712
           20.04            9588
           20.05            9560
           20.06            9728
           20.07            9716
           20.08            9768
           20.09            9864
            20.1            9828
           20.11           10004
           20.12           10028
           20.13           10048
           20.14           10164
           20.15           10384
           20.16           10536
           20.17           10636
           20.18           10784
           20.19           11108
            20.2           11416
           20.21           11816
           20.22           12340
           20.23           13004
           20.24           14004
           20.25           15408
           20.26           17264
           20.27           19628
           20.28           22344
           20.29           25696
            20.3           27752
           20.31           28132
           20.32           26240
           20.33           23088
           20.34           19872
           20.35           17280
           20.36           15356
           20.37           14004
           20.38           13116
           20.39           12332
            20.4           11764
           20.41           11432
           20.42           11192
           20.43           10996
           20.44           10872
           20.45           10668
           20.46           10792
           20.47           10764
           20.48           10992
           20.49           11520
            20.5           11916
           20.51           11948
           20.52           11536
           20.53           11076
           20.54           10644
           20.55           10544
           20.56           10384
           20.57           10340
           20.58           10232
           20.59           10272
            20.6           10240
           20.61           10280
           20.62           10260
           20.63           10332
           20.64           10248
           20.65           10448
           20.66           10328
           20.67           10564
           20.68           10596
           20.69           10676
            20.7           10704
           20.71           10920
           20.72           10956
           20.73           11168
           20.74           11304
           20.75           11604
           20.76           11696
           20.77           12112
           20.78           12380
           20.79           12876
            20.8           13452
           20.81           14024
           20.82           14840
           20.83           15820
           20.84           17052
           20.85           18956
           20.86           21784
           20.87           25620
           20.88           31500
           20.89           39744
            20.9           49964
           20.91           60332
           20.92           67000
           20.93           67028
           20.94           63608
           20.95           59528
           20.96           54960
           20.97           50412
           20.98           46104
           20.99           41212
              21           35624
           21.01           30604
           21.02           26148
           21.03           22952
           21.04           20340
           21.05           18440
           21.06           16948
           21.07           15856
           21.08           14932
           21.09           14276
            21.1           14056
           21.11           13508
           21.12           13176
           21.13           13044
           21.14           12600
           21.15           12472
           21.16           12504
           21.17           12264
           21.18           12012
           21.19           11932
            21.2           11732
           21.21           11784
           21.22           11944
           21.23           12028
           21.24           12048
           21.25           12312
           21.26           12716
           21.27           13116
           21.28           13776
           21.29           14664
            21.3           15844
           21.31           17676
           21.32           20136
           21.33           23748
           21.34           28800
           21.35           34792
           21.36           40472
           21.37           43824
           21.38           42552
           21.39           37364
            21.4           30936
           21.41           25184
           21.42           20736
           21.43           17836
           21.44           15784
           21.45           14492
           21.46           13688
           21.47           13012
           21.48           12420
           21.49           12124
            21.5           11976
           21.51           11840
           21.52           11648
           21.53           11692
           21.54           11708
           21.55           11704
           21.56           11660
           21.57           11832
           21.58           12000
           21.59           12116
            21.6           12308
           21.61           12544
           21.62           12964
           21.63           13300
           21.64           13960
           21.65           14460
           21.66           15228
           21.67           16404
           21.68           17832
           21.69           19644
            21.7           22220
           21.71           25240
           21.72           28872
           21.73           33076
           21.74           37000
           21.75           39892
           21.76           42172
           21.77           43440
           21.78           43784
           21.79           43976
            21.8           42844
           21.81           39988
           21.82           35016
           21.83           28372
           21.84           22720
           21.85           19152
           21.86           16724
           21.87           15176
           21.88           14112
           21.89           13428
            21.9           12660
           21.91           12280
           21.92           11852
           21.93           11532
           21.94           11332
           21.95           11132
           21.96           10852
           21.97           10688
           21.98           10492
           21.99           10448
              22           10384
           22.01           10300
           22.02           10260
           22.03           10148
           22.04           10072
           22.05           10036
           22.06           10180
           22.07           10164
           22.08           10184
           22.09           10216
            22.1           10288
           22.11           10248
           22.12           10276
           22.13           10292
           22.14           10212
           22.15           10196
           22.16           10188
           22.17           10204
           22.18           10516
           22.19           10660
            22.2           10600
           22.21           10728
           22.22           10728
           22.23           10836
           22.24           11100
           22.25           11348
           22.26           11688
           22.27           12252
           22.28           12880
           22.29           13668
            22.3           14124
           22.31           14196
           22.32           13684
           22.33           13152
           22.34           12624
           22.35           12144
           22.36           11760
           22.37           11732
           22.38           11504
           22.39           11604
            22.4           11716
           22.41           11864
           22.42           12176
           22.43           12392
           22.44           12712
           22.45           13292
           22.46           14012
           22.47           15012
           22.48           16280
           22.49           17804
            22.5           19636
           22.51           22308
           22.52           25732
           22.53           29924
           22.54           34144
           22.55           37296
           22.56           38844
           22.57           39024
           22.58           37056
           22.59           33736
            22.6           29876
           22.61           26780
           22.62           24656
           22.63           24108
           22.64           24536
           22.65           26204
           22.66           28904
           22.67           31632
           22.68           33324
           22.69           33056
            22.7           30564
           22.71           27040
           22.72           23368
           22.73           20332
           22.74           17952
           22.75           16220
           22.76           14800
           22.77           13764
           22.78           13052
           22.79           12436
            22.8           11908
           22.81           11604
           22.82           11332
           22.83           11120
           22.84           10900
           22.85           10640
           22.86           10528
           22.87           10372
           22.88           10240
           22.89           10204
            22.9           10220
           22.91           10196
           22.92            9948
           22.93            9976
           22.94            9924
           22.95           10052
           22.96           10052
           22.97           10100
           22.98           10116
           22.99           10208
              23           10312
           23.01           10236
           23.02           10492
           23.03           10504
           23.04           10544
           23.05           10688
           23.06           10584
           23.07           10624
           23.08           10664
           23.09           10660
            23.1           10384
           23.11           10104
           23.12            9888
           23.13            9732
           23.14            9772
           23.15            9716
           23.16            9796
           23.17            9928
           23.18           10168
           23.19           10720
            23.2           11652
           23.21           13540
           23.22           16268
           23.23           19124
           23.24           19812
           23.25           17836
           23.26           15284
           23.27           13272
           23.28           12096
           23.29           11872
            23.3           11916
           23.31           12228
           23.32           12508
           23.33           12428
           23.34           11968
           23.35           11456
           23.36           11000
           23.37           10532
           23.38           10320
           23.39           10144
            23.4           10040
           23.41           10048
           23.42            9928
           23.43            9836
           23.44            9808
           23.45            9716
           23.46            9516
           23.47            9684
           23.48            9764
           23.49            9836
            23.5            9924
           23.51            9988
           23.52            9980
           23.53           10092
           23.54           10268
           23.55           10556
           23.56           10788
           23.57           11144
           23.58           11752
           23.59           12448
            23.6           13644
           23.61           15528
           23.62           18308
           23.63           21740
           23.64           24684
           23.65           26128
           23.66           24868
           23.67           21968
           23.68           19100
           23.69           16792
            23.7           14892
           23.71           13812
           23.72           12876
           23.73           12464
           23.74           12240
           23.75           12176
           23.76           12260
           23.77           12324
           23.78           12480
           23.79           12472
            23.8           12472
           23.81           12108
           23.82           11784
           23.83           11416
           23.84           11300
           23.85           11168
           23.86           11208
           23.87           11292
           23.88           11500
           23.89           11700
            23.9           12188
           23.91           12740
           23.92           13716
           23.93           15152
           23.94           17180
           23.95           19496
           23.96           21292
           23.97           21908
           23.98           21164
           23.99           19856
              24           18136
           24.01           16584
           24.02           15160
           24.03           13936
           24.04           13144
           24.05           12464
           24.06           11800
           24.07           11580
           24.08           11224
           24.09           11024
            24.1           10924
           24.11           10712
           24.12           10604
           24.13           10528
           24.14           10536
           24.15           10520
           24.16           10616
           24.17           10700
           24.18           10776
           24.19           10912
            24.2           11124
           24.21           11292
           24.22           11476
           24.23           11576
           24.24           11584
           24.25           11548
           24.26           11688
           24.27           11736
           24.28           12116
           24.29           12368
            24.3           12532
           24.31           13092
           24.32           13680
           24.33           15072
           24.34           16672
           24.35           18396
           24.36           19292
           24.37           19092
           24.38           17528
           24.39           15744
            24.4           14276
           24.41           13124
           24.42           12384
           24.43           12132
           24.44           11652
           24.45           11508
           24.46           11524
           24.47           11444
           24.48           11404
           24.49           11700
            24.5           11756
           24.51           12024
           24.52           12228
           24.53           12584
           24.54           12824
           24.55           13320
           24.56           13744
           24.57           14416
           24.58           15180
           24.59           16336
            24.6           17520
           24.61           19276
           24.62           21432
           24.63           24704
           24.64           28980
           24.65           33792
           24.66           38512
           24.67           42940
           24.68           45536
           24.69           47456
            24.7           48240
           24.71           47872
           24.72           47096
           24.73           45368
           24.74           42364
           24.75           38552
           24.76           34384
           24.77           30300
           24.78           26840
           24.79           24296
            24.8           22352
           24.81           21528
           24.82           21288
           24.83           21232
           24.84           21044
           24.85           20440
           24.86           19180
           24.87           17668
           24.88           16188
           24.89           14908
            24.9           13888
           24.91           13340
           24.92           12876
           24.93           12524
           24.94           12372
           24.95           12140
           24.96           12140
           24.97           12188
           24.98           12232
           24.99           12700
              25           13328
           25.01           14072
           25.02           14984
           25.03           16448
           25.04           18040
           25.05           19172
           25.06           19488
           25.07           18888
           25.08           17388
           25.09           15828
            25.1           14364
           25.11           13436
           25.12           12788
           25.13           12080
           25.14           11652
           25.15           11344
           25.16           11112
           25.17           10928
           25.18           10952
           25.19           10860
            25.2           10952
           25.21           10936
           25.22           11128
           25.23           11168
           25.24           11224
           25.25           11556
           25.26           11636
           25.27           11924
           25.28           12228
           25.29           12708
            25.3           13396
           25.31           14164
           25.32           15040
           25.33           16384
           25.34           18084
           25.35           19872
           25.36           22012
           25.37           23776
           25.38           24616
           25.39           24716
            25.4           23860
           25.41           22784
           25.42           21584
           25.43           20464
           25.44           19076
           25.45           17720
           25.46           16352
           25.47           15300
           25.48           14700
           25.49           14084
            25.5           13896
           25.51           13860
           25.52           13816
           25.53           13628
           25.54           13304
           25.55           12572
           25.56           11844
           25.57           11152
           25.58           10616
           25.59           10216
            25.6           10044
           25.61            9780
           25.62            9568
           25.63            9496
           25.64            9352
           25.65            9184
           25.66            9136
           25.67            9088
           25.68            9004
           25.69            9036
            25.7            9016
           25.71            8976
           25.72            9024
           25.73            9012
           25.74            8840
           25.75            8896
           25.76            8800
           25.77            8780
           25.78            8764
           25.79            8724
            25.8            8684
           25.81            8684
           25.82            8596
           25.83            8676
           25.84            8564
           25.85            8632
           25.86            8604
           25.87            8620
           25.88            8508
           25.89            8648
            25.9            8720
           25.91            8804
           25.92            8872
           25.93            8964
           25.94            9220
           25.95            9420
           25.96            9824
           25.97           10360
           25.98           11048
           25.99           12464
              26           14000
           26.01           15632
           26.02           16968
           26.03           16716
           26.04           15380
           26.05           13700
           26.06           12224
           26.07           11224
           26.08           10716
           26.09           10324
            26.1           10164
           26.11           10344
           26.12           10568
           26.13           10940
           26.14           11508
           26.15           12468
           26.16           13404
           26.17           14656
           26.18           15736
           26.19           16788
            26.2           17092
           26.21           16848
           26.22           16532
           26.23           16596
           26.24           16312
           26.25           15388
           26.26           13872
           26.27           12376
           26.28           11204
           26.29           10640
            26.3           10168
           26.31           10144
           26.32           10384
           26.33           10724
           26.34           11352
           26.35           12048
           26.36           13164
           26.37           14384
           26.38           15804
           26.39           16868
            26.4           16964
           26.41           16376
           26.42           15052
           26.43           13792
           26.44           12676
           26.45           11728
           26.46           10908
           26.47           10360
           26.48            9956
           26.49            9728
            26.5            9644
           26.51            9580
           26.52            9488
           26.53            9460
           26.54            9368
           26.55            9360
           26.56            9340
           26.57            9264
           26.58            9116
           26.59            8980
            26.6            8756
           26.61            8732
           26.62            8936
           26.63            8988
           26.64            9028
           26.65            9272
           26.66            9496
           26.67           10044
           26.68           10528
           26.69           11376
            26.7           12280
           26.71           13232
           26.72           14180
           26.73           14424
           26.74           14184
           26.75           13252
           26.76           12060
           26.77           11216
           26.78           10528
           26.79           10088
            26.8            9816
           26.81            9736
           26.82            9752
           26.83            9832
           26.84           10120
           26.85           10544
           26.86           11476
           26.87           12392
           26.88           13164
           26.89           13664
            26.9           13340
           26.91           12408
           26.92           11292
           26.93           10260
           26.94            9452
           26.95            8912
           26.96            8756
           26.97            8580
           26.98            8456
           26.99            8348
              27            8348
           27.01            8236
           27.02            8200
           27.03            8132
           27.04            8200
           27.05            8152
           27.06            8048
           27.07            8088
           27.08            8088
           27.09            8108
            27.1            8168
           27.11            8120
           27.12            8140
           27.13            8196
           27.14            8168
           27.15            8384
           27.16            8544
           27.17            8680
           27.18            8808
           27.19            9108
            27.2            9180
           27.21            9448
           27.22            9728
           27.23           10000
           27.24           10316
           27.25           10708
           27.26           11252
           27.27           12016
           27.28           12828
           27.29           13908
            27.3           15176
           27.31           16596
           27.32           18308
           27.33           19896
           27.34           21208
           27.35           21804
           27.36           21680
           27.37           21124
           27.38           20296
           27.39           19416
            27.4           18172
           27.41           17008
           27.42           15852
           27.43           15272
           27.44           14848
           27.45           14836
           27.46           15228
           27.47           15460
           27.48           15400
           27.49           15176
            27.5           14508
           27.51           14012
           27.52           13200
           27.53           12316
           27.54           11644
           27.55           10908
           27.56           10168
           27.57            9776
           27.58            9456
           27.59            9268
            27.6            8936
           27.61            8788
           27.62            8708
           27.63            8780
           27.64            8816
           27.65            8676
           27.66            8696
           27.67            8688
           27.68            8696
           27.69            8872
            27.7            8900
           27.71            8944
           27.72            8868
           27.73            8952
           27.74            8948
           27.75            9044
           27.76            9120
           27.77            9344
           27.78            9552
           27.79            9676
            27.8            9764
           27.81            9780
           27.82            9688
           27.83            9516
           27.84            9364
           27.85            9256
           27.86            9248
           27.87            9216
           27.88            9476
           27.89            9476
            27.9            9668
           27.91           10008
           27.92           10524
           27.93           11184
           27.94           12040
           27.95           13020
           27.96           14168
           27.97           15612
           27.98           16908
           27.99           17804
              28           18204
           28.01           17608
           28.02           16508
           28.03           15288
           28.04           13808
           28.05           12604
           28.06           11684
           28.07           10852
           28.08           10012
           28.09            9676
            28.1            9252
           28.11            9000
           28.12            8748
           28.13            8420
           28.14            8212
           28.15            8092
           28.16            7876
           28.17            7840
           28.18            7780
           28.19            7776
            28.2            7672
           28.21            7668
           28.22            7612
           28.23            7588
           28.24            7576
           28.25            7620
           28.26            7600
           28.27            7764
           28.28            7612
           28.29            7652
            28.3            7472
           28.31            7468
           28.32            7424
           28.33            7456
           28.34            7288
           28.35            7308
           28.36            7380
           28.37            7372
           28.38            7336
           28.39            7364
            28.4            7392
           28.41            7372
           28.42            7392
           28.43            7428
           28.44            7440
           28.45            7528
           28.46            7432
           28.47            7604
           28.48            7708
           28.49            7784
            28.5            7924
           28.51            8088
           28.52            8116
           28.53            8292
           28.54            8576
           28.55            8772
           28.56            8952
           28.57            9232
           28.58            9528
           28.59            9736
            28.6           10308
           28.61           10828
           28.62           11156
           28.63           11212
           28.64           11172
           28.65           10732
           28.66           10524
           28.67           10268
           28.68           10168
           28.69           10248
            28.7           10412
           28.71           10772
           28.72           11268
           28.73           11964
           28.74           12592
           28.75           13064
           28.76           13120
           28.77           12732
           28.78           11972
           28.79           11304
            28.8           10372
           28.81            9868
           28.82            9284
           28.83            9020
           28.84            8840
           28.85            8544
           28.86            8512
           28.87            8412
           28.88            8224
           28.89            8208
            28.9            8232
           28.91            8244
           28.92            8156
           28.93            8248
           28.94            8348
           28.95            8448
           28.96            8688
           28.97            8788
           28.98            9020
           28.99            9356
              29            9712
           29.01            9936
           29.02           10324
           29.03           10368
           29.04           10508
           29.05           10456
           29.06           10644
           29.07           10812
           29.08           11304
           29.09           11784
            29.1           12612
           29.11           14112
           29.12           16180
           29.13           19460
           29.14           23792
           29.15           27932
           29.16           29980
           29.17           29624
           29.18           26968
           29.19           24200
            29.2           21856
           29.21           19588
           29.22           17764
           29.23           16240
           29.24           14852
           29.25           13752
           29.26           12856
           29.27           12208
           29.28           11816
           29.29           11672
            29.3           11632
           29.31           11868
           29.32           12328
           29.33           12788
           29.34           13156
           29.35           13484
           29.36           13360
           29.37           13008
           29.38           12608
           29.39           12036
            29.4           11564
           29.41           11432
           29.42           11464
           29.43           11784
           29.44           12736
           29.45           14108
           29.46           16060
           29.47           18572
           29.48           21060
           29.49           22576
            29.5           22400
           29.51           20264
           29.52           17224
           29.53           14732
           29.54           12600
           29.55           11236
           29.56           10368
           29.57            9748
           29.58            9216
           29.59            8920
            29.6            8692
           29.61            8604
           29.62            8552
           29.63            8548
           29.64            8500
           29.65            8548
           29.66            8712
           29.67            8840
           29.68            9164
           29.69            9612
            29.7           10168
           29.71           11428
           29.72           12992
           29.73           15024
           29.74           17172
           29.75           18256
           29.76           17620
           29.77           15980
           29.78           13964
           29.79           12372
            29.8           11092
           29.81           10252
           29.82            9516
           29.83            9128
           29.84            8680
           29.85            8552
           29.86            8472
           29.87            8392
           29.88            8196
           29.89            8136
            29.9            8100
           29.91            8104
           29.92            8084
           29.93            8128
           29.94            8164
           29.95            8236
           29.96            8364
           29.97            8440
           29.98            8660
           29.99            8916
              30            9272
           30.01            9620
           30.02           10184
           30.03           10928
           30.04           12148
           30.05           13656
           30.06           15160
           30.07           16656
           30.08           17264
           30.09           16820
            30.1           15496
           30.11           13816
           30.12           12348
           30.13           11300
           30.14           10436
           30.15            9924
           30.16            9604
           30.17            9440
           30.18            9264
           30.19            9216
            30.2            9084
           30.21            9040
           30.22            9080
           30.23            9148
           30.24            9212
           30.25            9432
           30.26            9592
           30.27            9776
           30.28           10172
           30.29           10540
            30.3           11040
           30.31           11660
           30.32           12412
           30.33           13180
           30.34           14176
           30.35           14944
           30.36           15676
           30.37           16212
           30.38           16540
           30.39           16996
            30.4           17080
           30.41           17012
           30.42           16904
           30.43           16948
           30.44           17324
           30.45           18212
           30.46           19240
           30.47           20032
           30.48           19728
           30.49           18992
            30.5           17260
           30.51           15396
           30.52           13900
           30.53           12448
           30.54           11356
           30.55           10604
           30.56            9996
           30.57            9604
           30.58            9336
           30.59            9212
            30.6            8924
           30.61            8852
           30.62            8620
           30.63            8604
           30.64            8712
           30.65            8620
           30.66            8628
           30.67            8672
           30.68            9044
           30.69            9584
            30.7           10356
           30.71           10788
           30.72           10764
           30.73           10192
           30.74            9436
           30.75            8672
           30.76            8212
           30.77            7956
           30.78            7912
           30.79            7852
            30.8            7792
           30.81            7660
           30.82            7700
           30.83            7692
           30.84            7612
           30.85            7640
           30.86            7540
           30.87            7584
           30.88            7684
           30.89            7668
            30.9            7684
           30.91            7768
           30.92            7836
           30.93            7992
           30.94            8084
           30.95            8324
           30.96            8420
           30.97            8804
           30.98            9072
           30.99            9572
              31           10264
           31.01           11104
           31.02           11904
           31.03           13016
           31.04           13720
           31.05           14196
           31.06           13960
           31.07           13408
           31.08           12692
           31.09           12028
            31.1           11316
           31.11           10708
           31.12           10168
           31.13            9664
           31.14            9272
           31.15            9032
           31.16            8884
           31.17            8772
           31.18            8728
           31.19            8808
            31.2            8896
           31.21            9068
           31.22            9316
           31.23            9684
           31.24           10324
           31.25           11224
           31.26           11972
           31.27           12740
           31.28           13004
           31.29           12736
            31.3           12076
           31.31           11340
           31.32           10704
           31.33           10276
           31.34            9992
           31.35            9840
           31.36            9800
           31.37            9784
           31.38            9900
           31.39           10160
            31.4           10516
           31.41           11188
           31.42           12224
           31.43           13636
           31.44           14924
           31.45           16536
           31.46           17516
           31.47           17604
           31.48           16656
           31.49           15236
            31.5           13712
           31.51           12664
           31.52           11796
           31.53           11176
           31.54           10660
           31.55           10332
           31.56            9972
           31.57           10112
           31.58           10172
           31.59           10352
            31.6           10712
           31.61           11080
           31.62           11428
           31.63           12044
           31.64           12360
           31.65           12528
           31.66           12368
           31.67           12048
           31.68           11508
           31.69           11336
            31.7           11148
           31.71           11500
           31.72           12032
           31.73           12700
           31.74           13928
           31.75           15384
           31.76           16704
           31.77           17808
           31.78           17964
           31.79           17180
            31.8           15796
           31.81           14416
           31.82           13152
           31.83           12364
           31.84           11648
           31.85           11044
           31.86           10396
           31.87           10068
           31.88            9640
           31.89            9456
            31.9            9300
           31.91            9228
           31.92            9220
           31.93            9428
           31.94            9452
           31.95            9672
           31.96            9920
           31.97           10356
           31.98           10704
           31.99           11344
              32           12088
           32.01           13028
           32.02           14172
           32.03           15472
           32.04           16768
           32.05           17904
           32.06           18580
           32.07           18320
           32.08           17408
           32.09           16220
            32.1           14760
           32.11           13760
           32.12           12872
           32.13           12296
           32.14           12068
           32.15           11836
           32.16           11964
           32.17           12000
           32.18           12092
           32.19           12140
            32.2           11968
           32.21           11488
           32.22           11048
           32.23           10500
           32.24            9916
           32.25            9504
           32.26            9180
           32.27            8864
           32.28            8640
           32.29            8504
            32.3            8320
           32.31            8144
           32.32            8040
           32.33            8036
           32.34            7872
           32.35            7836
           32.36            7768
           32.37            7692
           32.38            7796
           32.39            7720
            32.4            7652
           32.41            7720
           32.42            7704
           32.43            7844
           32.44            7900
           32.45            7944
           32.46            7880
           32.47            7940
           32.48            8080
           32.49            8216
            32.5            8492
           32.51            8628
           32.52            8748
           32.53            9232
           32.54            9616
           32.55           10312
           32.56           11160
           32.57           12016
           32.58           12948
           32.59           13928
            32.6           14472
           32.61           14608
           32.62           14380
           32.63           13800
           32.64           13172
           32.65           12948
           32.66           12980
           32.67           13344
           32.68           13940
           32.69           14152
            32.7           14056
           32.71           13584
           32.72           12728
           32.73           11816
           32.74           11064
           32.75           10196
           32.76            9728
           32.77            9408
           32.78            9080
           32.79            8864
            32.8            8788
           32.81            8704
           32.82            8692
           32.83            8660
           32.84            8684
           32.85            8904
           32.86            9092
           32.87            9320
           32.88            9632
           32.89           10032
            32.9           10236
           32.91           10532
           32.92           10664
           32.93           10476
           32.94           10084
           32.95            9616
           32.96            9184
           32.97            8776
           32.98            8688
           32.99            8400
              33            8244
           33.01            8140
           33.02            8100
           33.03            8028
           33.04            8064
           33.05            8180
           33.06            8224
           33.07            8484
           33.08            8644
           33.09            8872
            33.1            9096
           33.11            9200
           33.12            9232
           33.13            9344
           33.14            9512
           33.15            9596
           33.16            9668
           33.17            9508
           33.18            9200
           33.19            8908
            33.2            8568
           33.21            8372
           33.22            8112
           33.23            7968
           33.24            7796
           33.25            7764
           33.26            7636
           33.27            7628
           33.28            7596
           33.29            7520
            33.3            7520
           33.31            7552
           33.32            7616
           33.33            7664
           33.34            7804
           33.35            7924
           33.36            8076
           33.37            8304
           33.38            8560
           33.39            8704
            33.4            9004
           33.41            9296
           33.42            9544
           33.43            9772
           33.44           10028
           33.45           10140
           33.46           10140
           33.47            9840
           33.48            9556
           33.49            9272
            33.5            8828
           33.51            8528
           33.52            8416
           33.53            8172
           33.54            7900
           33.55            7824
           33.56            7712
           33.57            7640
           33.58            7696
           33.59            7600
            33.6            7552
           33.61            7716
           33.62            7732
           33.63            7964
           33.64            8132
           33.65            8360
           33.66            8376
           33.67            8444
           33.68            8248
           33.69            8152
            33.7            8288
           33.71            8276
           33.72            8384
           33.73            8504
           33.74            8692
           33.75            8920
           33.76            9368
           33.77            9696
           33.78            9920
           33.79           10084
            33.8           10132
           33.81            9924
           33.82            9904
           33.83            9520
           33.84            9080
           33.85            8888
           33.86            8508
           33.87            8448
           33.88            8268
           33.89            8212
            33.9            8104
           33.91            8012
           33.92            7964
           33.93            7924
           33.94            7896
           33.95            8032
           33.96            7956
           33.97            8092
           33.98            8104
           33.99            8164
              34            8340
           34.01            8368
           34.02            8636
           34.03            8784
           34.04            9088
           34.05            9344
           34.06            9800
           34.07           10300
           34.08           10964
           34.09           11768
            34.1           12864
           34.11           14272
           34.12           16032
           34.13           17952
           34.14           19676
           34.15           21076
           34.16           21732
           34.17           21760
           34.18           21424
           34.19           20432
            34.2           19096
           34.21           17780
           34.22           16316
           34.23           14716
           34.24           13736
           34.25           12788
           34.26           11956
           34.27           11380
           34.28           11024
           34.29           10556
            34.3           10232
           34.31            9884
           34.32            9660
           34.33            9528
           34.34            9436
           34.35            9544
           34.36            9876
           34.37           10080
           34.38           10532
           34.39           11180
            34.4           11984
           34.41           13128
           34.42           14304
           34.43           15312
           34.44           15352
           34.45           15192
           34.46           14144
           34.47           13084
           34.48           11932
           34.49           11136
            34.5           10332
           34.51           10020
           34.52            9692
           34.53            9532
           34.54            9372
           34.55            9180
           34.56            9076
           34.57            8884
           34.58            8728
           34.59            8600
            34.6            8672
           34.61            8676
           34.62            8728
           34.63            8928
           34.64            9212
           34.65            9488
           34.66            9804
           34.67           10092
           34.68           10048
           34.69            9920
            34.7            9636
           34.71            9244
           34.72            8892
           34.73            8468
           34.74            8140
           34.75            7860
           34.76            7668
           34.77            7528
           34.78            7528
           34.79            7368
            34.8            7356
           34.81            7276
           34.82            7236
           34.83            7196
           34.84            7312
           34.85            7316
           34.86            7200
           34.87            7248
           34.88            7184
           34.89            7316
            34.9            7420
           34.91            7424
           34.92            7408
           34.93            7520
           34.94            7592
           34.95            7692
           34.96            7836
           34.97            8044
           34.98            8264
           34.99            8352
              35            8364
           35.01            8368
           35.02            8332
           35.03            8132
           35.04            8012
           35.05            7824
           35.06            7616
           35.07            7632
           35.08            7564
           35.09            7536
            35.1            7604
           35.11            7564
           35.12            7928
           35.13            8264
           35.14            8964
           35.15            9852
           35.16           10836
           35.17           11156
           35.18           11020
           35.19           10468
            35.2            9960
           35.21            9776
           35.22            9868
           35.23           10324
           35.24           10880
           35.25           11304
           35.26           11704
           35.27           11960
           35.28           12332
           35.29           12788
            35.3           12932
           35.31           12980
           35.32           12572
           35.33           12104
           35.34           11440
           35.35           10868
           35.36           10208
           35.37            9960
           35.38            9664
           35.39            9536
            35.4            9412
           35.41            9608
           35.42            9808
           35.43           10348
           35.44           10848
           35.45           11176
           35.46           11272
           35.47           11268
           35.48           10956
           35.49           10760
            35.5           10668
           35.51           10260
           35.52            9920
           35.53            9480
           35.54            9124
           35.55            8808
           35.56            8600
           35.57            8384
           35.58            8236
           35.59            8140
            35.6            8116
           35.61            8188
           35.62            8336
           35.63            8636
           35.64            9048
           35.65            9732
           35.66           10260
           35.67           10680
           35.68           10680
           35.69           10568
            35.7           10168
           35.71           10012
           35.72            9904
           35.73           10036
           35.74           10016
           35.75            9924
           35.76            9600
           35.77            9136
           35.78            8780
           35.79            8668
            35.8            8564
           35.81            8512
           35.82            8452
           35.83            8528
           35.84            8416
           35.85            8532
           35.86            8572
           35.87            8436
           35.88            8344
           35.89            8464
            35.9            8572
           35.91            8664
           35.92            9180
           35.93            9484
           35.94            9936
           35.95           10368
           35.96           10388
           35.97           10344
           35.98           10336
           35.99           10220
              36           10016
           36.01           10008
           36.02            9700
           36.03            9416
           36.04            9376
           36.05            9028
           36.06            8812
           36.07            8852
           36.08            8728
           36.09            8728
            36.1            8896
           36.11            8980
           36.12            9224
           36.13            9544
           36.14            9844
           36.15           10332
           36.16           10796
           36.17           11252
           36.18           11428
           36.19           11476
            36.2           11388
           36.21           11168
           36.22           10888
           36.23           10756
           36.24           10512
           36.25           10452
           36.26           10592
           36.27           10712
           36.28           10996
           36.29           11024
            36.3           10860
           36.31           10676
           36.32           10164
           36.33            9760
           36.34            9484
           36.35            9116
           36.36            8752
           36.37            8524
           36.38            8236
           36.39            8132
            36.4            8136
           36.41            7992
           36.42            7804
           36.43            7888
           36.44            7816
           36.45            7888
           36.46            7948
           36.47            7972
           36.48            8000
           36.49            7988
            36.5            8084
           36.51            8164
           36.52            8332
           36.53            8424
           36.54            8436
           36.55            8552
           36.56            8572
           36.57            8736
           36.58            8920
           36.59            9164
            36.6            9232
           36.61            9484
           36.62            9916
           36.63           10340
           36.64           10932
           36.65           11648
           36.66           12288
           36.67           13292
           36.68           13984
           36.69           14768
            36.7           15176
           36.71           15052
           36.72           14600
           36.73           13988
           36.74           13204
           36.75           12668
           36.76           12156
           36.77           11676
           36.78           11052
           36.79           10548
            36.8           10116
           36.81            9620
           36.82            9284
           36.83            8804
           36.84            8420
           36.85            8352
           36.86            8048
           36.87            7976
           36.88            7920
           36.89            7772
            36.9            7532
           36.91            7540
           36.92            7556
           36.93            7440
           36.94            7532
           36.95            7488
           36.96            7396
           36.97            7392
           36.98            7360
           36.99            7368
              37            7396
           37.01            7452
           37.02            7480
           37.03            7508
           37.04            7472
           37.05            7608
           37.06            7764
           37.07            7832
           37.08            8116
           37.09            8248
            37.1            8688
           37.11            9120
           37.12            9680
           37.13           10216
           37.14           10444
           37.15           10568
           37.16           10632
           37.17           10728
           37.18           10828
           37.19           10924
            37.2           10792
           37.21           10952
           37.22           10440
           37.23           10156
           37.24            9956
           37.25            9628
           37.26            9440
           37.27            9372
           37.28            9356
           37.29            9232
            37.3            9404
           37.31            9300
           37.32            9220
           37.33            9240
           37.34            9320
           37.35            9540
           37.36            9816
           37.37           10324
           37.38           10816
           37.39           11508
            37.4           12064
           37.41           12424
           37.42           12596
           37.43           12340
           37.44           11952
           37.45           11628
           37.46           11244
           37.47           10908
           37.48           10552
           37.49           10236
            37.5            9600
           37.51            9428
           37.52            9116
           37.53            9108
           37.54            9000
           37.55            9044
           37.56            9080
           37.57            9268
           37.58            9488
           37.59            9916
            37.6           10360
           37.61           10836
           37.62           11136
           37.63           11360
           37.64           11296
           37.65           11320
           37.66           11280
           37.67           11060
           37.68           10520
           37.69           10100
            37.7            9560
           37.71            9280
           37.72            8892
           37.73            8644
           37.74            8332
           37.75            8172
           37.76            8036
           37.77            7884
           37.78            7936
           37.79            8096
            37.8            7992
           37.81            8060
           37.82            8224
           37.83            8340
           37.84            8760
           37.85            9100
           37.86            9412
           37.87            9840
           37.88           10056
           37.89           10008
            37.9            9700
           37.91            9252
           37.92            8840
           37.93            8476
           37.94            8076
           37.95            7880
           37.96            7780
           37.97            7620
           37.98            7528
           37.99            7476
              38            7420
           38.01            7344
           38.02            7412
           38.03            7488
           38.04            7468
           38.05            7568
           38.06            7644
           38.07            7776
           38.08            7980
           38.09            8152
            38.1            8364
           38.11            8656
           38.12            8860
           38.13            8936
           38.14            8996
           38.15            9020
           38.16            8992
           38.17            8944
           38.18            8920
           38.19            9048
            38.2            9232
           38.21            9104
           38.22            8920
           38.23            8796
           38.24            8556
           38.25            8264
           38.26            8104
           38.27            8032
           38.28            7820
           38.29            7720
            38.3            7640
           38.31            7536
           38.32            7532
           38.33            7532
           38.34            7444
           38.35            7508
           38.36            7464
           38.37            7576
           38.38            7648
           38.39            7684
            38.4            7720
           38.41            7872
           38.42            7988
           38.43            7980
           38.44            8172
           38.45            8260
           38.46            8284
           38.47            8360
           38.48            8604
           38.49            8780
            38.5            9136
           38.51            9424
           38.52            9700
           38.53           10116
           38.54           10660
           38.55           11200
           38.56           11832
           38.57           12420
           38.58           12704
           38.59           12752
            38.6           12568
           38.61           12276
           38.62           11980
           38.63           11548
           38.64           11168
           38.65           10972
           38.66           10616
           38.67           10460
           38.68           10200
           38.69            9836
            38.7            9476
           38.71            9236
           38.72            8832
           38.73            8480
           38.74            8332
           38.75            8148
           38.76            7960
           38.77            7804
           38.78            7756
           38.79            7812
            38.8            7768
           38.81            7796
           38.82            7660
           38.83            7780
           38.84            7732
           38.85            7820
           38.86            8020
           38.87            7992
           38.88            7864
           38.89            7808
            38.9            7688
           38.91            7592
           38.92            7472
           38.93            7444
           38.94            7388
           38.95            7288
           38.96            7208
           38.97            7208
           38.98            7240
           38.99            7332
              39            7164
           39.01            7312
           39.02            7292
           39.03            7364
           39.04            7460
           39.05            7560
           39.06            7576
           39.07            7680
           39.08            7652
           39.09            7676
            39.1            7636
           39.11            7588
           39.12            7444
           39.13            7324
           39.14            7288
           39.15            7260
           39.16            7304
           39.17            7232
           39.18            7260
           39.19            7104
            39.2            7156
           39.21            7232
           39.22            7364
           39.23            7392
           39.24            7472
           39.25            7572
           39.26            7552
           39.27            7800
           39.28            7944
           39.29            8000
            39.3            8036
           39.31            8248
           39.32            8416
           39.33            8452
           39.34            8576
           39.35            8668
           39.36            8652
           39.37            8704
           39.38            8784
           39.39            8720
            39.4            8808
           39.41            8880
           39.42            8956
           39.43            9168
           39.44            9484
           39.45            9924
           39.46           10400
           39.47           10844
           39.48           11344
           39.49           11740
            39.5           11868
           39.51           11932
           39.52           11920
           39.53           11692
           39.54           11360
           39.55           11048
           39.56           10752
           39.57           10488
           39.58           10400
           39.59           10312
            39.6           10412
           39.61           10416
           39.62           10432
           39.63           10392
           39.64           10500
           39.65           10204
           39.66           10128
           39.67           10128
           39.68           10168
           39.69           10224
            39.7           10632
           39.71           11020
           39.72           11308
           39.73           11680
           39.74           11720
           39.75           11648
           39.76           11476
           39.77           11052
           39.78           10480
           39.79           10216
            39.8            9904
           39.81            9904
           39.82            9712
           39.83            9512
           39.84            9232
           39.85            9140
           39.86            8912
           39.87            8828
           39.88            8752
           39.89            8936
            39.9            8956
           39.91            9224
           39.92            9256
           39.93            9760
           39.94           10028
           39.95           10332
           39.96           10544
           39.97           10668
           39.98           10684
           39.99           10556
              40           10576
           40.01           10324
           40.02           10024
           40.03            9776
           40.04            9644
           40.05            9556
           40.06            9456
           40.07            9296
           40.08            9076
           40.09            8908
            40.1            8668
           40.11            8604
           40.12            8432
           40.13            8248
           40.14            8036
           40.15            7932
           40.16            7852
           40.17            7760
           40.18            7756
           40.19            7836
            40.2            7744
           40.21            7764
           40.22            7808
           40.23            7816
           40.24            7952
           40.25            8112
           40.26            8156
           40.27            8188
           40.28            8040
           40.29            8016
            40.3            7844
           40.31            7680
           40.32            7396
           40.33            7380
           40.34            7288
           40.35            7276
           40.36            7196
           40.37            7140
           40.38            7108
           40.39            7096
            40.4            7072
           40.41            7204
           40.42            7212
           40.43            7240
           40.44            7320
           40.45            7588
           40.46            7596
           40.47            7804
           40.48            8056
           40.49            8240
            40.5            8128
           40.51            8244
           40.52            8156
           40.53            7924
           40.54            7740
           40.55            7564
           40.56            7504
           40.57            7484
           40.58            7396
           40.59            7268
            40.6            7368
           40.61            7396
           40.62            7344
           40.63            7436
           40.64            7472
           40.65            7648
           40.66            7788
           40.67            7856
           40.68            7860
           40.69            7888
            40.7            7892
           40.71            7872
           40.72            7824
           40.73            7660
           40.74            7584
           40.75            7440
           40.76            7436
           40.77            7368
           40.78            7412
           40.79            7412
            40.8            7512
           40.81            7580
           40.82            7612
           40.83            7788
           40.84            7944
           40.85            8212
           40.86            8176
           40.87            8168
           40.88            8284
           40.89            8264
            40.9            8356
           40.91            8240
           40.92            8076
           40.93            7924
           40.94            7748
           40.95            7688
           40.96            7592
           40.97            7480
           40.98            7332
           40.99            7304
              41            7208
           41.01            7216
           41.02            7248
           41.03            7224
           41.04            7100
           41.05            7124
           41.06            7008
           41.07            7152
           41.08            7160
           41.09            7232
            41.1            7156
           41.11            7184
           41.12            7212
           41.13            7184
           41.14            7264
           41.15            7252
           41.16            7256
           41.17            7368
           41.18            7404
           41.19            7584
            41.2            7764
           41.21            7912
           41.22            8100
           41.23            8468
           41.24            8860
           41.25            9436
           41.26           10112
           41.27           10656
           41.28           10872
           41.29           10776
            41.3           10504
           41.31           10344
           41.32           10124
           41.33            9896
           41.34            9724
           41.35            9516
           41.36            9420
           41.37            9416
           41.38            9388
           41.39            9396
            41.4            9300
           41.41            9424
           41.42            9268
           41.43            9180
           41.44            9104
           41.45            8920
           41.46            8796
           41.47            8732
           41.48            8712
           41.49            8904
            41.5            9088
           41.51            9288
           41.52            9344
           41.53            9316
           41.54            9084
           41.55            9056
           41.56            8988
           41.57            8936
           41.58            8880
           41.59            8960
            41.6            8940
           41.61            8952
           41.62            9092
           41.63            9104
           41.64            9104
           41.65            9212
           41.66            9464
           41.67            9944
           41.68           10460
           41.69           11224
            41.7           11916
           41.71           12384
           41.72           12536
           41.73           12628
           41.74           12376
           41.75           11844
           41.76           11392
           41.77           10888
           41.78           10368
           41.79            9812
            41.8            9540
           41.81            9200
           41.82            8880
           41.83            8648
           41.84            8568
           41.85            8388
           41.86            8396
           41.87            8276
           41.88            8244
           41.89            8316
            41.9            8424
           41.91            8768
           41.92            9156
           41.93            9580
           41.94            9944
           41.95           10232
           41.96           10280
           41.97           10160
           41.98            9876
           41.99            9620
              42            9228
           42.01            9084
           42.02            8872
           42.03            8812
           42.04            8672
           42.05            8456
           42.06            8280
           42.07            8044
           42.08            7876
           42.09            7732
            42.1            7648
           42.11            7624
           42.12            7492
           42.13            7464
           42.14            7452
           42.15            7540
           42.16            7552
           42.17            7584
           42.18            7744
           42.19            7828
            42.2            7820
           42.21            7856
           42.22            7960
           42.23            8112
           42.24            8136
           42.25            8052
           42.26            8068
           42.27            7980
           42.28            7924
           42.29            7684
            42.3            7496
           42.31            7388
           42.32            7224
           42.33            7068
           42.34            7088
           42.35            7040
           42.36            6984
           42.37            7000
           42.38            7068
           42.39            6964
            42.4            6988
           42.41            6864
           42.42            6776
           42.43            6820
           42.44            6828
           42.45            6808
           42.46            6888
           42.47            6872
           42.48            6768
           42.49            6972
            42.5            6952
           42.51            6924
           42.52            7072
           42.53            7156
           42.54            7160
           42.55            7364
           42.56            7340
           42.57            7564
           42.58            7728
           42.59            7784
            42.6            7780
           42.61            7880
           42.62            8020
           42.63            8184
           42.64            8260
           42.65            8620
           42.66            8804
           42.67            8992
           42.68            9212
           42.69            9212
            42.7            9256
           42.71            9112
           42.72            8840
           42.73            8604
           42.74            8496
           42.75            8452
           42.76            8512
           42.77            8408
           42.78            8484
           42.79            8756
            42.8            8884
           42.81            9152
           42.82            9352
           42.83            9392
           42.84            9484
           42.85            9536
           42.86            9416
           42.87            9348
           42.88            9232
           42.89            9016
            42.9            8752
           42.91            8588
           42.92            8444
           42.93            8248
           42.94            8164
           42.95            8152
           42.96            8060
           42.97            8168
           42.98            8276
           42.99            8320
              43            8512
           43.01            8452
           43.02            8216
           43.03            8120
           43.04            7896
           43.05            7756
           43.06            7672
           43.07            7556
           43.08            7448
           43.09            7468
            43.1            7448
           43.11            7288
           43.12            7444
           43.13            7376
           43.14            7364
           43.15            7428
           43.16            7540
           43.17            7652
           43.18            7864
           43.19            7996
            43.2            8196
           43.21            8528
           43.22            8880
           43.23            9192
           43.24            9692
           43.25            9852
           43.26            9708
           43.27            9688
           43.28            9628
           43.29            9540
            43.3            9384
           43.31            9180
           43.32            9020
           43.33            8976
           43.34            8832
           43.35            8852
           43.36            8896
           43.37            8984
           43.38            8988
           43.39            9196
            43.4            9268
           43.41            9512
           43.42            9920
           43.43           10272
           43.44           10504
           43.45           10888
           43.46           10876
           43.47           11104
           43.48           10968
           43.49           10812
            43.5           10496
           43.51           10488
           43.52           10260
           43.53           10152
           43.54           10100
           43.55           10016
           43.56            9820
           43.57            9716
           43.58            9460
           43.59            9212
            43.6            9108
           43.61            8828
           43.62            8648
           43.63            8484
           43.64            8380
           43.65            8232
           43.66            8228
           43.67            8144
           43.68            8084
           43.69            8148
            43.7            8132
           43.71            8212
           43.72            8236
           43.73            8304
           43.74            8168
           43.75            8320
           43.76            8172
           43.77            8172
           43.78            8200
           43.79            8152
            43.8            8112
           43.81            8168
           43.82            8256
           43.83            8512
           43.84            8796
           43.85            9012
           43.86            9208
           43.87            9456
           43.88            9668
           43.89            9736
            43.9            9708
           43.91            9628
           43.92            9340
           43.93            9176
           43.94            9132
           43.95            8924
           43.96            8860
           43.97            8616
           43.98            8268
           43.99            8028
              44            7840
           44.01            7624
           44.02            7568
           44.03            7424
           44.04            7252
           44.05            7140
           44.06            7116
           44.07            7168
           44.08            7148
           44.09            7144
            44.1            7124
           44.11            7160
           44.12            7168
           44.13            7308
           44.14            7400
           44.15            7472
           44.16            7384
           44.17            7336
           44.18            7312
           44.19            7260
            44.2            7256
           44.21            7084
           44.22            7012
           44.23            7024
           44.24            6956
           44.25            6952
           44.26            6944
           44.27            6960
           44.28            6880
           44.29            6956
            44.3            7008
           44.31            7100
           44.32            7108
           44.33            7168
           44.34            7120
           44.35            7152
           44.36            7236
           44.37            7340
           44.38            7256
           44.39            7424
            44.4            7348
           44.41            7364
           44.42            7524
           44.43            7584
           44.44            7784
           44.45            7860
           44.46            8048
           44.47            8136
           44.48            8064
           44.49            8060
            44.5            8048
           44.51            7944
           44.52            8044
           44.53            8072
           44.54            8144
           44.55            8044
           44.56            8124
           44.57            7992
           44.58            7872
           44.59            7804
            44.6            7652
           44.61            7568
           44.62            7440
           44.63            7368
           44.64            7292
           44.65            7284
           44.66            7168
           44.67            7268
           44.68            7336
           44.69            7440
            44.7            7416
           44.71            7516
           44.72            7396
           44.73            7480
           44.74            7400
           44.75            7372
           44.76            7200
           44.77            7156
           44.78            7096
           44.79            7168
            44.8            7128
           44.81            7256
           44.82            7156
           44.83            7236
           44.84            7356
           44.85            7460
           44.86            7644
           44.87            7644
           44.88            7680
           44.89            7628
            44.9            7440
           44.91            7176
           44.92            7032
           44.93            6916
           44.94            6804
           44.95            6732
           44.96            6816
           44.97            6740
           44.98            6740
           44.99            6772
              45            6896
           45.01            6932
           45.02            6896
           45.03            7012
           45.04            7188
           45.05            7404
           45.06            7488
           45.07            7812
           45.08            8060
           45.09            8360
            45.1            8480
           45.11            8660
           45.12            8588
           45.13            8564
           45.14            8268
           45.15            8136
           45.16            7940
           45.17            7704
           45.18            7488
           45.19            7356
            45.2            7256
           45.21            7188
           45.22            7252
           45.23            7304
           45.24            7276
           45.25            7364
           45.26            7528
           45.27            7700
           45.28            7952
           45.29            8280
            45.3            8544
           45.31            8832
           45.32            8936
           45.33            8952
           45.34            8892
           45.35            8716
           45.36            8520
           45.37            8320
           45.38            8252
           45.39            8204
            45.4            8156
           45.41            8000
           45.42            7876
           45.43            7848
           45.44            7760
           45.45            7720
           45.46            7720
           45.47            7800
           45.48            7744
           45.49            7980
            45.5            8100
           45.51            8176
           45.52            8220
           45.53            8184
           45.54            8096
           45.55            7944
           45.56            7776
           45.57            7668
           45.58            7416
           45.59            7300
            45.6            7028
           45.61            7040
           45.62            6852
           45.63            6860
           45.64            6700
           45.65            6684
           45.66            6612
           45.67            6652
           45.68            6604
           45.69            6584
            45.7            6536
           45.71            6568
           45.72            6480
           45.73            6480
           45.74            6500
           45.75            6532
           45.76            6580
           45.77            6464
           45.78            6484
           45.79            6460
            45.8            6516
           45.81            6472
           45.82            6488
           45.83            6480
           45.84            6452
           45.85            6452
           45.86            6424
           45.87            6412
           45.88            6520
           45.89            6528
            45.9            6516
           45.91            6592
           45.92            6600
           45.93            6720
           45.94            6864
           45.95            6936
           45.96            7020
           45.97            7172
           45.98            7288
           45.99            7600
              46            7704
           46.01            7972
           46.02            7924
           46.03            8052
           46.04            8004
           46.05            7996
           46.06            7952
           46.07            7824
           46.08            7736
           46.09            7720
            46.1            7636
           46.11            7588
           46.12            7464
           46.13            7432
           46.14            7264
           46.15            7276
           46.16            7216
           46.17            7160
           46.18            7296
           46.19            7268
            46.2            7296
           46.21            7348
           46.22            7420
           46.23            7428
           46.24            7556
           46.25            7540
           46.26            7792
           46.27            7880
           46.28            8060
           46.29            8368
            46.3            8632
           46.31            8800
           46.32            8944
           46.33            9004
           46.34            9064
           46.35            9012
           46.36            8960
           46.37            8880
           46.38            8668
           46.39            8768
            46.4            8524
           46.41            8484
           46.42            8552
           46.43            8528
           46.44            8424
           46.45            8628
           46.46            8524
           46.47            8584
           46.48            8748
           46.49            8864
            46.5            9084
           46.51            9148
           46.52            9200
           46.53            9380
           46.54            9452
           46.55            9416
           46.56            9360
           46.57            9164
           46.58            9108
           46.59            8924
            46.6            8792
           46.61            8588
           46.62            8440
           46.63            8252
           46.64            8020
           46.65            8020
           46.66            7956
           46.67            7824
           46.68            7792
           46.69            7832
            46.7            7856
           46.71            7804
           46.72            7952
           46.73            7944
           46.74            7892
           46.75            7840
           46.76            7748
           46.77            7732
           46.78            7660
           46.79            7444
            46.8            7284
           46.81            7212
           46.82            7140
           46.83            7036
           46.84            6896
           46.85            6960
           46.86            6860
           46.87            6776
           46.88            6792
           46.89            6764
            46.9            6824
           46.91            6864
           46.92            6868
           46.93            6892
           46.94            6868
           46.95            6992
           46.96            6992
           46.97            6984
           46.98            6956
           46.99            6944
              47            6996
           47.01            6964
           47.02            7104
           47.03            7024
           47.04            6956
           47.05            7080
           47.06            7172
           47.07            7196
           47.08            7344
           47.09            7384
            47.1            7464
           47.11            7740
           47.12            7920
           47.13            8072
           47.14            8316
           47.15            8348
           47.16            8348
           47.17            8324
           47.18            8208
           47.19            8204
            47.2            8184
           47.21            8072
           47.22            7856
           47.23            7852
           47.24            7616
           47.25            7516
           47.26            7460
           47.27            7268
           47.28            7068
           47.29            7080
            47.3            7048
           47.31            7000
           47.32            7016
           47.33            7056
           47.34            6968
           47.35            7072
           47.36            7008
           47.37            7052
           47.38            7140
           47.39            7136
            47.4            7152
           47.41            7076
           47.42            7084
           47.43            7052
           47.44            7140
           47.45            7100
           47.46            7148
           47.47            7272
           47.48            7496
           47.49            7720
            47.5            8008
           47.51            8176
           47.52            8096
           47.53            7968
           47.54            7832
           47.55            7620
           47.56            7604
           47.57            7420
           47.58            7360
           47.59            7372
            47.6            7260
           47.61            7188
           47.62            7264
           47.63            7164
           47.64            7196
           47.65            7312
           47.66            7332
           47.67            7492
           47.68            7592
           47.69            7872
            47.7            8088
           47.71            8400
           47.72            8608
           47.73            8828
           47.74            8788
           47.75            8660
           47.76            8356
           47.77            8180
           47.78            7880
           47.79            7812
            47.8            7692
           47.81            7652
           47.82            7448
           47.83            7500
           47.84            7416
           47.85            7540
           47.86            7652
           47.87            7844
           47.88            8040
           47.89            8300
            47.9            8436
           47.91            8560
           47.92            8396
           47.93            8364
           47.94            8104
           47.95            7964
           47.96            7820
           47.97            7844
           47.98            7880
           47.99            7820
              48            7800
           48.01            7760
           48.02            7780
           48.03            7928
           48.04            8020
           48.05            7960
           48.06            8084
           48.07            8164
           48.08            8324
           48.09            8512
            48.1            8864
           48.11            9148
           48.12            9104
           48.13            9124
           48.14            8740
           48.15            8488
           48.16            8184
           48.17            7976
           48.18            7600
           48.19            7444
            48.2            7224
           48.21            7236
           48.22            7156
           48.23            7244
           48.24            7136
           48.25            7112
           48.26            7132
           48.27            7280
           48.28            7372
           48.29            7452
            48.3            7576
           48.31            7760
           48.32            7708
           48.33            7780
           48.34            7884
           48.35            7940
           48.36            7836
           48.37            7940
           48.38            7856
           48.39            7868
            48.4            7880
           48.41            7708
           48.42            7548
           48.43            7384
           48.44            7272
           48.45            7132
           48.46            7132
           48.47            7116
           48.48            7020
           48.49            6968
            48.5            6848
           48.51            6760
           48.52            6732
           48.53            6716
           48.54            6600
           48.55            6564
           48.56            6564
           48.57            6584
           48.58            6596
           48.59            6640
            48.6            6656
           48.61            6648
           48.62            6752
           48.63            6864
           48.64            7072
           48.65            7108
           48.66            7184
           48.67            7252
           48.68            7384
           48.69            7524
            48.7            7668
           48.71            7732
           48.72            7648
           48.73            7720
           48.74            7632
           48.75            7800
           48.76            7892
           48.77            7880
           48.78            7844
           48.79            7840
            48.8            7616
           48.81            7392
           48.82            7240
           48.83            7156
           48.84            6956
           48.85            6852
           48.86            6808
           48.87            6876
           48.88            6764
           48.89            6816
            48.9            6788
           48.91            6780
           48.92            6764
           48.93            6852
           48.94            6784
           48.95            6744
           48.96            6652
           48.97            6776
           48.98            6732
           48.99            6712
              49            6736
           49.01            6816
           49.02            6828
           49.03            7012
           49.04            7108
           49.05            7300
           49.06            7552
           49.07            7488
           49.08            7396
           49.09            7292
            49.1            7148
           49.11            6988
           49.12            6824
           49.13            6756
           49.14            6656
           49.15            6760
           49.16            6736
           49.17            6816
           49.18            6944
           49.19            6940
            49.2            6972
           49.21            7076
           49.22            7112
           49.23            7268
           49.24            7456
           49.25            7672
           49.26            7856
           49.27            8220
           49.28            8400
           49.29            8404
            49.3            8360
           49.31            8164
           49.32            7932
           49.33            7664
           49.34            7400
           49.35            7368
           49.36            7324
           49.37            7212
           49.38            7036
           49.39            7032
            49.4            7076
           49.41            7080
           49.42            7088
           49.43            7160
           49.44            7224
           49.45            7344
           49.46            7408
           49.47            7420
           49.48            7560
           49.49            7604
            49.5            7456
           49.51            7440
           49.52            7380
           49.53            7364
           49.54            7424
           49.55            7488
           49.56            7504
           49.57            7560
           49.58            7560
           49.59            7660
            49.6            7588
           49.61            7552
           49.62            7520
           49.63            7480
           49.64            7336
           49.65            7408
           49.66            7408
           49.67            7292
           49.68            7236
           49.69            7104
            49.7            7068
           49.71            6996
           49.72            7124
           49.73            7160
           49.74            7148
           49.75            7244
           49.76            7208
           49.77            7384
           49.78            7532
           49.79            7744
            49.8            7964
           49.81            8204
           49.82            8328
           49.83            8680
           49.84            8964
           49.85            9268
           49.86            9276
           49.87            9384
           49.88            9372
           49.89            9504
            49.9            9448
           49.91            9408
           49.92            9164
           49.93            9112
           49.94            8964
           49.95            8768
           49.96            8640
           49.97            8440
           49.98            8020
           49.99            7876
              50            7620
           50.01            7452
           50.02            7352
           50.03            7372
           50.04            7212
           50.05            7168
           50.06            7064
           50.07            7052
           50.08            7164
           50.09            7048
            50.1            6952
           50.11            7008
           50.12            6880
           50.13            6888
           50.14            6840
           50.15            6792
           50.16            6568
           50.17            6588
           50.18            6536
           50.19            6500
            50.2            6432
           50.21            6440
           50.22            6320
           50.23            6408
           50.24            6384
           50.25            6328
           50.26            6292
           50.27            6196
           50.28            6228
           50.29            6256
            50.3            6144
           50.31            6212
           50.32            6248
           50.33            6208
           50.34            6188
           50.35            6232
           50.36            6220
           50.37            6180
           50.38            6244
           50.39            6340
            50.4            6284
           50.41            6312
           50.42            6308
           50.43            6332
           50.44            6364
           50.45            6476
           50.46            6384
           50.47            6556
           50.48            6540
           50.49            6540
            50.5            6644
           50.51            6616
           50.52            6608
           50.53            6676
           50.54            6672
           50.55            6720
           50.56            6808
           50.57            6832
           50.58            6928
           50.59            6968
            50.6            6996
           50.61            7140
           50.62            7152
           50.63            7236
           50.64            7268
           50.65            7240
           50.66            7244
           50.67            7300
           50.68            7560
           50.69            7536
            50.7            7604
           50.71            7552
           50.72            7552
           50.73            7496
           50.74            7512
           50.75            7464
           50.76            7440
           50.77            7464
           50.78            7388
           50.79            7472
            50.8            7500
           50.81            7480
           50.82            7500
           50.83            7496
           50.84            7404
           50.85            7476
           50.86            7516
           50.87            7540
           50.88            7528
           50.89            7572
            50.9            7708
           50.91            7860
           50.92            8212
           50.93            8452
           50.94            8672
           50.95            9032
           50.96            9240
           50.97            9480
           50.98            9532
           50.99            9392
              51            9116
           51.01            8920
           51.02            8740
           51.03            8460
           51.04            8276
           51.05            8176
           51.06            8100
           51.07            8164
           51.08            7948
           51.09            8012
            51.1            7980
           51.11            7944
           51.12            8048
           51.13            8060
           51.14            8104
           51.15            8204
           51.16            8276
           51.17            8196
           51.18            8064
           51.19            8004
            51.2            7772
           51.21            7572
           51.22            7460
           51.23            7340
           51.24            7240
           51.25            7212
           51.26            7164
           51.27            7208
           51.28            7272
           51.29            7468
            51.3            7592
           51.31            7660
           51.32            7944
           51.33            7956
           51.34            8124
           51.35            8120
           51.36            7964
           51.37            7788
           51.38            7700
           51.39            7568
            51.4            7524
           51.41            7248
           51.42            7212
           51.43            7160
           51.44            7092
           51.45            7184
           51.46            7184
           51.47            7240
           51.48            7164
           51.49            7272
            51.5            7412
           51.51            7496
           51.52            7600
           51.53            7576
           51.54            7592
           51.55            7596
           51.56            7552
           51.57            7492
           51.58            7460
           51.59            7460
            51.6            7188
           51.61            7152
           51.62            7144
           51.63            7060
           51.64            7068
           51.65            7016
           51.66            6872
           51.67            6968
           51.68            6876
           51.69            6920
            51.7            6896
           51.71            6940
           51.72            7012
           51.73            7004
           51.74            7068
           51.75            7176
           51.76            7252
           51.77            7304
           51.78            7364
           51.79            7328
            51.8            7376
           51.81            7332
           51.82            7256
           51.83            7148
           51.84            6928
           51.85            6752
           51.86            6600
           51.87            6552
           51.88            6508
           51.89            6368
            51.9            6352
           51.91            6268
           51.92            6288
           51.93            6296
           51.94            6316
           51.95            6172
           51.96            6248
           51.97            6180
           51.98            6104
           51.99            6160
              52            6176
           52.01            6148
           52.02            6232
           52.03            6284
           52.04            6304
           52.05            6392
           52.06            6396
           52.07            6412
           52.08            6540
           52.09            6588
            52.1            6688
           52.11            6840
           52.12            6844
           52.13            7016
           52.14            7080
           52.15            7124
           52.16            7200
           52.17            7248
           52.18            7432
           52.19            7380
            52.2            7208
           52.21            7152
           52.22            7112
           52.23            7076
           52.24            7164
           52.25            7064
           52.26            6968
           52.27            7052
           52.28            7024
           52.29            7056
            52.3            7116
           52.31            7088
           52.32            7060
           52.33            7132
           52.34            7084
           52.35            7060
           52.36            7072
           52.37            7024
           52.38            6996
           52.39            7048
            52.4            7120
           52.41            7228
           52.42            7396
           52.43            7436
           52.44            7520
           52.45            7584
           52.46            7548
           52.47            7604
           52.48            7552
           52.49            7512
            52.5            7380
           52.51            7396
           52.52            7268
           52.53            7208
           52.54            7248
           52.55            7204
           52.56            7156
           52.57            7160
           52.58            7036
           52.59            7032
            52.6            7016
           52.61            6940
           52.62            6960
           52.63            6976
           52.64            6988
           52.65            7012
           52.66            7088
           52.67            7088
           52.68            7044
           52.69            7064
            52.7            7024
           52.71            7156
           52.72            7084
           52.73            7136
           52.74            7052
           52.75            7020
           52.76            7016
           52.77            7124
           52.78            7144
           52.79            7352
            52.8            7500
           52.81            7524
           52.82            7736
           52.83            7832
           52.84            7928
           52.85            7940
           52.86            7812
           52.87            7908
           52.88            7652
           52.89            7636
            52.9            7492
           52.91            7500
           52.92            7492
           52.93            7416
           52.94            7228
           52.95            7120
           52.96            7116
           52.97            6952
           52.98            6828
           52.99            6808
              53            6676
           53.01            6648
           53.02            6672
           53.03            6584
           53.04            6560
           53.05            6608
           53.06            6560
           53.07            6488
           53.08            6580
           53.09            6516
            53.1            6596
           53.11            6512
           53.12            6648
           53.13            6576
           53.14            6716
           53.15            6804
           53.16            6864
           53.17            6972
           53.18            7072
           53.19            7136
            53.2            7220
           53.21            7264
           53.22            7132
           53.23            7048
           53.24            6992
           53.25            6804
           53.26            6776
           53.27            6696
           53.28            6540
           53.29            6540
            53.3            6448
           53.31            6476
           53.32            6492
           53.33            6540
           53.34            6420
           53.35            6456
           53.36            6432
           53.37            6468
           53.38            6488
           53.39            6556
            53.4            6536
           53.41            6636
           53.42            6596
           53.43            6660
           53.44            6624
           53.45            6624
           53.46            6596
           53.47            6620
           53.48            6544
           53.49            6604
            53.5            6628
           53.51            6640
           53.52            6640
           53.53            6724
           53.54            6572
           53.55            6516
           53.56            6536
           53.57            6480
           53.58            6264
           53.59            6308
            53.6            6308
           53.61            6264
           53.62            6320
           53.63            6256
           53.64            6280
           53.65            6280
           53.66            6252
           53.67            6324
           53.68            6452
           53.69            6496
            53.7            6572
           53.71            6768
           53.72            6672
           53.73            6844
           53.74            6904
           53.75            6884
           53.76            6812
           53.77            6864
           53.78            6796
           53.79            6736
            53.8            6784
           53.81            6696
           53.82            6592
           53.83            6640
           53.84            6528
           53.85            6640
           53.86            6728
           53.87            6660
           53.88            6776
           53.89            6896
            53.9            6964
           53.91            6992
           53.92            7020
           53.93            6988
           53.94            6940
           53.95            6952
           53.96            7048
           53.97            7120
           53.98            7324
           53.99            7336
              54            7416
           54.01            7496
           54.02            7480
           54.03            7604
           54.04            7724
           54.05            7680
           54.06            7672
           54.07            7652
           54.08            7624
           54.09            7584
            54.1            7576
           54.11            7492
           54.12            7360
           54.13            7128
           54.14            7056
           54.15            7028
           54.16            6980
           54.17            7004
           54.18            6988
           54.19            7084
            54.2            7040
           54.21            7096
           54.22            7212
           54.23            7428
           54.24            7480
           54.25            7572
           54.26            7644
           54.27            7652
           54.28            7600
           54.29            7640
            54.3            7528
           54.31            7532
           54.32            7452
           54.33            7436
           54.34            7392
           54.35            7440
           54.36            7368
           54.37            7268
           54.38            7216
           54.39            7180
            54.4            7128
           54.41            7092
           54.42            7024
           54.43            7024
           54.44            6988
           54.45            6920
           54.46            6924
           54.47            6776
           54.48            6764
           54.49            6624
            54.5            6556
           54.51            6424
           54.52            6444
           54.53            6468
           54.54            6372
           54.55            6384
           54.56            6316
           54.57            6356
           54.58            6448
           54.59            6504
            54.6            6364
           54.61            6452
           54.62            6432
           54.63            6424
           54.64            6420
           54.65            6372
           54.66            6368
           54.67            6336
           54.68            6332
           54.69            6324
            54.7            6280
           54.71            6368
           54.72            6244
           54.73            6236
           54.74            6116
           54.75            6032
           54.76            6012
           54.77            5980
           54.78            5916
           54.79            5896
            54.8            5916
           54.81            5836
           54.82            5912
           54.83            5844
           54.84            5888
           54.85            5848
           54.86            5816
           54.87            5876
           54.88            5876
           54.89            6008
            54.9            5940
           54.91            5956
           54.92            5884
           54.93            5936
           54.94            5976
           54.95            5980
           54.96            5948
           54.97            6008
           54.98            5968
           54.99            6016
              55            6148
           55.01            6120
           55.02            6104
           55.03            6216
           55.04            6208
           55.05            6288
           55.06            6404
           55.07            6468
           55.08            6336
           55.09            6412
            55.1            6428
           55.11            6388
           55.12            6396
           55.13            6336
           55.14            6232
           55.15            6208
           55.16            6180
           55.17            6160
           55.18            6256
           55.19            6312
            55.2            6264
           55.21            6312
           55.22            6252
           55.23            6388
           55.24            6448
           55.25            6556
           55.26            6596
           55.27            6632
           55.28            6864
           55.29            7080
            55.3            7272
           55.31            7284
           55.32            7480
           55.33            7508
           55.34            7516
           55.35            7600
           55.36            7592
           55.37            7452
           55.38            7380
           55.39            7496
            55.4            7488
           55.41            7468
           55.42            7572
           55.43            7580
           55.44            7552
           55.45            7624
           55.46            7548
           55.47            7568
           55.48            7628
           55.49            7596
            55.5            7588
           55.51            7648
           55.52            7580
           55.53            7588
           55.54            7444
           55.55            7452
           55.56            7276
           55.57            7200
           55.58            7056
           55.59            7016
            55.6            6952
           55.61            6896
           55.62            6908
           55.63            6880
           55.64            6776
           55.65            6788
           55.66            6780
           55.67            6772
           55.68            6756
           55.69            6812
            55.7            6856
           55.71            6908
           55.72            6880
           55.73            6808
           55.74            6796
           55.75            6784
           55.76            6752
           55.77            6724
           55.78            6676
           55.79            6648
            55.8            6580
           55.81            6540
           55.82            6460
           55.83            6400
           55.84            6428
           55.85            6436
           55.86            6368
           55.87            6420
           55.88            6336
           55.89            6368
            55.9            6392
           55.91            6376
           55.92            6424
           55.93            6364
           55.94            6384
           55.95            6420
           55.96            6372
           55.97            6452
           55.98            6440
           55.99            6404
              56            6464
           56.01            6556
           56.02            6672
           56.03            6648
           56.04            6704
           56.05            6732
           56.06            6864
           56.07            6776
           56.08            6852
           56.09            6824
            56.1            6788
           56.11            6880
           56.12            6672
           56.13            6644
           56.14            6592
           56.15            6520
           56.16            6376
           56.17            6440
           56.18            6264
           56.19            6220
            56.2            6236
           56.21            6200
           56.22            6012
           56.23            6020
           56.24            6036
           56.25            6084
           56.26            6040
           56.27            6040
           56.28            6072
           56.29            6084
            56.3            6084
           56.31            6072
           56.32            6188
           56.33            6140
           56.34            6152
           56.35            6256
           56.36            6204
           56.37            6356
           56.38            6392
           56.39            6532
            56.4            6532
           56.41            6528
           56.42            6668
           56.43            6720
           56.44            6744
           56.45            6744
           56.46            6724
           56.47            6748
           56.48            6728
           56.49            6716
            56.5            6796
           56.51            6704
           56.52            6616
           56.53            6604
           56.54            6580
           56.55            6588
           56.56            6624
           56.57            6636
           56.58            6572
           56.59            6532
            56.6            6528
           56.61            6628
           56.62            6712
           56.63            6640
           56.64            6716
           56.65            6664
           56.66            6736
           56.67            6756
           56.68            6808
           56.69            6912
            56.7            6936
           56.71            7004
           56.72            7060
           56.73            7132
           56.74            7020
           56.75            7040
           56.76            6900
           56.77            6820
           56.78            6668
           56.79            6724
            56.8            6636
           56.81            6656
           56.82            6620
           56.83            6588
           56.84            6564
           56.85            6560
           56.86            6596
           56.87            6720
           56.88            6772
           56.89            6784
            56.9            6964
           56.91            7040
           56.92            6988
           56.93            6960
           56.94            6896
           56.95            6848
           56.96            6684
           56.97            6612
           56.98            6696
           56.99            6616
              57            6632
           57.01            6660
           57.02            6720
           57.03            6724
           57.04            6836
           57.05            6988
           57.06            7092
           57.07            7256
           57.08            7288
           57.09            7220
            57.1            7232
           57.11            7080
           57.12            7048
           57.13            6992
           57.14            6900
           57.15            6872
           57.16            6748
           57.17            6776
           57.18            6748
           57.19            6704
            57.2            6752
           57.21            6812
           57.22            6832
           57.23            6788
           57.24            6828
           57.25            6884
           57.26            6776
           57.27            6824
           57.28            6772
           57.29            6708
            57.3            6564
           57.31            6576
           57.32            6500
           57.33            6500
           57.34            6520
           57.35            6480
           57.36            6492
           57.37            6448
           57.38            6448
           57.39            6496
            57.4            6500
           57.41            6540
           57.42            6476
           57.43            6460
           57.44            6500
           57.45            6560
           57.46            6640
           57.47            6648
           57.48            6600
           57.49            6692
            57.5            6800
           57.51            6736
           57.52            6768
           57.53            6644
           57.54            6564
           57.55            6472
           57.56            6416
           57.57            6412
           57.58            6396
           57.59            6340
            57.6            6284
           57.61            6316
           57.62            6156
           57.63            6236
           57.64            6244
           57.65            6216
           57.66            6232
           57.67            6144
           57.68            6100
           57.69            6092
            57.7            6072
           57.71            6076
           57.72            6056
           57.73            6088
           57.74            6028
           57.75            6088
           57.76            6108
           57.77            6120
           57.78            6092
           57.79            6172
            57.8            6128
           57.81            6200
           57.82            6268
           57.83            6300
           57.84            6364
           57.85            6356
           57.86            6380
           57.87            6356
           57.88            6364
           57.89            6440
            57.9            6380
           57.91            6424
           57.92            6388
           57.93            6496
           57.94            6488
           57.95            6476
           57.96            6504
           57.97            6492
           57.98            6508
           57.99            6456
              58            6496
           58.01            6564
           58.02            6512
           58.03            6464
           58.04            6388
           58.05            6324
           58.06            6392
           58.07            6392
           58.08            6292
           58.09            6276
            58.1            6360
           58.11            6372
           58.12            6456
           58.13            6464
           58.14            6424
           58.15            6488
           58.16            6412
           58.17            6468
           58.18            6568
           58.19            6548
            58.2            6664
           58.21            6648
           58.22            6712
           58.23            6676
           58.24            6660
           58.25            6660
           58.26            6668
           58.27            6656
           58.28            6672
           58.29            6672
            58.3            6604
           58.31            6604
           58.32            6608
           58.33            6520
           58.34            6488
           58.35            6540
           58.36            6668
           58.37            6640
           58.38            6688
           58.39            6704
            58.4            6808
           58.41            6952
           58.42            7192
           58.43            7212
           58.44            7304
           58.45            7372
           58.46            7432
           58.47            7376
           58.48            7396
           58.49            7444
            58.5            7284
           58.51            7356
           58.52            7268
           58.53            7168
           58.54            7220
           58.55            7136
           58.56            6916
           58.57            6892
           58.58            6824
           58.59            6688
            58.6            6704
           58.61            6576
           58.62            6384
           58.63            6408
           58.64            6356
           58.65            6340
           58.66            6412
           58.67            6376
           58.68            6280
           58.69            6276
            58.7            6324
           58.71            6276
           58.72            6356
           58.73            6256
           58.74            6272
           58.75            6312
           58.76            6212
           58.77            6336
           58.78            6304
           58.79            6336
            58.8            6304
           58.81            6336
           58.82            6340
           58.83            6376
           58.84            6280
           58.85            6224
           58.86            6176
           58.87            6252
           58.88            6152
           58.89            6196
            58.9            6144
           58.91            6204
           58.92            6172
           58.93            6236
           58.94            6272
           58.95            6280
           58.96            6336
           58.97            6308
           58.98            6304
           58.99            6328
              59            6304
           59.01            6264
           59.02            6320
           59.03            6336
           59.04            6344
           59.05            6280
           59.06            6224
           59.07            6172
           59.08            6216
           59.09            6112
            59.1            6148
           59.11            6080
           59.12            6020
           59.13            5996
           59.14            6024
           59.15            5996
           59.16            5976
           59.17            5960
           59.18            5856
           59.19            6072
            59.2            6036
           59.21            6096
           59.22            6024
           59.23            5988
           59.24            6072
           59.25            6128
           59.26            6156
           59.27            6128
           59.28            6128
           59.29            6192
            59.3            6156
           59.31            6092
           59.32            6128
           59.33            6076
           59.34            5944
           59.35            5980
           59.36            5980
           59.37            5980
           59.38            5984
           59.39            5964
            59.4            5968
           59.41            6004
           59.42            6036
           59.43            6060
           59.44            6116
           59.45            6132
           59.46            6208
           59.47            6284
           59.48            6332
           59.49            6336
            59.5            6392
           59.51            6368
           59.52            6364
           59.53            6288
           59.54            6332
           59.55            6344
           59.56            6432
           59.57            6396
           59.58            6412
           59.59            6368
            59.6            6372
           59.61            6440
           59.62            6356
           59.63            6456
           59.64            6368
           59.65            6380
           59.66            6336
           59.67            6280
           59.68            6284
           59.69            6228
            59.7            6268
           59.71            6256
           59.72            6164
           59.73            6224
           59.74            6264
           59.75            6192
           59.76            6288
           59.77            6332
           59.78            6324
           59.79            6372
            59.8            6416
           59.81            6456
           59.82            6348
           59.83            6380
           59.84            6316
           59.85            6260
           59.86            6204
           59.87            6212
           59.88            6164
           59.89            6100
            59.9            6052
           59.91            6184
           59.92            6164
           59.93            5996
           59.94            6088
           59.95            6068
           59.96            6072
           59.97            6140
           59.98            6240
           59.99            6152
              60            6132
           60.01            6232
           60.02            6112
           60.03            6092
           60.04            6180
           60.05            6216
           60.06            6168
           60.07            6204
           60.08            6116
           60.09            6236
            60.1            6240
           60.11            6164
           60.12            6196
           60.13            6300
           60.14            6272
           60.15            6308
           60.16            6412
           60.17            6408
           60.18            6380
           60.19            6324
            60.2            6344
           60.21            6272
           60.22            6340
           60.23            6308
           60.24            6216
           60.25            6344
           60.26            6272
           60.27            6232
           60.28            6336
           60.29            6276
            60.3            6136
           60.31            6156
           60.32            6132
           60.33            6144
           60.34            6084
           60.35            5996
           60.36            6124
           60.37            6100
           60.38            6108
           60.39            6140
            60.4            6208
           60.41            6156
           60.42            6256
           60.43            6328
           60.44            6352
           60.45            6452
           60.46            6616
           60.47            6664
           60.48            6568
           60.49            6644
            60.5            6576
           60.51            6524
           60.52            6632
           60.53            6468
           60.54            6524
           60.55            6496
           60.56            6552
           60.57            6580
           60.58            6668
           60.59            6820
            60.6            6840
           60.61            6984
           60.62            7120
           60.63            7156
           60.64            7260
           60.65            7432
           60.66            7324
           60.67            7192
           60.68            7088
           60.69            7052
            60.7            6928
           60.71            6744
           60.72            6608
           60.73            6612
           60.74            6464
           60.75            6444
           60.76            6596
           60.77            6504
           60.78            6624
           60.79            6728
            60.8            6724
           60.81            6688
           60.82            6616
           60.83            6596
           60.84            6516
           60.85            6552
           60.86            6408
           60.87            6360
           60.88            6424
           60.89            6380
            60.9            6424
           60.91            6584
           60.92            6428
           60.93            6552
           60.94            6552
           60.95            6648
           60.96            6604
           60.97            6736
           60.98            6772
           60.99            6744
              61            6872
           61.01            6796
           61.02            6576
           61.03            6572
           61.04            6512
           61.05            6504
           61.06            6492
           61.07            6428
           61.08            6320
           61.09            6344
            61.1            6280
           61.11            6248
           61.12            6356
           61.13            6316
           61.14            6324
           61.15            6364
           61.16            6320
           61.17            6472
           61.18            6600
           61.19            6688
            61.2            6748
           61.21            6708
           61.22            6752
           61.23            6740
           61.24            6676
           61.25            6552
           61.26            6424
           61.27            6344
           61.28            6288
           61.29            6252
            61.3            6236
           61.31            6164
           61.32            6184
           61.33            6188
           61.34            6052
           61.35            6084
           61.36            6060
           61.37            6096
           61.38            6000
           61.39            6040
            61.4            5984
           61.41            6072
           61.42            6148
           61.43            6096
           61.44            6204
           61.45            6316
           61.46            6280
           61.47            6300
           61.48            6352
           61.49            6440
            61.5            6468
           61.51            6492
           61.52            6460
           61.53            6472
           61.54            6512
           61.55            6472
           61.56            6312
           61.57            6360
           61.58            6208
           61.59            6252
            61.6            6192
           61.61            6228
           61.62            6160
           61.63            6188
           61.64            6112
           61.65            6132
           61.66            6100
           61.67            6084
           61.68            6148
           61.69            6096
            61.7            6152
           61.71            6216
           61.72            6220
           61.73            6200
           61.74            6292
           61.75            6284
           61.76            6312
           61.77            6484
           61.78            6596
           61.79            6564
            61.8            6560
           61.81            6576
           61.82            6508
           61.83            6484
           61.84            6468
           61.85            6352
           61.86            6364
           61.87            6364
           61.88            6388
           61.89            6368
            61.9            6384
           61.91            6416
           61.92            6360
           61.93            6392
           61.94            6468
           61.95            6508
           61.96            6656
           61.97            6600
           61.98            6612
           61.99            6656
              62            6508
           62.01            6572
           62.02            6428
           62.03            6352
           62.04            6356
           62.05            6308
           62.06            6300
           62.07            6320
           62.08            6308
           62.09            6356
            62.1            6324
           62.11            6396
           62.12            6416
           62.13            6588
           62.14            6620
           62.15            6560
           62.16            6580
           62.17            6588
           62.18            6536
           62.19            6472
            62.2            6480
           62.21            6508
           62.22            6456
           62.23            6420
           62.24            6348
           62.25            6368
           62.26            6424
           62.27            6472
           62.28            6368
           62.29            6284
            62.3            6260
           62.31            6200
           62.32            6244
           62.33            6196
           62.34            6096
           62.35            6132
           62.36            6160
           62.37            6216
           62.38            6216
           62.39            6176
            62.4            6256
           62.41            6280
           62.42            6336
           62.43            6396
           62.44            6548
           62.45            6580
           62.46            6572
           62.47            6592
           62.48            6640
           62.49            6720
            62.5            6712
           62.51            6752
           62.52            6648
           62.53            6716
           62.54            6680
           62.55            6668
           62.56            6752
           62.57            6728
           62.58            6608
           62.59            6648
            62.6            6548
           62.61            6624
           62.62            6572
           62.63            6504
           62.64            6472
           62.65            6412
           62.66            6332
           62.67            6288
           62.68            6212
           62.69            6204
            62.7            6156
           62.71            6184
           62.72            6084
           62.73            6108
           62.74            6008
           62.75            6024
           62.76            6008
           62.77            6000
           62.78            6004
           62.79            5976
            62.8            6004
           62.81            5976
           62.82            5916
           62.83            5892
           62.84            5864
           62.85            5860
           62.86            5952
           62.87            5908
           62.88            5864
           62.89            5992
            62.9            5892
           62.91            5952
           62.92            5988
           62.93            5952
           62.94            6032
           62.95            6028
           62.96            6008
           62.97            5992
           62.98            5952
           62.99            5984
              63            6044
           63.01            6040
           63.02            5968
           63.03            5956
           63.04            5932
           63.05            6012
           63.06            5948
           63.07            5916
           63.08            5944
           63.09            5920
            63.1            6092
           63.11            6116
           63.12            6044
           63.13            6016
           63.14            5996
           63.15            6132
           63.16            6224
           63.17            6240
           63.18            6204
           63.19            6268
            63.2            6304
           63.21            6332
           63.22            6364
           63.23            6412
           63.24            6300
           63.25            6356
           63.26            6316
           63.27            6372
           63.28            6324
           63.29            6348
            63.3            6316
           63.31            6428
           63.32            6432
           63.33            6352
           63.34            6500
           63.35            6516
           63.36            6548
           63.37            6576
           63.38            6696
           63.39            6752
            63.4            6948
           63.41            7112
           63.42            7172
           63.43            7380
           63.44            7400
           63.45            7404
           63.46            7520
           63.47            7376
           63.48            7260
           63.49            7152
            63.5            6988
           63.51            6968
           63.52            6968
           63.53            6836
           63.54            6876
           63.55            6880
           63.56            6804
           63.57            6856
           63.58            6836
           63.59            6740
            63.6            6784
           63.61            6760
           63.62            6688
           63.63            6672
           63.64            6712
           63.65            6588
           63.66            6476
           63.67            6432
           63.68            6380
           63.69            6372
            63.7            6412
           63.71            6344
           63.72            6344
           63.73            6312
           63.74            6324
           63.75            6324
           63.76            6332
           63.77            6288
           63.78            6232
           63.79            6260
            63.8            6148
           63.81            6176
           63.82            6212
           63.83            6176
           63.84            6100
           63.85            6156
           63.86            6124
           63.87            6136
           63.88            6088
           63.89            6060
            63.9            6012
           63.91            6084
           63.92            6060
           63.93            6036
           63.94            6060
           63.95            6068
           63.96            6080
           63.97            6020
           63.98            6056
           63.99            6044
              64            6136
           64.01            6092
           64.02            6028
           64.03            6008
           64.04            5916
           64.05            6064
           64.06            6080
           64.07            6056
           64.08            6068
           64.09            6156
            64.1            6148
           64.11            6200
           64.12            6304
           64.13            6208
           64.14            6188
           64.15            6312
           64.16            6232
           64.17            6204
           64.18            6232
           64.19            6100
            64.2            6064
           64.21            6048
           64.22            5976
           64.23            5948
           64.24            5916
           64.25            5912
           64.26            5872
           64.27            5824
           64.28            5812
           64.29            5856
            64.3            5864
           64.31            5856
           64.32            5800
           64.33            5764
           64.34            5768
           64.35            5820
           64.36            5716
           64.37            5696
           64.38            5676
           64.39            5684
            64.4            5676
           64.41            5668
           64.42            5756
           64.43            5748
           64.44            5664
           64.45            5644
           64.46            5700
           64.47            5644
           64.48            5716
           64.49            5764
            64.5            5780
           64.51            5852
           64.52            5804
           64.53            5844
           64.54            5844
           64.55            5880
           64.56            5908
           64.57            5924
           64.58            5988
           64.59            5960
            64.6            5940
           64.61            6004
           64.62            6028
           64.63            6048
           64.64            6032
           64.65            6116
           64.66            6172
           64.67            6184
           64.68            6140
           64.69            6124
            64.7            6168
           64.71            6200
           64.72            6184
           64.73            6144
           64.74            6092
           64.75            6136
           64.76            6104
           64.77            6060
           64.78            6092
           64.79            6100
            64.8            6092
           64.81            6124
           64.82            6128
           64.83            6100
           64.84            6092
           64.85            6164
           64.86            6136
           64.87            6092
           64.88            6160
           64.89            6184
            64.9            6216
           64.91            6224
           64.92            6208
           64.93            6228
           64.94            6192
           64.95            6108
           64.96            6136
           64.97            6184
           64.98            6120
           64.99            6160
              65            6148
           65.01            6132
           65.02            6196
           65.03            6200
           65.04            6252
           65.05            6236
           65.06            6296
           65.07            6304
           65.08            6296
           65.09            6192
            65.1            6184
           65.11            6180
           65.12            6064
           65.13            6096
           65.14            6060
           65.15            6100
           65.16            6028
           65.17            5940
           65.18            5976
           65.19            6000
            65.2            5988
           65.21            5896
           65.22            5900
           65.23            5952
           65.24            5820
           65.25            5908
           65.26            6112
           65.27            5972
           65.28            5916
           65.29            5848
            65.3            5856
           65.31            5920
           65.32            6044
           65.33            5920
           65.34            5924
           65.35            5932
           65.36            5896
           65.37            5932
           65.38            6048
           65.39            5968
            65.4            6020
           65.41            6056
           65.42            6192
           65.43            6064
           65.44            6176
           65.45            6144
           65.46            6076
           65.47            6004
           65.48            5956
           65.49            5976
            65.5            6004
           65.51            5956
           65.52            5860
           65.53            5896
           65.54            5840
           65.55            5832
           65.56            5828
           65.57            5816
           65.58            5892
           65.59            5848
            65.6            5816
           65.61            5828
           65.62            5860
           65.63            5876
           65.64            5844
           65.65            5880
           65.66            5836
           65.67            5808
           65.68            5848
           65.69            5836
            65.7            5852
           65.71            5804
           65.72            5800
           65.73            5800
           65.74            5796
           65.75            5788
           65.76            5728
           65.77            5716
           65.78            5800
           65.79            5736
            65.8            5892
           65.81            5852
           65.82            5872
           65.83            5940
           65.84            5896
           65.85            5924
           65.86            6012
           65.87            5984
           65.88            5940
           65.89            5904
            65.9            5824
           65.91            5880
           65.92            5932
           65.93            5936
           65.94            5796
           65.95            5780
           65.96            5776
           65.97            5844
           65.98            5940
           65.99            5840
              66            5860
           66.01            5804
           66.02            5816
           66.03            5856
           66.04            5856
           66.05            5904
           66.06            5764
           66.07            5816
           66.08            5832
           66.09            5908
            66.1            5988
           66.11            5924
           66.12            5972
           66.13            5976
           66.14            5980
           66.15            6060
           66.16            6048
           66.17            6076
           66.18            5980
           66.19            5992
            66.2            6044
           66.21            6056
           66.22            6052
           66.23            6108
           66.24            6036
           66.25            6104
           66.26            6128
           66.27            6156
           66.28            6208
           66.29            6196
            66.3            6208
           66.31            6268
           66.32            6364
           66.33            6400
           66.34            6416
           66.35            6344
           66.36            6316
           66.37            6312
           66.38            6368
           66.39            6272
            66.4            6360
           66.41            6296
           66.42            6220
           66.43            6144
           66.44            6004
           66.45            5992
           66.46            5996
           66.47            6020
           66.48            5868
           66.49            5876
            66.5            5892
           66.51            5812
           66.52            5872
           66.53            5928
           66.54            5796
           66.55            5776
           66.56            5848
           66.57            5788
           66.58            5864
           66.59            5724
            66.6            5700
           66.61            5732
           66.62            5712
           66.63            5700
           66.64            5668
           66.65            5704
           66.66            5624
           66.67            5624
           66.68            5616
           66.69            5648
            66.7            5672
           66.71            5644
           66.72            5608
           66.73            5556
           66.74            5588
           66.75            5688
           66.76            5708
           66.77            5776
           66.78            5764
           66.79            5712
            66.8            5652
           66.81            5712
           66.82            5760
           66.83            5788
           66.84            5772
           66.85            5760
           66.86            5716
           66.87            5836
           66.88            5824
           66.89            5728
            66.9            5844
           66.91            5792
           66.92            5784
           66.93            5832
           66.94            5816
           66.95            5836
           66.96            5824
           66.97            5860
           66.98            5856
           66.99            5908
              67            5980
           67.01            6016
           67.02            6000
           67.03            6096
           67.04            6064
           67.05            6156
           67.06            6160
           67.07            6128
           67.08            6156
           67.09            6184
            67.1            6120
           67.11            6120
           67.12            6068
           67.13            6120
           67.14            6132
           67.15            6132
           67.16            5988
           67.17            6004
           67.18            6092
           67.19            6072
            67.2            6028
           67.21            6036
           67.22            6040
           67.23            6116
           67.24            6140
           67.25            6160
           67.26            6176
           67.27            6184
           67.28            6156
           67.29            6172
            67.3            6272
           67.31            6172
           67.32            6184
           67.33            6196
           67.34            6200
           67.35            6192
           67.36            6268
           67.37            6244
           67.38            6192
           67.39            6192
            67.4            6176
           67.41            6188
           67.42            6244
           67.43            6232
           67.44            6180
           67.45            6124
           67.46            6084
           67.47            6044
           67.48            6012
           67.49            6020
            67.5            5880
           67.51            5852
           67.52            5876
           67.53            5856
           67.54            5988
           67.55            5976
           67.56            6020
           67.57            6060
           67.58            5972
           67.59            6020
            67.6            5988
           67.61            6028
           67.62            5872
           67.63            5868
           67.64            5776
           67.65            5760
           67.66            5756
           67.67            5748
           67.68            5692
           67.69            5716
            67.7            5668
           67.71            5684
           67.72            5764
           67.73            5708
           67.74            5700
           67.75            5664
           67.76            5688
           67.77            5704
           67.78            5776
           67.79            5684
            67.8            5668
           67.81            5592
           67.82            5580
           67.83            5488
           67.84            5536
           67.85            5548
           67.86            5516
           67.87            5528
           67.88            5544
           67.89            5440
            67.9            5624
           67.91            5612
           67.92            5596
           67.93            5672
           67.94            5668
           67.95            5652
           67.96            5616
           67.97            5572
           67.98            5556
           67.99            5668
              68            5524
           68.01            5448
           68.02            5404
           68.03            5428
           68.04            5360
           68.05            5384
           68.06            5352
           68.07            5292
           68.08            5400
           68.09            5332
            68.1            5260
           68.11            5220
           68.12            5200
           68.13            5188
           68.14            5252
           68.15            5200
           68.16            5168
           68.17            5244
           68.18            5232
           68.19            5180
            68.2            5164
           68.21            5168
           68.22            5068
           68.23            5156
           68.24            5196
           68.25            5224
           68.26            5272
           68.27            5280
           68.28            5272
           68.29            5276
            68.3            5244
           68.31            5328
           68.32            5284
           68.33            5260
           68.34            5192
           68.35            5180
           68.36            5180
           68.37            5216
           68.38            5156
           68.39            5164
            68.4            5036
           68.41            5096
           68.42            5108
           68.43            5040
           68.44            5052
           68.45            4964
           68.46            5024
           68.47            5040
           68.48            5044
           68.49            5076
            68.5            5200
           68.51            5140
           68.52            5096
           68.53            5136
           68.54            5024
           68.55            5068
           68.56            4936
           68.57            4852
           68.58            4828
           68.59            4872
            68.6            4836
           68.61            4860
           68.62            4832
           68.63            4808
           68.64            4876
           68.65            4800
           68.66            4852
           68.67            4916
           68.68            4988
           68.69            4904
            68.7            4904
           68.71            4864
           68.72            4740
           68.73            4628
           68.74            4620
           68.75            4572
           68.76            4540
           68.77            4444
           68.78            4444
           68.79            4408
            68.8            4404
           68.81            4468
           68.82            4412
           68.83            4376
           68.84            4388
           68.85            4380
           68.86            4452
           68.87            4372
           68.88            4296
           68.89            4248
            68.9            4248
           68.91            4264
           68.92            4216
           68.93            4212
           68.94            4176
           68.95            4092
           68.96            4012
           68.97            3960
           68.98            3948
           68.99            3916
              69            3940
           69.01            3928
           69.02            3904
           69.03            3880
           69.04            3960
           69.05            3912
           69.06            3836
           69.07            3844
           69.08            3776
           69.09            3796
            69.1            3856
           69.11            3804
           69.12            3852
           69.13            3868
           69.14            3824
           69.15            3884
           69.16            3932
           69.17            3924
           69.18            3872
           69.19            3816
            69.2            3848
           69.21            3848
           69.22            3792
           69.23            3748
           69.24            3680
           69.25            3612
           69.26            3588
           69.27            3568
           69.28            3572
           69.29            3540
            69.3            3484
           69.31            3472
           69.32            3380
           69.33            3392
           69.34            3448
           69.35            3372
           69.36            3364
           69.37            3300
           69.38            3304
           69.39            3232
            69.4            3272
           69.41            3228
           69.42            3216
           69.43            3228
           69.44            3196
           69.45            3132
           69.46            3196
           69.47            3120
           69.48            3156
           69.49            3140
            69.5            3048
           69.51            3092
           69.52            3012
           69.53            2992
           69.54            2972
           69.55            3028
           69.56            2976
           69.57            2936
           69.58            2956
           69.59            2976
            69.6            2936
           69.61            2924
           69.62            2932
           69.63            2904
           69.64            2868
           69.65            2836
           69.66            2816
           69.67            2836
           69.68            2796
           69.69            2784
            69.7            2780
           69.71            2776
           69.72            2696
           69.73            2728
           69.74            2696
           69.75            2688
           69.76            2704
           69.77            2636
           69.78            2616
           69.79            2620
            69.8            2668
           69.81            2648
           69.82            2672
           69.83            2592
           69.84            2596
           69.85            2576
           69.86            2596
           69.87            2620
           69.88            2592
           69.89            2552
            69.9            2488
           69.91            2472
           69.92            2424
           69.93            2408
           69.94            2452
           69.95            2372
           69.96            2360
           69.97            2368
           69.98            2364
           69.99            2336
              70            2348
           70.01            2316
           70.02            2360
           70.03            2392
           70.04            2380
           70.05            2396
           70.06            2404
           70.07            2356
           70.08            2396
           70.09            2280
            70.1            2284
           70.11            2252
           70.12            2216
           70.13            2188
           70.14            2140
           70.15            2160
           70.16            2100
           70.17            2080
           70.18            2108
           70.19            2072
            70.2            2060
           70.21            2020
           70.22            2012
           70.23            1964
           70.24            1960
           70.25            1948
           70.26            1932
           70.27            1856
           70.28            1856
           70.29            1836
            70.3            1740
           70.31            1760
           70.32            1708
           70.33            1704
           70.34            1724
           70.35            1640
           70.36            1680
           70.37            1672
           70.38            1632
           70.39            1680
            70.4            1620
           70.41            1636
           70.42            1572
           70.43            1552
           70.44            1524
           70.45            1512
           70.46            1472
           70.47            1484
           70.48            1472
           70.49            1440
            70.5            1404
           70.51            1380
           70.52            1404
           70.53            1412
           70.54            1340
           70.55            1364
           70.56            1340
           70.57            1288
           70.58            1264
           70.59            1280
            70.6            1268
           70.61            1240
           70.62            1264
           70.63            1256
           70.64            1248
           70.65            1200
           70.66            1208
           70.67            1212
           70.68            1128
           70.69            1092
            70.7            1120
           70.71            1108
           70.72            1108
           70.73            1084
           70.74            1040
           70.75            1084
           70.76            1028
           70.77            1020
           70.78             988
           70.79             924
            70.8             924
           70.81             924
           70.82             900
           70.83             880
           70.84             884
           70.85             900
           70.86             868
           70.87             836
           70.88             832
           70.89             824
            70.9             828
           70.91             820
           70.92             792
           70.93             792
           70.94             756
           70.95             772
           70.96             764
           70.97             732
           70.98             728
           70.99             716
              71             708
           71.01             688
           71.02             720
           71.03             700
           71.04             668
           71.05             664
           71.06             656
           71.07             620
           71.08             632
           71.09             612
            71.1             616
           71.11             608
           71.12             580
           71.13             612
           71.14             584
           71.15             592
           71.16             544
           71.17             548
           71.18             528
           71.19             504
            71.2             512
           71.21             516
           71.22             512
           71.23             512
           71.24             460
           71.25             452
           71.26             440
           71.27             444
           71.28             440
           71.29             460
            71.3             432
           71.31             444
           71.32             436
           71.33             460
           71.34             416
           71.35             388
           71.36             372
           71.37             348
           71.38             368
           71.39             348
            71.4             352
           71.41             308
           71.42             324
           71.43             300
           71.44             284
           71.45             288
           71.46             304
           71.47             220
           71.48             204
           71.49             204
            71.5             204
           71.51             204
           71.52             204
           71.53             204
           71.54             204
           71.55             204
           71.56             204
           71.57             204
           71.58             204
           71.59             204
            71.6             204
           71.61             204
           71.62             204
           71.63             204
           71.64             204
           71.65             204
           71.66             204
           71.67             204
           71.68             204
           71.69             204
            71.7             204
           71.71             204
           71.72             204
           71.73             204
           71.74             204
           71.75             204
           71.76             204
           71.77             204
           71.78             204
           71.79             204
            71.8             204
           71.81             204
           71.82             204
           71.83             204
           71.84             204
           71.85             204
           71.86             204
           71.87             204
           71.88             204
           71.89             204
            71.9             204
           71.91             204
           71.92             204
           71.93             204
           71.94             204
           71.95             204
