# Supplementary material for: Coordination nano-space as stage of hydrogen ortho–para conversion
Source: R Soc Open Sci. 2015 Jul 29;2(7):150006. doi: 10.1098/rsos.150006 (PMC4632575; doi:10.1098/rsos.150006)
Supplement: This zipped folder contains the supplementaly informantion (PDF) and raw data of SR powder diffraction and Raman spectrum. The raw data are organised into a folder structure with README.txt files used to provide guidance on the contents. [file rsos150006supp1.zip › Suppl_data_and_info/Powder_Diffraction_Data/H2_Adsobed/H2_27K_054962A.dat]

            0.01            1396
            0.02            1144
            0.03             972
            0.04             776
            0.05             648
            0.06             568
            0.07             548
            0.08             536
            0.09             540
             0.1             536
            0.11             512
            0.12             500
            0.13             552
            0.14             516
            0.15             540
            0.16             508
            0.17             520
            0.18             512
            0.19             516
             0.2             524
            0.21             492
            0.22             544
            0.23             536
            0.24             544
            0.25             504
            0.26             504
            0.27             524
            0.28             500
            0.29             544
             0.3             520
            0.31             516
            0.32             516
            0.33             524
            0.34             532
            0.35             520
            0.36             504
            0.37             524
            0.38             500
            0.39             516
             0.4             504
            0.41             512
            0.42             548
            0.43             528
            0.44             488
            0.45             552
            0.46             540
            0.47             520
            0.48             520
            0.49             540
             0.5             536
            0.51             544
            0.52             540
            0.53             508
            0.54             536
            0.55             544
            0.56             532
            0.57             552
            0.58             544
            0.59             528
             0.6             548
            0.61             536
            0.62             548
            0.63             552
            0.64             552
            0.65             564
            0.66             536
            0.67             568
            0.68             560
            0.69             544
             0.7             528
            0.71             520
            0.72             528
            0.73             552
            0.74             548
            0.75             532
            0.76             536
            0.77             532
            0.78             552
            0.79             556
             0.8             572
            0.81             588
            0.82             588
            0.83             612
            0.84             592
            0.85             632
            0.86             640
            0.87             652
            0.88             684
            0.89             692
             0.9             752
            0.91             740
            0.92             796
            0.93             832
            0.94             828
            0.95             908
            0.96             916
            0.97             948
            0.98            1000
            0.99            1028
               1            1104
            1.01            1116
            1.02            1164
            1.03            1264
            1.04            1320
            1.05            1380
            1.06            1392
            1.07            1456
            1.08            1508
            1.09            1580
             1.1            1628
            1.11            1724
            1.12            1748
            1.13            1796
            1.14            1876
            1.15            1912
            1.16            2008
            1.17            2008
            1.18            2044
            1.19            2136
             1.2            2164
            1.21            2284
            1.22            2264
            1.23            2324
            1.24            2416
            1.25            2456
            1.26            2492
            1.27            2496
            1.28            2544
            1.29            2592
             1.3            2640
            1.31            2640
            1.32            2632
            1.33            2768
            1.34            2760
            1.35            2828
            1.36            2800
            1.37            2844
            1.38            2892
            1.39            2940
             1.4            2936
            1.41            2996
            1.42            3064
            1.43            3076
            1.44            3060
            1.45            3108
            1.46            3140
            1.47            3216
            1.48            3184
            1.49            3284
             1.5            3264
            1.51            3200
            1.52            3244
            1.53            3324
            1.54            3296
            1.55            3340
            1.56            3348
            1.57            3372
            1.58            3384
            1.59            3392
             1.6            3404
            1.61            3412
            1.62            3456
            1.63            3388
            1.64            3540
            1.65            3468
            1.66            3524
            1.67            3488
            1.68            3524
            1.69            3552
             1.7            3632
            1.71            3644
            1.72            3656
            1.73            3736
            1.74            3760
            1.75            3808
            1.76            3900
            1.77            3956
            1.78            4024
            1.79            4120
             1.8            4168
            1.81            4316
            1.82            4392
            1.83            4524
            1.84            4592
            1.85            4828
            1.86            4924
            1.87            5172
            1.88            5412
            1.89            5528
             1.9            5848
            1.91            6052
            1.92            6324
            1.93            6600
            1.94            6904
            1.95            7028
            1.96            7220
            1.97            7312
            1.98            7564
            1.99            7800
               2            7968
            2.01            7968
            2.02            8140
            2.03            8256
            2.04            8420
            2.05            8488
            2.06            8636
            2.07            8688
            2.08            8692
            2.09            8712
             2.1            8844
            2.11            8868
            2.12            8956
            2.13            8996
            2.14            8936
            2.15            8992
            2.16            8976
            2.17            9112
            2.18            9076
            2.19            9152
             2.2            9032
            2.21            9036
            2.22            9060
            2.23            9152
            2.24            9312
            2.25            9220
            2.26            9140
            2.27            9268
            2.28            9296
            2.29            9244
             2.3            9268
            2.31            9332
            2.32            9364
            2.33            9376
            2.34            9424
            2.35            9404
            2.36            9504
            2.37            9532
            2.38            9444
            2.39            9496
             2.4            9576
            2.41            9608
            2.42            9744
            2.43            9688
            2.44            9572
            2.45            9688
            2.46            9484
            2.47            9640
            2.48            9712
            2.49            9652
             2.5            9624
            2.51            9748
            2.52            9764
            2.53            9752
            2.54            9828
            2.55            9840
            2.56            9840
            2.57            9876
            2.58            9848
            2.59            9960
             2.6            9972
            2.61            9896
            2.62            9984
            2.63            9920
            2.64           10016
            2.65           10040
            2.66           10092
            2.67           10096
            2.68           10108
            2.69           10128
             2.7           10208
            2.71           10176
            2.72           10208
            2.73           10260
            2.74           10184
            2.75           10172
            2.76           10256
            2.77           10264
            2.78           10356
            2.79           10460
             2.8           10348
            2.81           10428
            2.82           10412
            2.83           10480
            2.84           10520
            2.85           10632
            2.86           10504
            2.87           10664
            2.88           10556
            2.89           10600
             2.9           10700
            2.91           10728
            2.92           10724
            2.93           10752
            2.94           10728
            2.95           10916
            2.96           10776
            2.97           10764
            2.98           10732
            2.99           10900
               3           10860
            3.01           10916
            3.02           10960
            3.03           11028
            3.04           11000
            3.05           11036
            3.06           11124
            3.07           11132
            3.08           11172
            3.09           11192
             3.1           11212
            3.11           11312
            3.12           11168
            3.13           11108
            3.14           11256
            3.15           11332
            3.16           11336
            3.17           11372
            3.18           11432
            3.19           11468
             3.2           11552
            3.21           11636
            3.22           11536
            3.23           11636
            3.24           11620
            3.25           11652
            3.26           11672
            3.27           11712
            3.28           11688
            3.29           11860
             3.3           11804
            3.31           11896
            3.32           11936
            3.33           11856
            3.34           11760
            3.35           11916
            3.36           11928
            3.37           12072
            3.38           12096
            3.39           12140
             3.4           12096
            3.41           12236
            3.42           12248
            3.43           12224
            3.44           12276
            3.45           12244
            3.46           12252
            3.47           12336
            3.48           12304
            3.49           12332
             3.5           12340
            3.51           12444
            3.52           12432
            3.53           12504
            3.54           12508
            3.55           12596
            3.56           12760
            3.57           12724
            3.58           12668
            3.59           12704
             3.6           12760
            3.61           12796
            3.62           12832
            3.63           12892
            3.64           12868
            3.65           13040
            3.66           13088
            3.67           13204
            3.68           13120
            3.69           13156
             3.7           13096
            3.71           13172
            3.72           12988
            3.73           13132
            3.74           13196
            3.75           13352
            3.76           13272
            3.77           13364
            3.78           13388
            3.79           13392
             3.8           13556
            3.81           13600
            3.82           13556
            3.83           13688
            3.84           13564
            3.85           13628
            3.86           13844
            3.87           13772
            3.88           13764
            3.89           13788
             3.9           13840
            3.91           13916
            3.92           13964
            3.93           13928
            3.94           13948
            3.95           13976
            3.96           14000
            3.97           13988
            3.98           14152
            3.99           14300
               4           14276
            4.01           14232
            4.02           14268
            4.03           14324
            4.04           14408
            4.05           14600
            4.06           14480
            4.07           14660
            4.08           14688
            4.09           14748
             4.1           14788
            4.11           14956
            4.12           14832
            4.13           15020
            4.14           14976
            4.15           15132
            4.16           15204
            4.17           15232
            4.18           15288
            4.19           15400
             4.2           15488
            4.21           15620
            4.22           15740
            4.23           15816
            4.24           15848
            4.25           16084
            4.26           16100
            4.27           16348
            4.28           16704
            4.29           17072
             4.3           17644
            4.31           18876
            4.32           20996
            4.33           25108
            4.34           33384
            4.35           47524
            4.36           66624
            4.37           79400
            4.38           67812
            4.39           45768
             4.4           30548
            4.41           23576
            4.42           20528
            4.43           19268
            4.44           18880
            4.45           18868
            4.46           18952
            4.47           19080
            4.48           19268
            4.49           19484
             4.5           19832
            4.51           20372
            4.52           21140
            4.53           21980
            4.54           23012
            4.55           24428
            4.56           26544
            4.57           29856
            4.58           35740
            4.59           46120
             4.6           67544
            4.61          113744
            4.62          210320
            4.63          405844
            4.64          763708
            4.65         1158888
            4.66         1118560
            4.67          680176
            4.68          316644
            4.69          140464
             4.7           71876
            4.71           44680
            4.72           32712
            4.73           27128
            4.74           24120
            4.75           22600
            4.76           21588
            4.77           20784
            4.78           20024
            4.79           19804
             4.8           19384
            4.81           19340
            4.82           19208
            4.83           19076
            4.84           18960
            4.85           18852
            4.86           18752
            4.87           18804
            4.88           18696
            4.89           18460
             4.9           18356
            4.91           18336
            4.92           18452
            4.93           18496
            4.94           18496
            4.95           18532
            4.96           18192
            4.97           18348
            4.98           18576
            4.99           18604
               5           18756
            5.01           18700
            5.02           18660
            5.03           18676
            5.04           18792
            5.05           18816
            5.06           18956
            5.07           18860
            5.08           18868
            5.09           18860
             5.1           18948
            5.11           19048
            5.12           19124
            5.13           19260
            5.14           19200
            5.15           19224
            5.16           19208
            5.17           19276
            5.18           19496
            5.19           19488
             5.2           19424
            5.21           19584
            5.22           19588
            5.23           19680
            5.24           19816
            5.25           19772
            5.26           19772
            5.27           20032
            5.28           20044
            5.29           19980
             5.3           20224
            5.31           20424
            5.32           20168
            5.33           20444
            5.34           20348
            5.35           20572
            5.36           20700
            5.37           20740
            5.38           20668
            5.39           20812
             5.4           20748
            5.41           20964
            5.42           21148
            5.43           21252
            5.44           21200
            5.45           21308
            5.46           21476
            5.47           21648
            5.48           21800
            5.49           21844
             5.5           21740
            5.51           21700
            5.52           21880
            5.53           22200
            5.54           22288
            5.55           22460
            5.56           22328
            5.57           22536
            5.58           22564
            5.59           22676
             5.6           22820
            5.61           22996
            5.62           23100
            5.63           23264
            5.64           23240
            5.65           23320
            5.66           23572
            5.67           23776
            5.68           23640
            5.69           24004
             5.7           23868
            5.71           24184
            5.72           24384
            5.73           24380
            5.74           24588
            5.75           24796
            5.76           24828
            5.77           25004
            5.78           25332
            5.79           25404
             5.8           25308
            5.81           25704
            5.82           25704
            5.83           25824
            5.84           26272
            5.85           26172
            5.86           26284
            5.87           26604
            5.88           26680
            5.89           26884
             5.9           27280
            5.91           27464
            5.92           27560
            5.93           27908
            5.94           28084
            5.95           28456
            5.96           28628
            5.97           29216
            5.98           29360
            5.99           29768
               6           29960
            6.01           30832
            6.02           31528
            6.03           32180
            6.04           32904
            6.05           34124
            6.06           35348
            6.07           37068
            6.08           38768
            6.09           41220
             6.1           44100
            6.11           49264
            6.12           58732
            6.13           77600
            6.14          118916
            6.15          204324
            6.16          372884
            6.17          695740
            6.18         1176120
            6.19         1444416
             6.2         1086704
            6.21          593808
            6.22          278736
            6.23          139296
            6.24           82744
            6.25           59820
            6.26           49852
            6.27           45288
            6.28           42636
            6.29           42176
             6.3           42076
            6.31           43220
            6.32           45412
            6.33           49488
            6.34           56400
            6.35           69716
            6.36           91436
            6.37          126892
            6.38          174536
            6.39          213032
             6.4          204588
            6.41          157436
            6.42          107216
            6.43           75604
            6.44           58844
            6.45           49916
            6.46           44800
            6.47           41996
            6.48           39976
            6.49           38744
             6.5           38312
            6.51           37676
            6.52           37288
            6.53           37016
            6.54           36816
            6.55           36780
            6.56           36812
            6.57           36724
            6.58           36704
            6.59           36888
             6.6           36748
            6.61           36932
            6.62           37260
            6.63           37276
            6.64           37264
            6.65           37440
            6.66           37496
            6.67           37720
            6.68           37932
            6.69           38176
             6.7           38124
            6.71           38432
            6.72           38416
            6.73           38696
            6.74           39128
            6.75           39292
            6.76           39292
            6.77           39448
            6.78           39396
            6.79           39596
             6.8           39880
            6.81           40224
            6.82           40252
            6.83           40488
            6.84           40452
            6.85           41076
            6.86           41616
            6.87           42360
            6.88           43072
            6.89           45280
             6.9           48432
            6.91           53012
            6.92           56476
            6.93           55724
            6.94           51232
            6.95           47416
            6.96           44708
            6.97           43700
            6.98           43508
            6.99           43172
               7           43064
            7.01           43112
            7.02           43044
            7.03           43324
            7.04           43396
            7.05           43380
            7.06           43392
            7.07           43500
            7.08           43728
            7.09           44020
             7.1           44408
            7.11           44524
            7.12           44548
            7.13           44688
            7.14           44536
            7.15           45012
            7.16           45384
            7.17           45612
            7.18           45204
            7.19           45492
             7.2           45408
            7.21           45740
            7.22           45920
            7.23           45984
            7.24           46188
            7.25           46320
            7.26           46328
            7.27           46768
            7.28           46920
            7.29           47136
             7.3           47008
            7.31           47464
            7.32           47352
            7.33           47524
            7.34           47588
            7.35           47680
            7.36           47692
            7.37           48048
            7.38           48136
            7.39           48428
             7.4           48652
            7.41           48780
            7.42           48716
            7.43           48928
            7.44           48960
            7.45           49316
            7.46           49568
            7.47           49756
            7.48           49592
            7.49           50048
             7.5           50388
            7.51           50508
            7.52           50756
            7.53           51308
            7.54           51556
            7.55           52196
            7.56           52128
            7.57           52668
            7.58           53512
            7.59           54248
             7.6           54696
            7.61           55544
            7.62           56624
            7.63           58264
            7.64           60504
            7.65           63108
            7.66           66240
            7.67           71820
            7.68           79872
            7.69           92892
             7.7          114980
            7.71          150136
            7.72          208416
            7.73          302540
            7.74          426360
            7.75          535324
            7.76          523608
            7.77          394472
            7.78          261344
            7.79          172892
             7.8          122428
            7.81           95388
            7.82           80448
            7.83           71440
            7.84           65220
            7.85           61628
            7.86           58776
            7.87           57048
            7.88           55788
            7.89           54544
             7.9           53492
            7.91           52772
            7.92           51920
            7.93           51596
            7.94           51340
            7.95           51084
            7.96           50368
            7.97           50268
            7.98           49824
            7.99           49792
               8           49648
            8.01           49908
            8.02           49216
            8.03           49412
            8.04           49300
            8.05           49780
            8.06           50720
            8.07           51836
            8.08           52812
            8.09           53536
             8.1           52680
            8.11           51052
            8.12           50248
            8.13           49552
            8.14           48492
            8.15           48296
            8.16           48240
            8.17           47936
            8.18           47972
            8.19           47852
             8.2           47440
            8.21           47328
            8.22           46972
            8.23           47084
            8.24           47268
            8.25           47236
            8.26           46932
            8.27           46952
            8.28           46836
            8.29           47056
             8.3           47728
            8.31           48216
            8.32           48832
            8.33           50184
            8.34           51092
            8.35           51368
            8.36           51196
            8.37           50004
            8.38           48268
            8.39           47144
             8.4           46100
            8.41           45732
            8.42           45548
            8.43           45216
            8.44           44812
            8.45           44764
            8.46           44472
            8.47           44408
            8.48           44628
            8.49           44608
             8.5           44000
            8.51           44016
            8.52           43812
            8.53           44220
            8.54           44604
            8.55           44448
            8.56           44552
            8.57           44588
            8.58           44660
            8.59           44792
             8.6           45240
            8.61           45464
            8.62           45128
            8.63           44900
            8.64           44316
            8.65           44216
            8.66           44272
            8.67           44708
            8.68           45368
            8.69           47152
             8.7           49656
            8.71           54560
            8.72           64032
            8.73           80800
            8.74          108408
            8.75          149180
            8.76          184152
            8.77          178640
            8.78          136420
            8.79           95180
             8.8           68564
            8.81           55044
            8.82           48220
            8.83           44884
            8.84           43196
            8.85           42056
            8.86           40916
            8.87           40316
            8.88           39760
            8.89           39420
             8.9           39448
            8.91           39068
            8.92           38464
            8.93           38548
            8.94           38352
            8.95           38072
            8.96           38464
            8.97           38140
            8.98           37656
            8.99           37612
               9           37504
            9.01           37496
            9.02           37612
            9.03           37580
            9.04           37152
            9.05           37176
            9.06           37168
            9.07           37180
            9.08           37420
            9.09           37380
             9.1           37012
            9.11           37412
            9.12           37376
            9.13           37772
            9.14           38044
            9.15           38536
            9.16           38436
            9.17           38376
            9.18           37964
            9.19           37784
             9.2           37736
            9.21           37580
            9.22           37532
            9.23           37936
            9.24           38208
            9.25           39440
            9.26           41252
            9.27           44720
            9.28           51812
            9.29           66712
             9.3           97508
            9.31          156912
            9.32          257244
            9.33          355444
            9.34          334212
            9.35          220136
            9.36          123828
            9.37           72624
            9.38           51800
            9.39           42748
             9.4           38436
            9.41           36588
            9.42           35464
            9.43           34852
            9.44           34368
            9.45           34140
            9.46           33740
            9.47           33536
            9.48           33392
            9.49           33408
             9.5           33276
            9.51           33260
            9.52           32868
            9.53           32624
            9.54           32516
            9.55           32528
            9.56           32512
            9.57           32844
            9.58           32492
            9.59           32920
             9.6           33316
            9.61           33776
            9.62           34628
            9.63           35776
            9.64           37024
            9.65           38744
            9.66           40628
            9.67           43180
            9.68           45668
            9.69           47600
             9.7           48696
            9.71           49996
            9.72           50436
            9.73           50712
            9.74           50772
            9.75           49804
            9.76           48904
            9.77           47992
            9.78           47184
            9.79           46676
             9.8           45924
            9.81           43764
            9.82           40556
            9.83           38164
            9.84           36972
            9.85           36168
            9.86           36144
            9.87           36612
            9.88           37992
            9.89           41200
             9.9           46264
            9.91           53880
            9.92           63232
            9.93           68520
            9.94           65048
            9.95           55720
            9.96           45656
            9.97           39180
            9.98           35168
            9.99           32480
              10           30676
           10.01           29976
           10.02           29116
           10.03           28604
           10.04           28524
           10.05           28360
           10.06           27832
           10.07           27944
           10.08           27692
           10.09           27536
            10.1           27580
           10.11           27448
           10.12           27276
           10.13           27232
           10.14           27156
           10.15           27336
           10.16           27344
           10.17           27496
           10.18           27324
           10.19           27412
            10.2           27572
           10.21           27856
           10.22           28436
           10.23           28636
           10.24           29188
           10.25           30360
           10.26           31792
           10.27           34288
           10.28           38768
           10.29           45284
            10.3           53228
           10.31           60724
           10.32           60176
           10.33           52812
           10.34           44300
           10.35           38280
           10.36           34448
           10.37           32516
           10.38           31152
           10.39           30404
            10.4           29868
           10.41           29724
           10.42           28944
           10.43           28928
           10.44           28668
           10.45           28460
           10.46           28324
           10.47           28080
           10.48           27816
           10.49           27596
            10.5           27360
           10.51           27140
           10.52           27104
           10.53           26740
           10.54           26472
           10.55           26260
           10.56           26068
           10.57           25676
           10.58           25764
           10.59           25716
            10.6           25424
           10.61           25252
           10.62           25028
           10.63           24852
           10.64           24808
           10.65           24920
           10.66           24456
           10.67           24384
           10.68           24408
           10.69           24500
            10.7           24660
           10.71           24808
           10.72           24608
           10.73           24932
           10.74           24796
           10.75           25376
           10.76           25864
           10.77           26244
           10.78           26964
           10.79           28356
            10.8           30108
           10.81           33472
           10.82           38984
           10.83           47180
           10.84           58236
           10.85           70540
           10.86           75312
           10.87           68200
           10.88           54936
           10.89           43428
            10.9           35940
           10.91           31668
           10.92           29200
           10.93           27868
           10.94           27396
           10.95           26684
           10.96           26400
           10.97           26020
           10.98           25984
           10.99           26148
              11           26156
           11.01           26264
           11.02           26060
           11.03           26140
           11.04           26328
           11.05           26720
           11.06           27416
           11.07           28068
           11.08           28744
           11.09           29892
            11.1           31208
           11.11           33312
           11.12           36304
           11.13           40756
           11.14           47136
           11.15           57648
           11.16           72948
           11.17           95716
           11.18          127200
           11.19          165656
            11.2          203800
           11.21          224192
           11.22          200056
           11.23          152436
           11.24          108668
           11.25           79580
           11.26           61124
           11.27           50096
           11.28           43100
           11.29           38484
            11.3           35220
           11.31           32564
           11.32           30512
           11.33           29012
           11.34           27688
           11.35           26504
           11.36           25784
           11.37           25088
           11.38           24340
           11.39           23912
            11.4           23452
           11.41           22992
           11.42           22844
           11.43           22396
           11.44           22152
           11.45           21972
           11.46           21700
           11.47           21692
           11.48           21616
           11.49           21524
            11.5           21336
           11.51           21204
           11.52           20812
           11.53           20776
           11.54           20784
           11.55           20704
           11.56           20640
           11.57           20620
           11.58           20568
           11.59           20652
            11.6           20532
           11.61           20424
           11.62           20284
           11.63           20328
           11.64           20212
           11.65           20384
           11.66           20500
           11.67           20448
           11.68           20416
           11.69           20484
            11.7           20388
           11.71           20380
           11.72           20560
           11.73           20612
           11.74           20656
           11.75           20824
           11.76           20684
           11.77           20848
           11.78           21100
           11.79           21204
            11.8           21124
           11.81           21368
           11.82           21512
           11.83           21508
           11.84           21424
           11.85           21260
           11.86           21168
           11.87           21104
           11.88           20848
           11.89           20888
            11.9           20640
           11.91           20604
           11.92           20220
           11.93           20412
           11.94           20168
           11.95           20136
           11.96           20212
           11.97           20204
           11.98           19980
           11.99           20016
              12           19884
           12.01           20012
           12.02           20128
           12.03           20316
           12.04           20416
           12.05           20828
           12.06           21244
           12.07           22204
           12.08           23580
           12.09           25416
            12.1           27260
           12.11           29260
           12.12           30040
           12.13           28992
           12.14           27056
           12.15           24872
           12.16           22992
           12.17           21820
           12.18           21012
           12.19           20496
            12.2           20412
           12.21           20252
           12.22           19936
           12.23           19984
           12.24           19972
           12.25           19888
           12.26           20032
           12.27           19916
           12.28           19964
           12.29           20204
            12.3           20352
           12.31           20868
           12.32           21608
           12.33           22396
           12.34           24224
           12.35           27992
           12.36           35448
           12.37           50908
           12.38           81124
           12.39          132812
            12.4          196624
           12.41          218888
           12.42          171292
           12.43          108612
           12.44           63600
           12.45           40368
           12.46           29648
           12.47           24804
           12.48           22416
           12.49           21252
            12.5           20580
           12.51           20064
           12.52           19828
           12.53           19780
           12.54           19676
           12.55           19592
           12.56           19564
           12.57           19588
           12.58           19404
           12.59           19468
            12.6           19216
           12.61           19224
           12.62           19296
           12.63           19312
           12.64           19132
           12.65           19196
           12.66           19216
           12.67           19252
           12.68           19416
           12.69           19424
            12.7           19380
           12.71           19684
           12.72           19764
           12.73           20312
           12.74           20860
           12.75           21856
           12.76           23020
           12.77           25156
           12.78           27988
           12.79           31896
            12.8           36356
           12.81           40096
           12.82           40680
           12.83           38196
           12.84           32944
           12.85           28276
           12.86           25160
           12.87           22900
           12.88           21408
           12.89           20460
            12.9           19924
           12.91           19648
           12.92           19336
           12.93           19008
           12.94           18832
           12.95           18904
           12.96           18732
           12.97           18592
           12.98           18740
           12.99           18740
              13           18708
           13.01           18696
           13.02           18832
           13.03           18964
           13.04           19068
           13.05           19360
           13.06           19576
           13.07           19756
           13.08           20036
           13.09           20392
            13.1           21000
           13.11           21576
           13.12           22012
           13.13           23312
           13.14           24444
           13.15           26364
           13.16           28572
           13.17           31272
           13.18           34624
           13.19           39664
            13.2           47760
           13.21           61540
           13.22           85384
           13.23          121432
           13.24          173240
           13.25          236644
           13.26          280432
           13.27          263796
           13.28          200120
           13.29          135836
            13.3           90240
           13.31           63244
           13.32           47212
           13.33           37928
           13.34           32328
           13.35           28452
           13.36           25816
           13.37           24176
           13.38           22872
           13.39           22160
            13.4           21580
           13.41           21204
           13.42           20688
           13.43           20552
           13.44           20540
           13.45           20688
           13.46           21060
           13.47           21480
           13.48           22312
           13.49           23552
            13.5           25656
           13.51           28804
           13.52           33728
           13.53           40072
           13.54           46768
           13.55           51372
           13.56           49488
           13.57           42760
           13.58           35424
           13.59           29868
            13.6           26384
           13.61           24348
           13.62           22904
           13.63           21788
           13.64           20916
           13.65           19996
           13.66           19296
           13.67           18980
           13.68           18788
           13.69           18440
            13.7           18632
           13.71           18572
           13.72           18632
           13.73           18688
           13.74           18700
           13.75           19056
           13.76           19396
           13.77           19748
           13.78           20216
           13.79           21080
            13.8           22228
           13.81           24476
           13.82           27964
           13.83           33624
           13.84           43512
           13.85           60640
           13.86           86544
           13.87          117724
           13.88          133404
           13.89          118312
            13.9           86752
           13.91           60712
           13.92           44360
           13.93           36552
           13.94           34256
           13.95           35348
           13.96           38676
           13.97           43644
           13.98           48972
           13.99           58848
              14           78668
           14.01          111156
           14.02          137456
           14.03          130312
           14.04           91896
           14.05           57340
           14.06           36836
           14.07           27176
           14.08           22528
           14.09           20468
            14.1           19188
           14.11           18384
           14.12           17980
           14.13           17672
           14.14           17540
           14.15           17184
           14.16           16908
           14.17           17052
           14.18           16800
           14.19           16772
            14.2           16532
           14.21           16700
           14.22           16556
           14.23           16568
           14.24           16732
           14.25           16672
           14.26           16664
           14.27           16568
           14.28           16452
           14.29           16472
            14.3           16640
           14.31           16608
           14.32           16472
           14.33           16576
           14.34           16504
           14.35           16608
           14.36           16828
           14.37           16888
           14.38           16848
           14.39           16876
            14.4           16736
           14.41           16980
           14.42           17244
           14.43           17252
           14.44           17320
           14.45           17472
           14.46           17652
           14.47           17792
           14.48           18196
           14.49           18596
            14.5           18800
           14.51           19300
           14.52           19784
           14.53           20548
           14.54           21576
           14.55           22888
           14.56           24436
           14.57           26824
           14.58           30268
           14.59           35480
            14.6           43904
           14.61           56760
           14.62           74780
           14.63           99868
           14.64          124708
           14.65          136772
           14.66          124280
           14.67           97696
           14.68           71048
           14.69           52092
            14.7           39692
           14.71           32328
           14.72           27968
           14.73           24996
           14.74           22808
           14.75           21416
           14.76           20348
           14.77           19788
           14.78           19248
           14.79           18928
            14.8           18404
           14.81           18116
           14.82           18012
           14.83           17796
           14.84           17716
           14.85           17568
           14.86           17488
           14.87           17528
           14.88           17360
           14.89           17308
            14.9           17404
           14.91           17312
           14.92           17236
           14.93           17408
           14.94           17260
           14.95           17232
           14.96           17268
           14.97           17232
           14.98           17264
           14.99           17308
              15           17180
           15.01           17304
           15.02           17456
           15.03           17652
           15.04           17356
           15.05           17500
           15.06           17448
           15.07           17672
           15.08           17860
           15.09           17872
            15.1           17788
           15.11           17932
           15.12           17904
           15.13           17996
           15.14           18420
           15.15           18668
           15.16           18804
           15.17           19128
           15.18           19408
           15.19           19868
            15.2           20444
           15.21           21072
           15.22           21488
           15.23           22560
           15.24           23700
           15.25           25488
           15.26           27964
           15.27           30920
           15.28           35376
           15.29           42484
            15.3           53100
           15.31           69576
           15.32           93708
           15.33          119896
           15.34          136268
           15.35          130424
           15.36          104332
           15.37           76808
           15.38           56632
           15.39           44228
            15.4           36604
           15.41           31952
           15.42           29672
           15.43           28284
           15.44           27928
           15.45           28264
           15.46           28816
           15.47           30820
           15.48           33940
           15.49           38500
            15.5           45564
           15.51           56124
           15.52           70296
           15.53           88968
           15.54          106260
           15.55          113760
           15.56          104560
           15.57           84740
           15.58           64356
           15.59           49876
            15.6           39820
           15.61           33660
           15.62           29624
           15.63           26760
           15.64           24792
           15.65           23328
           15.66           22216
           15.67           21184
           15.68           20724
           15.69           19948
            15.7           19560
           15.71           19160
           15.72           18960
           15.73           18848
           15.74           18688
           15.75           18588
           15.76           18452
           15.77           18448
           15.78           18532
           15.79           18884
            15.8           19540
           15.81           20480
           15.82           21808
           15.83           23344
           15.84           23476
           15.85           22512
           15.86           21244
           15.87           20188
           15.88           19492
           15.89           19304
            15.9           18872
           15.91           18880
           15.92           18768
           15.93           18892
           15.94           18592
           15.95           18688
           15.96           18468
           15.97           18516
           15.98           18512
           15.99           18396
              16           18160
           16.01           18300
           16.02           18208
           16.03           18056
           16.04           18268
           16.05           18352
           16.06           18236
           16.07           18632
           16.08           18884
           16.09           19164
            16.1           19880
           16.11           20860
           16.12           22072
           16.13           24020
           16.14           26644
           16.15           29356
           16.16           30768
           16.17           30444
           16.18           28288
           16.19           26108
            16.2           24212
           16.21           23092
           16.22           22232
           16.23           21516
           16.24           20492
           16.25           19500
           16.26           18696
           16.27           18136
           16.28           17936
           16.29           17664
            16.3           17412
           16.31           17316
           16.32           17256
           16.33           17076
           16.34           17256
           16.35           17240
           16.36           17204
           16.37           17316
           16.38           17336
           16.39           17264
            16.4           17628
           16.41           17708
           16.42           17972
           16.43           18104
           16.44           18584
           16.45           19384
           16.46           20444
           16.47           21284
           16.48           22116
           16.49           23364
            16.5           25028
           16.51           27048
           16.52           30236
           16.53           34008
           16.54           38412
           16.55           43256
           16.56           45044
           16.57           42656
           16.58           37440
           16.59           31756
            16.6           27524
           16.61           25028
           16.62           23184
           16.63           22340
           16.64           22032
           16.65           21984
           16.66           22388
           16.67           23224
           16.68           24552
           16.69           26520
            16.7           29752
           16.71           34340
           16.72           40368
           16.73           48612
           16.74           56720
           16.75           61984
           16.76           60076
           16.77           52724
           16.78           43280
           16.79           35580
            16.8           29984
           16.81           26200
           16.82           23880
           16.83           22056
           16.84           20728
           16.85           19740
           16.86           18988
           16.87           18552
           16.88           18164
           16.89           17940
            16.9           17688
           16.91           17536
           16.92           17128
           16.93           16996
           16.94           17044
           16.95           16880
           16.96           16768
           16.97           16836
           16.98           16640
           16.99           16520
              17           16620
           17.01           16680
           17.02           16448
           17.03           16544
           17.04           16472
           17.05           16612
           17.06           16584
           17.07           16808
           17.08           16760
           17.09           17144
            17.1           17372
           17.11           18180
           17.12           18864
           17.13           19260
           17.14           19380
           17.15           18972
           17.16           18272
           17.17           17520
           17.18           17096
           17.19           16732
            17.2           16384
           17.21           16280
           17.22           16140
           17.23           15940
           17.24           16080
           17.25           16092
           17.26           15928
           17.27           15968
           17.28           15676
           17.29           15840
            17.3           15960
           17.31           15960
           17.32           15816
           17.33           15912
           17.34           15976
           17.35           16028
           17.36           16344
           17.37           16400
           17.38           16452
           17.39           16396
            17.4           16364
           17.41           16184
           17.42           16384
           17.43           16424
           17.44           16420
           17.45           16616
           17.46           16660
           17.47           17012
           17.48           17456
           17.49           17888
            17.5           18388
           17.51           19324
           17.52           20680
           17.53           23436
           17.54           27488
           17.55           33848
           17.56           42428
           17.57           53040
           17.58           60244
           17.59           58752
            17.6           50160
           17.61           39564
           17.62           30832
           17.63           25220
           17.64           21864
           17.65           19932
           17.66           18580
           17.67           17716
           17.68           17168
           17.69           16940
            17.7           16624
           17.71           16432
           17.72           16352
           17.73           16064
           17.74           15976
           17.75           16020
           17.76           15948
           17.77           16016
           17.78           15944
           17.79           15868
            17.8           15776
           17.81           15764
           17.82           15752
           17.83           15872
           17.84           15860
           17.85           15840
           17.86           15772
           17.87           15832
           17.88           15792
           17.89           16024
            17.9           15896
           17.91           16088
           17.92           15984
           17.93           16116
           17.94           16072
           17.95           16276
           17.96           16352
           17.97           16420
           17.98           16336
           17.99           16348
              18           16324
           18.01           16444
           18.02           16520
           18.03           16564
           18.04           16672
           18.05           16868
           18.06           17024
           18.07           17152
           18.08           17716
           18.09           18204
            18.1           18836
           18.11           19660
           18.12           20868
           18.13           22412
           18.14           24412
           18.15           27148
           18.16           31088
           18.17           37344
           18.18           44892
           18.19           53400
            18.2           58356
           18.21           55944
           18.22           47696
           18.23           38956
           18.24           31644
           18.25           26940
           18.26           23672
           18.27           21568
           18.28           20256
           18.29           19480
            18.3           19016
           18.31           18604
           18.32           18572
           18.33           18620
           18.34           18688
           18.35           18928
           18.36           19344
           18.37           20552
           18.38           21968
           18.39           23548
            18.4           25588
           18.41           27276
           18.42           27444
           18.43           26164
           18.44           24088
           18.45           21936
           18.46           20392
           18.47           19484
           18.48           18748
           18.49           18440
            18.5           18320
           18.51           18148
           18.52           18104
           18.53           18224
           18.54           18232
           18.55           18512
           18.56           18916
           18.57           19296
           18.58           19704
           18.59           20660
            18.6           21792
           18.61           24264
           18.62           28936
           18.63           37400
           18.64           50784
           18.65           68564
           18.66           78596
           18.67           72556
           18.68           59656
           18.69           50432
            18.7           48240
           18.71           53800
           18.72           65256
           18.73           79928
           18.74           90200
           18.75           92908
           18.76           91436
           18.77           86936
           18.78           76752
           18.79           62916
            18.8           50216
           18.81           40752
           18.82           34280
           18.83           29700
           18.84           26612
           18.85           24540
           18.86           23084
           18.87           21836
           18.88           20916
           18.89           20004
            18.9           19500
           18.91           19100
           18.92           18824
           18.93           18516
           18.94           18048
           18.95           17860
           18.96           17656
           18.97           17536
           18.98           17488
           18.99           17500
              19           17336
           19.01           17392
           19.02           17280
           19.03           17376
           19.04           17412
           19.05           17484
           19.06           17644
           19.07           17768
           19.08           17916
           19.09           18172
            19.1           18380
           19.11           18668
           19.12           18960
           19.13           19428
           19.14           20224
           19.15           21212
           19.16           22792
           19.17           24660
           19.18           27716
           19.19           32548
            19.2           39996
           19.21           52072
           19.22           69976
           19.23           91308
           19.24          110320
           19.25          114448
           19.26           99496
           19.27           76616
           19.28           56592
           19.29           42512
            19.3           33352
           19.31           28176
           19.32           24672
           19.33           22444
           19.34           21172
           19.35           20188
           19.36           19376
           19.37           18972
           19.38           18600
           19.39           18268
            19.4           18280
           19.41           18072
           19.42           17744
           19.43           17792
           19.44           17656
           19.45           17812
           19.46           17836
           19.47           17848
           19.48           17792
           19.49           17936
            19.5           17752
           19.51           18076
           19.52           18164
           19.53           18376
           19.54           18544
           19.55           18944
           19.56           18992
           19.57           19268
           19.58           19888
           19.59           20284
            19.6           20928
           19.61           22112
           19.62           23492
           19.63           26308
           19.64           30612
           19.65           37328
           19.66           47048
           19.67           58352
           19.68           66820
           19.69           66568
            19.7           60752
           19.71           56128
           19.72           56344
           19.73           62536
           19.74           71748
           19.75           81880
           19.76           87356
           19.77           86992
           19.78           82324
           19.79           75616
            19.8           65024
           19.81           54708
           19.82           45528
           19.83           38840
           19.84           33964
           19.85           31240
           19.86           29188
           19.87           28308
           19.88           27960
           19.89           28672
            19.9           29916
           19.91           32800
           19.92           35880
           19.93           39788
           19.94           42536
           19.95           42400
           19.96           39724
           19.97           35520
           19.98           31340
           19.99           27740
              20           25568
           20.01           23600
           20.02           22340
           20.03           21380
           20.04           20748
           20.05           20240
           20.06           19976
           20.07           19620
           20.08           19568
           20.09           19652
            20.1           19700
           20.11           19964
           20.12           20360
           20.13           20780
           20.14           21328
           20.15           22356
           20.16           23560
           20.17           25756
           20.18           29192
           20.19           34352
            20.2           41800
           20.21           52540
           20.22           65760
           20.23           77968
           20.24           82492
           20.25           74820
           20.26           60860
           20.27           47876
           20.28           37840
           20.29           31124
            20.3           27044
           20.31           24628
           20.32           22832
           20.33           21760
           20.34           21040
           20.35           20744
           20.36           20752
           20.37           20792
           20.38           21092
           20.39           21644
            20.4           22740
           20.41           24064
           20.42           25244
           20.43           25952
           20.44           25468
           20.45           24356
           20.46           22916
           20.47           21640
           20.48           20732
           20.49           19960
            20.5           19112
           20.51           18772
           20.52           18376
           20.53           18196
           20.54           18028
           20.55           17956
           20.56           17800
           20.57           17812
           20.58           17744
           20.59           17792
            20.6           17968
           20.61           18108
           20.62           18088
           20.63           18428
           20.64           18568
           20.65           18992
           20.66           19572
           20.67           20580
           20.68           21656
           20.69           23336
            20.7           25304
           20.71           27184
           20.72           28328
           20.73           27848
           20.74           26124
           20.75           24220
           20.76           22580
           20.77           21756
           20.78           21392
           20.79           21144
            20.8           21000
           20.81           21324
           20.82           21936
           20.83           22860
           20.84           24424
           20.85           26496
           20.86           29380
           20.87           34060
           20.88           39344
           20.89           46072
            20.9           50960
           20.91           51044
           20.92           46640
           20.93           40156
           20.94           33968
           20.95           29240
           20.96           26056
           20.97           23836
           20.98           22104
           20.99           21212
              21           20532
           21.01           19772
           21.02           19528
           21.03           19168
           21.04           18844
           21.05           18672
           21.06           18492
           21.07           18332
           21.08           18584
           21.09           18472
            21.1           18280
           21.11           18468
           21.12           18428
           21.13           18472
           21.14           18792
           21.15           19020
           21.16           19328
           21.17           19892
           21.18           20448
           21.19           20836
            21.2           20964
           21.21           20704
           21.22           20192
           21.23           19756
           21.24           19172
           21.25           18752
           21.26           18448
           21.27           18156
           21.28           17936
           21.29           17644
            21.3           17608
           21.31           17708
           21.32           17628
           21.33           17572
           21.34           17388
           21.35           17524
           21.36           17312
           21.37           17420
           21.38           17532
           21.39           17268
            21.4           17296
           21.41           17252
           21.42           17368
           21.43           17220
           21.44           17388
           21.45           17292
           21.46           17248
           21.47           17360
           21.48           17396
           21.49           17380
            21.5           17468
           21.51           17536
           21.52           17388
           21.53           17560
           21.54           17484
           21.55           17476
           21.56           17544
           21.57           17584
           21.58           17492
           21.59           17584
            21.6           17728
           21.61           17628
           21.62           17864
           21.63           17900
           21.64           17840
           21.65           17988
           21.66           18176
           21.67           18232
           21.68           18456
           21.69           18700
            21.7           18980
           21.71           19192
           21.72           19580
           21.73           20108
           21.74           20760
           21.75           22016
           21.76           22836
           21.77           24872
           21.78           27024
           21.79           30696
            21.8           35092
           21.81           39784
           21.82           42828
           21.83           43228
           21.84           39916
           21.85           35384
           21.86           30944
           21.87           27516
           21.88           24868
           21.89           23212
            21.9           21744
           21.91           21144
           21.92           20340
           21.93           20080
           21.94           19568
           21.95           19200
           21.96           19068
           21.97           18776
           21.98           18800
           21.99           18948
              22           19000
           22.01           19636
           22.02           20264
           22.03           20696
           22.04           20648
           22.05           20044
           22.06           19216
           22.07           18716
           22.08           18348
           22.09           18112
            22.1           18196
           22.11           18164
           22.12           17940
           22.13           18120
           22.14           18124
           22.15           18028
           22.16           18168
           22.17           18284
           22.18           18084
           22.19           18204
            22.2           18240
           22.21           18268
           22.22           18612
           22.23           18620
           22.24           18440
           22.25           18652
           22.26           18704
           22.27           18976
           22.28           19132
           22.29           19232
            22.3           19192
           22.31           19496
           22.32           19784
           22.33           19968
           22.34           20452
           22.35           20832
           22.36           21392
           22.37           21960
           22.38           22616
           22.39           23888
            22.4           25344
           22.41           27436
           22.42           30464
           22.43           35136
           22.44           41740
           22.45           51180
           22.46           62692
           22.47           72360
           22.48           75356
           22.49           73708
            22.5           69728
           22.51           68908
           22.52           72340
           22.53           76708
           22.54           78264
           22.55           77232
           22.56           72052
           22.57           64788
           22.58           56300
           22.59           48360
            22.6           41332
           22.61           36256
           22.62           31984
           22.63           29080
           22.64           27200
           22.65           25572
           22.66           24260
           22.67           23440
           22.68           22536
           22.69           21820
            22.7           21596
           22.71           21168
           22.72           20732
           22.73           20628
           22.74           20340
           22.75           20216
           22.76           20072
           22.77           20024
           22.78           19908
           22.79           20104
            22.8           19988
           22.81           19980
           22.82           20268
           22.83           20316
           22.84           20512
           22.85           20740
           22.86           21384
           22.87           22000
           22.88           22948
           22.89           24280
            22.9           26008
           22.91           28864
           22.92           32344
           22.93           38036
           22.94           45556
           22.95           54124
           22.96           60980
           22.97           62988
           22.98           58504
           22.99           50380
              23           42220
           23.01           35376
           23.02           30112
           23.03           27080
           23.04           24752
           23.05           23248
           23.06           22304
           23.07           21608
           23.08           20752
           23.09           20376
            23.1           20116
           23.11           19768
           23.12           19860
           23.13           19696
           23.14           19464
           23.15           19564
           23.16           19352
           23.17           19552
           23.18           19756
           23.19           19720
            23.2           19868
           23.21           19828
           23.22           19992
           23.23           20360
           23.24           20568
           23.25           20876
           23.26           21128
           23.27           21660
           23.28           22216
           23.29           22960
            23.3           23844
           23.31           25156
           23.32           26432
           23.33           28812
           23.34           31240
           23.35           35064
           23.36           40008
           23.37           45872
           23.38           52824
           23.39           60192
            23.4           65448
           23.41           68400
           23.42           67284
           23.43           62824
           23.44           56240
           23.45           50132
           23.46           46216
           23.47           44716
           23.48           44316
           23.49           41620
            23.5           36336
           23.51           30636
           23.52           26324
           23.53           23804
           23.54           22480
           23.55           21468
           23.56           20828
           23.57           20152
           23.58           19804
           23.59           19684
            23.6           19352
           23.61           19192
           23.62           18968
           23.63           18716
           23.64           18504
           23.65           18496
           23.66           18544
           23.67           18388
           23.68           18252
           23.69           18372
            23.7           18200
           23.71           18272
           23.72           18544
           23.73           18668
           23.74           18664
           23.75           18968
           23.76           18800
           23.77           18688
           23.78           18560
           23.79           18492
            23.8           18196
           23.81           18168
           23.82           18024
           23.83           18260
           23.84           18280
           23.85           18512
           23.86           18444
           23.87           18776
           23.88           19028
           23.89           19448
            23.9           19868
           23.91           20252
           23.92           20232
           23.93           20640
           23.94           21288
           23.95           22400
           23.96           23540
           23.97           24452
           23.98           24616
           23.99           24068
              24           22904
           24.01           21812
           24.02           21076
           24.03           20464
           24.04           19828
           24.05           19716
           24.06           19572
           24.07           19592
           24.08           19816
           24.09           20004
            24.1           19980
           24.11           20200
           24.12           20496
           24.13           21028
           24.14           21596
           24.15           22248
           24.16           23004
           24.17           24268
           24.18           25892
           24.19           28120
            24.2           31112
           24.21           34672
           24.22           38460
           24.23           42980
           24.24           46736
           24.25           49484
           24.26           49976
           24.27           48776
           24.28           47696
           24.29           48452
            24.3           49548
           24.31           50364
           24.32           49344
           24.33           46088
           24.34           43452
           24.35           43596
           24.36           45624
           24.37           48792
           24.38           51328
           24.39           50736
            24.4           47028
           24.41           41956
           24.42           36372
           24.43           32132
           24.44           28832
           24.45           26356
           24.46           24384
           24.47           23156
           24.48           21944
           24.49           21228
            24.5           20580
           24.51           20160
           24.52           19668
           24.53           19344
           24.54           18968
           24.55           18832
           24.56           18820
           24.57           18556
           24.58           18328
           24.59           18256
            24.6           18128
           24.61           18052
           24.62           18164
           24.63           17980
           24.64           17760
           24.65           17764
           24.66           17792
           24.67           17660
           24.68           17756
           24.69           17580
            24.7           17544
           24.71           17548
           24.72           17380
           24.73           17432
           24.74           17488
           24.75           17452
           24.76           17268
           24.77           17420
           24.78           17328
           24.79           17328
            24.8           17360
           24.81           17368
           24.82           17296
           24.83           17200
           24.84           17116
           24.85           17280
           24.86           17404
           24.87           17428
           24.88           17336
           24.89           17496
            24.9           17660
           24.91           17952
           24.92           18424
           24.93           19416
           24.94           21140
           24.95           24068
           24.96           27492
           24.97           29612
           24.98           28940
           24.99           26044
              25           22680
           25.01           20584
           25.02           19448
           25.03           18852
           25.04           18780
           25.05           18744
           25.06           18912
           25.07           19284
           25.08           19828
           25.09           20584
            25.1           21280
           25.11           21688
           25.12           21432
           25.13           20856
           25.14           20168
           25.15           19392
           25.16           19096
           25.17           18684
           25.18           18396
           25.19           18040
            25.2           17884
           25.21           17800
           25.22           18060
           25.23           17876
           25.24           17752
           25.25           17860
           25.26           17732
           25.27           17868
           25.28           17916
           25.29           18052
            25.3           18036
           25.31           18388
           25.32           18420
           25.33           18748
           25.34           19260
           25.35           19820
           25.36           20668
           25.37           22232
           25.38           24352
           25.39           27848
            25.4           32132
           25.41           35836
           25.42           37020
           25.43           35364
           25.44           31532
           25.45           27824
           25.46           25300
           25.47           23792
           25.48           23060
           25.49           22956
            25.5           22912
           25.51           22624
           25.52           22264
           25.53           21704
           25.54           21352
           25.55           21400
           25.56           21760
           25.57           21792
           25.58           21800
           25.59           21300
            25.6           20660
           25.61           20108
           25.62           19700
           25.63           19312
           25.64           19168
           25.65           19040
           25.66           18932
           25.67           19188
           25.68           19236
           25.69           19756
            25.7           20276
           25.71           21152
           25.72           22620
           25.73           24648
           25.74           27232
           25.75           29424
           25.76           30644
           25.77           30168
           25.78           29248
           25.79           29236
            25.8           29276
           25.81           29236
           25.82           28352
           25.83           26860
           25.84           24832
           25.85           23268
           25.86           21856
           25.87           20976
           25.88           20312
           25.89           19788
            25.9           19356
           25.91           18964
           25.92           18852
           25.93           18700
           25.94           18740
           25.95           18608
           25.96           18372
           25.97           18176
           25.98           18112
           25.99           18176
              26           18236
           26.01           18236
           26.02           18176
           26.03           18320
           26.04           18344
           26.05           18464
           26.06           18632
           26.07           18740
           26.08           18788
           26.09           19024
            26.1           19096
           26.11           19588
           26.12           20008
           26.13           20688
           26.14           21724
           26.15           23564
           26.16           25740
           26.17           28508
           26.18           30780
           26.19           31604
            26.2           30252
           26.21           27924
           26.22           25400
           26.23           23596
           26.24           22104
           26.25           20964
           26.26           20184
           26.27           19756
           26.28           19368
           26.29           19224
            26.3           19280
           26.31           19040
           26.32           18968
           26.33           19080
           26.34           19284
           26.35           19408
           26.36           19736
           26.37           19696
           26.38           19976
           26.39           20312
            26.4           20684
           26.41           21108
           26.42           21700
           26.43           22444
           26.44           23356
           26.45           24672
           26.46           26416
           26.47           28704
           26.48           31936
           26.49           36076
            26.5           40600
           26.51           45000
           26.52           47968
           26.53           50500
           26.54           52948
           26.55           56692
           26.56           60128
           26.57           64372
           26.58           65996
           26.59           65360
            26.6           62264
           26.61           57804
           26.62           52848
           26.63           49592
           26.64           46520
           26.65           43444
           26.66           40652
           26.67           37328
           26.68           34884
           26.69           33652
            26.7           33000
           26.71           32532
           26.72           31396
           26.73           29392
           26.74           27252
           26.75           25308
           26.76           23480
           26.77           22412
           26.78           21608
           26.79           20932
            26.8           20308
           26.81           19968
           26.82           19844
           26.83           19720
           26.84           19880
           26.85           19796
           26.86           19980
           26.87           20448
           26.88           20964
           26.89           21980
            26.9           23408
           26.91           25160
           26.92           27004
           26.93           28724
           26.94           28936
           26.95           28028
           26.96           26220
           26.97           24156
           26.98           22560
           26.99           21672
              27           20896
           27.01           20376
           27.02           20056
           27.03           19736
           27.04           19192
           27.05           18832
           27.06           18392
           27.07           18244
           27.08           18068
           27.09           18072
            27.1           17984
           27.11           18032
           27.12           17884
           27.13           17992
           27.14           18300
           27.15           18228
           27.16           18212
           27.17           18408
           27.18           18712
           27.19           18888
            27.2           19344
           27.21           19896
           27.22           20464
           27.23           21348
           27.24           22504
           27.25           24196
           27.26           26524
           27.27           28824
           27.28           31852
           27.29           35280
            27.3           37668
           27.31           38836
           27.32           38016
           27.33           35648
           27.34           33008
           27.35           31496
           27.36           30200
           27.37           30040
           27.38           29832
           27.39           28912
            27.4           27572
           27.41           26300
           27.42           25156
           27.43           24592
           27.44           24012
           27.45           23636
           27.46           22528
           27.47           21676
           27.48           20480
           27.49           19460
            27.5           18600
           27.51           17972
           27.52           17384
           27.53           17028
           27.54           16576
           27.55           16356
           27.56           16256
           27.57           16032
           27.58           15900
           27.59           15692
            27.6           15580
           27.61           15588
           27.62           15636
           27.63           15612
           27.64           15548
           27.65           15648
           27.66           15688
           27.67           15760
           27.68           15788
           27.69           15800
            27.7           15700
           27.71           15660
           27.72           15384
           27.73           15408
           27.74           15208
           27.75           15124
           27.76           15028
           27.77           14996
           27.78           14804
           27.79           14884
            27.8           14860
           27.81           14884
           27.82           14752
           27.83           14784
           27.84           14772
           27.85           14956
           27.86           15084
           27.87           15020
           27.88           15040
           27.89           15256
            27.9           15544
           27.91           15952
           27.92           16596
           27.93           17528
           27.94           18840
           27.95           20836
           27.96           22952
           27.97           24752
           27.98           25356
           27.99           24292
              28           22260
           28.01           20192
           28.02           18552
           28.03           17524
           28.04           16828
           28.05           16408
           28.06           16216
           28.07           16276
           28.08           16344
           28.09           16628
            28.1           17088
           28.11           17872
           28.12           18560
           28.13           19848
           28.14           21268
           28.15           23124
           28.16           24396
           28.17           24836
           28.18           24192
           28.19           22976
            28.2           21396
           28.21           20060
           28.22           19236
           28.23           18764
           28.24           18968
           28.25           19708
           28.26           20752
           28.27           21612
           28.28           21472
           28.29           20320
            28.3           18984
           28.31           18360
           28.32           18300
           28.33           18836
           28.34           19972
           28.35           21584
           28.36           22944
           28.37           24676
           28.38           25036
           28.39           24356
            28.4           23076
           28.41           21480
           28.42           20320
           28.43           19528
           28.44           19160
           28.45           18680
           28.46           18488
           28.47           18128
           28.48           17368
           28.49           16980
            28.5           16608
           28.51           16476
           28.52           16336
           28.53           16124
           28.54           15604
           28.55           15276
           28.56           14992
           28.57           14872
           28.58           14984
           28.59           15008
            28.6           15040
           28.61           15328
           28.62           15456
           28.63           15452
           28.64           15460
           28.65           15292
           28.66           15132
           28.67           15340
           28.68           15596
           28.69           16232
            28.7           17184
           28.71           18200
           28.72           19484
           28.73           20736
           28.74           21632
           28.75           22304
           28.76           21992
           28.77           21124
           28.78           19596
           28.79           18232
            28.8           17024
           28.81           16212
           28.82           15600
           28.83           15116
           28.84           14896
           28.85           14736
           28.86           14596
           28.87           14420
           28.88           14524
           28.89           14540
            28.9           14724
           28.91           15040
           28.92           15680
           28.93           16716
           28.94           18124
           28.95           19680
           28.96           21084
           28.97           21904
           28.98           21112
           28.99           19780
              29           17988
           29.01           16408
           29.02           15332
           29.03           14744
           29.04           14336
           29.05           14104
           29.06           14228
           29.07           14036
           29.08           13968
           29.09           13892
            29.1           13632
           29.11           13496
           29.12           13496
           29.13           13388
           29.14           13256
           29.15           13280
           29.16           13316
           29.17           13404
           29.18           13496
           29.19           13372
            29.2           13420
           29.21           13576
           29.22           13676
           29.23           13840
           29.24           14184
           29.25           14200
           29.26           14212
           29.27           14388
           29.28           14608
           29.29           14804
            29.3           15208
           29.31           15596
           29.32           15992
           29.33           16624
           29.34           17168
           29.35           18388
           29.36           19492
           29.37           20992
           29.38           22584
           29.39           24996
            29.4           27548
           29.41           30608
           29.42           32840
           29.43           33756
           29.44           33144
           29.45           32248
           29.46           30456
           29.47           29140
           29.48           27704
           29.49           26788
            29.5           25652
           29.51           24952
           29.52           24480
           29.53           24164
           29.54           24476
           29.55           24320
           29.56           23712
           29.57           22788
           29.58           21356
           29.59           19784
            29.6           18672
           29.61           17924
           29.62           17396
           29.63           17356
           29.64           17220
           29.65           17156
           29.66           17092
           29.67           16548
           29.68           15972
           29.69           15384
            29.7           14992
           29.71           14712
           29.72           14432
           29.73           14376
           29.74           13992
           29.75           13864
           29.76           13764
           29.77           13904
           29.78           13896
           29.79           14104
            29.8           14216
           29.81           14512
           29.82           14736
           29.83           15112
           29.84           15192
           29.85           15336
           29.86           15232
           29.87           15464
           29.88           15772
           29.89           15784
            29.9           15892
           29.91           15380
           29.92           15152
           29.93           14796
           29.94           14504
           29.95           14504
           29.96           14548
           29.97           14792
           29.98           14852
           29.99           15136
              30           15348
           30.01           15284
           30.02           15564
           30.03           15656
           30.04           16276
           30.05           17084
           30.06           18120
           30.07           19496
           30.08           21040
           30.09           22652
            30.1           24064
           30.11           25152
           30.12           25596
           30.13           25372
           30.14           24896
           30.15           23824
           30.16           22796
           30.17           21740
           30.18           20460
           30.19           18936
            30.2           17852
           30.21           16744
           30.22           15712
           30.23           14984
           30.24           14400
           30.25           14008
           30.26           13756
           30.27           13408
           30.28           13204
           30.29           12900
            30.3           12720
           30.31           12764
           30.32           12616
           30.33           12660
           30.34           12600
           30.35           12440
           30.36           12520
           30.37           12436
           30.38           12476
           30.39           12456
            30.4           12476
           30.41           12620
           30.42           12628
           30.43           12660
           30.44           12820
           30.45           12676
           30.46           12492
           30.47           12572
           30.48           12468
           30.49           12428
            30.5           12432
           30.51           12364
           30.52           12220
           30.53           12180
           30.54           12168
           30.55           12124
           30.56           12128
           30.57           12108
           30.58           12008
           30.59           12036
            30.6           12072
           30.61           12128
           30.62           12220
           30.63           12192
           30.64           12192
           30.65           12252
           30.66           12260
           30.67           12436
           30.68           12448
           30.69           12508
            30.7           12448
           30.71           12652
           30.72           12668
           30.73           12820
           30.74           13160
           30.75           13328
           30.76           13628
           30.77           14020
           30.78           14560
           30.79           15204
            30.8           16004
           30.81           16696
           30.82           17092
           30.83           17344
           30.84           17112
           30.85           16700
           30.86           16096
           30.87           15732
           30.88           15196
           30.89           15148
            30.9           15012
           30.91           15188
           30.92           15460
           30.93           16080
           30.94           16772
           30.95           17860
           30.96           19192
           30.97           20540
           30.98           21164
           30.99           20920
              31           19812
           31.01           18364
           31.02           16936
           31.03           16040
           31.04           15060
           31.05           14552
           31.06           14000
           31.07           13752
           31.08           13616
           31.09           13472
            31.1           13352
           31.11           13340
           31.12           13144
           31.13           13172
           31.14           13284
           31.15           13500
           31.16           13648
           31.17           13860
           31.18           14136
           31.19           14536
            31.2           14944
           31.21           15240
           31.22           15568
           31.23           15340
           31.24           15372
           31.25           15256
           31.26           15380
           31.27           15540
           31.28           15932
           31.29           16572
            31.3           17352
           31.31           18840
           31.32           20980
           31.33           24416
           31.34           29068
           31.35           34060
           31.36           37232
           31.37           37888
           31.38           36604
           31.39           34172
            31.4           32868
           31.41           31688
           31.42           30300
           31.43           28932
           31.44           26668
           31.45           24476
           31.46           22272
           31.47           20368
           31.48           18824
           31.49           17704
            31.5           16808
           31.51           16416
           31.52           16056
           31.53           15800
           31.54           15736
           31.55           15856
           31.56           15960
           31.57           16552
           31.58           17220
           31.59           17940
            31.6           18856
           31.61           20148
           31.62           21056
           31.63           21676
           31.64           21752
           31.65           21200
           31.66           20612
           31.67           20776
           31.68           21540
           31.69           23452
            31.7           26404
           31.71           29600
           31.72           31816
           31.73           32020
           31.74           29960
           31.75           26576
           31.76           23088
           31.77           20336
           31.78           17908
           31.79           16580
            31.8           15392
           31.81           14728
           31.82           14252
           31.83           13908
           31.84           13508
           31.85           13400
           31.86           13148
           31.87           13100
           31.88           13144
           31.89           13116
            31.9           13052
           31.91           13148
           31.92           13248
           31.93           13560
           31.94           14252
           31.95           14876
           31.96           15964
           31.97           17880
           31.98           20100
           31.99           22676
              32           24144
           32.01           24088
           32.02           22652
           32.03           21380
           32.04           19948
           32.05           18944
           32.06           17944
           32.07           16804
           32.08           15828
           32.09           14928
            32.1           14228
           32.11           13748
           32.12           13476
           32.13           13252
           32.14           12860
           32.15           12804
           32.16           12780
           32.17           12660
           32.18           12608
           32.19           12640
            32.2           12600
           32.21           12624
           32.22           12580
           32.23           12692
           32.24           12712
           32.25           13008
           32.26           13012
           32.27           13344
           32.28           13620
           32.29           14160
            32.3           14896
           32.31           16052
           32.32           17476
           32.33           19352
           32.34           21548
           32.35           23620
           32.36           24488
           32.37           23948
           32.38           22024
           32.39           20072
            32.4           18632
           32.41           17692
           32.42           17080
           32.43           16468
           32.44           15824
           32.45           15396
           32.46           14932
           32.47           14692
           32.48           14484
           32.49           14340
            32.5           14068
           32.51           13820
           32.52           13900
           32.53           13936
           32.54           14032
           32.55           14120
           32.56           14092
           32.57           14380
           32.58           14596
           32.59           14828
            32.6           15324
           32.61           15884
           32.62           16456
           32.63           17480
           32.64           18332
           32.65           19548
           32.66           20948
           32.67           21944
           32.68           22524
           32.69           23120
            32.7           23392
           32.71           24188
           32.72           25172
           32.73           26140
           32.74           26760
           32.75           27736
           32.76           28436
           32.77           29496
           32.78           30704
           32.79           31372
            32.8           30540
           32.81           28740
           32.82           25932
           32.83           23080
           32.84           20812
           32.85           19020
           32.86           17508
           32.87           16420
           32.88           15568
           32.89           14872
            32.9           14564
           32.91           14356
           32.92           13924
           32.93           13744
           32.94           13692
           32.95           13768
           32.96           13748
           32.97           13868
           32.98           13748
           32.99           13788
              33           13648
           33.01           13568
           33.02           13340
           33.03           13128
           33.04           13024
           33.05           12916
           33.06           12932
           33.07           13156
           33.08           13792
           33.09           14484
            33.1           15276
           33.11           15992
           33.12           16072
           33.13           15492
           33.14           14464
           33.15           13624
           33.16           12888
           33.17           12544
           33.18           12264
           33.19           12176
            33.2           12076
           33.21           12044
           33.22           11968
           33.23           12044
           33.24           11940
           33.25           12012
           33.26           12176
           33.27           12208
           33.28           12148
           33.29           12212
            33.3           12364
           33.31           12576
           33.32           12760
           33.33           13232
           33.34           13556
           33.35           14120
           33.36           14864
           33.37           15784
           33.38           17116
           33.39           18344
            33.4           19132
           33.41           19840
           33.42           19596
           33.43           18864
           33.44           17992
           33.45           17188
           33.46           16644
           33.47           16348
           33.48           16288
           33.49           16400
            33.5           16224
           33.51           15980
           33.52           15312
           33.53           14916
           33.54           14336
           33.55           13900
           33.56           13656
           33.57           13596
           33.58           13372
           33.59           13340
            33.6           13224
           33.61           13344
           33.62           13648
           33.63           13912
           33.64           14072
           33.65           14516
           33.66           14836
           33.67           15540
           33.68           16396
           33.69           17556
            33.7           18856
           33.71           20132
           33.72           20716
           33.73           20620
           33.74           19716
           33.75           18452
           33.76           16944
           33.77           16152
           33.78           15896
           33.79           15948
            33.8           16552
           33.81           17496
           33.82           18728
           33.83           20572
           33.84           22060
           33.85           23392
           33.86           23696
           33.87           22756
           33.88           21592
           33.89           20364
            33.9           19152
           33.91           18308
           33.92           17304
           33.93           16464
           33.94           15544
           33.95           15200
           33.96           14668
           33.97           14384
           33.98           14328
           33.99           14212
              34           14172
           34.01           14260
           34.02           14500
           34.03           14812
           34.04           15304
           34.05           15904
           34.06           16628
           34.07           17612
           34.08           18628
           34.09           19472
            34.1           20080
           34.11           20232
           34.12           19740
           34.13           19768
           34.14           19828
           34.15           20568
           34.16           21900
           34.17           23788
           34.18           25024
           34.19           25984
            34.2           25284
           34.21           23736
           34.22           21684
           34.23           19704
           34.24           17692
           34.25           16616
           34.26           15744
           34.27           15396
           34.28           15216
           34.29           15188
            34.3           15204
           34.31           15732
           34.32           15616
           34.33           15576
           34.34           15252
           34.35           14820
           34.36           14476
           34.37           14244
           34.38           14024
           34.39           14184
            34.4           14300
           34.41           14688
           34.42           15016
           34.43           15580
           34.44           16288
           34.45           17324
           34.46           18804
           34.47           20272
           34.48           22216
           34.49           24328
            34.5           26000
           34.51           27064
           34.52           27052
           34.53           25680
           34.54           23900
           34.55           22104
           34.56           20572
           34.57           19192
           34.58           18228
           34.59           17444
            34.6           16648
           34.61           16456
           34.62           16180
           34.63           16084
           34.64           16328
           34.65           16556
           34.66           17080
           34.67           17752
           34.68           18192
           34.69           18472
            34.7           18284
           34.71           17604
           34.72           16620
           34.73           15632
           34.74           14844
           34.75           14240
           34.76           13760
           34.77           13296
           34.78           13000
           34.79           12820
            34.8           12548
           34.81           12404
           34.82           12372
           34.83           12208
           34.84           12156
           34.85           12132
           34.86           12024
           34.87           11964
           34.88           12008
           34.89           11956
            34.9           11756
           34.91           11912
           34.92           11852
           34.93           11820
           34.94           12044
           34.95           12040
           34.96           12176
           34.97           12280
           34.98           12388
           34.99           12748
              35           13116
           35.01           13404
           35.02           13812
           35.03           14492
           35.04           15304
           35.05           16376
           35.06           17740
           35.07           19100
           35.08           20112
           35.09           20992
            35.1           20884
           35.11           20748
           35.12           20472
           35.13           19888
           35.14           19500
           35.15           19712
           35.16           20040
           35.17           20748
           35.18           21472
           35.19           21808
            35.2           21192
           35.21           19984
           35.22           18312
           35.23           16960
           35.24           15952
           35.25           14864
           35.26           14012
           35.27           13600
           35.28           13116
           35.29           12864
            35.3           12764
           35.31           12500
           35.32           12488
           35.33           12372
           35.34           12412
           35.35           12560
           35.36           12508
           35.37           12628
           35.38           12664
           35.39           12724
            35.4           12744
           35.41           12944
           35.42           13252
           35.43           13460
           35.44           13808
           35.45           14464
           35.46           15128
           35.47           16180
           35.48           16788
           35.49           17080
            35.5           16976
           35.51           16364
           35.52           15452
           35.53           14500
           35.54           13940
           35.55           13376
           35.56           13064
           35.57           12972
           35.58           12916
           35.59           12968
            35.6           13392
           35.61           13480
           35.62           13476
           35.63           13484
           35.64           13460
           35.65           13420
           35.66           13608
           35.67           13712
           35.68           14052
           35.69           14424
            35.7           14872
           35.71           15008
           35.72           15076
           35.73           14944
           35.74           14416
           35.75           14044
           35.76           13484
           35.77           13116
           35.78           12720
           35.79           12520
            35.8           12228
           35.81           12148
           35.82           12044
           35.83           11872
           35.84           11852
           35.85           11884
           35.86           11688
           35.87           11812
           35.88           11916
           35.89           12028
            35.9           12244
           35.91           12332
           35.92           12440
           35.93           12556
           35.94           12692
           35.95           12692
           35.96           12792
           35.97           12756
           35.98           12772
           35.99           13092
              36           13324
           36.01           13756
           36.02           14308
           36.03           15064
           36.04           15688
           36.05           16332
           36.06           16668
           36.07           16552
           36.08           16060
           36.09           15476
            36.1           14656
           36.11           14004
           36.12           13476
           36.13           13104
           36.14           12864
           36.15           12640
           36.16           12424
           36.17           12424
           36.18           12428
           36.19           12660
            36.2           12908
           36.21           12964
           36.22           13132
           36.23           13080
           36.24           12836
           36.25           12700
           36.26           12440
           36.27           12312
           36.28           12056
           36.29           12176
            36.3           11980
           36.31           12144
           36.32           12260
           36.33           12396
           36.34           12592
           36.35           12960
           36.36           13044
           36.37           13568
           36.38           14060
           36.39           14808
            36.4           15216
           36.41           15780
           36.42           16056
           36.43           15884
           36.44           15544
           36.45           14996
           36.46           14364
           36.47           13792
           36.48           13384
           36.49           13052
            36.5           12928
           36.51           12716
           36.52           12480
           36.53           12320
           36.54           12220
           36.55           12144
           36.56           12220
           36.57           12208
           36.58           12172
           36.59           12244
            36.6           12228
           36.61           12376
           36.62           12568
           36.63           12800
           36.64           12932
           36.65           13244
           36.66           13664
           36.67           14076
           36.68           14812
           36.69           15744
            36.7           16472
           36.71           17932
           36.72           19604
           36.73           21692
           36.74           23856
           36.75           25812
           36.76           27116
           36.77           28160
           36.78           29248
           36.79           29832
            36.8           29956
           36.81           29376
           36.82           27680
           36.83           26124
           36.84           24288
           36.85           22484
           36.86           20948
           36.87           19552
           36.88           18392
           36.89           17632
            36.9           16820
           36.91           16128
           36.92           15500
           36.93           14952
           36.94           14456
           36.95           14220
           36.96           13936
           36.97           13952
           36.98           14200
           36.99           14504
              37           14840
           37.01           15592
           37.02           16620
           37.03           17832
           37.04           19568
           37.05           21164
           37.06           22044
           37.07           22268
           37.08           21360
           37.09           20148
            37.1           18764
           37.11           17476
           37.12           16420
           37.13           15732
           37.14           15184
           37.15           14844
           37.16           14624
           37.17           14536
           37.18           14128
           37.19           13996
            37.2           13616
           37.21           13452
           37.22           13220
           37.23           13192
           37.24           12824
           37.25           12944
           37.26           12892
           37.27           12948
           37.28           13336
           37.29           13384
            37.3           13796
           37.31           14224
           37.32           14736
           37.33           15188
           37.34           15620
           37.35           15524
           37.36           15088
           37.37           14696
           37.38           14064
           37.39           13452
            37.4           12888
           37.41           12576
           37.42           12220
           37.43           11904
           37.44           11740
           37.45           11488
           37.46           11416
           37.47           11328
           37.48           11152
           37.49           11152
            37.5           11032
           37.51           11020
           37.52           11104
           37.53           11032
           37.54           10936
           37.55           11036
           37.56           11056
           37.57           11048
           37.58           11192
           37.59           11136
            37.6           11112
           37.61           11284
           37.62           11460
           37.63           11584
           37.64           11492
           37.65           11572
           37.66           11636
           37.67           11732
           37.68           11904
           37.69           12168
            37.7           12488
           37.71           12740
           37.72           12900
           37.73           13356
           37.74           13388
           37.75           13288
           37.76           13244
           37.77           12804
           37.78           12572
           37.79           12388
            37.8           12564
           37.81           12724
           37.82           13484
           37.83           14408
           37.84           15380
           37.85           16164
           37.86           15980
           37.87           15500
           37.88           14632
           37.89           13860
            37.9           13168
           37.91           13112
           37.92           13260
           37.93           13624
           37.94           14144
           37.95           14744
           37.96           15472
           37.97           16756
           37.98           18004
           37.99           19320
              38           20168
           38.01           20480
           38.02           19852
           38.03           19144
           38.04           17772
           38.05           16972
           38.06           16352
           38.07           15940
           38.08           15580
           38.09           15224
            38.1           14896
           38.11           14664
           38.12           14824
           38.13           14924
           38.14           15208
           38.15           15704
           38.16           15824
           38.17           15776
           38.18           15344
           38.19           14892
            38.2           14356
           38.21           14072
           38.22           14004
           38.23           14184
           38.24           14500
           38.25           14804
           38.26           15064
           38.27           15360
           38.28           15576
           38.29           15432
            38.3           15136
           38.31           14584
           38.32           13912
           38.33           13564
           38.34           13224
           38.35           13428
           38.36           13668
           38.37           14264
           38.38           14904
           38.39           15476
            38.4           15568
           38.41           15236
           38.42           14684
           38.43           14156
           38.44           13616
           38.45           13324
           38.46           13024
           38.47           12984
           38.48           12920
           38.49           12724
            38.5           12912
           38.51           13164
           38.52           13412
           38.53           13988
           38.54           14648
           38.55           15020
           38.56           14920
           38.57           14676
           38.58           14284
           38.59           14016
            38.6           13864
           38.61           13644
           38.62           13516
           38.63           13460
           38.64           13364
           38.65           13512
           38.66           13720
           38.67           14012
           38.68           14484
           38.69           14828
            38.7           15148
           38.71           15172
           38.72           14860
           38.73           14508
           38.74           14112
           38.75           13984
           38.76           13912
           38.77           14048
           38.78           14360
           38.79           14732
            38.8           15068
           38.81           15376
           38.82           15468
           38.83           15376
           38.84           14964
           38.85           14648
           38.86           14260
           38.87           13960
           38.88           13808
           38.89           13792
            38.9           13960
           38.91           14104
           38.92           14468
           38.93           15192
           38.94           15584
           38.95           16420
           38.96           17100
           38.97           17420
           38.98           17292
           38.99           17052
              39           16472
           39.01           15988
           39.02           15696
           39.03           15408
           39.04           15512
           39.05           15776
           39.06           16104
           39.07           16388
           39.08           16604
           39.09           16456
            39.1           15792
           39.11           15408
           39.12           14828
           39.13           14504
           39.14           14244
           39.15           14128
           39.16           13760
           39.17           13528
           39.18           13244
           39.19           12868
            39.2           12744
           39.21           12496
           39.22           12324
           39.23           12228
           39.24           12140
           39.25           12104
           39.26           12236
           39.27           12188
           39.28           12136
           39.29           12384
            39.3           12468
           39.31           12568
           39.32           12816
           39.33           13056
           39.34           13192
           39.35           13300
           39.36           13416
           39.37           13456
           39.38           13520
           39.39           13428
            39.4           13480
           39.41           13664
           39.42           13816
           39.43           14132
           39.44           14588
           39.45           14976
           39.46           15572
           39.47           16484
           39.48           17376
           39.49           18632
            39.5           20056
           39.51           20912
           39.52           21568
           39.53           22108
           39.54           22060
           39.55           21812
           39.56           21376
           39.57           20804
           39.58           19976
           39.59           19256
            39.6           18328
           39.61           17436
           39.62           16572
           39.63           15624
           39.64           14704
           39.65           14096
           39.66           13464
           39.67           13124
           39.68           12944
           39.69           12512
            39.7           12312
           39.71           12160
           39.72           12116
           39.73           12064
           39.74           12140
           39.75           12036
           39.76           11848
           39.77           11860
           39.78           11728
           39.79           11692
            39.8           11656
           39.81           11604
           39.82           11452
           39.83           11448
           39.84           11332
           39.85           11412
           39.86           11336
           39.87           11476
           39.88           11400
           39.89           11512
            39.9           11568
           39.91           11788
           39.92           11840
           39.93           12060
           39.94           12464
           39.95           12892
           39.96           13420
           39.97           14104
           39.98           14576
           39.99           14952
              40           14836
           40.01           14572
           40.02           14340
           40.03           14260
           40.04           14376
           40.05           14560
           40.06           14920
           40.07           15356
           40.08           15432
           40.09           15644
            40.1           15764
           40.11           16008
           40.12           16004
           40.13           16092
           40.14           16028
           40.15           15988
           40.16           15780
           40.17           15404
           40.18           15152
           40.19           15036
            40.2           15052
           40.21           15040
           40.22           15228
           40.23           15316
           40.24           15716
           40.25           16124
           40.26           16768
           40.27           17332
           40.28           17772
           40.29           17748
            40.3           17132
           40.31           16552
           40.32           16020
           40.33           15824
           40.34           15832
           40.35           16012
           40.36           16096
           40.37           16548
           40.38           16716
           40.39           17068
            40.4           17204
           40.41           16896
           40.42           16384
           40.43           16004
           40.44           15568
           40.45           15372
           40.46           15336
           40.47           15524
           40.48           15668
           40.49           16008
            40.5           16256
           40.51           16416
           40.52           16620
           40.53           16684
           40.54           16692
           40.55           16664
           40.56           16396
           40.57           16212
           40.58           15744
           40.59           15172
            40.6           14636
           40.61           14412
           40.62           14284
           40.63           14268
           40.64           14308
           40.65           14260
           40.66           14172
           40.67           13936
           40.68           13700
           40.69           13376
            40.7           13184
           40.71           13128
           40.72           13088
           40.73           13156
           40.74           13344
           40.75           13704
           40.76           14228
           40.77           14672
           40.78           15160
           40.79           15732
            40.8           15708
           40.81           15488
           40.82           14972
           40.83           14424
           40.84           13720
           40.85           13220
           40.86           12756
           40.87           12504
           40.88           12248
           40.89           11920
            40.9           11676
           40.91           11792
           40.92           11584
           40.93           11600
           40.94           11704
           40.95           11652
           40.96           11548
           40.97           11596
           40.98           11676
           40.99           11804
              41           11984
           41.01           12092
           41.02           12276
           41.03           12660
           41.04           12976
           41.05           13476
           41.06           13776
           41.07           13932
           41.08           14000
           41.09           13936
            41.1           13952
           41.11           13868
           41.12           13948
           41.13           13988
           41.14           14080
           41.15           14272
           41.16           14076
           41.17           13832
           41.18           13452
           41.19           13156
            41.2           12680
           41.21           12484
           41.22           12276
           41.23           12056
           41.24           11964
           41.25           12040
           41.26           11824
           41.27           11808
           41.28           11700
           41.29           11736
            41.3           11600
           41.31           11644
           41.32           11648
           41.33           11736
           41.34           11656
           41.35           11756
           41.36           12032
           41.37           12060
           41.38           12200
           41.39           12408
            41.4           12660
           41.41           12868
           41.42           13012
           41.43           13012
           41.44           13116
           41.45           13176
           41.46           13392
           41.47           13576
           41.48           13976
           41.49           14284
            41.5           14632
           41.51           15224
           41.52           15868
           41.53           16740
           41.54           17756
           41.55           18472
           41.56           19056
           41.57           19248
           41.58           19204
           41.59           19012
            41.6           18612
           41.61           18460
           41.62           18072
           41.63           17896
           41.64           17520
           41.65           17060
           41.66           16748
           41.67           16036
           41.68           15432
           41.69           14780
            41.7           14232
           41.71           13720
           41.72           13328
           41.73           13040
           41.74           12672
           41.75           12376
           41.76           12216
           41.77           12036
           41.78           12064
           41.79           11924
            41.8           11840
           41.81           11856
           41.82           11820
           41.83           11860
           41.84           11724
           41.85           11816
           41.86           11864
           41.87           12000
           41.88           12112
           41.89           12156
            41.9           12372
           41.91           12404
           41.92           12444
           41.93           12560
           41.94           12324
           41.95           12136
           41.96           11980
           41.97           11804
           41.98           11636
           41.99           11568
              42           11412
           42.01           11404
           42.02           11344
           42.03           11436
           42.04           11236
           42.05           11372
           42.06           11192
           42.07           11432
           42.08           11472
           42.09           11388
            42.1           11336
           42.11           11488
           42.12           11504
           42.13           11824
           42.14           11980
           42.15           12288
           42.16           12372
           42.17           12456
           42.18           12436
           42.19           12404
            42.2           12300
           42.21           12044
           42.22           11872
           42.23           11840
           42.24           11688
           42.25           11684
           42.26           11796
           42.27           11784
           42.28           11708
           42.29           11760
            42.3           11848
           42.31           11908
           42.32           12120
           42.33           12236
           42.34           12300
           42.35           12536
           42.36           12812
           42.37           13016
           42.38           13424
           42.39           13892
            42.4           14108
           42.41           14348
           42.42           14468
           42.43           14440
           42.44           14456
           42.45           14444
           42.46           14200
           42.47           14168
           42.48           14316
           42.49           14636
            42.5           15200
           42.51           15660
           42.52           16152
           42.53           16724
           42.54           17132
           42.55           17408
           42.56           17644
           42.57           17588
           42.58           17336
           42.59           17124
            42.6           16604
           42.61           16200
           42.62           15860
           42.63           15704
           42.64           15592
           42.65           15620
           42.66           15880
           42.67           16080
           42.68           16236
           42.69           16368
            42.7           16368
           42.71           16596
           42.72           16768
           42.73           16908
           42.74           16932
           42.75           17032
           42.76           16948
           42.77           17244
           42.78           17356
           42.79           17796
            42.8           17988
           42.81           17988
           42.82           17452
           42.83           17020
           42.84           16184
           42.85           15624
           42.86           15120
           42.87           14876
           42.88           14520
           42.89           14536
            42.9           14492
           42.91           14440
           42.92           14452
           42.93           14512
           42.94           14212
           42.95           14296
           42.96           14052
           42.97           14216
           42.98           14396
           42.99           14616
              43           14628
           43.01           14544
           43.02           14740
           43.03           15136
           43.04           15444
           43.05           15876
           43.06           16004
           43.07           16172
           43.08           16128
           43.09           16048
            43.1           15880
           43.11           15464
           43.12           15232
           43.13           15108
           43.14           15008
           43.15           15108
           43.16           15056
           43.17           15008
           43.18           15040
           43.19           14964
            43.2           14828
           43.21           14860
           43.22           14924
           43.23           14752
           43.24           14384
           43.25           14104
           43.26           13524
           43.27           13356
           43.28           12956
           43.29           12768
            43.3           12560
           43.31           12512
           43.32           12356
           43.33           12328
           43.34           12364
           43.35           12448
           43.36           12420
           43.37           12452
           43.38           12508
           43.39           12508
            43.4           12488
           43.41           12444
           43.42           12364
           43.43           12284
           43.44           12572
           43.45           12560
           43.46           12696
           43.47           12804
           43.48           12708
           43.49           12704
            43.5           12396
           43.51           12068
           43.52           11872
           43.53           11608
           43.54           11484
           43.55           11540
           43.56           11600
           43.57           11632
           43.58           11832
           43.59           11944
            43.6           12132
           43.61           12412
           43.62           12648
           43.63           12764
           43.64           12964
           43.65           12916
           43.66           12632
           43.67           12420
           43.68           11952
           43.69           11904
            43.7           11748
           43.71           11512
           43.72           11400
           43.73           11408
           43.74           11276
           43.75           11304
           43.76           11424
           43.77           11488
           43.78           11392
           43.79           11584
            43.8           11584
           43.81           11712
           43.82           11868
           43.83           11860
           43.84           11980
           43.85           12056
           43.86           12284
           43.87           12428
           43.88           12540
           43.89           12788
            43.9           12628
           43.91           12736
           43.92           12492
           43.93           12492
           43.94           12472
           43.95           12336
           43.96           12232
           43.97           12288
           43.98           12092
           43.99           12212
              44           12232
           44.01           12244
           44.02           12168
           44.03           12552
           44.04           12620
           44.05           12824
           44.06           13096
           44.07           13216
           44.08           13132
           44.09           13168
            44.1           12884
           44.11           12756
           44.12           12740
           44.13           12476
           44.14           12108
           44.15           12092
           44.16           11932
           44.17           12020
           44.18           11960
           44.19           11888
            44.2           11832
           44.21           11716
           44.22           11712
           44.23           11600
           44.24           11600
           44.25           11564
           44.26           11396
           44.27           11340
           44.28           11248
           44.29           11264
            44.3           11268
           44.31           11264
           44.32           11280
           44.33           11344
           44.34           11384
           44.35           11388
           44.36           11716
           44.37           11704
           44.38           11752
           44.39           11668
            44.4           11788
           44.41           12028
           44.42           12256
           44.43           12568
           44.44           13196
           44.45           13768
           44.46           14504
           44.47           15132
           44.48           15620
           44.49           15700
            44.5           15440
           44.51           15152
           44.52           14884
           44.53           14656
           44.54           14400
           44.55           14272
           44.56           14084
           44.57           14220
           44.58           14324
           44.59           14428
            44.6           14884
           44.61           14980
           44.62           15120
           44.63           15284
           44.64           15240
           44.65           15356
           44.66           15312
           44.67           15200
           44.68           15192
           44.69           14888
            44.7           14788
           44.71           14600
           44.72           14764
           44.73           14684
           44.74           14652
           44.75           14552
           44.76           14312
           44.77           13848
           44.78           13380
           44.79           13016
            44.8           12720
           44.81           12596
           44.82           12400
           44.83           12540
           44.84           12648
           44.85           12760
           44.86           12960
           44.87           13308
           44.88           13668
           44.89           14344
            44.9           15108
           44.91           15928
           44.92           16672
           44.93           17440
           44.94           18224
           44.95           18520
           44.96           18904
           44.97           18956
           44.98           18572
           44.99           18304
              45           17880
           45.01           17548
           45.02           17120
           45.03           16488
           45.04           15920
           45.05           15236
           45.06           14612
           45.07           14120
           45.08           13808
           45.09           13424
            45.1           12988
           45.11           12976
           45.12           12784
           45.13           12800
           45.14           12828
           45.15           12908
           45.16           13064
           45.17           13312
           45.18           13644
           45.19           14288
            45.2           14928
           45.21           15160
           45.22           15408
           45.23           15300
           45.24           15004
           45.25           14464
           45.26           14020
           45.27           13716
           45.28           13252
           45.29           13132
            45.3           12972
           45.31           12812
           45.32           12880
           45.33           12836
           45.34           12712
           45.35           12720
           45.36           12800
           45.37           12952
           45.38           13040
           45.39           12980
            45.4           12868
           45.41           12704
           45.42           12424
           45.43           12452
           45.44           12408
           45.45           12232
           45.46           12244
           45.47           12340
           45.48           12400
           45.49           12448
            45.5           12624
           45.51           12720
           45.52           12824
           45.53           12916
           45.54           13008
           45.55           12940
           45.56           12796
           45.57           12504
           45.58           11976
           45.59           11740
            45.6           11644
           45.61           11276
           45.62           11328
           45.63           11128
           45.64           10996
           45.65           10984
           45.66           10968
           45.67           10976
           45.68           10976
           45.69           10956
            45.7           10936
           45.71           10872
           45.72           10796
           45.73           10864
           45.74           10660
           45.75           10676
           45.76           10584
           45.77           10628
           45.78           10608
           45.79           10676
            45.8           10728
           45.81           10768
           45.82           10772
           45.83           10744
           45.84           10880
           45.85           11000
           45.86           11280
           45.87           11364
           45.88           11428
           45.89           11532
            45.9           11584
           45.91           11644
           45.92           11704
           45.93           11720
           45.94           11844
           45.95           12008
           45.96           12256
           45.97           12624
           45.98           13004
           45.99           13536
              46           13832
           46.01           14236
           46.02           14416
           46.03           14464
           46.04           14256
           46.05           13980
           46.06           13476
           46.07           13128
           46.08           12944
           46.09           12848
            46.1           12788
           46.11           12896
           46.12           12836
           46.13           13104
           46.14           13208
           46.15           13300
           46.16           13552
           46.17           13516
           46.18           13348
           46.19           13448
            46.2           13540
           46.21           13620
           46.22           14008
           46.23           14212
           46.24           14468
           46.25           14680
           46.26           14748
           46.27           14600
           46.28           14496
           46.29           14212
            46.3           13836
           46.31           13628
           46.32           13520
           46.33           13552
           46.34           13656
           46.35           13584
           46.36           13288
           46.37           13020
           46.38           12792
           46.39           12452
            46.4           12120
           46.41           11812
           46.42           11716
           46.43           11536
           46.44           11428
           46.45           11448
           46.46           11540
           46.47           11552
           46.48           11428
           46.49           11484
            46.5           11500
           46.51           11548
           46.52           11532
           46.53           11700
           46.54           11592
           46.55           11780
           46.56           11984
           46.57           12356
           46.58           12776
           46.59           13180
            46.6           13496
           46.61           14076
           46.62           14248
           46.63           14400
           46.64           14120
           46.65           14012
           46.66           13568
           46.67           13564
           46.68           13400
           46.69           13528
            46.7           13636
           46.71           13728
           46.72           13836
           46.73           13796
           46.74           13852
           46.75           13848
           46.76           14032
           46.77           14080
           46.78           14080
           46.79           14328
            46.8           14476
           46.81           14848
           46.82           15216
           46.83           15496
           46.84           15920
           46.85           16364
           46.86           16424
           46.87           16664
           46.88           16688
           46.89           16360
            46.9           16072
           46.91           15880
           46.92           15728
           46.93           15616
           46.94           15628
           46.95           15652
           46.96           15436
           46.97           15376
           46.98           15152
           46.99           15156
              47           15108
           47.01           14896
           47.02           14640
           47.03           14348
           47.04           14020
           47.05           13676
           47.06           13324
           47.07           12940
           47.08           12632
           47.09           12360
            47.1           12220
           47.11           12068
           47.12           12124
           47.13           12072
           47.14           11904
           47.15           11920
           47.16           12012
           47.17           12088
           47.18           12280
           47.19           12288
            47.2           12428
           47.21           12756
           47.22           12908
           47.23           13260
           47.24           13484
           47.25           13704
           47.26           13704
           47.27           13904
           47.28           14056
           47.29           14380
            47.3           14716
           47.31           14924
           47.32           15068
           47.33           15160
           47.34           14976
           47.35           14948
           47.36           14760
           47.37           14544
           47.38           14196
           47.39           13972
            47.4           13600
           47.41           13244
           47.42           12844
           47.43           12572
           47.44           12108
           47.45           11808
           47.46           11532
           47.47           11368
           47.48           11220
           47.49           11024
            47.5           10888
           47.51           10784
           47.52           10744
           47.53           10672
           47.54           10652
           47.55           10648
           47.56           10512
           47.57           10652
           47.58           10628
           47.59           10592
            47.6           10596
           47.61           10708
           47.62           10640
           47.63           10784
           47.64           10796
           47.65           10972
           47.66           11148
           47.67           11420
           47.68           11364
           47.69           11536
            47.7           11500
           47.71           11516
           47.72           11456
           47.73           11348
           47.74           11164
           47.75           11112
           47.76           10964
           47.77           10856
           47.78           10908
           47.79           10872
            47.8           10832
           47.81           11084
           47.82           11036
           47.83           11172
           47.84           11296
           47.85           11412
           47.86           11432
           47.87           11444
           47.88           11540
           47.89           11580
            47.9           11548
           47.91           11672
           47.92           11572
           47.93           11560
           47.94           11600
           47.95           11468
           47.96           11616
           47.97           11656
           47.98           11580
           47.99           11724
              48           11928
           48.01           12168
           48.02           12684
           48.03           13096
           48.04           13416
           48.05           13744
           48.06           13840
           48.07           13920
           48.08           13816
           48.09           13468
            48.1           13252
           48.11           12900
           48.12           12456
           48.13           12172
           48.14           11944
           48.15           11920
           48.16           11720
           48.17           11764
           48.18           11664
           48.19           11852
            48.2           11888
           48.21           11936
           48.22           11824
           48.23           11756
           48.24           11512
           48.25           11484
           48.26           11332
           48.27           11128
           48.28           10788
           48.29           10804
            48.3           10740
           48.31           10700
           48.32           10672
           48.33           10724
           48.34           10580
           48.35           10732
           48.36           10788
           48.37           10740
           48.38           10832
           48.39           10764
            48.4           10664
           48.41           10632
           48.42           10512
           48.43           10632
           48.44           10728
           48.45           10956
           48.46           11248
           48.47           11428
           48.48           11696
           48.49           12088
            48.5           12120
           48.51           12116
           48.52           11700
           48.53           11472
           48.54           11204
           48.55           11216
           48.56           11080
           48.57           11060
           48.58           11032
           48.59           11444
            48.6           11592
           48.61           11996
           48.62           12452
           48.63           12708
           48.64           12872
           48.65           13048
           48.66           13076
           48.67           12972
           48.68           12792
           48.69           12480
            48.7           12180
           48.71           11884
           48.72           11600
           48.73           11420
           48.74           11368
           48.75           11152
           48.76           10940
           48.77           10964
           48.78           10980
           48.79           10992
            48.8           11208
           48.81           11256
           48.82           11308
           48.83           11636
           48.84           11896
           48.85           12328
           48.86           12776
           48.87           13288
           48.88           13456
           48.89           13376
            48.9           13268
           48.91           13212
           48.92           13040
           48.93           12828
           48.94           12804
           48.95           12756
           48.96           12532
           48.97           12524
           48.98           12440
           48.99           12312
              49           12068
           49.01           12296
           49.02           12324
           49.03           12460
           49.04           12584
           49.05           12724
           49.06           12780
           49.07           12980
           49.08           13092
           49.09           13080
            49.1           13256
           49.11           13224
           49.12           13144
           49.13           13064
           49.14           12556
           49.15           12376
           49.16           12088
           49.17           11772
           49.18           11456
           49.19           11244
            49.2           10940
           49.21           10728
           49.22           10692
           49.23           10548
           49.24           10392
           49.25           10412
           49.26           10236
           49.27           10304
           49.28           10240
           49.29           10156
            49.3           10056
           49.31           10124
           49.32           10084
           49.33           10136
           49.34           10112
           49.35           10100
           49.36            9964
           49.37           10040
           49.38            9984
           49.39           10028
            49.4           10056
           49.41           10048
           49.42           10032
           49.43           10048
           49.44           10060
           49.45           10032
           49.46           10096
           49.47           10128
           49.48            9872
           49.49           10036
            49.5            9940
           49.51           10084
           49.52           10164
           49.53           10216
           49.54           10140
           49.55           10256
           49.56           10264
           49.57           10360
           49.58           10596
           49.59           10876
            49.6           11004
           49.61           11380
           49.62           11588
           49.63           11752
           49.64           11848
           49.65           11892
           49.66           11796
           49.67           11840
           49.68           11728
           49.69           11800
            49.7           11716
           49.71           11624
           49.72           11444
           49.73           11352
           49.74           11228
           49.75           11196
           49.76           11144
           49.77           11260
           49.78           11284
           49.79           11388
            49.8           11476
           49.81           11768
           49.82           11804
           49.83           11944
           49.84           11848
           49.85           11920
           49.86           11712
           49.87           11764
           49.88           11572
           49.89           11660
            49.9           11648
           49.91           11844
           49.92           12008
           49.93           12252
           49.94           12460
           49.95           12692
           49.96           12860
           49.97           12844
           49.98           12780
           49.99           12824
              50           12788
           50.01           12552
           50.02           12400
           50.03           12540
           50.04           12480
           50.05           12680
           50.06           12948
           50.07           13040
           50.08           13088
           50.09           13160
            50.1           13192
           50.11           13224
           50.12           13156
           50.13           13184
           50.14           13064
           50.15           13172
           50.16           13220
           50.17           13412
           50.18           13636
           50.19           13788
            50.2           13784
           50.21           13844
           50.22           13852
           50.23           13824
           50.24           14000
           50.25           14036
           50.26           14008
           50.27           14084
           50.28           14008
           50.29           13796
            50.3           13692
           50.31           13484
           50.32           13256
           50.33           13068
           50.34           12832
           50.35           12828
           50.36           12832
           50.37           12588
           50.38           12356
           50.39           12316
            50.4           12364
           50.41           12340
           50.42           12296
           50.43           12256
           50.44           12144
           50.45           11992
           50.46           11740
           50.47           11588
           50.48           11624
           50.49           11548
            50.5           11324
           50.51           11360
           50.52           11260
           50.53           11156
           50.54           11112
           50.55           11000
           50.56           10736
           50.57           10744
           50.58           10664
           50.59           10640
            50.6           10612
           50.61           10540
           50.62           10440
           50.63           10512
           50.64           10376
           50.65           10436
           50.66           10508
           50.67           10508
           50.68           10544
           50.69           10580
            50.7           10588
           50.71           10612
           50.72           10680
           50.73           10812
           50.74           10756
           50.75           11000
           50.76           10956
           50.77           11112
           50.78           11176
           50.79           11352
            50.8           11576
           50.81           11604
           50.82           11800
           50.83           12040
           50.84           12424
           50.85           12660
           50.86           12764
           50.87           12936
           50.88           12956
           50.89           13040
            50.9           12984
           50.91           12880
           50.92           12708
           50.93           12604
           50.94           12348
           50.95           12180
           50.96           12020
           50.97           11660
           50.98           11400
           50.99           11108
              51           10812
           51.01           10692
           51.02           10512
           51.03           10428
           51.04           10204
           51.05           10220
           51.06           10284
           51.07           10260
           51.08           10368
           51.09           10488
            51.1           10360
           51.11           10388
           51.12           10484
           51.13           10444
           51.14           10712
           51.15           10668
           51.16           10728
           51.17           10816
           51.18           10876
           51.19           10992
            51.2           10992
           51.21           11156
           51.22           11380
           51.23           11512
           51.24           11936
           51.25           12120
           51.26           12060
           51.27           11960
           51.28           11720
           51.29           11580
            51.3           11300
           51.31           11328
           51.32           11472
           51.33           11372
           51.34           11164
           51.35           11212
           51.36           11076
           51.37           10896
           51.38           10740
           51.39           10720
            51.4           10648
           51.41           10692
           51.42           10640
           51.43           10752
           51.44           10968
           51.45           11264
           51.46           11484
           51.47           11868
           51.48           12144
           51.49           12548
            51.5           12808
           51.51           12848
           51.52           12584
           51.53           12432
           51.54           12328
           51.55           12244
           51.56           12372
           51.57           12288
           51.58           12116
           51.59           12148
            51.6           11996
           51.61           11892
           51.62           11736
           51.63           11768
           51.64           11796
           51.65           12088
           51.66           12120
           51.67           12456
           51.68           12512
           51.69           12316
            51.7           11960
           51.71           11892
           51.72           11456
           51.73           11368
           51.74           11220
           51.75           11312
           51.76           11256
           51.77           11408
           51.78           11508
           51.79           11608
            51.8           11908
           51.81           11936
           51.82           11984
           51.83           12108
           51.84           12192
           51.85           12288
           51.86           12464
           51.87           12664
           51.88           12792
           51.89           13044
            51.9           13524
           51.91           13688
           51.92           13840
           51.93           13784
           51.94           13368
           51.95           13060
           51.96           12728
           51.97           12328
           51.98           12100
           51.99           11884
              52           11436
           52.01           11296
           52.02           11136
           52.03           10916
           52.04           11032
           52.05           10880
           52.06           10868
           52.07           10836
           52.08           10916
           52.09           10944
            52.1           11200
           52.11           11284
           52.12           11360
           52.13           11556
           52.14           11620
           52.15           11708
           52.16           11792
           52.17           11872
           52.18           11724
           52.19           11824
            52.2           11888
           52.21           11844
           52.22           11792
           52.23           11636
           52.24           11320
           52.25           11080
           52.26           10884
           52.27           10652
           52.28           10612
           52.29           10432
            52.3           10240
           52.31           10180
           52.32           10152
           52.33           10196
           52.34           10188
           52.35           10152
           52.36           10184
           52.37           10284
           52.38           10260
           52.39           10476
            52.4           10624
           52.41           10576
           52.42           10584
           52.43           10540
           52.44           10412
           52.45           10344
           52.46           10360
           52.47           10368
           52.48           10468
           52.49           10488
            52.5           10500
           52.51           10536
           52.52           10764
           52.53           10904
           52.54           11164
           52.55           11336
           52.56           11384
           52.57           11640
           52.58           11732
           52.59           11808
            52.6           11820
           52.61           11856
           52.62           11936
           52.63           12060
           52.64           12080
           52.65           11888
           52.66           11692
           52.67           11332
           52.68           11012
           52.69           10712
            52.7           10504
           52.71           10396
           52.72           10176
           52.73           10064
           52.74           10056
           52.75           10008
           52.76           10036
           52.77           10128
           52.78           10076
           52.79           10016
            52.8            9996
           52.81           10020
           52.82           10164
           52.83           10160
           52.84           10144
           52.85           10248
           52.86           10368
           52.87           10320
           52.88           10456
           52.89           10408
            52.9           10488
           52.91           10584
           52.92           10624
           52.93           10956
           52.94           11176
           52.95           11308
           52.96           11244
           52.97           11044
           52.98           10700
           52.99           10484
              53           10228
           53.01           10112
           53.02            9924
           53.03            9852
           53.04            9884
           53.05            9844
           53.06            9988
           53.07           10000
           53.08            9968
           53.09            9964
            53.1           10056
           53.11           10224
           53.12           10340
           53.13           10560
           53.14           10700
           53.15           11160
           53.16           11516
           53.17           11928
           53.18           12328
           53.19           12644
            53.2           12576
           53.21           12436
           53.22           12248
           53.23           12000
           53.24           11776
           53.25           11556
           53.26           11276
           53.27           11196
           53.28           11076
           53.29           11056
            53.3           11008
           53.31           10980
           53.32           10856
           53.33           10740
           53.34           10628
           53.35           10620
           53.36           10744
           53.37           10904
           53.38           10960
           53.39           11092
            53.4           11160
           53.41           11264
           53.42           11336
           53.43           11264
           53.44           10944
           53.45           10888
           53.46           10628
           53.47           10612
           53.48           10484
           53.49           10316
            53.5           10276
           53.51           10316
           53.52           10352
           53.53           10472
           53.54           10604
           53.55           10548
           53.56           10476
           53.57           10528
           53.58           10756
           53.59           10940
            53.6           11136
           53.61           11316
           53.62           11376
           53.63           11588
           53.64           11688
           53.65           11720
           53.66           11752
           53.67           11680
           53.68           11444
           53.69           11452
            53.7           11244
           53.71           11172
           53.72           11196
           53.73           11332
           53.74           11328
           53.75           11528
           53.76           11568
           53.77           11908
           53.78           12312
           53.79           12652
            53.8           12944
           53.81           13440
           53.82           13624
           53.83           13916
           53.84           14080
           53.85           14160
           53.86           14044
           53.87           14136
           53.88           14196
           53.89           14228
            53.9           14064
           53.91           14044
           53.92           13600
           53.93           13344
           53.94           13080
           53.95           12836
           53.96           12540
           53.97           12212
           53.98           11988
           53.99           11744
              54           11508
           54.01           11260
           54.02           11248
           54.03           11060
           54.04           10872
           54.05           10788
           54.06           10724
           54.07           10676
           54.08           10720
           54.09           10524
            54.1           10552
           54.11           10412
           54.12           10460
           54.13           10440
           54.14           10496
           54.15           10512
           54.16           10520
           54.17           10572
           54.18           10416
           54.19           10388
            54.2           10352
           54.21           10276
           54.22           10112
           54.23            9940
           54.24            9868
           54.25            9828
           54.26            9648
           54.27            9644
           54.28            9468
           54.29            9432
            54.3            9420
           54.31            9352
           54.32            9480
           54.33            9364
           54.34            9284
           54.35            9264
           54.36            9308
           54.37            9268
           54.38            9308
           54.39            9392
            54.4            9268
           54.41            9376
           54.42            9392
           54.43            9436
           54.44            9456
           54.45            9452
           54.46            9384
           54.47            9436
           54.48            9304
           54.49            9400
            54.5            9600
           54.51            9584
           54.52            9696
           54.53            9796
           54.54            9836
           54.55            9848
           54.56           10072
           54.57           10132
           54.58           10184
           54.59           10376
            54.6           10384
           54.61           10492
           54.62           10552
           54.63           10492
           54.64           10488
           54.65           10452
           54.66           10416
           54.67           10540
           54.68           10644
           54.69           10660
            54.7           10624
           54.71           10708
           54.72           10772
           54.73           10828
           54.74           10900
           54.75           11024
           54.76           10892
           54.77           11004
           54.78           11072
           54.79           11008
            54.8           11208
           54.81           11228
           54.82           11228
           54.83           11512
           54.84           11696
           54.85           11832
           54.86           11972
           54.87           11916
           54.88           12012
           54.89           12012
            54.9           11924
           54.91           11872
           54.92           11852
           54.93           11784
           54.94           11744
           54.95           11776
           54.96           11764
           54.97           11852
           54.98           12144
           54.99           12340
              55           12764
           55.01           13028
           55.02           13376
           55.03           13696
           55.04           13792
           55.05           13976
           55.06           13812
           55.07           13644
           55.08           13280
           55.09           12860
            55.1           12612
           55.11           12280
           55.12           11972
           55.13           11888
           55.14           11728
           55.15           11696
           55.16           11708
           55.17           11732
           55.18           11700
           55.19           11796
            55.2           11856
           55.21           12068
           55.22           12416
           55.23           12568
           55.24           12724
           55.25           12888
           55.26           12952
           55.27           12860
           55.28           12604
           55.29           12248
            55.3           11836
           55.31           11552
           55.32           11348
           55.33           11160
           55.34           11140
           55.35           11044
           55.36           10844
           55.37           10924
           55.38           10912
           55.39           10964
            55.4           11296
           55.41           11536
           55.42           11572
           55.43           11860
           55.44           11836
           55.45           12020
           55.46           11992
           55.47           11924
           55.48           11648
           55.49           11392
            55.5           11188
           55.51           10960
           55.52           10928
           55.53           10900
           55.54           10524
           55.55           10584
           55.56           10464
           55.57           10440
           55.58           10408
           55.59           10328
            55.6           10368
           55.61           10548
           55.62           10684
           55.63           10768
           55.64           11008
           55.65           10976
           55.66           11024
           55.67           11200
           55.68           11268
           55.69           11236
            55.7           11304
           55.71           11312
           55.72           11252
           55.73           11188
           55.74           11120
           55.75           10952
           55.76           10972
           55.77           10880
           55.78           10800
           55.79           10864
            55.8           10772
           55.81           10756
           55.82           10848
           55.83           10828
           55.84           10724
           55.85           10764
           55.86           10724
           55.87           10740
           55.88           10956
           55.89           11088
            55.9           11128
           55.91           11232
           55.92           11328
           55.93           11388
           55.94           11460
           55.95           11312
           55.96           11148
           55.97           10796
           55.98           10572
           55.99           10408
              56           10136
           56.01            9956
           56.02            9776
           56.03            9724
           56.04            9560
           56.05            9544
           56.06            9488
           56.07            9416
           56.08            9344
           56.09            9336
            56.1            9220
           56.11            9244
           56.12            9256
           56.13            9168
           56.14            9180
           56.15            9180
           56.16            9144
           56.17            9200
           56.18            9256
           56.19            9372
            56.2            9288
           56.21            9272
           56.22            9248
           56.23            9260
           56.24            9336
           56.25            9460
           56.26            9508
           56.27            9580
           56.28            9720
           56.29            9888
            56.3           10124
           56.31           10176
           56.32           10360
           56.33           10508
           56.34           10564
           56.35           10772
           56.36           10844
           56.37           10740
           56.38           10656
           56.39           10580
            56.4           10484
           56.41           10436
           56.42           10484
           56.43           10624
           56.44           10596
           56.45           10712
           56.46           10688
           56.47           10784
           56.48           10968
           56.49           11112
            56.5           11000
           56.51           11276
           56.52           11292
           56.53           11460
           56.54           11392
           56.55           11344
           56.56           11240
           56.57           11312
           56.58           11132
           56.59           11024
            56.6           11036
           56.61           11116
           56.62           11008
           56.63           11208
           56.64           11284
           56.65           11444
           56.66           11580
           56.67           11520
           56.68           11540
           56.69           11444
            56.7           11396
           56.71           11184
           56.72           11200
           56.73           11024
           56.74           10804
           56.75           10700
           56.76           10616
           56.77           10464
           56.78           10456
           56.79           10360
            56.8           10364
           56.81           10328
           56.82           10332
           56.83           10292
           56.84           10460
           56.85           10508
           56.86           10680
           56.87           10832
           56.88           10900
           56.89           10904
            56.9           11104
           56.91           11068
           56.92           10996
           56.93           11068
           56.94           10996
           56.95           11064
           56.96           11104
           56.97           11112
           56.98           11012
           56.99           10976
              57           10936
           57.01           10964
           57.02           10988
           57.03           11040
           57.04           11036
           57.05           11292
           57.06           11480
           57.07           11568
           57.08           11828
           57.09           11816
            57.1           11708
           57.11           11664
           57.12           11508
           57.13           11348
           57.14           11228
           57.15           11028
           57.16           11000
           57.17           10976
           57.18           10836
           57.19           10916
            57.2           10852
           57.21           10944
           57.22           10824
           57.23           10824
           57.24           10712
           57.25           10656
           57.26           10744
           57.27           10776
           57.28           10724
           57.29           10576
            57.3           10628
           57.31           10560
           57.32           10372
           57.33           10428
           57.34           10244
           57.35           10296
           57.36           10272
           57.37           10196
           57.38           10180
           57.39           10256
            57.4           10192
           57.41           10200
           57.42           10272
           57.43           10380
           57.44           10560
           57.45           10748
           57.46           10748
           57.47           10960
           57.48           11040
           57.49           11028
            57.5           11136
           57.51           11012
           57.52           10904
           57.53           10660
           57.54           10520
           57.55           10296
           57.56           10140
           57.57           10100
           57.58            9888
           57.59            9740
            57.6            9768
           57.61            9664
           57.62            9576
           57.63            9512
           57.64            9460
           57.65            9388
           57.66            9376
           57.67            9492
           57.68            9472
           57.69            9588
            57.7            9516
           57.71            9588
           57.72            9580
           57.73            9724
           57.74            9744
           57.75            9892
           57.76            9964
           57.77           10184
           57.78           10128
           57.79           10344
            57.8           10412
           57.81           10416
           57.82           10416
           57.83           10460
           57.84           10448
           57.85           10308
           57.86           10248
           57.87           10008
           57.88            9796
           57.89            9756
            57.9            9628
           57.91            9472
           57.92            9564
           57.93            9340
           57.94            9392
           57.95            9316
           57.96            9312
           57.97            9384
           57.98            9512
           57.99            9556
              58            9504
           58.01            9620
           58.02            9604
           58.03            9792
           58.04            9900
           58.05           10200
           58.06           10068
           58.07           10228
           58.08           10200
           58.09           10152
            58.1           10204
           58.11           10088
           58.12            9968
           58.13           10132
           58.14           10096
           58.15           10140
           58.16           10200
           58.17           10272
           58.18           10020
           58.19           10072
            58.2           10004
           58.21           10048
           58.22           10156
           58.23           10220
           58.24           10200
           58.25           10204
           58.26           10108
           58.27           10096
           58.28           10156
           58.29           10172
            58.3           10056
           58.31           10104
           58.32           10132
           58.33           10176
           58.34           10348
           58.35           10564
           58.36           10488
           58.37           10652
           58.38           10660
           58.39           10768
            58.4           10964
           58.41           11104
           58.42           11196
           58.43           11520
           58.44           11644
           58.45           11908
           58.46           12168
           58.47           12184
           58.48           12188
           58.49           12168
            58.5           12068
           58.51           11908
           58.52           11880
           58.53           11644
           58.54           11368
           58.55           11352
           58.56           11160
           58.57           11096
           58.58           11092
           58.59           11212
            58.6           11152
           58.61           11192
           58.62           11284
           58.63           11396
           58.64           11504
           58.65           11548
           58.66           11552
           58.67           11600
           58.68           11632
           58.69           11540
            58.7           11600
           58.71           11376
           58.72           11208
           58.73           11112
           58.74           10972
           58.75           10816
           58.76           10772
           58.77           10604
           58.78           10448
           58.79           10464
            58.8           10340
           58.81           10280
           58.82           10360
           58.83           10464
           58.84           10568
           58.85           10724
           58.86           10728
           58.87           10860
           58.88           10940
           58.89           10820
            58.9           10624
           58.91           10484
           58.92           10412
           58.93           10204
           58.94           10160
           58.95           10144
           58.96           10044
           58.97           10052
           58.98            9928
           58.99            9940
              59            9896
           59.01           10016
           59.02            9800
           59.03            9904
           59.04            9820
           59.05            9840
           59.06            9940
           59.07            9844
           59.08            9840
           59.09            9804
            59.1            9760
           59.11            9640
           59.12            9584
           59.13            9600
           59.14            9384
           59.15            9392
           59.16            9156
           59.17            9152
           59.18            9228
           59.19            9076
            59.2            9068
           59.21            8988
           59.22            8912
           59.23            8912
           59.24            8968
           59.25            8936
           59.26            8848
           59.27            8952
           59.28            8924
           59.29            8928
            59.3            8904
           59.31            8924
           59.32            8840
           59.33            8840
           59.34            8780
           59.35            8784
           59.36            8856
           59.37            8804
           59.38            8732
           59.39            8828
            59.4            8816
           59.41            8828
           59.42            8884
           59.43            8964
           59.44            8968
           59.45            9036
           59.46            9064
           59.47            9248
           59.48            9300
           59.49            9448
            59.5            9288
           59.51            9384
           59.52            9404
           59.53            9348
           59.54            9448
           59.55            9588
           59.56            9548
           59.57            9592
           59.58            9616
           59.59            9520
            59.6            9492
           59.61            9512
           59.62            9456
           59.63            9456
           59.64            9516
           59.65            9468
           59.66            9512
           59.67            9532
           59.68            9388
           59.69            9476
            59.7            9388
           59.71            9616
           59.72            9796
           59.73            9792
           59.74            9772
           59.75            9940
           59.76           10060
           59.77           10420
           59.78           10648
           59.79           10812
            59.8           10940
           59.81           11104
           59.82           11100
           59.83           11080
           59.84           11128
           59.85           10960
           59.86           10784
           59.87           10752
           59.88           10704
           59.89           10756
            59.9           10776
           59.91           10780
           59.92           10852
           59.93           10904
           59.94           11144
           59.95           11152
           59.96           11308
           59.97           11356
           59.98           11588
           59.99           11776
              60           11864
           60.01           12096
           60.02           12100
           60.03           12136
           60.04           12072
           60.05           11972
           60.06           11952
           60.07           11764
           60.08           11820
           60.09           11572
            60.1           11408
           60.11           11292
           60.12           11016
           60.13           10964
           60.14           10852
           60.15           10844
           60.16           10664
           60.17           10660
           60.18           10484
           60.19           10464
            60.2           10444
           60.21           10460
           60.22           10492
           60.23           10464
           60.24           10420
           60.25           10508
           60.26           10476
           60.27           10392
           60.28           10312
           60.29           10272
            60.3           10180
           60.31           10220
           60.32           10184
           60.33           10116
           60.34            9992
           60.35            9928
           60.36            9972
           60.37            9988
           60.38           10080
           60.39            9948
            60.4           10068
           60.41           10104
           60.42           10108
           60.43           10188
           60.44           10296
           60.45           10316
           60.46           10108
           60.47           10084
           60.48            9960
           60.49           10024
            60.5           10072
           60.51           10048
           60.52            9972
           60.53           10108
           60.54           10088
           60.55           10080
           60.56           10324
           60.57           10340
           60.58           10316
           60.59           10468
            60.6           10436
           60.61           10560
           60.62           10656
           60.63           10764
           60.64           10636
           60.65           10740
           60.66           10584
           60.67           10524
           60.68           10492
           60.69           10456
            60.7           10220
           60.71           10104
           60.72            9872
           60.73            9696
           60.74            9588
           60.75            9452
           60.76            9324
           60.77            9220
           60.78            9148
           60.79            9108
            60.8            9180
           60.81            9088
           60.82            9036
           60.83            9056
           60.84            9016
           60.85            9092
           60.86            9136
           60.87            9120
           60.88            9104
           60.89            9140
            60.9            9124
           60.91            9104
           60.92            9232
           60.93            9308
           60.94            9288
           60.95            9352
           60.96            9348
           60.97            9560
           60.98            9572
           60.99            9644
              61            9648
           61.01            9752
           61.02            9760
           61.03            9884
           61.04            9944
           61.05           10132
           61.06           10036
           61.07           10128
           61.08           10160
           61.09           10276
            61.1           10324
           61.11           10332
           61.12           10300
           61.13           10280
           61.14           10264
           61.15           10252
           61.16           10380
           61.17           10368
           61.18           10204
           61.19           10228
            61.2           10280
           61.21           10384
           61.22           10420
           61.23           10484
           61.24           10408
           61.25           10372
           61.26           10436
           61.27           10500
           61.28           10584
           61.29           10636
            61.3           10584
           61.31           10632
           61.32           10712
           61.33           10772
           61.34           10880
           61.35           10700
           61.36           10524
           61.37           10628
           61.38           10340
           61.39           10288
            61.4           10204
           61.41           10128
           61.42           10004
           61.43           10024
           61.44            9924
           61.45            9828
           61.46            9860
           61.47            9912
           61.48            9880
           61.49           10024
            61.5            9976
           61.51           10084
           61.52           10340
           61.53           10440
           61.54           10372
           61.55           10460
           61.56           10416
           61.57           10436
           61.58           10360
           61.59           10068
            61.6           10052
           61.61            9936
           61.62            9860
           61.63            9816
           61.64            9824
           61.65            9844
           61.66            9852
           61.67            9976
           61.68           10060
           61.69           10260
            61.7           10528
           61.71           10724
           61.72           10824
           61.73           10860
           61.74           10824
           61.75           10896
           61.76           10796
           61.77           10648
           61.78           10512
           61.79           10468
            61.8           10176
           61.81           10160
           61.82           10008
           61.83            9932
           61.84            9760
           61.85            9892
           61.86            9716
           61.87            9864
           61.88            9844
           61.89            9924
            61.9           10000
           61.91           10148
           61.92           10328
           61.93           10320
           61.94           10536
           61.95           10532
           61.96           10500
           61.97           10572
           61.98           10480
           61.99           10440
              62           10440
           62.01           10372
           62.02           10256
           62.03           10188
           62.04           10116
           62.05           10148
           62.06           10100
           62.07           10148
           62.08           10032
           62.09           10104
            62.1           10044
           62.11           10164
           62.12           10112
           62.13           10080
           62.14           10020
           62.15           10132
           62.16           10064
           62.17           10100
           62.18           10244
           62.19           10128
            62.2            9980
           62.21           10056
           62.22            9936
           62.23            9768
           62.24            9768
           62.25            9748
           62.26            9500
           62.27            9424
           62.28            9392
           62.29            9400
            62.3            9432
           62.31            9436
           62.32            9272
           62.33            9340
           62.34            9356
           62.35            9340
           62.36            9292
           62.37            9236
           62.38            9264
           62.39            9260
            62.4            9148
           62.41            9184
           62.42            9068
           62.43            9100
           62.44            8932
           62.45            8888
           62.46            8848
           62.47            8680
           62.48            8640
           62.49            8660
            62.5            8584
           62.51            8620
           62.52            8528
           62.53            8644
           62.54            8616
           62.55            8736
           62.56            8608
           62.57            8792
           62.58            8696
           62.59            8768
            62.6            8820
           62.61            8820
           62.62            8704
           62.63            8660
           62.64            8660
           62.65            8700
           62.66            8744
           62.67            8824
           62.68            8772
           62.69            8840
            62.7            8832
           62.71            8920
           62.72            9008
           62.73            9088
           62.74            9032
           62.75            9100
           62.76            9152
           62.77            9116
           62.78            9176
           62.79            9248
            62.8            9060
           62.81            8996
           62.82            8896
           62.83            8920
           62.84            8856
           62.85            8812
           62.86            8772
           62.87            8892
           62.88            8784
           62.89            8736
            62.9            8732
           62.91            8648
           62.92            8604
           62.93            8652
           62.94            8600
           62.95            8616
           62.96            8708
           62.97            8804
           62.98            8880
           62.99            8952
              63            8900
           63.01            9028
           63.02            9080
           63.03            9124
           63.04            9240
           63.05            9232
           63.06            9324
           63.07            9396
           63.08            9456
           63.09            9404
            63.1            9396
           63.11            9288
           63.12            9364
           63.13            9288
           63.14            9352
           63.15            9228
           63.16            9192
           63.17            9276
           63.18            9300
           63.19            9388
            63.2            9612
           63.21            9692
           63.22            9904
           63.23           10052
           63.24           10172
           63.25           10428
           63.26           10744
           63.27           10552
           63.28           10692
           63.29           10632
            63.3           10592
           63.31           10468
           63.32           10516
           63.33           10464
           63.34           10280
           63.35           10336
           63.36           10204
           63.37           10088
           63.38           10072
           63.39           10136
            63.4           10052
           63.41           10176
           63.42           10116
           63.43           10156
           63.44           10236
           63.45           10220
           63.46           10168
           63.47           10120
           63.48           10028
           63.49           10144
            63.5            9964
           63.51            9840
           63.52            9780
           63.53            9748
           63.54            9620
           63.55            9604
           63.56            9656
           63.57            9536
           63.58            9460
           63.59            9572
            63.6            9424
           63.61            9456
           63.62            9496
           63.63            9456
           63.64            9420
           63.65            9336
           63.66            9344
           63.67            9260
           63.68            9244
           63.69            9124
            63.7            8916
           63.71            8876
           63.72            8744
           63.73            8752
           63.74            8784
           63.75            8668
           63.76            8556
           63.77            8668
           63.78            8584
           63.79            8756
            63.8            8744
           63.81            8628
           63.82            8640
           63.83            8728
           63.84            8720
           63.85            8836
           63.86            8808
           63.87            8868
           63.88            8920
           63.89            9032
            63.9            8988
           63.91            9052
           63.92            9084
           63.93            8960
           63.94            8792
           63.95            8732
           63.96            8548
           63.97            8568
           63.98            8528
           63.99            8472
              64            8272
           64.01            8308
           64.02            8096
           64.03            8068
           64.04            8104
           64.05            8084
           64.06            8000
           64.07            7900
           64.08            7880
           64.09            7864
            64.1            7824
           64.11            7704
           64.12            7696
           64.13            7704
           64.14            7708
           64.15            7684
           64.16            7808
           64.17            7684
           64.18            7684
           64.19            7664
            64.2            7620
           64.21            7676
           64.22            7744
           64.23            7772
           64.24            7740
           64.25            7820
           64.26            7844
           64.27            7932
           64.28            8000
           64.29            7952
            64.3            7868
           64.31            7800
           64.32            7708
           64.33            7808
           64.34            7704
           64.35            7668
           64.36            7600
           64.37            7620
           64.38            7504
           64.39            7504
            64.4            7480
           64.41            7504
           64.42            7432
           64.43            7388
           64.44            7356
           64.45            7312
           64.46            7404
           64.47            7380
           64.48            7324
           64.49            7380
            64.5            7376
           64.51            7352
           64.52            7436
           64.53            7384
           64.54            7384
           64.55            7508
           64.56            7560
           64.57            7528
           64.58            7572
           64.59            7564
            64.6            7480
           64.61            7424
           64.62            7288
           64.63            7324
           64.64            7232
           64.65            7280
           64.66            7176
           64.67            7160
           64.68            7112
           64.69            7144
            64.7            7132
           64.71            7108
           64.72            7084
           64.73            7036
           64.74            6924
           64.75            6932
           64.76            6824
           64.77            6688
           64.78            6544
           64.79            6504
            64.8            6404
           64.81            6372
           64.82            6316
           64.83            6304
           64.84            6244
           64.85            6172
           64.86            6180
           64.87            6136
           64.88            6160
           64.89            6136
            64.9            6108
           64.91            6012
           64.92            6048
           64.93            6080
           64.94            6104
           64.95            6052
           64.96            5988
           64.97            6112
           64.98            5972
           64.99            6016
              65            6040
           65.01            6048
           65.02            5952
           65.03            5972
           65.04            5948
           65.05            5916
           65.06            5972
           65.07            5992
           65.08            5936
           65.09            5936
            65.1            5984
           65.11            6004
           65.12            6016
           65.13            5952
           65.14            5852
           65.15            5760
           65.16            5664
           65.17            5624
           65.18            5652
           65.19            5576
            65.2            5412
           65.21            5452
           65.22            5284
           65.23            5312
           65.24            5240
           65.25            5224
           65.26            5292
           65.27            5216
           65.28            5316
           65.29            5168
            65.3            5224
           65.31            5164
           65.32            5120
           65.33            5192
           65.34            5136
           65.35            5040
           65.36            5088
           65.37            5236
           65.38            5140
           65.39            5180
            65.4            5056
           65.41            5064
           65.42            5108
           65.43            5092
           65.44            5044
           65.45            5008
           65.46            4976
           65.47            4928
           65.48            4884
           65.49            4836
            65.5            4760
           65.51            4808
           65.52            4680
           65.53            4728
           65.54            4756
           65.55            4712
           65.56            4696
           65.57            4672
           65.58            4684
           65.59            4680
            65.6            4768
           65.61            4744
           65.62            4700
           65.63            4756
           65.64            4712
           65.65            4748
           65.66            4764
           65.67            4688
           65.68            4624
           65.69            4548
            65.7            4508
           65.71            4436
           65.72            4452
           65.73            4384
           65.74            4308
           65.75            4268
           65.76            4236
           65.77            4200
           65.78            4140
           65.79            4096
            65.8            4080
           65.81            4000
           65.82            3948
           65.83            3932
           65.84            3840
           65.85            3788
           65.86            3732
           65.87            3704
           65.88            3644
           65.89            3720
            65.9            3640
           65.91            3644
           65.92            3588
           65.93            3580
           65.94            3544
           65.95            3572
           65.96            3536
           65.97            3488
           65.98            3504
           65.99            3528
              66            3548
           66.01            3516
           66.02            3464
           66.03            3464
           66.04            3384
           66.05            3452
           66.06            3308
           66.07            3296
           66.08            3224
           66.09            3136
            66.1            3076
           66.11            3104
           66.12            3004
           66.13            2988
           66.14            2984
           66.15            2964
           66.16            2908
           66.17            2916
           66.18            2880
           66.19            2888
            66.2            2860
           66.21            2844
           66.22            2788
           66.23            2796
           66.24            2740
           66.25            2716
           66.26            2712
           66.27            2792
           66.28            2700
           66.29            2676
            66.3            2664
           66.31            2632
           66.32            2592
           66.33            2504
           66.34            2448
           66.35            2464
           66.36            2456
           66.37            2416
           66.38            2344
           66.39            2336
            66.4            2276
           66.41            2268
           66.42            2260
           66.43            2216
           66.44            2176
           66.45            2180
           66.46            2140
           66.47            2132
           66.48            2080
           66.49            2100
            66.5            2076
           66.51            2072
           66.52            1980
           66.53            2000
           66.54            1940
           66.55            1972
           66.56            1996
           66.57            1996
           66.58            1952
           66.59            1936
            66.6            1900
           66.61            1924
           66.62            1896
           66.63            1844
           66.64            1844
           66.65            1796
           66.66            1776
           66.67            1732
           66.68            1744
           66.69            1740
            66.7            1692
           66.71            1668
           66.72            1656
           66.73            1640
           66.74            1636
           66.75            1572
           66.76            1572
           66.77            1564
           66.78            1568
           66.79            1560
            66.8            1548
           66.81            1544
           66.82            1508
           66.83            1488
           66.84            1472
           66.85            1484
           66.86            1444
           66.87            1428
           66.88            1408
           66.89            1400
            66.9            1404
           66.91            1388
           66.92            1364
           66.93            1384
           66.94            1340
           66.95            1312
           66.96            1256
           66.97            1252
           66.98            1336
           66.99            1272
              67            1284
           67.01            1248
           67.02            1212
           67.03            1220
           67.04            1228
           67.05            1220
           67.06            1152
           67.07            1180
           67.08            1152
           67.09            1140
            67.1            1172
           67.11            1164
           67.12            1104
           67.13            1108
           67.14            1088
           67.15            1084
           67.16            1040
           67.17            1048
           67.18            1036
           67.19            1052
            67.2            1032
           67.21            1020
           67.22            1016
           67.23             984
           67.24             996
           67.25            1012
           67.26             988
           67.27            1028
           67.28             972
           67.29             964
            67.3             952
           67.31             956
           67.32             940
           67.33             944
           67.34             924
           67.35             900
           67.36             912
           67.37             912
           67.38             884
           67.39             868
            67.4             900
           67.41             884
           67.42             892
           67.43             872
           67.44             884
           67.45             860
           67.46             836
           67.47             824
           67.48             816
           67.49             840
            67.5             852
           67.51             800
           67.52             820
           67.53             816
           67.54             780
           67.55             824
           67.56             800
           67.57             784
           67.58             804
           67.59             788
            67.6             744
           67.61             760
           67.62             728
           67.63             768
           67.64             760
           67.65             792
           67.66             748
           67.67             776
           67.68             764
           67.69             768
            67.7             732
           67.71             740
           67.72             716
           67.73             720
           67.74             724
           67.75             708
           67.76             700
           67.77             696
           67.78             704
           67.79             688
            67.8             708
           67.81             676
           67.82             680
           67.83             672
           67.84             656
           67.85             696
           67.86             684
           67.87             680
           67.88             668
           67.89             636
            67.9             640
           67.91             652
           67.92             624
           67.93             640
           67.94             648
           67.95             656
           67.96             648
           67.97             632
           67.98             632
           67.99             660
              68             640
           68.01             640
           68.02             632
           68.03             636
           68.04             608
           68.05             604
           68.06             636
           68.07             620
           68.08             612
           68.09             592
            68.1             596
           68.11             632
           68.12             604
           68.13             628
           68.14             596
           68.15             600
           68.16             592
           68.17             616
           68.18             628
           68.19             592
            68.2             588
           68.21             584
           68.22             572
           68.23             584
           68.24             604
           68.25             580
           68.26             576
           68.27             560
           68.28             568
           68.29             548
            68.3             556
           68.31             560
           68.32             556
           68.33             576
           68.34             560
           68.35             572
           68.36             552
           68.37             548
           68.38             572
           68.39             556
            68.4             540
           68.41             512
           68.42             576
           68.43             584
           68.44             516
           68.45             548
           68.46             540
           68.47             540
           68.48             536
           68.49             532
            68.5             528
           68.51             520
           68.52             532
           68.53             544
           68.54             548
           68.55             548
           68.56             548
           68.57             548
           68.58             536
           68.59             516
            68.6             520
           68.61             516
           68.62             516
           68.63             516
           68.64             512
           68.65             528
           68.66             524
           68.67             540
           68.68             536
           68.69             520
            68.7             540
           68.71             560
           68.72             532
           68.73             492
           68.74             496
           68.75             548
           68.76             516
           68.77             512
           68.78             520
           68.79             536
            68.8             532
           68.81             532
           68.82             528
           68.83             504
           68.84             512
           68.85             512
           68.86             516
           68.87             508
           68.88             508
           68.89             516
            68.9             532
           68.91             544
           68.92             508
           68.93             492
           68.94             520
           68.95             500
           68.96             528
           68.97             512
           68.98             548
           68.99             500
              69             496
           69.01             512
           69.02             516
           69.03             500
           69.04             516
           69.05             568
           69.06             520
           69.07             536
           69.08             524
           69.09             524
            69.1             480
           69.11             504
           69.12             536
           69.13             544
           69.14             496
           69.15             528
           69.16             524
           69.17             488
           69.18             516
           69.19             532
            69.2             508
           69.21             532
           69.22             524
           69.23             520
           69.24             504
           69.25             500
           69.26             504
           69.27             512
           69.28             484
           69.29             496
            69.3             504
           69.31             532
           69.32             528
           69.33             516
           69.34             516
           69.35             524
           69.36             552
           69.37             536
           69.38             508
           69.39             508
            69.4             504
           69.41             540
           69.42             508
           69.43             520
           69.44             512
           69.45             484
           69.46             516
           69.47             508
           69.48             512
           69.49             520
            69.5             500
           69.51             528
           69.52             516
           69.53             512
           69.54             508
           69.55             512
           69.56             504
           69.57             512
           69.58             508
           69.59             508
            69.6             492
           69.61             504
           69.62             524
           69.63             520
           69.64             524
           69.65             484
           69.66             488
           69.67             548
           69.68             520
           69.69             504
            69.7             540
           69.71             508
           69.72             512
           69.73             524
           69.74             520
           69.75             508
           69.76             512
           69.77             504
           69.78             540
           69.79             516
            69.8             480
           69.81             532
           69.82             496
           69.83             504
           69.84             484
           69.85             480
           69.86             524
           69.87             532
           69.88             504
           69.89             516
            69.9             516
           69.91             524
           69.92             492
           69.93             528
           69.94             484
           69.95             508
           69.96             504
           69.97             508
           69.98             492
           69.99             488
              70             464
           70.01             480
           70.02             500
           70.03             516
           70.04             480
           70.05             504
           70.06             472
           70.07             512
           70.08             500
           70.09             512
            70.1             472
           70.11             492
           70.12             496
           70.13             512
           70.14             496
           70.15             484
           70.16             524
           70.17             504
           70.18             508
           70.19             512
            70.2             488
           70.21             480
           70.22             508
           70.23             524
           70.24             512
           70.25             500
           70.26             504
           70.27             504
           70.28             488
           70.29             492
            70.3             508
           70.31             488
           70.32             488
           70.33             532
           70.34             496
           70.35             504
           70.36             492
           70.37             492
           70.38             508
           70.39             496
            70.4             496
           70.41             484
           70.42             456
           70.43             448
           70.44             480
           70.45             488
           70.46             504
           70.47             476
           70.48             456
           70.49             468
            70.5             488
           70.51             480
           70.52             496
           70.53             480
           70.54             468
           70.55             488
           70.56             496
           70.57             504
           70.58             484
           70.59             488
            70.6             460
           70.61             488
           70.62             472
           70.63             492
           70.64             472
           70.65             496
           70.66             472
           70.67             464
           70.68             476
           70.69             464
            70.7             476
           70.71             512
           70.72             468
           70.73             472
           70.74             480
           70.75             464
           70.76             480
           70.77             472
           70.78             480
           70.79             452
            70.8             488
           70.81             512
           70.82             476
           70.83             468
           70.84             444
           70.85             436
           70.86             424
           70.87             452
           70.88             448
           70.89             424
            70.9             444
           70.91             448
           70.92             444
           70.93             420
           70.94             432
           70.95             416
           70.96             408
           70.97             384
           70.98             364
           70.99             296
              71             268
           71.01             264
           71.02             204
           71.03             204
           71.04             204
           71.05             204
           71.06             204
           71.07             204
           71.08             204
           71.09             204
            71.1             204
           71.11             204
           71.12             204
           71.13             204
           71.14             204
           71.15             204
           71.16             204
           71.17             204
           71.18             204
           71.19             204
            71.2             204
           71.21             204
           71.22             204
           71.23             204
           71.24             204
           71.25             204
           71.26             204
           71.27             204
           71.28             204
           71.29             204
            71.3             204
           71.31             204
           71.32             204
           71.33             204
           71.34             204
           71.35             204
           71.36             204
           71.37             204
           71.38             204
           71.39             204
            71.4             204
           71.41             204
           71.42             204
           71.43             204
           71.44             204
           71.45             204
           71.46             204
           71.47             204
           71.48             204
           71.49             204
            71.5             204
           71.51             204
           71.52             204
           71.53             204
           71.54             204
           71.55             204
           71.56             204
           71.57             204
           71.58             204
           71.59             204
            71.6             204
