# Supplementary material for: Coordination nano-space as stage of hydrogen ortho–para conversion
Source: R Soc Open Sci. 2015 Jul 29;2(7):150006. doi: 10.1098/rsos.150006 (PMC4632575; doi:10.1098/rsos.150006)
Supplement: This zipped folder contains the supplementaly informantion (PDF) and raw data of SR powder diffraction and Raman spectrum. The raw data are organised into a folder structure with README.txt files used to provide guidance on the contents. [file rsos150006supp1.zip › Suppl_data_and_info/Powder_Diffraction_Data/H2_Adsobed/H2_35K_051104A.dat]

            0.01            5504
            0.02            3220
            0.03            1888
            0.04            1156
            0.05             724
            0.06             508
            0.07             404
            0.08             336
            0.09             308
             0.1             312
            0.11             316
            0.12             328
            0.13             296
            0.14             320
            0.15             296
            0.16             288
            0.17             284
            0.18             296
            0.19             276
             0.2             312
            0.21             300
            0.22             316
            0.23             264
            0.24             276
            0.25             268
            0.26             300
            0.27             300
            0.28             296
            0.29             280
             0.3             276
            0.31             304
            0.32             312
            0.33             284
            0.34             316
            0.35             300
            0.36             288
            0.37             320
            0.38             272
            0.39             292
             0.4             308
            0.41             284
            0.42             284
            0.43             280
            0.44             276
            0.45             316
            0.46             268
            0.47             276
            0.48             296
            0.49             292
             0.5             272
            0.51             296
            0.52             268
            0.53             260
            0.54             268
            0.55             288
            0.56             308
            0.57             292
            0.58             276
            0.59             288
             0.6             292
            0.61             268
            0.62             260
            0.63             288
            0.64             312
            0.65             292
            0.66             296
            0.67             292
            0.68             284
            0.69             280
             0.7             256
            0.71             312
            0.72             308
            0.73             268
            0.74             296
            0.75             312
            0.76             288
            0.77             272
            0.78             288
            0.79             284
             0.8             332
            0.81             284
            0.82             320
            0.83             292
            0.84             304
            0.85             296
            0.86             308
            0.87             300
            0.88             308
            0.89             300
             0.9             292
            0.91             300
            0.92             296
            0.93             264
            0.94             284
            0.95             296
            0.96             296
            0.97             316
            0.98             288
            0.99             296
               1             292
            1.01             284
            1.02             288
            1.03             300
            1.04             312
            1.05             296
            1.06             304
            1.07             328
            1.08             288
            1.09             300
             1.1             320
            1.11             308
            1.12             328
            1.13             304
            1.14             288
            1.15             348
            1.16             324
            1.17             368
            1.18             344
            1.19             372
             1.2             392
            1.21             412
            1.22             452
            1.23             464
            1.24             508
            1.25             524
            1.26             556
            1.27             612
            1.28             640
            1.29             648
             1.3             704
            1.31             720
            1.32             788
            1.33             816
            1.34             856
            1.35             860
            1.36             892
            1.37             928
            1.38             960
            1.39             988
             1.4            1052
            1.41            1060
            1.42            1052
            1.43            1108
            1.44            1164
            1.45            1168
            1.46            1216
            1.47            1188
            1.48            1224
            1.49            1228
             1.5            1296
            1.51            1280
            1.52            1308
            1.53            1352
            1.54            1316
            1.55            1416
            1.56            1372
            1.57            1392
            1.58            1432
            1.59            1372
             1.6            1448
            1.61            1428
            1.62            1484
            1.63            1476
            1.64            1500
            1.65            1476
            1.66            1516
            1.67            1536
            1.68            1532
            1.69            1544
             1.7            1528
            1.71            1580
            1.72            1620
            1.73            1564
            1.74            1608
            1.75            1636
            1.76            1620
            1.77            1668
            1.78            1672
            1.79            1664
             1.8            1728
            1.81            1716
            1.82            1768
            1.83            1776
            1.84            1832
            1.85            1916
            1.86            1924
            1.87            1984
            1.88            2032
            1.89            2048
             1.9            2124
            1.91            2168
            1.92            2192
            1.93            2240
            1.94            2376
            1.95            2432
            1.96            2488
            1.97            2592
            1.98            2724
            1.99            2856
               2            2980
            2.01            3136
            2.02            3236
            2.03            3396
            2.04            3452
            2.05            3636
            2.06            3768
            2.07            3816
            2.08            3900
            2.09            4116
             2.1            4232
            2.11            4284
            2.12            4484
            2.13            4476
            2.14            4532
            2.15            4568
            2.16            4612
            2.17            4668
            2.18            4776
            2.19            4824
             2.2            4848
            2.21            4868
            2.22            4896
            2.23            4908
            2.24            4972
            2.25            5036
            2.26            4976
            2.27            5072
            2.28            5032
            2.29            5044
             2.3            5032
            2.31            5048
            2.32            5068
            2.33            5092
            2.34            5008
            2.35            5084
            2.36            5152
            2.37            5148
            2.38            5132
            2.39            5164
             2.4            5236
            2.41            5240
            2.42            5200
            2.43            5256
            2.44            5256
            2.45            5232
            2.46            5216
            2.47            5280
            2.48            5276
            2.49            5284
             2.5            5260
            2.51            5248
            2.52            5280
            2.53            5340
            2.54            5364
            2.55            5388
            2.56            5400
            2.57            5372
            2.58            5340
            2.59            5408
             2.6            5400
            2.61            5440
            2.62            5504
            2.63            5460
            2.64            5512
            2.65            5572
            2.66            5584
            2.67            5500
            2.68            5536
            2.69            5592
             2.7            5552
            2.71            5576
            2.72            5632
            2.73            5596
            2.74            5616
            2.75            5704
            2.76            5704
            2.77            5708
            2.78            5772
            2.79            5708
             2.8            5696
            2.81            5816
            2.82            5772
            2.83            5840
            2.84            5848
            2.85            5848
            2.86            5880
            2.87            5880
            2.88            5976
            2.89            6036
             2.9            6084
            2.91            6156
            2.92            6212
            2.93            6276
            2.94            6360
            2.95            6412
            2.96            6544
            2.97            6556
            2.98            6612
            2.99            6500
               3            6404
            3.01            6440
            3.02            6256
            3.03            6228
            3.04            6180
            3.05            6240
            3.06            6196
            3.07            6204
            3.08            6304
            3.09            6264
             3.1            6272
            3.11            6252
            3.12            6280
            3.13            6292
            3.14            6280
            3.15            6288
            3.16            6340
            3.17            6380
            3.18            6348
            3.19            6280
             3.2            6352
            3.21            6424
            3.22            6320
            3.23            6452
            3.24            6424
            3.25            6424
            3.26            6552
            3.27            6476
            3.28            6432
            3.29            6540
             3.3            6500
            3.31            6516
            3.32            6556
            3.33            6500
            3.34            6592
            3.35            6636
            3.36            6588
            3.37            6628
            3.38            6628
            3.39            6664
             3.4            6692
            3.41            6732
            3.42            6820
            3.43            6760
            3.44            6792
            3.45            6720
            3.46            6708
            3.47            6716
            3.48            6852
            3.49            6776
             3.5            6824
            3.51            6888
            3.52            6872
            3.53            7000
            3.54            6984
            3.55            6960
            3.56            7024
            3.57            7012
            3.58            6964
            3.59            7032
             3.6            7152
            3.61            7232
            3.62            7256
            3.63            7124
            3.64            7080
            3.65            7168
            3.66            7128
            3.67            7212
            3.68            7164
            3.69            7216
             3.7            7128
            3.71            7224
            3.72            7292
            3.73            7352
            3.74            7348
            3.75            7368
            3.76            7356
            3.77            7384
            3.78            7440
            3.79            7464
             3.8            7540
            3.81            7544
            3.82            7468
            3.83            7560
            3.84            7644
            3.85            7708
            3.86            7840
            3.87            7804
            3.88            7736
            3.89            7832
             3.9            7932
            3.91            7844
            3.92            8052
            3.93            8136
            3.94            8124
            3.95            8300
            3.96            8452
            3.97            8556
            3.98            8784
            3.99            9092
               4            9556
            4.01           10432
            4.02           12040
            4.03           15352
            4.04           21864
            4.05           33440
            4.06           50784
            4.07           65064
            4.08           60428
            4.09           41872
             4.1           26084
            4.11           17344
            4.12           13344
            4.13           11728
            4.14           11204
            4.15           11028
            4.16           11124
            4.17           11300
            4.18           11508
            4.19           12044
             4.2           12460
            4.21           12888
            4.22           13568
            4.23           14548
            4.24           15948
            4.25           18224
            4.26           21764
            4.27           28160
            4.28           41080
            4.29           68528
             4.3          128612
            4.31          251628
            4.32          466300
            4.33          700628
            4.34          712588
            4.35          467420
            4.36          240184
            4.37          110308
            4.38           53068
            4.39           30092
             4.4           20784
            4.41           16576
            4.42           14084
            4.43           12924
            4.44           12004
            4.45           11416
            4.46           11116
            4.47           10780
            4.48           10480
            4.49           10356
             4.5           10028
            4.51            9960
            4.52            9900
            4.53            9780
            4.54            9652
            4.55            9612
            4.56            9508
            4.57            9456
            4.58            9464
            4.59            9400
             4.6            9368
            4.61            9312
            4.62            9320
            4.63            9260
            4.64            9244
            4.65            9184
            4.66            9280
            4.67            9344
            4.68            9220
            4.69            9236
             4.7            9328
            4.71            9276
            4.72            9232
            4.73            9356
            4.74            9288
            4.75            9304
            4.76            9300
            4.77            9288
            4.78            9312
            4.79            9420
             4.8            9436
            4.81            9396
            4.82            9596
            4.83            9516
            4.84            9464
            4.85            9552
            4.86            9588
            4.87            9564
            4.88            9752
            4.89            9676
             4.9            9692
            4.91            9784
            4.92            9832
            4.93            9728
            4.94            9948
            4.95            9924
            4.96            9900
            4.97            9964
            4.98           10052
            4.99           10108
               5           10176
            5.01           10188
            5.02           10136
            5.03           10332
            5.04           10296
            5.05           10360
            5.06           10340
            5.07           10332
            5.08           10312
            5.09           10480
             5.1           10560
            5.11           10540
            5.12           10656
            5.13           10544
            5.14           10604
            5.15           10712
            5.16           10820
            5.17           10776
            5.18           10884
            5.19           10912
             5.2           10916
            5.21           11052
            5.22           11064
            5.23           11128
            5.24           11288
            5.25           11176
            5.26           11304
            5.27           11320
            5.28           11428
            5.29           11392
             5.3           11520
            5.31           11592
            5.32           11732
            5.33           11656
            5.34           11700
            5.35           11788
            5.36           11888
            5.37           11924
            5.38           12076
            5.39           12276
             5.4           12328
            5.41           12312
            5.42           12516
            5.43           12596
            5.44           12612
            5.45           12724
            5.46           12964
            5.47           13012
            5.48           13176
            5.49           13408
             5.5           13552
            5.51           13736
            5.52           13892
            5.53           14080
            5.54           14532
            5.55           14692
            5.56           14936
            5.57           15480
            5.58           15992
            5.59           16524
             5.6           17500
            5.61           18364
            5.62           19412
            5.63           20708
            5.64           21748
            5.65           23092
            5.66           24596
            5.67           26632
            5.68           30016
            5.69           36140
             5.7           47140
            5.71           69732
            5.72          121344
            5.73          230896
            5.74          452872
            5.75          830448
            5.76         1175880
            5.77         1053664
            5.78          636524
            5.79          311996
             5.8          143120
            5.81           73776
            5.82           45540
            5.83           33276
            5.84           27964
            5.85           25372
            5.86           24192
            5.87           24296
            5.88           25380
            5.89           28016
             5.9           32764
            5.91           41180
            5.92           55840
            5.93           78808
            5.94          104772
            5.95          120756
            5.96          109704
            5.97           82516
            5.98           57600
            5.99           41296
               6           31868
            6.01           26688
            6.02           24164
            6.03           22824
            6.04           22040
            6.05           21956
            6.06           21848
            6.07           21808
            6.08           21988
            6.09           22160
             6.1           22228
            6.11           22556
            6.12           22772
            6.13           22956
            6.14           23044
            6.15           22732
            6.16           22608
            6.17           22584
            6.18           22560
            6.19           22112
             6.2           22040
            6.21           21740
            6.22           21408
            6.23           21120
            6.24           20952
            6.25           20584
            6.26           20432
            6.27           20108
            6.28           19888
            6.29           19828
             6.3           19800
            6.31           19660
            6.32           19652
            6.33           19576
            6.34           19492
            6.35           19484
            6.36           19528
            6.37           19664
            6.38           19940
            6.39           20332
             6.4           21100
            6.41           22532
            6.42           24784
            6.43           28224
            6.44           30572
            6.45           29836
            6.46           26832
            6.47           24012
            6.48           22064
            6.49           20992
             6.5           20512
            6.51           20136
            6.52           19872
            6.53           19968
            6.54           19760
            6.55           19900
            6.56           19980
            6.57           19856
            6.58           19868
            6.59           20000
             6.6           19996
            6.61           20168
            6.62           20264
            6.63           20276
            6.64           20300
            6.65           20316
            6.66           20356
            6.67           20444
            6.68           20464
            6.69           20492
             6.7           20468
            6.71           20620
            6.72           20676
            6.73           20628
            6.74           20800
            6.75           20812
            6.76           20932
            6.77           21128
            6.78           21164
            6.79           21256
             6.8           21252
            6.81           21152
            6.82           21252
            6.83           21424
            6.84           21552
            6.85           21584
            6.86           21672
            6.87           21628
            6.88           21676
            6.89           21832
             6.9           22216
            6.91           22084
            6.92           22300
            6.93           22264
            6.94           22416
            6.95           22620
            6.96           22884
            6.97           22972
            6.98           23400
            6.99           23444
               7           23492
            7.01           23908
            7.02           24036
            7.03           24456
            7.04           24976
            7.05           25236
            7.06           25712
            7.07           26772
            7.08           27628
            7.09           28712
             7.1           30344
            7.11           32196
            7.12           35068
            7.13           39232
            7.14           45456
            7.15           55116
            7.16           71492
            7.17           97720
            7.18          141912
            7.19          211300
             7.2          299488
            7.21          365044
            7.22          350388
            7.23          265184
            7.24          177156
            7.25          115372
            7.26           77920
            7.27           56660
            7.28           45112
            7.29           38088
             7.3           33652
            7.31           30836
            7.32           28780
            7.33           27356
            7.34           26416
            7.35           25556
            7.36           24808
            7.37           24380
            7.38           23896
            7.39           23736
             7.4           23572
            7.41           23100
            7.42           22876
            7.43           22804
            7.44           22688
            7.45           22556
            7.46           22416
            7.47           22152
            7.48           22028
            7.49           22036
             7.5           22024
            7.51           21936
            7.52           21956
            7.53           21656
            7.54           21496
            7.55           21564
            7.56           21712
            7.57           21520
            7.58           21456
            7.59           21312
             7.6           21284
            7.61           21432
            7.62           21304
            7.63           21244
            7.64           21548
            7.65           21424
            7.66           21452
            7.67           21464
            7.68           21448
            7.69           21432
             7.7           21664
            7.71           21656
            7.72           21960
            7.73           22412
            7.74           23128
            7.75           23768
            7.76           24720
            7.77           24724
            7.78           24204
            7.79           23540
             7.8           22596
            7.81           21880
            7.82           21460
            7.83           20868
            7.84           20520
            7.85           20488
            7.86           20428
            7.87           20208
            7.88           20320
            7.89           20116
             7.9           19924
            7.91           20300
            7.92           20188
            7.93           20116
            7.94           20364
            7.95           20144
            7.96           19968
            7.97           20076
            7.98           20204
            7.99           20148
               8           20192
            8.01           20276
            8.02           20424
            8.03           20520
            8.04           21068
            8.05           21332
            8.06           22276
            8.07           22924
            8.08           24304
            8.09           26796
             8.1           31156
            8.11           38824
            8.12           53128
            8.13           75992
            8.14          106716
            8.15          132172
            8.16          128128
            8.17           97908
            8.18           66612
            8.19           45372
             8.2           33252
            8.21           27308
            8.22           23976
            8.23           22044
            8.24           20892
            8.25           20296
            8.26           19744
            8.27           19580
            8.28           19340
            8.29           19092
             8.3           18760
            8.31           18744
            8.32           18620
            8.33           18696
            8.34           18760
            8.35           18720
            8.36           18968
            8.37           19092
            8.38           19392
            8.39           20128
             8.4           21008
            8.41           21960
            8.42           22696
            8.43           23048
            8.44           23016
            8.45           22956
            8.46           22860
            8.47           22456
            8.48           22024
            8.49           21284
             8.5           20780
            8.51           20648
            8.52           20324
            8.53           19956
            8.54           20012
            8.55           19968
            8.56           20048
            8.57           20348
            8.58           21040
            8.59           21948
             8.6           23472
            8.61           26052
            8.62           31080
            8.63           41816
            8.64           63604
            8.65          104704
            8.66          170928
            8.67          237580
            8.68          263156
            8.69          215716
             8.7          136208
            8.71           76392
            8.72           44760
            8.73           31116
            8.74           25136
            8.75           22516
            8.76           21176
            8.77           20416
            8.78           19976
            8.79           19612
             8.8           19260
            8.81           19200
            8.82           19084
            8.83           19072
            8.84           19064
            8.85           18988
            8.86           18836
            8.87           19300
            8.88           19584
            8.89           20152
             8.9           21104
            8.91           22064
            8.92           23520
            8.93           25084
            8.94           26732
            8.95           27904
            8.96           29228
            8.97           29840
            8.98           30848
            8.99           32172
               9           34048
            9.01           36224
            9.02           38080
            9.03           38932
            9.04           39212
            9.05           39240
            9.06           38652
            9.07           37280
            9.08           35848
            9.09           34156
             9.1           32288
            9.11           30760
            9.12           28956
            9.13           26628
            9.14           24380
            9.15           22196
            9.16           21036
            9.17           20604
            9.18           20700
            9.19           21528
             9.2           23792
            9.21           26960
            9.22           31360
            9.23           35864
            9.24           37384
            9.25           34328
            9.26           29104
            9.27           24144
            9.28           20468
            9.29           18488
             9.3           17068
            9.31           16100
            9.32           15692
            9.33           15284
            9.34           14912
            9.35           14928
            9.36           14684
            9.37           14688
            9.38           14776
            9.39           14672
             9.4           14620
            9.41           14764
            9.42           14852
            9.43           14928
            9.44           15140
            9.45           15236
            9.46           15496
            9.47           16140
            9.48           16920
            9.49           18060
             9.5           19624
            9.51           21412
            9.52           23768
            9.53           26508
            9.54           29464
            9.55           32692
            9.56           37804
            9.57           43180
            9.58           48196
            9.59           49692
             9.6           46056
            9.61           39388
            9.62           32876
            9.63           27816
            9.64           24020
            9.65           21760
            9.66           20144
            9.67           18888
            9.68           17936
            9.69           17000
             9.7           16252
            9.71           15820
            9.72           15328
            9.73           14976
            9.74           14760
            9.75           14440
            9.76           14172
            9.77           14124
            9.78           14068
            9.79           13964
             9.8           13880
            9.81           13748
            9.82           13572
            9.83           13552
            9.84           13456
            9.85           13128
            9.86           13068
            9.87           12972
            9.88           12824
            9.89           12920
             9.9           12872
            9.91           12764
            9.92           12860
            9.93           12820
            9.94           12824
            9.95           12760
            9.96           12956
            9.97           12928
            9.98           13168
            9.99           13416
              10           13652
           10.01           13976
           10.02           14628
           10.03           15268
           10.04           16760
           10.05           18472
           10.06           21468
           10.07           26296
           10.08           32920
           10.09           39640
            10.1           43680
           10.11           40604
           10.12           33696
           10.13           26740
           10.14           21624
           10.15           18332
           10.16           16516
           10.17           15396
           10.18           14748
           10.19           14460
            10.2           14276
           10.21           14144
           10.22           14420
           10.23           14432
           10.24           14464
           10.25           14880
           10.26           15232
           10.27           15624
           10.28           16344
           10.29           17012
            10.3           17916
           10.31           19268
           10.32           20992
           10.33           23000
           10.34           25968
           10.35           30336
           10.36           36928
           10.37           47200
           10.38           62732
           10.39           85084
            10.4          113840
           10.41          141152
           10.42          158388
           10.43          153260
           10.44          127168
           10.45           94920
           10.46           69048
           10.47           50872
           10.48           39636
           10.49           32416
            10.5           27532
           10.51           24132
           10.52           21640
           10.53           19624
           10.54           18060
           10.55           16672
           10.56           15748
           10.57           14780
           10.58           14180
           10.59           13468
            10.6           12924
           10.61           12648
           10.62           12264
           10.63           12116
           10.64           11964
           10.65           11704
           10.66           11600
           10.67           11460
           10.68           11264
           10.69           11236
            10.7           11276
           10.71           11140
           10.72           10972
           10.73           11140
           10.74           11124
           10.75           11148
           10.76           11112
           10.77           11016
           10.78           10904
           10.79           11024
            10.8           11032
           10.81           10884
           10.82           11076
           10.83           11000
           10.84           11120
           10.85           11344
           10.86           11404
           10.87           11352
           10.88           11376
           10.89           11344
            10.9           11196
           10.91           11300
           10.92           11240
           10.93           11092
           10.94           11180
           10.95           11048
           10.96           10976
           10.97           10912
           10.98           10996
           10.99           10912
              11           11044
           11.01           11056
           11.02           11084
           11.03           11128
           11.04           11132
           11.05           11104
           11.06           11060
           11.07           10900
           11.08           10832
           11.09           10904
            11.1           10780
           11.11           10808
           11.12           10880
           11.13           10632
           11.14           10756
           11.15           10776
           11.16           10836
           11.17           10940
           11.18           11112
           11.19           11260
            11.2           11680
           11.21           12168
           11.22           12860
           11.23           13904
           11.24           15332
           11.25           17000
           11.26           18640
           11.27           19692
           11.28           19360
           11.29           17916
            11.3           16172
           11.31           14480
           11.32           13324
           11.33           12564
           11.34           11948
           11.35           11640
           11.36           11440
           11.37           11248
           11.38           11188
           11.39           11188
            11.4           11132
           11.41           11080
           11.42           11288
           11.43           11472
           11.44           11592
           11.45           12312
           11.46           12888
           11.47           14108
           11.48           16488
           11.49           20816
            11.5           30288
           11.51           49976
           11.52           86688
           11.53          138380
           11.54          174172
           11.55          153824
           11.56          103896
           11.57           59532
           11.58           33356
           11.59           21340
            11.6           16228
           11.61           13836
           11.62           12536
           11.63           11980
           11.64           11708
           11.65           11412
           11.66           11196
           11.67           11136
           11.68           11132
           11.69           11072
            11.7           11020
           11.71           10932
           11.72           11040
           11.73           10860
           11.74           10824
           11.75           10876
           11.76           10916
           11.77           10792
           11.78           10860
           11.79           10940
            11.8           10988
           11.81           11160
           11.82           11392
           11.83           11768
           11.84           12148
           11.85           12852
           11.86           13752
           11.87           15464
           11.88           17768
           11.89           20796
            11.9           24188
           11.91           26468
           11.92           26604
           11.93           24792
           11.94           21388
           11.95           18168
           11.96           15760
           11.97           14232
           11.98           13028
           11.99           12476
              12           11924
           12.01           11720
           12.02           11596
           12.03           11456
           12.04           11288
           12.05           11376
           12.06           11416
           12.07           11404
           12.08           11532
           12.09           11620
            12.1           11780
           12.11           11892
           12.12           12100
           12.13           12368
           12.14           12600
           12.15           12700
           12.16           12960
           12.17           13452
           12.18           13936
           12.19           14548
            12.2           15280
           12.21           16204
           12.22           17404
           12.23           19136
           12.24           21684
           12.25           24364
           12.26           28816
           12.27           35348
           12.28           45852
           12.29           62972
            12.3           90336
           12.31          130400
           12.32          179336
           12.33          212472
           12.34          208060
           12.35          169364
           12.36          118840
           12.37           78936
           12.38           53264
           12.39           38672
            12.4           29608
           12.41           24300
           12.42           20860
           12.43           18644
           12.44           17124
           12.45           15940
           12.46           15048
           12.47           14640
           12.48           14232
           12.49           14068
            12.5           14000
           12.51           14072
           12.52           14376
           12.53           15128
           12.54           16016
           12.55           17536
           12.56           19836
           12.57           22952
           12.58           26736
           12.59           30980
            12.6           32700
           12.61           31244
           12.62           27128
           12.63           22784
           12.64           19384
           12.65           17244
           12.66           15840
           12.67           14756
           12.68           13832
           12.69           12996
            12.7           12300
           12.71           12012
           12.72           11768
           12.73           11600
           12.74           11536
           12.75           11504
           12.76           11432
           12.77           11628
           12.78           11896
           12.79           12020
            12.8           12616
           12.81           13024
           12.82           13596
           12.83           14932
           12.84           16680
           12.85           19440
           12.86           24512
           12.87           32756
           12.88           46076
           12.89           65956
            12.9           85936
           12.91           94060
           12.92           83552
           12.93           63712
           12.94           45136
           12.95           33192
           12.96           27600
           12.97           26252
           12.98           28488
           12.99           33440
              13           41944
           13.01           55244
           13.02           71628
           13.03           86008
           13.04           89216
           13.05           71708
           13.06           47616
           13.07           29440
           13.08           19148
           13.09           14348
            13.1           12272
           13.11           11088
           13.12           10436
           13.13           10176
           13.14            9896
           13.15            9660
           13.16            9616
           13.17            9524
           13.18            9348
           13.19            9300
            13.2            9292
           13.21            9264
           13.22            9280
           13.23            9260
           13.24            9192
           13.25            9268
           13.26            9116
           13.27            9356
           13.28            9348
           13.29            9316
            13.3            9388
           13.31            9368
           13.32            9460
           13.33            9460
           13.34            9532
           13.35            9588
           13.36            9528
           13.37            9728
           13.38            9668
           13.39            9848
            13.4            9904
           13.41            9840
           13.42            9904
           13.43           10100
           13.44           10212
           13.45           10420
           13.46           10780
           13.47           10976
           13.48           11280
           13.49           11864
            13.5           12220
           13.51           12956
           13.52           13936
           13.53           15072
           13.54           16820
           13.55           19148
           13.56           22668
           13.57           27880
           13.58           36164
           13.59           47884
            13.6           63948
           13.61           82416
           13.62           95680
           13.63           94416
           13.64           80520
           13.65           61296
           13.66           44576
           13.67           32688
           13.68           24952
           13.69           20040
            13.7           16944
           13.71           14860
           13.72           13448
           13.73           12588
           13.74           11824
           13.75           11240
           13.76           10988
           13.77           10560
           13.78           10348
           13.79           10196
            13.8           10112
           13.81            9928
           13.82            9824
           13.83            9692
           13.84            9512
           13.85            9660
           13.86            9528
           13.87            9468
           13.88            9552
           13.89            9400
            13.9            9392
           13.91            9408
           13.92            9412
           13.93            9212
           13.94            9332
           13.95            9120
           13.96            9280
           13.97            9588
           13.98            9544
           13.99            9604
              14            9692
           14.01            9752
           14.02            9884
           14.03            9976
           14.04           10072
           14.05           10172
           14.06           10360
           14.07           10420
           14.08           10596
           14.09           10860
            14.1           11012
           14.11           11240
           14.12           11648
           14.13           12092
           14.14           12576
           14.15           13484
           14.16           14396
           14.17           15656
           14.18           17496
           14.19           19876
            14.2           23420
           14.21           29056
           14.22           37260
           14.23           49068
           14.24           63592
           14.25           77392
           14.26           85380
           14.27           84168
           14.28           72512
           14.29           56700
            14.3           42864
           14.31           32924
           14.32           26360
           14.33           22732
           14.34           20500
           14.35           19524
           14.36           19576
           14.37           20096
           14.38           21332
           14.39           23804
            14.4           27564
           14.41           33132
           14.42           41340
           14.43           51976
           14.44           64976
           14.45           77480
           14.46           83148
           14.47           78768
           14.48           68116
           14.49           55660
            14.5           45280
           14.51           36896
           14.52           30208
           14.53           25172
           14.54           21700
           14.55           19028
           14.56           17092
           14.57           15916
           14.58           14832
           14.59           14072
            14.6           13668
           14.61           13212
           14.62           12728
           14.63           12592
           14.64           12432
           14.65           12320
           14.66           12344
           14.67           12208
           14.68           12176
           14.69           12456
            14.7           12944
           14.71           13612
           14.72           14580
           14.73           15040
           14.74           14956
           14.75           14600
           14.76           14092
           14.77           13676
           14.78           13440
           14.79           13108
            14.8           12680
           14.81           12496
           14.82           12276
           14.83           12104
           14.84           11932
           14.85           11696
           14.86           11452
           14.87           11324
           14.88           11116
           14.89           10996
            14.9           10904
           14.91           10732
           14.92           10780
           14.93           10860
           14.94           10904
           14.95           11076
           14.96           11360
           14.97           11732
           14.98           12376
           14.99           13584
              15           15000
           15.01           16592
           15.02           17996
           15.03           18488
           15.04           17984
           15.05           16712
           15.06           15380
           15.07           14272
           15.08           13544
           15.09           12828
            15.1           12068
           15.11           11428
           15.12           10904
           15.13           10540
           15.14           10160
           15.15            9920
           15.16            9648
           15.17            9704
           15.18            9600
           15.19            9512
            15.2            9508
           15.21            9528
           15.22            9556
           15.23            9552
           15.24            9528
           15.25            9768
           15.26            9896
           15.27           10024
           15.28           10176
           15.29           10508
            15.3           10924
           15.31           11368
           15.32           12056
           15.33           12896
           15.34           14324
           15.35           16188
           15.36           18556
           15.37           21288
           15.38           24116
           15.39           25960
            15.4           26200
           15.41           24648
           15.42           21756
           15.43           18864
           15.44           16688
           15.45           15228
           15.46           14276
           15.47           13900
           15.48           13980
           15.49           14296
            15.5           14984
           15.51           16308
           15.52           18172
           15.53           20816
           15.54           24616
           15.55           29628
           15.56           35356
           15.57           39844
           15.58           41276
           15.59           38660
            15.6           33232
           15.61           27320
           15.62           22512
           15.63           18888
           15.64           16116
           15.65           14364
           15.66           13184
           15.67           12272
           15.68           11664
           15.69           11088
            15.7           10708
           15.71           10440
           15.72           10192
           15.73           10080
           15.74            9828
           15.75            9720
           15.76            9660
           15.77            9608
           15.78            9492
           15.79            9428
            15.8            9380
           15.81            9396
           15.82            9228
           15.83            9312
           15.84            9324
           15.85            9260
           15.86            9484
           15.87            9460
           15.88            9584
           15.89            9640
            15.9            9828
           15.91           10044
           15.92           10320
           15.93           10304
           15.94           10280
           15.95           10164
           15.96            9868
           15.97            9692
           15.98            9500
           15.99            9292
              16            9196
           16.01            9196
           16.02            9100
           16.03            8968
           16.04            8916
           16.05            8956
           16.06            8884
           16.07            8904
           16.08            8980
           16.09            8916
            16.1            8988
           16.11            9024
           16.12            9116
           16.13            9376
           16.14            9372
           16.15            9512
           16.16            9564
           16.17            9580
           16.18            9472
           16.19            9540
            16.2            9564
           16.21            9632
           16.22            9716
           16.23            9876
           16.24           10056
           16.25           10468
           16.26           10856
           16.27           11436
           16.28           12424
           16.29           13620
            16.3           15752
           16.31           19172
           16.32           24024
           16.33           30376
           16.34           37700
           16.35           41572
           16.36           40204
           16.37           34884
           16.38           27704
           16.39           21544
            16.4           17288
           16.41           14528
           16.42           12836
           16.43           11828
           16.44           11104
           16.45           10672
           16.46           10348
           16.47           10024
           16.48            9812
           16.49            9680
            16.5            9632
           16.51            9652
           16.52            9592
           16.53            9556
           16.54            9520
           16.55            9616
           16.56            9804
           16.57            9840
           16.58            9820
           16.59            9816
            16.6            9924
           16.61            9992
           16.62           10152
           16.63           10312
           16.64           10408
           16.65           10552
           16.66           10692
           16.67           10968
           16.68           11176
           16.69           11412
            16.7           11624
           16.71           11660
           16.72           11652
           16.73           11528
           16.74           11532
           16.75           11376
           16.76           11320
           16.77           11104
           16.78           11056
           16.79           11152
            16.8           11240
           16.81           11440
           16.82           11832
           16.83           12388
           16.84           13084
           16.85           14156
           16.86           15644
           16.87           17524
           16.88           20424
           16.89           24044
            16.9           28924
           16.91           34584
           16.92           38580
           16.93           38948
           16.94           35892
           16.95           30096
           16.96           24588
           16.97           20312
           16.98           17160
           16.99           15088
              17           13824
           17.01           12788
           17.02           12204
           17.03           11860
           17.04           11772
           17.05           11716
           17.06           11956
           17.07           12316
           17.08           12720
           17.09           13808
            17.1           14844
           17.11           16092
           17.12           16788
           17.13           16744
           17.14           15924
           17.15           14848
           17.16           13784
           17.17           12916
           17.18           12416
           17.19           12040
            17.2           11884
           17.21           11892
           17.22           11888
           17.23           11860
           17.24           11996
           17.25           12144
           17.26           12440
           17.27           12992
           17.28           13676
           17.29           14544
            17.3           16532
           17.31           19884
           17.32           25820
           17.33           36444
           17.34           49936
           17.35           59604
           17.36           59652
           17.37           53712
           17.38           48532
           17.39           48264
            17.4           51928
           17.41           58040
           17.42           63988
           17.43           65808
           17.44           64284
           17.45           59920
           17.46           52208
           17.47           43420
           17.48           35384
           17.49           28880
            17.5           23936
           17.51           20836
           17.52           18216
           17.53           16472
           17.54           15080
           17.55           14024
           17.56           13264
           17.57           12708
           17.58           12336
           17.59           11920
            17.6           11728
           17.61           11424
           17.62           11312
           17.63           11140
           17.64           11056
           17.65           10936
           17.66           11024
           17.67           10896
           17.68           10764
           17.69           10888
            17.7           10888
           17.71           10960
           17.72           11012
           17.73           11188
           17.74           11188
           17.75           11504
           17.76           11804
           17.77           12212
           17.78           12824
           17.79           13308
            17.8           14276
           17.81           15656
           17.82           17620
           17.83           20624
           17.84           25768
           17.85           32700
           17.86           43660
           17.87           59180
           17.88           76140
           17.89           87144
            17.9           85704
           17.91           72368
           17.92           54904
           17.93           39900
           17.94           28976
           17.95           22308
           17.96           18316
           17.97           15892
           17.98           14188
           17.99           13276
              18           12512
           18.01           12056
           18.02           11676
           18.03           11380
           18.04           11172
           18.05           10872
           18.06           10888
           18.07           10808
           18.08           10804
           18.09           10852
            18.1           10768
           18.11           10908
           18.12           10952
           18.13           10984
           18.14           11132
           18.15           11208
           18.16           11312
           18.17           11584
           18.18           11940
           18.19           12168
            18.2           12660
           18.21           13264
           18.22           13924
           18.23           15160
           18.24           17000
           18.25           19672
           18.26           23916
           18.27           30140
           18.28           38412
           18.29           46784
            18.3           51328
           18.31           51344
           18.32           50164
           18.33           49844
           18.34           51296
           18.35           54748
           18.36           57568
           18.37           59156
           18.38           58060
           18.39           53872
            18.4           47744
           18.41           40872
           18.42           34188
           18.43           28896
           18.44           25112
           18.45           22556
           18.46           20852
           18.47           19932
           18.48           19788
           18.49           20200
            18.5           21644
           18.51           23252
           18.52           25496
           18.53           27300
           18.54           28200
           18.55           27396
           18.56           25236
           18.57           22348
           18.58           19532
           18.59           17548
            18.6           15852
           18.61           14688
           18.62           13840
           18.63           13252
           18.64           12844
           18.65           12588
           18.66           12360
           18.67           12320
           18.68           12288
           18.69           12416
            18.7           12708
           18.71           13236
           18.72           13884
           18.73           14824
           18.74           16308
           18.75           18428
           18.76           21700
           18.77           26808
           18.78           33624
           18.79           42832
            18.8           52160
           18.81           57756
           18.82           56212
           18.83           49476
           18.84           39524
           18.85           30920
           18.86           24224
           18.87           19832
           18.88           16880
           18.89           15352
            18.9           14176
           18.91           13616
           18.92           13348
           18.93           13176
           18.94           13196
           18.95           13628
           18.96           14256
           18.97           14776
           18.98           15604
           18.99           15832
              19           15536
           19.01           14900
           19.02           14124
           19.03           13212
           19.04           12536
           19.05           11876
           19.06           11364
           19.07           11144
           19.08           10920
           19.09           10768
            19.1           10696
           19.11           10608
           19.12           10396
           19.13           10496
           19.14           10516
           19.15           10688
           19.16           10944
           19.17           11084
           19.18           11320
           19.19           11880
            19.2           12544
           19.21           13372
           19.22           14468
           19.23           15440
           19.24           16344
           19.25           16776
           19.26           16664
           19.27           16056
           19.28           14948
           19.29           14036
            19.3           13276
           19.31           12984
           19.32           12908
           19.33           12908
           19.34           13300
           19.35           14028
           19.36           14752
           19.37           16272
           19.38           18324
           19.39           21084
            19.4           24940
           19.41           29128
           19.42           32832
           19.43           35180
           19.44           33832
           19.45           30064
           19.46           25540
           19.47           21136
           19.48           18104
           19.49           15972
            19.5           14336
           19.51           13244
           19.52           12452
           19.53           11916
           19.54           11528
           19.55           11212
           19.56           11024
           19.57           10836
           19.58           10784
           19.59           10692
            19.6           10636
           19.61           10672
           19.62           10600
           19.63           10660
           19.64           10772
           19.65           10796
           19.66           10996
           19.67           11204
           19.68           11328
           19.69           11408
            19.7           11424
           19.71           11268
           19.72           10944
           19.73           10740
           19.74           10544
           19.75           10208
           19.76           10104
           19.77           10004
           19.78            9792
           19.79            9932
            19.8            9820
           19.81            9636
           19.82            9760
           19.83            9672
           19.84            9600
           19.85            9624
           19.86            9668
           19.87            9536
           19.88            9588
           19.89            9528
            19.9            9508
           19.91            9676
           19.92            9672
           19.93            9660
           19.94            9732
           19.95            9640
           19.96            9576
           19.97            9532
           19.98            9620
           19.99            9560
              20            9680
           20.01            9672
           20.02            9628
           20.03            9712
           20.04            9780
           20.05            9756
           20.06            9760
           20.07            9912
           20.08            9848
           20.09           10036
            20.1           10112
           20.11           10136
           20.12           10324
           20.13           10364
           20.14           10440
           20.15           10696
           20.16           10832
           20.17           11060
           20.18           11428
           20.19           11948
            20.2           12376
           20.21           13328
           20.22           14172
           20.23           15492
           20.24           17476
           20.25           19664
           20.26           22424
           20.27           25508
           20.28           27156
           20.29           27056
            20.3           25216
           20.31           22668
           20.32           19576
           20.33           17236
           20.34           15512
           20.35           13984
           20.36           13052
           20.37           12320
           20.38           11904
           20.39           11416
            20.4           11144
           20.41           10848
           20.42           10708
           20.43           10764
           20.44           10772
           20.45           10964
           20.46           11228
           20.47           11532
           20.48           11636
           20.49           11416
            20.5           11008
           20.51           10776
           20.52           10480
           20.53           10304
           20.54           10212
           20.55           10196
           20.56           10120
           20.57           10192
           20.58           10220
           20.59           10092
            20.6           10320
           20.61           10304
           20.62           10280
           20.63           10388
           20.64           10424
           20.65           10524
           20.66           10644
           20.67           10768
           20.68           10688
           20.69           10892
            20.7           10992
           20.71           11164
           20.72           11456
           20.73           11524
           20.74           11716
           20.75           12116
           20.76           12512
           20.77           12944
           20.78           13604
           20.79           14168
            20.8           15112
           20.81           16356
           20.82           18148
           20.83           20308
           20.84           23984
           20.85           28616
           20.86           34860
           20.87           42860
           20.88           50756
           20.89           55360
            20.9           57104
           20.91           56032
           20.92           55116
           20.93           54804
           20.94           54156
           20.95           52412
           20.96           49528
           20.97           44760
           20.98           39312
           20.99           34132
              21           29332
           21.01           25356
           21.02           22148
           21.03           19628
           21.04           17756
           21.05           16512
           21.06           15160
           21.07           14452
           21.08           13776
           21.09           13172
            21.1           12768
           21.11           12496
           21.12           12252
           21.13           12148
           21.14           11880
           21.15           11716
           21.16           11656
           21.17           11732
           21.18           11552
           21.19           11780
            21.2           11940
           21.21           11940
           21.22           12160
           21.23           12500
           21.24           12884
           21.25           13480
           21.26           14360
           21.27           15392
           21.28           17004
           21.29           19412
            21.3           22576
           21.31           26864
           21.32           32348
           21.33           37084
           21.34           40116
           21.35           40060
           21.36           36840
           21.37           31776
           21.38           26736
           21.39           22404
            21.4           18932
           21.41           16724
           21.42           15148
           21.43           13948
           21.44           13160
           21.45           12532
           21.46           12104
           21.47           11888
           21.48           11684
           21.49           11552
            21.5           11556
           21.51           11444
           21.52           11452
           21.53           11524
           21.54           11628
           21.55           11572
           21.56           11768
           21.57           11876
           21.58           12048
           21.59           12344
            21.6           12696
           21.61           13076
           21.62           13572
           21.63           14076
           21.64           14776
           21.65           15804
           21.66           17072
           21.67           18692
           21.68           20784
           21.69           23592
            21.7           26816
           21.71           30856
           21.72           35184
           21.73           39100
           21.74           42504
           21.75           44120
           21.76           44316
           21.77           42736
           21.78           39844
           21.79           35968
            21.8           32888
           21.81           30576
           21.82           28484
           21.83           25548
           21.84           21788
           21.85           18260
           21.86           15740
           21.87           14008
           21.88           13004
           21.89           12496
            21.9           11920
           21.91           11636
           21.92           11252
           21.93           11032
           21.94           10692
           21.95           10720
           21.96           10476
           21.97           10412
           21.98           10344
           21.99           10228
              22           10120
           22.01           10184
           22.02           10076
           22.03           10100
           22.04           10140
           22.05           10180
           22.06           10164
           22.07           10224
           22.08           10296
           22.09           10260
            22.1           10260
           22.11           10128
           22.12           10032
           22.13           10056
           22.14           10048
           22.15           10092
           22.16           10248
           22.17           10300
           22.18           10392
           22.19           10664
            22.2           10896
           22.21           10956
           22.22           11288
           22.23           11444
           22.24           11888
           22.25           12544
           22.26           13284
           22.27           13712
           22.28           14068
           22.29           13928
            22.3           13276
           22.31           12852
           22.32           12388
           22.33           12020
           22.34           11700
           22.35           11544
           22.36           11516
           22.37           11612
           22.38           11732
           22.39           11924
            22.4           12296
           22.41           12520
           22.42           12980
           22.43           13568
           22.44           14248
           22.45           15168
           22.46           16412
           22.47           17904
           22.48           20000
           22.49           22592
            22.5           25616
           22.51           28988
           22.52           32204
           22.53           34400
           22.54           35492
           22.55           35444
           22.56           34572
           22.57           33796
           22.58           33092
           22.59           31824
            22.6           30704
           22.61           29856
           22.62           29860
           22.63           30632
           22.64           32292
           22.65           33500
           22.66           33540
           22.67           32104
           22.68           29384
           22.69           25880
            22.7           22500
           22.71           19540
           22.72           17512
           22.73           15828
           22.74           14524
           22.75           13616
           22.76           13036
           22.77           12324
           22.78           11796
           22.79           11560
            22.8           11188
           22.81           10996
           22.82           10836
           22.83           10624
           22.84           10456
           22.85           10292
           22.86           10276
           22.87           10104
           22.88           10004
           22.89            9924
            22.9            9768
           22.91            9852
           22.92            9892
           22.93            9796
           22.94            9744
           22.95            9676
           22.96            9604
           22.97            9636
           22.98            9540
           22.99            9596
              23            9648
           23.01            9544
           23.02            9536
           23.03            9528
           23.04            9632
           23.05            9588
           23.06            9656
           23.07            9472
           23.08            9592
           23.09            9588
            23.1            9656
           23.11            9620
           23.12            9668
           23.13            9728
           23.14            9932
           23.15           10248
           23.16           10864
           23.17           12068
           23.18           14016
           23.19           16228
            23.2           18132
           23.21           18064
           23.22           16708
           23.23           14700
           23.24           12872
           23.25           11740
           23.26           11168
           23.27           10944
           23.28           11108
           23.29           11364
            23.3           11564
           23.31           11744
           23.32           11888
           23.33           11812
           23.34           11716
           23.35           11344
           23.36           11080
           23.37           10596
           23.38           10348
           23.39           10192
            23.4           10060
           23.41            9884
           23.42            9832
           23.43            9876
           23.44            9788
           23.45            9892
           23.46            9840
           23.47            9872
           23.48            9980
           23.49            9948
            23.5           10116
           23.51           10244
           23.52           10424
           23.53           10620
           23.54           11024
           23.55           11580
           23.56           12312
           23.57           13616
           23.58           15532
           23.59           18300
            23.6           21512
           23.61           23852
           23.62           24620
           23.63           23676
           23.64           21368
           23.65           18504
           23.66           16436
           23.67           14900
           23.68           13968
           23.69           13472
            23.7           13140
           23.71           12988
           23.72           12792
           23.73           12688
           23.74           12564
           23.75           12768
           23.76           12848
           23.77           12604
           23.78           12396
           23.79           11976
            23.8           11628
           23.81           11444
           23.82           11172
           23.83           11264
           23.84           11304
           23.85           11264
           23.86           11408
           23.87           11868
           23.88           12528
           23.89           13352
            23.9           14624
           23.91           16284
           23.92           17956
           23.93           19216
           23.94           19616
           23.95           19512
           23.96           19300
           23.97           18620
           23.98           17836
           23.99           16768
              24           15716
           24.01           14532
           24.02           13608
           24.03           12804
           24.04           12180
           24.05           11720
           24.06           11416
           24.07           11108
           24.08           10904
           24.09           10656
            24.1           10496
           24.11           10456
           24.12           10376
           24.13           10280
           24.14           10312
           24.15           10284
           24.16           10252
           24.17           10288
           24.18           10248
           24.19           10384
            24.2           10460
           24.21           10480
           24.22           10572
           24.23           10672
           24.24           10840
           24.25           11016
           24.26           11420
           24.27           11708
           24.28           12336
           24.29           13452
            24.3           14868
           24.31           16364
           24.32           17876
           24.33           18392
           24.34           18152
           24.35           17036
           24.36           15684
           24.37           14192
           24.38           13156
           24.39           12344
            24.4           11796
           24.41           11504
           24.42           11500
           24.43           11152
           24.44           11388
           24.45           11240
           24.46           11328
           24.47           11464
           24.48           11592
           24.49           11760
            24.5           12092
           24.51           12264
           24.52           12600
           24.53           13152
           24.54           13740
           24.55           14452
           24.56           15312
           24.57           16336
           24.58           17968
           24.59           19976
            24.6           22744
           24.61           25988
           24.62           29624
           24.63           32880
           24.64           35552
           24.65           38472
           24.66           40888
           24.67           42808
           24.68           44680
           24.69           45220
            24.7           44180
           24.71           42856
           24.72           39808
           24.73           36664
           24.74           33552
           24.75           30656
           24.76           27964
           24.77           25780
           24.78           24104
           24.79           22708
            24.8           22052
           24.81           21344
           24.82           20420
           24.83           19356
           24.84           17888
           24.85           16348
           24.86           15252
           24.87           14044
           24.88           13336
           24.89           12984
            24.9           12504
           24.91           12240
           24.92           12160
           24.93           12004
           24.94           12044
           24.95           12288
           24.96           12748
           24.97           13232
           24.98           14052
           24.99           14936
              25           16132
           25.01           17272
           25.02           18004
           25.03           18116
           25.04           17364
           25.05           16372
           25.06           15272
           25.07           14124
           25.08           13240
           25.09           12504
            25.1           12056
           25.11           11732
           25.12           11216
           25.13           10984
           25.14           10864
           25.15           10804
           25.16           10752
           25.17           10632
           25.18           10552
           25.19           10696
            25.2           10680
           25.21           10836
           25.22           10892
           25.23           10956
           25.24           11152
           25.25           11488
           25.26           11852
           25.27           12272
           25.28           13020
           25.29           13692
            25.3           14552
           25.31           15764
           25.32           17196
           25.33           18984
           25.34           20900
           25.35           22560
           25.36           23660
           25.37           24008
           25.38           23260
           25.39           22084
            25.4           21060
           25.41           19952
           25.42           18960
           25.43           18168
           25.44           17440
           25.45           16576
           25.46           15836
           25.47           15288
           25.48           14776
           25.49           14652
            25.5           14292
           25.51           13796
           25.52           13080
           25.53           12280
           25.54           11452
           25.55           11016
           25.56           10484
           25.57           10224
           25.58            9916
           25.59            9744
            25.6            9384
           25.61            9280
           25.62            9212
           25.63            9080
           25.64            8984
           25.65            9004
           25.66            9016
           25.67            8964
           25.68            8960
           25.69            8900
            25.7            9072
           25.71            8924
           25.72            8932
           25.73            8952
           25.74            8848
           25.75            8756
           25.76            8800
           25.77            8644
           25.78            8548
           25.79            8572
            25.8            8532
           25.81            8468
           25.82            8500
           25.83            8568
           25.84            8480
           25.85            8572
           25.86            8528
           25.87            8576
           25.88            8708
           25.89            8852
            25.9            8960
           25.91            9128
           25.92            9428
           25.93            9936
           25.94           10500
           25.95           11352
           25.96           12460
           25.97           14028
           25.98           15104
           25.99           15660
              26           15404
           26.01           14396
           26.02           13204
           26.03           12224
           26.04           11388
           26.05           10848
           26.06           10512
           26.07           10376
           26.08           10360
           26.09           10620
            26.1           11008
           26.11           11508
           26.12           12224
           26.13           13136
           26.14           14108
           26.15           15244
           26.16           15896
           26.17           16016
           26.18           15816
           26.19           15256
            26.2           14672
           26.21           14156
           26.22           13820
           26.23           13496
           26.24           13468
           26.25           13564
           26.26           13548
           26.27           13196
           26.28           12476
           26.29           11828
            26.3           11776
           26.31           11968
           26.32           12460
           26.33           13460
           26.34           14464
           26.35           15520
           26.36           16048
           26.37           15976
           26.38           15340
           26.39           14668
            26.4           13592
           26.41           12880
           26.42           12172
           26.43           11588
           26.44           11144
           26.45           10756
           26.46           10376
           26.47           10224
           26.48            9832
           26.49            9756
            26.5            9556
           26.51            9512
           26.52            9424
           26.53            9220
           26.54            9296
           26.55            9180
           26.56            9128
           26.57            9232
           26.58            9304
           26.59            9344
            26.6            9380
           26.61            9276
           26.62            9456
           26.63            9572
           26.64            9936
           26.65           10332
           26.66           11084
           26.67           11860
           26.68           12772
           26.69           13672
            26.7           14180
           26.71           14276
           26.72           13768
           26.73           12880
           26.74           11916
           26.75           11180
           26.76           10480
           26.77           10032
           26.78            9764
           26.79            9584
            26.8            9444
           26.81            9484
           26.82            9700
           26.83            9872
           26.84           10276
           26.85           10732
           26.86           11100
           26.87           11680
           26.88           12196
           26.89           12780
            26.9           12980
           26.91           12776
           26.92           12112
           26.93           11332
           26.94           10424
           26.95            9696
           26.96            9300
           26.97            8904
           26.98            8668
           26.99            8468
              27            8480
           27.01            8468
           27.02            8408
           27.03            8284
           27.04            8300
           27.05            8344
           27.06            8156
           27.07            8068
           27.08            8140
           27.09            8092
            27.1            8192
           27.11            8308
           27.12            8332
           27.13            8452
           27.14            8572
           27.15            8708
           27.16            8836
           27.17            9076
           27.18            9184
           27.19            9384
            27.2            9636
           27.21            9824
           27.22           10196
           27.23           10744
           27.24           11272
           27.25           11960
           27.26           12964
           27.27           13892
           27.28           15220
           27.29           16720
            27.3           18328
           27.31           20064
           27.32           21480
           27.33           22216
           27.34           22168
           27.35           21908
           27.36           21000
           27.37           19988
           27.38           19008
           27.39           18092
            27.4           17140
           27.41           16688
           27.42           16284
           27.43           16132
           27.44           16120
           27.45           15908
           27.46           15320
           27.47           14600
           27.48           13820
           27.49           13024
            27.5           12428
           27.51           11824
           27.52           11376
           27.53           11140
           27.54           10712
           27.55           10328
           27.56            9904
           27.57            9488
           27.58            9296
           27.59            9000
            27.6            8840
           27.61            8672
           27.62            8668
           27.63            8480
           27.64            8560
           27.65            8604
           27.66            8572
           27.67            8652
           27.68            8796
           27.69            8944
            27.7            8844
           27.71            9124
           27.72            9128
           27.73            9232
           27.74            9372
           27.75            9496
           27.76            9628
           27.77            9632
           27.78            9584
           27.79            9452
            27.8            9412
           27.81            9304
           27.82            9272
           27.83            9396
           27.84            9448
           27.85            9492
           27.86            9712
           27.87            9732
           27.88           10048
           27.89           10288
            27.9           10944
           27.91           11476
           27.92           12344
           27.93           13084
           27.94           14304
           27.95           15432
           27.96           16292
           27.97           16848
           27.98           17088
           27.99           16712
              28           16108
           28.01           15228
           28.02           14328
           28.03           13340
           28.04           12424
           28.05           11404
           28.06           10552
           28.07           10064
           28.08            9452
           28.09            9064
            28.1            8764
           28.11            8532
           28.12            8244
           28.13            8148
           28.14            8032
           28.15            7828
           28.16            7772
           28.17            7636
           28.18            7536
           28.19            7568
            28.2            7600
           28.21            7516
           28.22            7552
           28.23            7520
           28.24            7472
           28.25            7620
           28.26            7580
           28.27            7508
           28.28            7548
           28.29            7480
            28.3            7432
           28.31            7460
           28.32            7512
           28.33            7496
           28.34            7488
           28.35            7336
           28.36            7332
           28.37            7424
           28.38            7400
           28.39            7412
            28.4            7376
           28.41            7376
           28.42            7376
           28.43            7440
           28.44            7444
           28.45            7440
           28.46            7536
           28.47            7552
           28.48            7532
           28.49            7776
            28.5            7792
           28.51            7860
           28.52            8084
           28.53            8168
           28.54            8288
           28.55            8524
           28.56            8700
           28.57            9068
           28.58            9456
           28.59            9840
            28.6           10160
           28.61           10564
           28.62           10656
           28.63           10652
           28.64           10596
           28.65           10400
           28.66           10184
           28.67           10092
           28.68           10156
           28.69           10264
            28.7           10524
           28.71           10880
           28.72           11260
           28.73           11856
           28.74           12340
           28.75           12744
           28.76           12916
           28.77           12712
           28.78           12304
           28.79           11700
            28.8           11024
           28.81           10280
           28.82            9776
           28.83            9296
           28.84            8928
           28.85            8776
           28.86            8560
           28.87            8456
           28.88            8400
           28.89            8312
            28.9            8340
           28.91            8396
           28.92            8496
           28.93            8596
           28.94            8708
           28.95            8956
           28.96            9084
           28.97            9344
           28.98            9648
           28.99            9832
              29            9920
           29.01            9912
           29.02           10056
           29.03           10240
           29.04           10500
           29.05           10872
           29.06           11720
           29.07           12464
           29.08           14044
           29.09           16292
            29.1           19320
           29.11           22704
           29.12           25488
           29.13           26544
           29.14           26000
           29.15           25044
           29.16           23560
           29.17           21988
           29.18           20548
           29.19           18856
            29.2           17152
           29.21           15792
           29.22           14472
           29.23           13416
           29.24           12616
           29.25           11988
           29.26           11432
           29.27           11140
           29.28           11124
           29.29           11104
            29.3           11440
           29.31           11564
           29.32           12048
           29.33           12528
           29.34           12884
           29.35           13152
           29.36           13488
           29.37           13444
           29.38           13240
           29.39           13380
            29.4           13492
           29.41           14032
           29.42           15172
           29.43           16848
           29.44           18844
           29.45           20916
           29.46           21612
           29.47           21144
           29.48           19660
           29.49           17396
            29.5           15008
           29.51           13168
           29.52           11608
           29.53           10540
           29.54            9768
           29.55            9312
           29.56            8912
           29.57            8760
           29.58            8576
           29.59            8580
            29.6            8536
           29.61            8452
           29.62            8472
           29.63            8644
           29.64            8716
           29.65            8976
           29.66            9604
           29.67           10264
           29.68           11376
           29.69           12848
            29.7           14648
           29.71           15940
           29.72           16388
           29.73           15828
           29.74           14928
           29.75           13900
           29.76           12832
           29.77           11832
           29.78           10932
           29.79           10076
            29.8            9556
           29.81            9036
           29.82            8840
           29.83            8556
           29.84            8396
           29.85            8236
           29.86            8036
           29.87            8024
           29.88            7996
           29.89            7936
            29.9            7952
           29.91            7912
           29.92            8044
           29.93            8112
           29.94            8280
           29.95            8388
           29.96            8616
           29.97            8880
           29.98            9188
           29.99            9824
              30           10684
           30.01           11864
           30.02           13364
           30.03           14632
           30.04           15512
           30.05           15820
           30.06           15372
           30.07           14292
           30.08           13260
           30.09           12136
            30.1           11276
           30.11           10664
           30.12           10204
           30.13            9768
           30.14            9468
           30.15            9196
           30.16            8988
           30.17            9044
           30.18            8976
           30.19            8952
            30.2            8928
           30.21            9028
           30.22            9036
           30.23            9252
           30.24            9560
           30.25            9748
           30.26           10136
           30.27           10544
           30.28           11116
           30.29           11724
            30.3           12384
           30.31           13216
           30.32           14128
           30.33           14836
           30.34           15408
           30.35           15964
           30.36           16640
           30.37           17148
           30.38           17660
           30.39           18060
            30.4           18460
           30.41           18996
           30.42           19660
           30.43           20212
           30.44           20584
           30.45           20400
           30.46           19292
           30.47           17912
           30.48           16128
           30.49           14448
            30.5           13088
           30.51           11900
           30.52           10948
           30.53           10320
           30.54            9860
           30.55            9488
           30.56            9224
           30.57            8972
           30.58            8800
           30.59            8692
            30.6            8636
           30.61            8588
           30.62            8596
           30.63            8456
           30.64            8496
           30.65            8536
           30.66            8480
           30.67            8584
           30.68            8764
           30.69            8844
            30.7            8952
           30.71            9196
           30.72            9448
           30.73            9844
           30.74            9868
           30.75            9760
           30.76            9164
           30.77            8616
           30.78            8124
           30.79            7944
            30.8            7776
           30.81            7648
           30.82            7540
           30.83            7600
           30.84            7540
           30.85            7624
           30.86            7600
           30.87            7648
           30.88            7712
           30.89            7784
            30.9            7840
           30.91            8020
           30.92            8152
           30.93            8300
           30.94            8556
           30.95            9040
           30.96            9492
           30.97           10124
           30.98           10876
           30.99           11604
              31           12336
           31.01           12936
           31.02           13192
           31.03           13024
           31.04           12760
           31.05           12128
           31.06           11712
           31.07           11328
           31.08           10968
           31.09           10612
            31.1           10316
           31.11            9960
           31.12            9652
           31.13            9372
           31.14            9032
           31.15            8808
           31.16            8796
           31.17            8716
           31.18            8780
           31.19            8856
            31.2            9060
           31.21            9256
           31.22            9540
           31.23            9948
           31.24           10252
           31.25           10736
           31.26           11204
           31.27           11552
           31.28           11972
           31.29           12332
            31.3           12376
           31.31           12192
           31.32           11628
           31.33           11136
           31.34           10660
           31.35           10496
           31.36           10564
           31.37           11052
           31.38           11628
           31.39           12512
            31.4           13680
           31.41           14836
           31.42           15692
           31.43           15932
           31.44           15536
           31.45           14900
           31.46           14124
           31.47           13088
           31.48           12224
           31.49           11480
            31.5           10920
           31.51           10380
           31.52           10116
           31.53            9844
           31.54            9648
           31.55            9772
           31.56            9796
           31.57           10012
           31.58           10376
           31.59           10556
            31.6           10920
           31.61           11456
           31.62           11896
           31.63           12276
           31.64           12620
           31.65           12804
           31.66           12840
           31.67           12940
           31.68           13072
           31.69           13436
            31.7           14452
           31.71           15252
           31.72           16332
           31.73           17140
           31.74           17280
           31.75           16736
           31.76           15640
           31.77           14504
           31.78           13300
           31.79           12280
            31.8           11564
           31.81           10856
           31.82           10752
           31.83           10336
           31.84           10156
           31.85           10064
           31.86            9988
           31.87            9880
           31.88            9712
           31.89            9540
            31.9            9428
           31.91            9488
           31.92            9636
           31.93            9908
           31.94           10240
           31.95           10456
           31.96           11020
           31.97           11916
           31.98           12812
           31.99           13872
              32           15316
           32.01           16388
           32.02           17412
           32.03           17992
           32.04           17832
           32.05           17380
           32.06           16260
           32.07           15092
           32.08           14016
           32.09           13140
            32.1           12260
           32.11           11772
           32.12           11496
           32.13           11372
           32.14           11340
           32.15           11468
           32.16           11548
           32.17           11696
           32.18           11728
           32.19           11512
            32.2           11276
           32.21           10968
           32.22           10492
           32.23           10064
           32.24            9648
           32.25            9224
           32.26            8852
           32.27            8628
           32.28            8444
           32.29            8288
            32.3            8216
           32.31            7932
           32.32            7820
           32.33            7748
           32.34            7728
           32.35            7640
           32.36            7720
           32.37            7568
           32.38            7556
           32.39            7576
            32.4            7600
           32.41            7724
           32.42            7828
           32.43            7888
           32.44            7960
           32.45            8120
           32.46            8168
           32.47            8400
           32.48            8652
           32.49            8940
            32.5            9308
           32.51            9768
           32.52           10460
           32.53           11284
           32.54           12164
           32.55           12996
           32.56           13676
           32.57           14180
           32.58           14452
           32.59           14160
            32.6           14124
           32.61           13700
           32.62           13556
           32.63           13680
           32.64           13876
           32.65           14148
           32.66           14124
           32.67           13716
           32.68           13052
           32.69           12320
            32.7           11536
           32.71           10692
           32.72           10064
           32.73            9420
           32.74            9052
           32.75            8772
           32.76            8596
           32.77            8392
           32.78            8320
           32.79            8236
            32.8            8180
           32.81            8244
           32.82            8340
           32.83            8288
           32.84            8508
           32.85            8600
           32.86            8832
           32.87            9068
           32.88            9396
           32.89            9616
            32.9            9952
           32.91           10240
           32.92           10292
           32.93           10368
           32.94           10328
           32.95           10064
           32.96            9720
           32.97            9268
           32.98            9036
           32.99            8768
              33            8628
           33.01            8604
           33.02            8492
           33.03            8552
           33.04            8636
           33.05            8748
           33.06            8888
           33.07            8912
           33.08            9020
           33.09            9048
            33.1            9168
           33.11            9244
           33.12            9424
           33.13            9532
           33.14            9612
           33.15            9456
           33.16            9244
           33.17            9000
           33.18            8708
           33.19            8480
            33.2            8380
           33.21            8132
           33.22            7916
           33.23            7908
           33.24            7712
           33.25            7632
           33.26            7572
           33.27            7544
           33.28            7572
           33.29            7588
            33.3            7600
           33.31            7780
           33.32            7852
           33.33            7912
           33.34            8092
           33.35            8196
           33.36            8364
           33.37            8440
           33.38            8576
           33.39            8748
            33.4            8872
           33.41            9224
           33.42            9500
           33.43            9844
           33.44           10076
           33.45           10140
           33.46           10028
           33.47           10048
           33.48            9768
           33.49            9352
            33.5            9048
           33.51            8684
           33.52            8344
           33.53            8308
           33.54            7996
           33.55            7960
           33.56            7956
           33.57            7880
           33.58            7944
           33.59            7988
            33.6            8092
           33.61            8228
           33.62            8244
           33.63            8096
           33.64            8040
           33.65            8056
           33.66            8080
           33.67            7968
           33.68            8088
           33.69            8116
            33.7            8200
           33.71            8288
           33.72            8556
           33.73            8888
           33.74            9184
           33.75            9464
           33.76            9808
           33.77           10084
           33.78           10236
           33.79           10128
            33.8           10048
           33.81            9952
           33.82            9544
           33.83            9368
           33.84            9116
           33.85            8840
           33.86            8684
           33.87            8452
           33.88            8272
           33.89            8292
            33.9            8180
           33.91            8136
           33.92            8160
           33.93            8080
           33.94            8136
           33.95            8332
           33.96            8376
           33.97            8508
           33.98            8672
           33.99            8776
              34            9036
           34.01            9392
           34.02            9784
           34.03           10296
           34.04           11004
           34.05           11648
           34.06           12712
           34.07           13936
           34.08           15476
           34.09           16876
            34.1           18228
           34.11           19316
           34.12           20096
           34.13           20736
           34.14           20944
           34.15           20692
           34.16           20032
           34.17           18936
           34.18           17720
           34.19           16372
            34.2           15184
           34.21           14032
           34.22           13160
           34.23           12292
           34.24           11548
           34.25           11088
           34.26           10604
           34.27           10316
           34.28           10120
           34.29            9944
            34.3            9852
           34.31            9996
           34.32           10160
           34.33           10416
           34.34           10984
           34.35           11500
           34.36           12288
           34.37           13324
           34.38           14156
           34.39           14644
            34.4           14544
           34.41           14208
           34.42           13444
           34.43           12724
           34.44           12032
           34.45           11324
           34.46           10748
           34.47           10108
           34.48            9840
           34.49            9592
            34.5            9428
           34.51            9176
           34.52            9100
           34.53            8864
           34.54            8684
           34.55            8704
           34.56            8552
           34.57            8688
           34.58            8752
           34.59            8840
            34.6            9120
           34.61            9364
           34.62            9632
           34.63            9876
           34.64           10112
           34.65           10128
           34.66            9956
           34.67            9692
           34.68            9412
           34.69            8948
            34.7            8640
           34.71            8304
           34.72            8032
           34.73            7840
           34.74            7720
           34.75            7488
           34.76            7456
           34.77            7364
           34.78            7216
           34.79            7320
            34.8            7256
           34.81            7148
           34.82            7260
           34.83            7284
           34.84            7108
           34.85            7168
           34.86            7272
           34.87            7248
           34.88            7264
           34.89            7288
            34.9            7268
           34.91            7488
           34.92            7592
           34.93            7724
           34.94            7780
           34.95            7952
           34.96            8056
           34.97            8144
           34.98            8348
           34.99            8540
              35            8520
           35.01            8420
           35.02            8420
           35.03            8412
           35.04            8292
           35.05            8120
           35.06            8152
           35.07            8300
           35.08            8508
           35.09            9012
            35.1            9688
           35.11           10328
           35.12           10672
           35.13           10564
           35.14           10356
           35.15            9976
           35.16            9696
           35.17            9548
           35.18            9532
           35.19            9688
            35.2           10096
           35.21           10592
           35.22           11216
           35.23           11856
           35.24           12628
           35.25           13208
           35.26           13444
           35.27           13312
           35.28           12888
           35.29           12344
            35.3           11688
           35.31           11180
           35.32           10628
           35.33           10472
           35.34           10180
           35.35            9888
           35.36            9932
           35.37            9968
           35.38           10152
           35.39           10492
            35.4           10764
           35.41           10620
           35.42           10640
           35.43           10428
           35.44           10124
           35.45           10080
           35.46            9952
           35.47            9912
           35.48            9932
           35.49            9908
            35.5            9864
           35.51            9820
           35.52            9668
           35.53            9460
           35.54            9180
           35.55            8964
           35.56            8828
           35.57            8912
           35.58            8848
           35.59            9224
            35.6            9636
           35.61           10004
           35.62           10100
           35.63           10092
           35.64            9948
           35.65            9708
           35.66            9504
           35.67            9268
           35.68            9064
           35.69            9008
            35.7            8988
           35.71            8976
           35.72            8988
           35.73            9072
           35.74            9212
           35.75            9480
           35.76            9468
           35.77            9392
           35.78            9340
           35.79            9100
            35.8            8980
           35.81            8800
           35.82            8804
           35.83            8752
           35.84            8752
           35.85            8760
           35.86            8800
           35.87            9036
           35.88            9372
           35.89            9532
            35.9            9824
           35.91            9788
           35.92            9748
           35.93            9796
           35.94            9648
           35.95            9600
           35.96            9668
           35.97            9756
           35.98            9720
           35.99            9892
              36            9932
           36.01            9776
           36.02            9632
           36.03            9532
           36.04            9392
           36.05            9332
           36.06            9240
           36.07            9288
           36.08            9432
           36.09            9652
            36.1            9888
           36.11           10296
           36.12           10596
           36.13           10936
           36.14           11248
           36.15           11340
           36.16           11244
           36.17           11224
           36.18           10944
           36.19           10816
            36.2           10756
           36.21           10716
           36.22           10744
           36.23           10808
           36.24           10960
           36.25           10932
           36.26           10908
           36.27           10580
           36.28           10356
           36.29           10124
            36.3            9652
           36.31            9376
           36.32            9132
           36.33            8820
           36.34            8588
           36.35            8332
           36.36            8312
           36.37            8160
           36.38            8056
           36.39            7952
            36.4            7868
           36.41            7916
           36.42            7892
           36.43            7856
           36.44            7948
           36.45            8052
           36.46            8088
           36.47            8224
           36.48            8284
           36.49            8380
            36.5            8520
           36.51            8584
           36.52            8660
           36.53            8800
           36.54            8932
           36.55            9016
           36.56            9336
           36.57            9496
           36.58            9744
           36.59           10268
            36.6           10756
           36.61           11380
           36.62           12220
           36.63           12856
           36.64           13516
           36.65           14148
           36.66           14520
           36.67           14560
           36.68           14712
           36.69           14244
            36.7           13820
           36.71           13228
           36.72           12752
           36.73           12004
           36.74           11524
           36.75           10844
           36.76           10276
           36.77            9792
           36.78            9372
           36.79            8968
            36.8            8680
           36.81            8308
           36.82            8160
           36.83            7976
           36.84            7876
           36.85            7804
           36.86            7720
           36.87            7644
           36.88            7456
           36.89            7460
            36.9            7444
           36.91            7428
           36.92            7416
           36.93            7420
           36.94            7396
           36.95            7336
           36.96            7344
           36.97            7312
           36.98            7424
           36.99            7360
              37            7396
           37.01            7640
           37.02            7656
           37.03            7820
           37.04            8064
           37.05            8320
           37.06            8672
           37.07            9132
           37.08            9464
           37.09            9596
            37.1            9712
           37.11            9744
           37.12            9800
           37.13            9916
           37.14            9964
           37.15           10092
           37.16           10296
           37.17           10292
           37.18           10164
           37.19           10348
            37.2           10312
           37.21           10240
           37.22           10228
           37.23           10092
           37.24            9952
           37.25            9844
           37.26            9824
           37.27            9772
           37.28            9832
           37.29            9832
            37.3            9856
           37.31           10060
           37.32           10376
           37.33           10732
           37.34           11176
           37.35           11452
           37.36           11500
           37.37           11656
           37.38           11592
           37.39           11448
            37.4           11216
           37.41           11156
           37.42           11048
           37.43           11024
           37.44           10916
           37.45           10900
           37.46           10832
           37.47           10592
           37.48           10440
           37.49           10228
            37.5           10000
           37.51            9912
           37.52           10052
           37.53           10104
           37.54           10152
           37.55           10428
           37.56           10612
           37.57           10876
           37.58           11092
           37.59           11056
            37.6           11148
           37.61           11084
           37.62           10980
           37.63           10684
           37.64           10360
           37.65           10156
           37.66            9808
           37.67            9648
           37.68            9456
           37.69            9248
            37.7            9216
           37.71            8980
           37.72            8788
           37.73            8716
           37.74            8660
           37.75            8496
           37.76            8524
           37.77            8628
           37.78            8684
           37.79            8932
            37.8            9280
           37.81            9508
           37.82            9764
           37.83            9768
           37.84            9656
           37.85            9568
           37.86            9424
           37.87            9148
           37.88            8792
           37.89            8460
            37.9            8072
           37.91            7948
           37.92            7748
           37.93            7624
           37.94            7620
           37.95            7524
           37.96            7420
           37.97            7428
           37.98            7408
           37.99            7444
              38            7532
           38.01            7524
           38.02            7644
           38.03            7832
           38.04            8012
           38.05            8220
           38.06            8500
           38.07            8616
           38.08            8828
           38.09            9020
            38.1            9020
           38.11            8992
           38.12            9056
           38.13            9000
           38.14            8952
           38.15            9064
           38.16            8992
           38.17            8856
           38.18            8772
           38.19            8604
            38.2            8360
           38.21            8100
           38.22            7956
           38.23            7796
           38.24            7616
           38.25            7624
           38.26            7384
           38.27            7468
           38.28            7376
           38.29            7452
            38.3            7548
           38.31            7428
           38.32            7500
           38.33            7528
           38.34            7592
           38.35            7652
           38.36            7716
           38.37            7808
           38.38            7896
           38.39            8028
            38.4            8048
           38.41            8260
           38.42            8296
           38.43            8472
           38.44            8604
           38.45            8912
           38.46            9144
           38.47            9376
           38.48            9776
           38.49           10180
            38.5           10628
           38.51           11228
           38.52           11820
           38.53           12308
           38.54           12816
           38.55           12756
           38.56           12680
           38.57           12648
           38.58           12388
           38.59           12236
            38.6           11828
           38.61           11440
           38.62           11136
           38.63           10784
           38.64           10528
           38.65           10012
           38.66            9636
           38.67            9264
           38.68            8916
           38.69            8560
            38.7            8284
           38.71            8156
           38.72            8044
           38.73            7808
           38.74            7724
           38.75            7716
           38.76            7600
           38.77            7492
           38.78            7532
           38.79            7500
            38.8            7604
           38.81            7592
           38.82            7688
           38.83            7644
           38.84            7732
           38.85            7744
           38.86            7632
           38.87            7724
           38.88            7668
           38.89            7588
            38.9            7512
           38.91            7356
           38.92            7300
           38.93            7276
           38.94            7208
           38.95            7180
           38.96            7156
           38.97            7120
           38.98            7132
           38.99            7168
              39            7124
           39.01            7120
           39.02            7288
           39.03            7288
           39.04            7284
           39.05            7336
           39.06            7404
           39.07            7516
           39.08            7548
           39.09            7536
            39.1            7500
           39.11            7608
           39.12            7500
           39.13            7480
           39.14            7436
           39.15            7352
           39.16            7268
           39.17            7380
           39.18            7324
           39.19            7432
            39.2            7460
           39.21            7376
           39.22            7456
           39.23            7616
           39.24            7732
           39.25            7828
           39.26            8004
           39.27            8036
           39.28            8160
           39.29            8384
            39.3            8528
           39.31            8704
           39.32            8840
           39.33            8912
           39.34            8888
           39.35            8880
           39.36            9032
           39.37            8988
           39.38            9236
           39.39            9388
            39.4            9612
           39.41           10076
           39.42           10532
           39.43           10704
           39.44           11160
           39.45           11320
           39.46           11484
           39.47           11480
           39.48           11428
           39.49           11300
            39.5           11100
           39.51           10916
           39.52           10680
           39.53           10588
           39.54           10520
           39.55           10432
           39.56           10628
           39.57           10708
           39.58           10528
           39.59           10728
            39.6           10800
           39.61           10852
           39.62           10932
           39.63           10880
           39.64           10828
           39.65           11080
           39.66           11196
           39.67           11392
           39.68           11444
           39.69           11448
            39.7           11308
           39.71           11088
           39.72           10848
           39.73           10492
           39.74           10308
           39.75           10036
           39.76            9844
           39.77            9696
           39.78            9608
           39.79            9408
            39.8            9348
           39.81            9144
           39.82            9168
           39.83            9160
           39.84            9256
           39.85            9312
           39.86            9428
           39.87            9580
           39.88            9628
           39.89            9808
            39.9            9920
           39.91           10196
           39.92           10400
           39.93           10372
           39.94           10332
           39.95           10344
           39.96           10288
           39.97           10036
           39.98           10016
           39.99            9804
              40            9752
           40.01            9640
           40.02            9584
           40.03            9408
           40.04            9420
           40.05            9384
           40.06            9252
           40.07            9288
           40.08            9004
           40.09            8752
            40.1            8600
           40.11            8244
           40.12            8080
           40.13            8012
           40.14            7904
           40.15            7824
           40.16            7780
           40.17            7680
           40.18            7560
           40.19            7700
            40.2            7652
           40.21            7776
           40.22            7828
           40.23            7760
           40.24            7780
           40.25            7800
           40.26            7740
           40.27            7692
           40.28            7824
           40.29            7776
            40.3            7736
           40.31            7680
           40.32            7536
           40.33            7452
           40.34            7344
           40.35            7284
           40.36            7284
           40.37            7292
           40.38            7284
           40.39            7420
            40.4            7468
           40.41            7656
           40.42            7668
           40.43            7884
           40.44            7984
           40.45            8072
           40.46            7972
           40.47            8056
           40.48            7876
           40.49            7776
            40.5            7624
           40.51            7544
           40.52            7452
           40.53            7276
           40.54            7240
           40.55            7208
           40.56            7212
           40.57            7208
           40.58            7280
           40.59            7356
            40.6            7408
           40.61            7480
           40.62            7496
           40.63            7556
           40.64            7700
           40.65            7664
           40.66            7836
           40.67            7892
           40.68            7904
           40.69            7816
            40.7            7860
           40.71            7848
           40.72            7852
           40.73            7744
           40.74            7732
           40.75            7748
           40.76            7740
           40.77            7692
           40.78            7684
           40.79            7816
            40.8            7840
           40.81            7944
           40.82            8028
           40.83            8140
           40.84            8184
           40.85            8308
           40.86            8312
           40.87            8208
           40.88            8080
           40.89            7952
            40.9            7836
           40.91            7788
           40.92            7660
           40.93            7548
           40.94            7516
           40.95            7504
           40.96            7364
           40.97            7344
           40.98            7372
           40.99            7324
              41            7284
           41.01            7180
           41.02            7124
           41.03            7092
           41.04            7104
           41.05            7064
           41.06            7108
           41.07            7172
           41.08            7096
           41.09            7164
            41.1            7292
           41.11            7304
           41.12            7420
           41.13            7432
           41.14            7500
           41.15            7496
           41.16            7712
           41.17            7820
           41.18            8228
           41.19            8468
            41.2            9012
           41.21            9488
           41.22            9868
           41.23           10040
           41.24           10044
           41.25           10024
           41.26            9940
           41.27            9900
           41.28            9680
           41.29            9604
            41.3            9544
           41.31            9576
           41.32            9452
           41.33            9608
           41.34            9536
           41.35            9616
           41.36            9660
           41.37            9708
           41.38            9568
           41.39            9596
            41.4            9544
           41.41            9432
           41.42            9476
           41.43            9336
           41.44            9348
           41.45            9548
           41.46            9444
           41.47            9296
           41.48            9264
           41.49            9032
            41.5            8856
           41.51            8772
           41.52            8668
           41.53            8524
           41.54            8512
           41.55            8580
           41.56            8552
           41.57            8800
           41.58            9060
           41.59            9244
            41.6            9520
           41.61            9760
           41.62           10148
           41.63           10780
           41.64           11440
           41.65           11716
           41.66           12140
           41.67           12256
           41.68           12080
           41.69           12124
            41.7           11920
           41.71           11628
           41.72           11344
           41.73           10976
           41.74           10480
           41.75           10104
           41.76            9696
           41.77            9400
           41.78            9028
           41.79            8788
            41.8            8592
           41.81            8556
           41.82            8428
           41.83            8328
           41.84            8352
           41.85            8532
           41.86            8652
           41.87            8900
           41.88            9188
           41.89            9436
            41.9            9688
           41.91            9728
           41.92            9592
           41.93            9436
           41.94            9376
           41.95            9092
           41.96            8976
           41.97            8556
           41.98            8388
           41.99            8388
              42            8284
           42.01            8196
           42.02            8176
           42.03            8048
           42.04            8076
           42.05            8068
           42.06            8140
           42.07            8024
           42.08            8044
           42.09            7820
            42.1            7756
           42.11            7760
           42.12            7764
           42.13            7748
           42.14            7788
           42.15            7764
           42.16            7892
           42.17            8064
           42.18            8116
           42.19            8184
            42.2            8244
           42.21            8240
           42.22            8036
           42.23            7952
           42.24            7800
           42.25            7580
           42.26            7420
           42.27            7228
           42.28            7160
           42.29            7096
            42.3            7036
           42.31            6952
           42.32            6952
           42.33            6896
           42.34            6828
           42.35            6848
           42.36            6884
           42.37            6768
           42.38            6812
           42.39            6736
            42.4            6788
           42.41            6848
           42.42            6828
           42.43            6752
           42.44            6884
           42.45            6880
           42.46            6844
           42.47            6884
           42.48            6996
           42.49            7052
            42.5            7184
           42.51            7284
           42.52            7292
           42.53            7364
           42.54            7492
           42.55            7468
           42.56            7728
           42.57            7748
           42.58            7872
           42.59            8168
            42.6            8336
           42.61            8612
           42.62            8832
           42.63            8960
           42.64            9040
           42.65            9040
           42.66            8988
           42.67            8932
           42.68            8832
           42.69            8624
            42.7            8448
           42.71            8388
           42.72            8396
           42.73            8344
           42.74            8524
           42.75            8576
           42.76            8696
           42.77            8796
           42.78            8864
           42.79            8940
            42.8            9036
           42.81            9024
           42.82            9072
           42.83            9212
           42.84            9264
           42.85            9212
           42.86            9236
           42.87            9104
           42.88            8872
           42.89            8832
            42.9            8764
           42.91            8608
           42.92            8668
           42.93            8576
           42.94            8620
           42.95            8528
           42.96            8444
           42.97            8328
           42.98            8104
           42.99            7884
              43            7816
           43.01            7732
           43.02            7560
           43.03            7496
           43.04            7540
           43.05            7432
           43.06            7420
           43.07            7416
           43.08            7380
           43.09            7432
            43.1            7524
           43.11            7476
           43.12            7540
           43.13            7736
           43.14            7888
           43.15            8092
           43.16            8348
           43.17            8644
           43.18            8896
           43.19            9124
            43.2            9308
           43.21            9224
           43.22            9268
           43.23            9124
           43.24            9016
           43.25            9092
           43.26            9156
           43.27            9164
           43.28            9192
           43.29            9084
            43.3            9120
           43.31            9168
           43.32            9304
           43.33            9248
           43.34            9328
           43.35            9528
           43.36            9740
           43.37            9908
           43.38           10212
           43.39           10456
            43.4           10844
           43.41           10896
           43.42           11072
           43.43           11080
           43.44           11052
           43.45           10784
           43.46           10808
           43.47           10588
           43.48           10392
           43.49           10404
            43.5           10204
           43.51           10088
           43.52           10004
           43.53            9844
           43.54            9708
           43.55            9636
           43.56            9380
           43.57            9152
           43.58            8968
           43.59            8808
            43.6            8540
           43.61            8432
           43.62            8316
           43.63            8176
           43.64            7976
           43.65            7988
           43.66            7984
           43.67            7996
           43.68            7992
           43.69            8060
            43.7            8188
           43.71            8160
           43.72            8164
           43.73            8340
           43.74            8432
           43.75            8468
           43.76            8636
           43.77            8692
           43.78            8784
           43.79            8936
            43.8            9160
           43.81            9280
           43.82            9496
           43.83            9584
           43.84            9624
           43.85            9772
           43.86            9604
           43.87            9552
           43.88            9416
           43.89            9252
            43.9            9052
           43.91            8940
           43.92            8636
           43.93            8452
           43.94            8236
           43.95            7916
           43.96            7656
           43.97            7572
           43.98            7384
           43.99            7252
              44            7172
           44.01            7072
           44.02            6992
           44.03            6928
           44.04            6948
           44.05            6880
           44.06            6952
           44.07            6944
           44.08            6876
           44.09            6956
            44.1            7032
           44.11            7044
           44.12            7156
           44.13            7164
           44.14            7292
           44.15            7284
           44.16            7332
           44.17            7280
           44.18            7304
           44.19            7280
            44.2            7216
           44.21            7188
           44.22            7160
           44.23            7152
           44.24            7100
           44.25            7044
           44.26            6992
           44.27            7040
           44.28            7144
           44.29            7172
            44.3            7212
           44.31            7232
           44.32            7252
           44.33            7340
           44.34            7264
           44.35            7296
           44.36            7328
           44.37            7372
           44.38            7332
           44.39            7428
            44.4            7564
           44.41            7620
           44.42            7616
           44.43            7668
           44.44            7660
           44.45            7820
           44.46            7884
           44.47            8016
           44.48            8264
           44.49            8368
            44.5            8572
           44.51            8648
           44.52            8660
           44.53            8616
           44.54            8452
           44.55            8328
           44.56            8020
           44.57            7956
           44.58            7816
           44.59            7596
            44.6            7568
           44.61            7476
           44.62            7492
           44.63            7416
           44.64            7504
           44.65            7508
           44.66            7472
           44.67            7364
           44.68            7304
           44.69            7300
            44.7            7236
           44.71            7064
           44.72            7096
           44.73            6968
           44.74            6872
           44.75            7024
           44.76            7008
           44.77            7008
           44.78            6916
           44.79            6984
            44.8            6964
           44.81            7120
           44.82            6976
           44.83            7044
           44.84            7208
           44.85            7056
           44.86            7132
           44.87            7196
           44.88            7248
           44.89            7332
            44.9            7492
           44.91            7448
           44.92            7396
           44.93            7408
           44.94            7332
           44.95            7156
           44.96            7192
           44.97            7064
           44.98            7148
           44.99            7240
              45            7384
           45.01            7560
           45.02            7772
           45.03            8008
           45.04            8168
           45.05            8296
           45.06            8344
           45.07            8368
           45.08            8340
           45.09            8128
            45.1            8048
           45.11            7936
           45.12            7712
           45.13            7556
           45.14            7392
           45.15            7292
           45.16            7136
           45.17            7168
           45.18            7208
           45.19            7248
            45.2            7316
           45.21            7460
           45.22            7636
           45.23            7832
           45.24            8104
           45.25            8284
           45.26            8392
           45.27            8492
           45.28            8500
           45.29            8592
            45.3            8548
           45.31            8500
           45.32            8380
           45.33            8372
           45.34            8176
           45.35            8176
           45.36            8160
           45.37            8080
           45.38            8028
           45.39            8008
            45.4            8052
           45.41            8092
           45.42            8164
           45.43            8268
           45.44            8328
           45.45            8412
           45.46            8392
           45.47            8484
           45.48            8420
           45.49            8256
            45.5            8228
           45.51            7988
           45.52            7840
           45.53            7656
           45.54            7456
           45.55            7308
           45.56            7140
           45.57            7000
           45.58            6860
           45.59            6880
            45.6            6772
           45.61            6656
           45.62            6648
           45.63            6600
           45.64            6496
           45.65            6544
           45.66            6532
           45.67            6492
           45.68            6476
           45.69            6516
            45.7            6456
           45.71            6464
           45.72            6456
           45.73            6492
           45.74            6504
           45.75            6400
           45.76            6416
           45.77            6456
           45.78            6480
           45.79            6444
            45.8            6456
           45.81            6420
           45.82            6384
           45.83            6444
           45.84            6472
           45.85            6428
           45.86            6556
           45.87            6596
           45.88            6664
           45.89            6800
            45.9            6904
           45.91            6912
           45.92            7136
           45.93            7220
           45.94            7352
           45.95            7460
           45.96            7544
           45.97            7584
           45.98            7660
           45.99            7676
              46            7664
           46.01            7672
           46.02            7656
           46.03            7540
           46.04            7528
           46.05            7456
           46.06            7444
           46.07            7376
           46.08            7372
           46.09            7396
            46.1            7492
           46.11            7480
           46.12            7540
           46.13            7572
           46.14            7644
           46.15            7644
           46.16            7640
           46.17            7640
           46.18            7612
           46.19            7624
            46.2            7672
           46.21            7780
           46.22            7984
           46.23            8036
           46.24            8160
           46.25            8304
           46.26            8408
           46.27            8428
           46.28            8548
           46.29            8540
            46.3            8548
           46.31            8612
           46.32            8568
           46.33            8644
           46.34            8576
           46.35            8640
           46.36            8620
           46.37            8632
           46.38            8636
           46.39            8732
            46.4            8732
           46.41            8732
           46.42            8744
           46.43            8896
           46.44            8892
           46.45            8988
           46.46            9108
           46.47            9200
           46.48            9184
           46.49            9352
            46.5            9316
           46.51            9356
           46.52            9384
           46.53            9284
           46.54            9212
           46.55            9220
           46.56            8992
           46.57            8900
           46.58            8716
           46.59            8512
            46.6            8412
           46.61            8392
           46.62            8292
           46.63            8260
           46.64            8192
           46.65            8096
           46.66            8132
           46.67            8116
           46.68            8052
           46.69            7960
            46.7            7940
           46.71            7852
           46.72            7752
           46.73            7692
           46.74            7612
           46.75            7520
           46.76            7480
           46.77            7328
           46.78            7184
           46.79            7128
            46.8            7092
           46.81            6984
           46.82            6924
           46.83            6888
           46.84            6812
           46.85            6868
           46.86            6852
           46.87            6764
           46.88            6836
           46.89            6800
            46.9            6772
           46.91            6892
           46.92            6876
           46.93            6852
           46.94            6900
           46.95            6868
           46.96            6888
           46.97            7052
           46.98            7064
           46.99            7180
              47            7268
           47.01            7288
           47.02            7388
           47.03            7464
           47.04            7600
           47.05            7700
           47.06            7900
           47.07            8052
           47.08            8080
           47.09            8256
            47.1            8312
           47.11            8312
           47.12            8396
           47.13            8296
           47.14            8188
           47.15            8116
           47.16            7992
           47.17            7828
           47.18            7684
           47.19            7500
            47.2            7472
           47.21            7348
           47.22            7168
           47.23            7068
           47.24            6956
           47.25            7024
           47.26            6844
           47.27            6872
           47.28            6852
           47.29            6840
            47.3            6892
           47.31            6928
           47.32            6868
           47.33            6928
           47.34            7044
           47.35            7032
           47.36            7116
           47.37            7100
           47.38            7180
           47.39            7172
            47.4            7292
           47.41            7524
           47.42            7632
           47.43            7736
           47.44            7904
           47.45            7884
           47.46            7816
           47.47            7724
           47.48            7712
           47.49            7516
            47.5            7620
           47.51            7504
           47.52            7508
           47.53            7396
           47.54            7364
           47.55            7224
           47.56            7180
           47.57            7180
           47.58            7152
           47.59            7248
            47.6            7272
           47.61            7236
           47.62            7408
           47.63            7628
           47.64            7900
           47.65            8164
           47.66            8388
           47.67            8472
           47.68            8404
           47.69            8468
            47.7            8348
           47.71            8272
           47.72            8164
           47.73            8092
           47.74            7960
           47.75            7844
           47.76            7812
           47.77            7668
           47.78            7652
           47.79            7608
            47.8            7768
           47.81            7972
           47.82            8172
           47.83            8160
           47.84            8152
           47.85            8020
           47.86            7952
           47.87            7896
           47.88            7868
           47.89            7688
            47.9            7740
           47.91            7552
           47.92            7588
           47.93            7652
           47.94            7728
           47.95            7828
           47.96            7864
           47.97            7920
           47.98            8032
           47.99            8056
              48            8208
           48.01            8396
           48.02            8580
           48.03            8824
           48.04            8884
           48.05            8964
           48.06            8892
           48.07            8872
           48.08            8660
           48.09            8444
            48.1            8236
           48.11            8188
           48.12            7960
           48.13            7764
           48.14            7680
           48.15            7480
           48.16            7368
           48.17            7320
           48.18            7200
           48.19            7280
            48.2            7284
           48.21            7260
           48.22            7348
           48.23            7472
           48.24            7644
           48.25            7700
           48.26            7768
           48.27            7820
           48.28            7736
           48.29            7788
            48.3            7808
           48.31            7884
           48.32            7884
           48.33            7876
           48.34            7688
           48.35            7556
           48.36            7584
           48.37            7336
           48.38            7280
           48.39            7068
            48.4            7040
           48.41            6960
           48.42            6860
           48.43            6896
           48.44            6824
           48.45            6752
           48.46            6876
           48.47            6868
           48.48            6816
           48.49            6860
            48.5            6788
           48.51            6772
           48.52            6796
           48.53            6820
           48.54            6900
           48.55            6848
           48.56            6892
           48.57            6848
           48.58            6932
           48.59            7072
            48.6            7196
           48.61            7236
           48.62            7396
           48.63            7544
           48.64            7608
           48.65            7684
           48.66            7776
           48.67            7836
           48.68            7896
           48.69            7944
            48.7            7944
           48.71            7984
           48.72            7828
           48.73            7824
           48.74            7612
           48.75            7476
           48.76            7240
           48.77            7056
           48.78            6980
           48.79            6804
            48.8            6788
           48.81            6732
           48.82            6652
           48.83            6612
           48.84            6644
           48.85            6648
           48.86            6704
           48.87            6652
           48.88            6712
           48.89            6712
            48.9            6768
           48.91            6740
           48.92            6820
           48.93            6768
           48.94            6772
           48.95            6996
           48.96            7028
           48.97            7168
           48.98            7212
           48.99            7224
              49            7244
           49.01            7172
           49.02            7128
           49.03            6996
           49.04            6968
           49.05            6780
           49.06            6636
           49.07            6680
           49.08            6632
           49.09            6640
            49.1            6620
           49.11            6568
           49.12            6620
           49.13            6752
           49.14            6840
           49.15            6996
           49.16            7136
           49.17            7172
           49.18            7320
           49.19            7584
            49.2            7816
           49.21            7960
           49.22            8084
           49.23            8048
           49.24            7984
           49.25            7940
           49.26            7744
           49.27            7640
           49.28            7528
           49.29            7436
            49.3            7304
           49.31            7256
           49.32            7192
           49.33            7100
           49.34            7072
           49.35            7112
           49.36            7120
           49.37            7152
           49.38            7112
           49.39            7228
            49.4            7272
           49.41            7276
           49.42            7384
           49.43            7348
           49.44            7276
           49.45            7228
           49.46            7196
           49.47            7160
           49.48            7068
           49.49            7124
            49.5            7108
           49.51            7100
           49.52            7160
           49.53            7156
           49.54            7100
           49.55            7176
           49.56            7324
           49.57            7284
           49.58            7388
           49.59            7452
            49.6            7508
           49.61            7472
           49.62            7640
           49.63            7596
           49.64            7644
           49.65            7420
           49.66            7532
           49.67            7448
           49.68            7464
           49.69            7572
            49.7            7556
           49.71            7576
           49.72            7644
           49.73            7792
           49.74            7896
           49.75            8124
           49.76            8352
           49.77            8564
           49.78            8804
           49.79            9016
            49.8            9180
           49.81            9272
           49.82            9328
           49.83            9376
           49.84            9268
           49.85            9320
           49.86            9276
           49.87            9184
           49.88            9068
           49.89            8812
            49.9            8664
           49.91            8524
           49.92            8324
           49.93            8104
           49.94            7972
           49.95            7668
           49.96            7492
           49.97            7396
           49.98            7316
           49.99            7192
              50            7168
           50.01            7056
           50.02            7004
           50.03            7024
           50.04            7040
           50.05            6928
           50.06            6916
           50.07            6872
           50.08            6836
           50.09            6856
            50.1            6804
           50.11            6740
           50.12            6696
           50.13            6592
           50.14            6516
           50.15            6568
           50.16            6448
           50.17            6408
           50.18            6344
           50.19            6244
            50.2            6248
           50.21            6232
           50.22            6304
           50.23            6180
           50.24            6164
           50.25            6216
           50.26            6220
           50.27            6192
           50.28            6200
           50.29            6108
            50.3            6212
           50.31            6188
           50.32            6112
           50.33            6136
           50.34            6184
           50.35            6200
           50.36            6212
           50.37            6200
           50.38            6172
           50.39            6252
            50.4            6304
           50.41            6348
           50.42            6420
           50.43            6284
           50.44            6448
           50.45            6496
           50.46            6520
           50.47            6592
           50.48            6728
           50.49            6704
            50.5            6760
           50.51            6792
           50.52            6792
           50.53            6848
           50.54            6948
           50.55            6896
           50.56            6972
           50.57            7012
           50.58            6992
           50.59            7132
            50.6            7164
           50.61            7204
           50.62            7132
           50.63            7264
           50.64            7256
           50.65            7336
           50.66            7308
           50.67            7348
           50.68            7396
           50.69            7388
            50.7            7508
           50.71            7460
           50.72            7564
           50.73            7628
           50.74            7656
           50.75            7596
           50.76            7752
           50.77            7728
           50.78            7808
           50.79            7720
            50.8            7744
           50.81            7780
           50.82            7796
           50.83            7808
           50.84            7964
           50.85            8008
           50.86            8212
           50.87            8512
           50.88            8748
           50.89            8808
            50.9            9096
           50.91            9092
           50.92            9156
           50.93            9192
           50.94            8948
           50.95            8836
           50.96            8704
           50.97            8388
           50.98            8288
           50.99            8192
              51            8084
           51.01            8088
           51.02            8008
           51.03            7940
           51.04            7972
           51.05            8096
           51.06            8156
           51.07            8308
           51.08            8360
           51.09            8408
            51.1            8368
           51.11            8360
           51.12            8344
           51.13            8240
           51.14            8064
           51.15            7828
           51.16            7564
           51.17            7616
           51.18            7472
           51.19            7396
            51.2            7436
           51.21            7428
           51.22            7352
           51.23            7440
           51.24            7556
           51.25            7720
           51.26            7756
           51.27            7820
           51.28            7768
           51.29            7804
            51.3            7740
           51.31            7696
           51.32            7580
           51.33            7516
           51.34            7444
           51.35            7296
           51.36            7232
           51.37            7264
           51.38            7152
           51.39            7068
            51.4            7088
           51.41            7048
           51.42            7168
           51.43            7248
           51.44            7240
           51.45            7296
           51.46            7364
           51.47            7392
           51.48            7508
           51.49            7460
            51.5            7464
           51.51            7400
           51.52            7344
           51.53            7376
           51.54            7352
           51.55            7252
           51.56            7312
           51.57            7352
           51.58            7192
           51.59            7224
            51.6            7196
           51.61            7240
           51.62            7152
           51.63            7124
           51.64            7136
           51.65            7220
           51.66            7156
           51.67            7160
           51.68            7280
           51.69            7336
            51.7            7428
           51.71            7412
           51.72            7512
           51.73            7380
           51.74            7404
           51.75            7256
           51.76            7080
           51.77            7052
           51.78            6908
           51.79            6792
            51.8            6644
           51.81            6576
           51.82            6456
           51.83            6464
           51.84            6328
           51.85            6240
           51.86            6200
           51.87            6228
           51.88            6060
           51.89            6184
            51.9            6104
           51.91            6220
           51.92            6160
           51.93            6124
           51.94            6156
           51.95            6212
           51.96            6248
           51.97            6200
           51.98            6260
           51.99            6212
              52            6260
           52.01            6360
           52.02            6312
           52.03            6352
           52.04            6460
           52.05            6540
           52.06            6636
           52.07            6796
           52.08            6852
           52.09            6824
            52.1            7052
           52.11            6944
           52.12            6964
           52.13            7024
           52.14            7012
           52.15            7000
           52.16            6936
           52.17            7008
           52.18            7004
           52.19            7016
            52.2            7012
           52.21            7104
           52.22            7156
           52.23            7176
           52.24            7112
           52.25            7220
           52.26            7176
           52.27            7224
           52.28            7316
           52.29            7348
            52.3            7196
           52.31            7260
           52.32            7208
           52.33            7276
           52.34            7112
           52.35            7292
           52.36            7260
           52.37            7384
           52.38            7540
           52.39            7584
            52.4            7524
           52.41            7456
           52.42            7432
           52.43            7400
           52.44            7312
           52.45            7300
           52.46            7220
           52.47            7156
           52.48            7084
           52.49            7032
            52.5            7056
           52.51            7008
           52.52            6976
           52.53            6944
           52.54            6932
           52.55            6968
           52.56            7036
           52.57            7064
           52.58            7088
           52.59            7116
            52.6            7160
           52.61            7176
           52.62            7192
           52.63            7232
           52.64            7280
           52.65            7228
           52.66            7276
           52.67            7236
           52.68            7252
           52.69            7160
            52.7            7264
           52.71            7268
           52.72            7272
           52.73            7376
           52.74            7548
           52.75            7576
           52.76            7624
           52.77            7708
           52.78            7660
           52.79            7760
            52.8            7788
           52.81            7656
           52.82            7624
           52.83            7480
           52.84            7412
           52.85            7400
           52.86            7344
           52.87            7224
           52.88            7300
           52.89            7316
            52.9            7120
           52.91            7092
           52.92            7096
           52.93            7060
           52.94            7052
           52.95            7008
           52.96            6924
           52.97            6868
           52.98            6836
           52.99            6740
              53            6728
           53.01            6680
           53.02            6636
           53.03            6660
           53.04            6696
           53.05            6648
           53.06            6704
           53.07            6788
           53.08            6732
           53.09            6904
            53.1            6900
           53.11            6936
           53.12            7044
           53.13            7084
           53.14            7108
           53.15            7088
           53.16            7056
           53.17            7012
           53.18            6980
           53.19            6888
            53.2            6772
           53.21            6664
           53.22            6616
           53.23            6532
           53.24            6496
           53.25            6396
           53.26            6364
           53.27            6360
           53.28            6356
           53.29            6376
            53.3            6408
           53.31            6388
           53.32            6356
           53.33            6404
           53.34            6440
           53.35            6380
           53.36            6440
           53.37            6492
           53.38            6560
           53.39            6612
            53.4            6616
           53.41            6688
           53.42            6736
           53.43            6672
           53.44            6732
           53.45            6728
           53.46            6788
           53.47            6780
           53.48            6648
           53.49            6600
            53.5            6488
           53.51            6500
           53.52            6488
           53.53            6364
           53.54            6376
           53.55            6332
           53.56            6236
           53.57            6256
           53.58            6356
           53.59            6328
            53.6            6340
           53.61            6400
           53.62            6460
           53.63            6492
           53.64            6540
           53.65            6640
           53.66            6664
           53.67            6624
           53.68            6668
           53.69            6716
            53.7            6752
           53.71            6656
           53.72            6732
           53.73            6624
           53.74            6636
           53.75            6600
           53.76            6652
           53.77            6556
           53.78            6668
           53.79            6636
            53.8            6620
           53.81            6664
           53.82            6708
           53.83            6760
           53.84            6744
           53.85            6704
           53.86            6704
           53.87            6724
           53.88            6716
           53.89            6800
            53.9            6860
           53.91            6856
           53.92            6892
           53.93            7040
           53.94            7168
           53.95            7208
           53.96            7296
           53.97            7356
           53.98            7460
           53.99            7496
              54            7664
           54.01            7816
           54.02            7872
           54.03            7840
           54.04            7856
           54.05            7860
           54.06            7780
           54.07            7712
           54.08            7640
           54.09            7424
            54.1            7404
           54.11            7412
           54.12            7356
           54.13            7308
           54.14            7304
           54.15            7316
           54.16            7344
           54.17            7360
           54.18            7460
           54.19            7500
            54.2            7596
           54.21            7572
           54.22            7580
           54.23            7640
           54.24            7544
           54.25            7456
           54.26            7424
           54.27            7376
           54.28            7304
           54.29            7264
            54.3            7156
           54.31            7088
           54.32            7108
           54.33            7020
           54.34            6952
           54.35            6996
           54.36            6960
           54.37            6924
           54.38            7040
           54.39            6968
            54.4            6916
           54.41            6980
           54.42            6984
           54.43            6952
           54.44            6892
           54.45            6760
           54.46            6620
           54.47            6580
           54.48            6548
           54.49            6536
            54.5            6488
           54.51            6340
           54.52            6416
           54.53            6476
           54.54            6476
           54.55            6416
           54.56            6452
           54.57            6416
           54.58            6352
           54.59            6460
            54.6            6356
           54.61            6340
           54.62            6328
           54.63            6272
           54.64            6196
           54.65            6164
           54.66            6160
           54.67            6128
           54.68            6100
           54.69            5960
            54.7            5964
           54.71            5888
           54.72            5988
           54.73            5932
           54.74            5856
           54.75            5856
           54.76            5780
           54.77            5860
           54.78            5804
           54.79            5816
            54.8            5864
           54.81            5744
           54.82            5732
           54.83            5828
           54.84            5812
           54.85            5840
           54.86            5896
           54.87            5828
           54.88            5840
           54.89            5864
            54.9            5904
           54.91            5916
           54.92            5940
           54.93            5940
           54.94            5972
           54.95            6080
           54.96            6124
           54.97            6152
           54.98            6208
           54.99            6200
              55            6264
           55.01            6352
           55.02            6348
           55.03            6332
           55.04            6332
           55.05            6388
           55.06            6256
           55.07            6352
           55.08            6264
           55.09            6276
            55.1            6332
           55.11            6268
           55.12            6276
           55.13            6340
           55.14            6344
           55.15            6332
           55.16            6388
           55.17            6440
           55.18            6480
           55.19            6640
            55.2            6744
           55.21            6776
           55.22            6928
           55.23            6988
           55.24            7104
           55.25            7152
           55.26            7224
           55.27            7232
           55.28            7316
           55.29            7240
            55.3            7200
           55.31            7228
           55.32            7244
           55.33            7320
           55.34            7420
           55.35            7368
           55.36            7368
           55.37            7480
           55.38            7548
           55.39            7568
            55.4            7684
           55.41            7732
           55.42            7744
           55.43            7776
           55.44            7776
           55.45            7880
           55.46            7884
           55.47            7816
           55.48            7720
           55.49            7640
            55.5            7644
           55.51            7472
           55.52            7480
           55.53            7308
           55.54            7276
           55.55            7176
           55.56            7120
           55.57            7036
           55.58            7000
           55.59            6976
            55.6            6972
           55.61            6836
           55.62            6884
           55.63            6912
           55.64            6888
           55.65            6852
           55.66            6868
           55.67            6716
           55.68            6872
           55.69            6760
            55.7            6804
           55.71            6724
           55.72            6596
           55.73            6632
           55.74            6592
           55.75            6572
           55.76            6560
           55.77            6588
           55.78            6476
           55.79            6560
            55.8            6620
           55.81            6520
           55.82            6580
           55.83            6544
           55.84            6468
           55.85            6556
           55.86            6524
           55.87            6548
           55.88            6540
           55.89            6540
            55.9            6552
           55.91            6552
           55.92            6592
           55.93            6600
           55.94            6620
           55.95            6648
           55.96            6756
           55.97            6752
           55.98            6840
           55.99            6964
              56            6980
           56.01            6952
           56.02            6880
           56.03            6904
           56.04            6824
           56.05            6768
           56.06            6796
           56.07            6692
           56.08            6504
           56.09            6528
            56.1            6380
           56.11            6352
           56.12            6320
           56.13            6164
           56.14            6132
           56.15            6172
           56.16            6044
           56.17            6044
           56.18            6056
           56.19            6000
            56.2            6044
           56.21            6076
           56.22            6104
           56.23            6048
           56.24            6204
           56.25            6104
           56.26            6092
           56.27            6060
           56.28            6136
           56.29            6172
            56.3            6320
           56.31            6236
           56.32            6256
           56.33            6456
           56.34            6476
           56.35            6496
           56.36            6588
           56.37            6552
           56.38            6652
           56.39            6708
            56.4            6672
           56.41            6620
           56.42            6648
           56.43            6752
           56.44            6668
           56.45            6732
           56.46            6812
           56.47            6788
           56.48            6760
           56.49            6764
            56.5            6752
           56.51            6776
           56.52            6824
           56.53            6732
           56.54            6764
           56.55            6768
           56.56            6756
           56.57            6832
           56.58            6860
           56.59            6892
            56.6            6928
           56.61            6940
           56.62            6960
           56.63            7004
           56.64            7032
           56.65            7012
           56.66            7032
           56.67            6940
           56.68            6832
           56.69            6800
            56.7            6756
           56.71            6732
           56.72            6732
           56.73            6668
           56.74            6684
           56.75            6620
           56.76            6620
           56.77            6632
           56.78            6652
           56.79            6728
            56.8            6720
           56.81            6776
           56.82            6904
           56.83            6880
           56.84            6908
           56.85            6764
           56.86            6840
           56.87            6744
           56.88            6696
           56.89            6644
            56.9            6600
           56.91            6596
           56.92            6672
           56.93            6692
           56.94            6688
           56.95            6736
           56.96            6828
           56.97            6908
           56.98            6944
           56.99            6968
              57            7112
           57.01            7036
           57.02            7120
           57.03            7108
           57.04            7032
           57.05            6936
           57.06            6876
           57.07            6828
           57.08            6696
           57.09            6652
            57.1            6612
           57.11            6680
           57.12            6616
           57.13            6640
           57.14            6736
           57.15            6696
           57.16            6720
           57.17            6764
           57.18            6832
           57.19            6836
            57.2            6872
           57.21            6832
           57.22            6776
           57.23            6684
           57.24            6792
           57.25            6720
           57.26            6640
           57.27            6672
           57.28            6612
           57.29            6648
            57.3            6664
           57.31            6668
           57.32            6652
           57.33            6604
           57.34            6616
           57.35            6596
           57.36            6608
           57.37            6592
           57.38            6648
           57.39            6660
            57.4            6576
           57.41            6672
           57.42            6612
           57.43            6628
           57.44            6668
           57.45            6564
           57.46            6520
           57.47            6516
           57.48            6456
           57.49            6340
            57.5            6388
           57.51            6324
           57.52            6224
           57.53            6336
           57.54            6296
           57.55            6268
           57.56            6260
           57.57            6316
           57.58            6316
           57.59            6224
            57.6            6228
           57.61            6220
           57.62            6176
           57.63            6116
           57.64            6072
           57.65            6024
           57.66            6032
           57.67            6096
           57.68            6068
           57.69            6084
            57.7            6084
           57.71            6056
           57.72            6044
           57.73            6108
           57.74            6176
           57.75            6140
           57.76            6136
           57.77            6232
           57.78            6160
           57.79            6284
            57.8            6216
           57.81            6180
           57.82            6172
           57.83            6276
           57.84            6312
           57.85            6324
           57.86            6384
           57.87            6428
           57.88            6452
           57.89            6492
            57.9            6532
           57.91            6584
           57.92            6636
           57.93            6596
           57.94            6564
           57.95            6552
           57.96            6524
           57.97            6564
           57.98            6456
           57.99            6376
              58            6480
           58.01            6408
           58.02            6452
           58.03            6484
           58.04            6372
           58.05            6352
           58.06            6360
           58.07            6432
           58.08            6448
           58.09            6416
            58.1            6404
           58.11            6488
           58.12            6512
           58.13            6640
           58.14            6624
           58.15            6644
           58.16            6672
           58.17            6692
           58.18            6752
           58.19            6872
            58.2            6764
           58.21            6744
           58.22            6756
           58.23            6800
           58.24            6700
           58.25            6804
           58.26            6748
           58.27            6784
           58.28            6792
           58.29            6756
            58.3            6756
           58.31            6808
           58.32            6888
           58.33            6964
           58.34            7044
           58.35            7148
           58.36            7156
           58.37            7324
           58.38            7308
           58.39            7352
            58.4            7432
           58.41            7476
           58.42            7368
           58.43            7416
           58.44            7344
           58.45            7348
           58.46            7328
           58.47            7184
           58.48            7120
           58.49            7072
            58.5            7016
           58.51            6920
           58.52            6908
           58.53            6796
           58.54            6752
           58.55            6780
           58.56            6696
           58.57            6716
           58.58            6684
           58.59            6612
            58.6            6600
           58.61            6560
           58.62            6544
           58.63            6444
           58.64            6352
           58.65            6352
           58.66            6376
           58.67            6352
           58.68            6332
           58.69            6340
            58.7            6368
           58.71            6304
           58.72            6368
           58.73            6280
           58.74            6352
           58.75            6404
           58.76            6344
           58.77            6312
           58.78            6256
           58.79            6292
            58.8            6232
           58.81            6132
           58.82            6168
           58.83            6092
           58.84            6084
           58.85            6120
           58.86            6144
           58.87            6108
           58.88            6176
           58.89            6124
            58.9            6132
           58.91            6244
           58.92            6292
           58.93            6316
           58.94            6444
           58.95            6460
           58.96            6448
           58.97            6504
           58.98            6468
           58.99            6368
              59            6432
           59.01            6340
           59.02            6260
           59.03            6208
           59.04            6208
           59.05            6136
           59.06            6084
           59.07            6072
           59.08            6108
           59.09            6032
            59.1            6004
           59.11            5932
           59.12            5992
           59.13            5984
           59.14            5964
           59.15            6012
           59.16            6012
           59.17            5996
           59.18            6064
           59.19            5992
            59.2            6100
           59.21            6028
           59.22            6036
           59.23            6052
           59.24            6128
           59.25            6084
           59.26            6148
           59.27            6144
           59.28            6132
           59.29            6228
            59.3            6164
           59.31            6156
           59.32            6180
           59.33            6244
           59.34            6220
           59.35            6252
           59.36            6192
           59.37            6216
           59.38            6232
           59.39            6224
            59.4            6192
           59.41            6224
           59.42            6168
           59.43            6120
           59.44            6148
           59.45            6252
           59.46            6212
           59.47            6268
           59.48            6292
           59.49            6232
            59.5            6312
           59.51            6436
           59.52            6420
           59.53            6416
           59.54            6488
           59.55            6484
           59.56            6468
           59.57            6560
           59.58            6484
           59.59            6548
            59.6            6524
           59.61            6508
           59.62            6460
           59.63            6464
           59.64            6492
           59.65            6544
           59.66            6460
           59.67            6456
           59.68            6480
           59.69            6400
            59.7            6380
           59.71            6372
           59.72            6304
           59.73            6252
           59.74            6304
           59.75            6236
           59.76            6328
           59.77            6292
           59.78            6384
           59.79            6324
            59.8            6228
           59.81            6300
           59.82            6228
           59.83            6220
           59.84            6192
           59.85            6176
           59.86            6116
           59.87            6024
           59.88            6148
           59.89            6088
            59.9            6120
           59.91            6096
           59.92            6040
           59.93            6104
           59.94            6164
           59.95            6052
           59.96            6176
           59.97            6204
           59.98            6180
           59.99            6212
              60            6228
           60.01            6232
           60.02            6308
           60.03            6288
           60.04            6328
           60.05            6284
           60.06            6376
           60.07            6484
           60.08            6460
           60.09            6464
            60.1            6376
           60.11            6352
           60.12            6376
           60.13            6332
           60.14            6296
           60.15            6236
           60.16            6112
           60.17            6080
           60.18            6120
           60.19            6244
            60.2            6240
           60.21            6244
           60.22            6224
           60.23            6220
           60.24            6164
           60.25            6252
           60.26            6220
           60.27            6252
           60.28            6220
           60.29            6320
            60.3            6324
           60.31            6292
           60.32            6440
           60.33            6372
           60.34            6456
           60.35            6576
           60.36            6604
           60.37            6608
           60.38            6568
           60.39            6580
            60.4            6612
           60.41            6508
           60.42            6576
           60.43            6524
           60.44            6640
           60.45            6608
           60.46            6596
           60.47            6636
           60.48            6636
           60.49            6608
            60.5            6784
           60.51            6744
           60.52            6884
           60.53            7044
           60.54            7080
           60.55            7128
           60.56            7104
           60.57            7136
           60.58            7124
           60.59            7128
            60.6            7088
           60.61            7064
           60.62            7024
           60.63            7020
           60.64            7000
           60.65            6968
           60.66            6900
           60.67            6744
           60.68            6780
           60.69            6720
            60.7            6708
           60.71            6728
           60.72            6748
           60.73            6640
           60.74            6708
           60.75            6548
           60.76            6436
           60.77            6516
           60.78            6504
           60.79            6492
            60.8            6576
           60.81            6468
           60.82            6556
           60.83            6576
           60.84            6564
           60.85            6592
           60.86            6756
           60.87            6760
           60.88            6832
           60.89            6868
            60.9            6880
           60.91            6872
           60.92            6860
           60.93            6756
           60.94            6672
           60.95            6684
           60.96            6640
           60.97            6652
           60.98            6600
           60.99            6440
              61            6420
           61.01            6464
           61.02            6440
           61.03            6392
           61.04            6448
           61.05            6428
           61.06            6440
           61.07            6512
           61.08            6524
           61.09            6496
            61.1            6548
           61.11            6520
           61.12            6608
           61.13            6620
           61.14            6624
           61.15            6664
           61.16            6636
           61.17            6624
           61.18            6560
           61.19            6464
            61.2            6524
           61.21            6460
           61.22            6480
           61.23            6324
           61.24            6264
           61.25            6220
           61.26            6248
           61.27            6252
           61.28            6248
           61.29            6244
            61.3            6204
           61.31            6164
           61.32            6192
           61.33            6184
           61.34            6172
           61.35            6140
           61.36            6192
           61.37            6300
           61.38            6352
           61.39            6332
            61.4            6460
           61.41            6420
           61.42            6512
           61.43            6540
           61.44            6564
           61.45            6624
           61.46            6568
           61.47            6524
           61.48            6400
           61.49            6368
            61.5            6264
           61.51            6376
           61.52            6284
           61.53            6200
           61.54            6136
           61.55            6216
           61.56            6208
           61.57            6200
           61.58            6160
           61.59            6100
            61.6            6120
           61.61            6136
           61.62            6264
           61.63            6252
           61.64            6340
           61.65            6368
           61.66            6316
           61.67            6388
           61.68            6560
           61.69            6572
            61.7            6676
           61.71            6604
           61.72            6608
           61.73            6524
           61.74            6504
           61.75            6484
           61.76            6468
           61.77            6444
           61.78            6380
           61.79            6504
            61.8            6484
           61.81            6428
           61.82            6456
           61.83            6456
           61.84            6532
           61.85            6528
           61.86            6612
           61.87            6712
           61.88            6672
           61.89            6688
            61.9            6596
           61.91            6628
           61.92            6652
           61.93            6612
           61.94            6488
           61.95            6512
           61.96            6472
           61.97            6568
           61.98            6464
           61.99            6448
              62            6500
           62.01            6460
           62.02            6500
           62.03            6464
           62.04            6508
           62.05            6560
           62.06            6604
           62.07            6596
           62.08            6556
           62.09            6564
            62.1            6524
           62.11            6472
           62.12            6492
           62.13            6440
           62.14            6380
           62.15            6436
           62.16            6412
           62.17            6420
           62.18            6440
           62.19            6424
            62.2            6380
           62.21            6400
           62.22            6348
           62.23            6280
           62.24            6228
           62.25            6284
           62.26            6324
           62.27            6368
           62.28            6348
           62.29            6392
            62.3            6408
           62.31            6428
           62.32            6440
           62.33            6448
           62.34            6460
           62.35            6424
           62.36            6476
           62.37            6516
           62.38            6600
           62.39            6672
            62.4            6756
           62.41            6760
           62.42            6856
           62.43            6732
           62.44            6728
           62.45            6764
           62.46            6660
           62.47            6620
           62.48            6576
           62.49            6616
            62.5            6600
           62.51            6632
           62.52            6608
           62.53            6536
           62.54            6656
           62.55            6572
           62.56            6584
           62.57            6636
           62.58            6564
           62.59            6564
            62.6            6488
           62.61            6500
           62.62            6324
           62.63            6444
           62.64            6300
           62.65            6256
           62.66            6272
           62.67            6224
           62.68            6168
           62.69            6152
            62.7            6072
           62.71            6052
           62.72            6076
           62.73            6072
           62.74            6052
           62.75            6032
           62.76            5984
           62.77            5988
           62.78            6056
           62.79            5944
            62.8            5956
           62.81            5968
           62.82            5976
           62.83            5976
           62.84            5944
           62.85            5956
           62.86            5992
           62.87            6028
           62.88            6052
           62.89            6016
            62.9            6008
           62.91            6008
           62.92            5984
           62.93            6008
           62.94            6076
           62.95            6068
           62.96            6020
           62.97            6036
           62.98            6104
           62.99            6120
              63            6020
           63.01            6116
           63.02            6144
           63.03            6072
           63.04            6060
           63.05            6164
           63.06            6124
           63.07            6136
           63.08            6148
           63.09            6164
            63.1            6156
           63.11            6172
           63.12            6224
           63.13            6264
           63.14            6324
           63.15            6324
           63.16            6344
           63.17            6400
           63.18            6416
           63.19            6416
            63.2            6516
           63.21            6500
           63.22            6512
           63.23            6524
           63.24            6636
           63.25            6720
           63.26            6696
           63.27            6748
           63.28            6848
           63.29            7044
            63.3            7020
           63.31            7204
           63.32            7248
           63.33            7312
           63.34            7348
           63.35            7428
           63.36            7480
           63.37            7444
           63.38            7368
           63.39            7360
            63.4            7268
           63.41            7232
           63.42            7160
           63.43            7236
           63.44            7200
           63.45            7080
           63.46            7044
           63.47            7064
           63.48            6996
           63.49            6944
            63.5            6972
           63.51            6992
           63.52            6928
           63.53            6960
           63.54            6920
           63.55            6844
           63.56            6872
           63.57            6692
           63.58            6688
           63.59            6660
            63.6            6624
           63.61            6624
           63.62            6564
           63.63            6524
           63.64            6488
           63.65            6580
           63.66            6476
           63.67            6436
           63.68            6432
           63.69            6424
            63.7            6428
           63.71            6316
           63.72            6388
           63.73            6368
           63.74            6380
           63.75            6244
           63.76            6216
           63.77            6300
           63.78            6252
           63.79            6236
            63.8            6256
           63.81            6316
           63.82            6196
           63.83            6156
           63.84            6204
           63.85            6144
           63.86            6132
           63.87            6176
           63.88            6104
           63.89            6140
            63.9            6176
           63.91            6172
           63.92            6216
           63.93            6152
           63.94            6160
           63.95            6160
           63.96            6212
           63.97            6200
           63.98            6220
           63.99            6244
              64            6296
           64.01            6344
           64.02            6364
           64.03            6424
           64.04            6380
           64.05            6356
           64.06            6376
           64.07            6408
           64.08            6404
           64.09            6280
            64.1            6256
           64.11            6188
           64.12            6100
           64.13            6116
           64.14            5960
           64.15            6000
           64.16            5924
           64.17            5924
           64.18            5880
           64.19            5940
            64.2            5912
           64.21            5872
           64.22            5856
           64.23            5864
           64.24            5828
           64.25            5820
           64.26            5820
           64.27            5772
           64.28            5784
           64.29            5768
            64.3            5784
           64.31            5792
           64.32            5852
           64.33            5856
           64.34            5900
           64.35            5772
           64.36            5756
           64.37            5764
           64.38            5832
           64.39            5856
            64.4            5760
           64.41            5852
           64.42            5796
           64.43            5828
           64.44            5816
           64.45            5900
           64.46            5900
           64.47            5788
           64.48            5820
           64.49            5940
            64.5            5968
           64.51            5968
           64.52            6044
           64.53            6116
           64.54            6124
           64.55            6164
           64.56            6156
           64.57            6236
           64.58            6244
           64.59            6264
            64.6            6292
           64.61            6280
           64.62            6312
           64.63            6316
           64.64            6336
           64.65            6388
           64.66            6288
           64.67            6288
           64.68            6276
           64.69            6284
            64.7            6308
           64.71            6160
           64.72            6148
           64.73            6296
           64.74            6276
           64.75            6256
           64.76            6284
           64.77            6292
           64.78            6284
           64.79            6292
            64.8            6236
           64.81            6384
           64.82            6352
           64.83            6288
           64.84            6288
           64.85            6348
           64.86            6360
           64.87            6360
           64.88            6372
           64.89            6372
            64.9            6332
           64.91            6352
           64.92            6372
           64.93            6404
           64.94            6436
           64.95            6344
           64.96            6424
           64.97            6504
           64.98            6448
           64.99            6388
              65            6512
           65.01            6408
           65.02            6296
           65.03            6272
           65.04            6324
           65.05            6168
           65.06            6192
           65.07            6052
           65.08            6060
           65.09            6120
            65.1            6028
           65.11            6044
           65.12            5984
           65.13            5900
           65.14            5980
           65.15            5940
           65.16            5984
           65.17            5980
           65.18            5972
           65.19            5916
            65.2            5912
           65.21            6020
           65.22            6036
           65.23            5976
           65.24            6044
           65.25            6080
           65.26            6056
           65.27            6148
           65.28            6116
           65.29            6156
            65.3            6168
           65.31            6216
           65.32            6196
           65.33            6312
           65.34            6276
           65.35            6220
           65.36            6228
           65.37            6180
           65.38            6120
           65.39            6048
            65.4            6036
           65.41            6072
           65.42            6068
           65.43            5980
           65.44            5928
           65.45            5952
           65.46            6028
           65.47            6004
           65.48            5916
           65.49            5956
            65.5            5864
           65.51            5952
           65.52            6052
           65.53            5936
           65.54            5984
           65.55            6004
           65.56            5936
           65.57            5956
           65.58            6032
           65.59            5972
            65.6            6028
           65.61            5936
           65.62            5952
           65.63            6028
           65.64            6008
           65.65            5988
           65.66            5948
           65.67            5940
           65.68            5872
           65.69            5956
            65.7            5940
           65.71            5904
           65.72            6008
           65.73            5940
           65.74            6032
           65.75            5984
           65.76            5988
           65.77            5988
           65.78            6016
           65.79            6052
            65.8            6056
           65.81            5992
           65.82            5988
           65.83            6032
           65.84            6084
           65.85            5972
           65.86            6068
           65.87            6024
           65.88            6040
           65.89            5984
            65.9            5908
           65.91            5956
           65.92            5864
           65.93            5952
           65.94            5908
           65.95            5944
           65.96            6032
           65.97            6044
           65.98            6000
           65.99            5984
              66            5976
           66.01            5960
           66.02            6036
           66.03            6060
           66.04            6080
           66.05            6064
           66.06            6108
           66.07            6160
           66.08            6128
           66.09            6136
            66.1            6156
           66.11            6224
           66.12            6288
           66.13            6192
           66.14            6292
           66.15            6256
           66.16            6144
           66.17            6264
           66.18            6288
           66.19            6348
            66.2            6380
           66.21            6380
           66.22            6388
           66.23            6476
           66.24            6468
           66.25            6496
           66.26            6516
           66.27            6500
           66.28            6508
           66.29            6492
            66.3            6428
           66.31            6460
           66.32            6468
           66.33            6344
           66.34            6344
           66.35            6284
           66.36            6216
           66.37            6208
           66.38            6164
           66.39            6112
            66.4            6084
           66.41            6064
           66.42            6072
           66.43            6020
           66.44            5972
           66.45            5976
           66.46            5972
           66.47            6020
           66.48            5964
           66.49            5904
            66.5            5968
           66.51            5832
           66.52            5788
           66.53            5800
           66.54            5816
           66.55            5752
           66.56            5788
           66.57            5836
           66.58            5804
           66.59            5732
            66.6            5808
           66.61            5820
           66.62            5764
           66.63            5708
           66.64            5724
           66.65            5676
           66.66            5704
           66.67            5632
           66.68            5688
           66.69            5640
            66.7            5624
           66.71            5668
           66.72            5728
           66.73            5764
           66.74            5732
           66.75            5704
           66.76            5720
           66.77            5800
           66.78            5780
           66.79            5792
            66.8            5816
           66.81            5856
           66.82            5848
           66.83            5864
           66.84            5896
           66.85            5936
           66.86            5988
           66.87            5976
           66.88            5932
           66.89            6000
            66.9            6104
           66.91            6136
           66.92            6132
           66.93            6072
           66.94            6064
           66.95            6180
           66.96            6180
           66.97            6164
           66.98            6272
           66.99            6192
              67            6248
           67.01            6256
           67.02            6236
           67.03            6192
           67.04            6248
           67.05            6252
           67.06            6216
           67.07            6228
           67.08            6232
           67.09            6196
            67.1            6316
           67.11            6220
           67.12            6232
           67.13            6256
           67.14            6356
           67.15            6296
           67.16            6352
           67.17            6400
           67.18            6372
           67.19            6404
            67.2            6340
           67.21            6364
           67.22            6404
           67.23            6332
           67.24            6292
           67.25            6328
           67.26            6324
           67.27            6368
           67.28            6464
           67.29            6280
            67.3            6304
           67.31            6380
           67.32            6360
           67.33            6444
           67.34            6508
           67.35            6456
           67.36            6352
           67.37            6352
           67.38            6372
           67.39            6300
            67.4            6348
           67.41            6276
           67.42            6176
           67.43            6152
           67.44            6236
           67.45            6244
           67.46            6280
           67.47            6120
           67.48            6188
           67.49            6120
            67.5            6160
           67.51            6120
           67.52            6080
           67.53            6088
           67.54            5980
           67.55            6004
           67.56            5996
           67.57            5964
           67.58            5916
           67.59            5844
            67.6            5880
           67.61            5876
           67.62            5820
           67.63            5892
           67.64            5920
           67.65            5880
           67.66            5908
           67.67            5860
           67.68            5808
           67.69            5828
            67.7            5876
           67.71            5712
           67.72            5680
           67.73            5696
           67.74            5760
           67.75            5708
           67.76            5760
           67.77            5688
           67.78            5696
           67.79            5700
            67.8            5680
           67.81            5648
           67.82            5728
           67.83            5772
           67.84            5776
           67.85            5808
           67.86            5900
           67.87            5804
           67.88            5760
           67.89            5740
            67.9            5716
           67.91            5700
           67.92            5680
           67.93            5744
           67.94            5684
           67.95            5628
           67.96            5620
           67.97            5624
           67.98            5648
           67.99            5532
              68            5568
           68.01            5576
           68.02            5544
           68.03            5588
           68.04            5588
           68.05            5504
           68.06            5560
           68.07            5592
           68.08            5584
           68.09            5704
            68.1            5684
           68.11            5704
           68.12            5700
           68.13            5676
           68.14            5656
           68.15            5736
           68.16            5780
           68.17            5812
           68.18            5824
           68.19            5752
            68.2            5820
           68.21            5880
           68.22            5808
           68.23            5836
           68.24            5904
           68.25            5836
           68.26            5772
           68.27            5808
           68.28            5880
           68.29            5780
            68.3            5796
           68.31            5728
           68.32            5788
           68.33            5764
           68.34            5872
           68.35            5800
           68.36            5868
           68.37            5912
           68.38            5860
           68.39            5964
            68.4            5868
           68.41            5876
           68.42            5944
           68.43            5880
           68.44            5872
           68.45            5828
           68.46            5744
           68.47            5724
           68.48            5784
           68.49            5712
            68.5            5616
           68.51            5708
           68.52            5696
           68.53            5548
           68.54            5568
           68.55            5572
           68.56            5636
           68.57            5596
           68.58            5604
           68.59            5592
            68.6            5568
           68.61            5588
           68.62            5496
           68.63            5540
           68.64            5460
           68.65            5432
           68.66            5428
           68.67            5380
           68.68            5324
           68.69            5332
            68.7            5260
           68.71            5244
           68.72            5228
           68.73            5176
           68.74            5208
           68.75            5228
           68.76            5184
           68.77            5116
           68.78            5092
           68.79            5076
            68.8            5016
           68.81            5028
           68.82            5004
           68.83            4968
           68.84            4972
           68.85            4932
           68.86            4840
           68.87            4868
           68.88            4872
           68.89            4832
            68.9            4824
           68.91            4740
           68.92            4732
           68.93            4716
           68.94            4732
           68.95            4708
           68.96            4780
           68.97            4684
           68.98            4624
           68.99            4660
              69            4684
           69.01            4624
           69.02            4648
           69.03            4624
           69.04            4672
           69.05            4712
           69.06            4728
           69.07            4768
           69.08            4852
           69.09            4772
            69.1            4692
           69.11            4756
           69.12            4684
           69.13            4676
           69.14            4648
           69.15            4528
           69.16            4432
           69.17            4528
           69.18            4444
           69.19            4408
            69.2            4428
           69.21            4332
           69.22            4296
           69.23            4292
           69.24            4344
           69.25            4284
           69.26            4204
           69.27            4224
           69.28            4184
           69.29            4180
            69.3            4088
           69.31            4060
           69.32            4004
           69.33            4040
           69.34            3996
           69.35            3928
           69.36            3956
           69.37            3920
           69.38            3912
           69.39            3964
            69.4            3924
           69.41            3828
           69.42            3856
           69.43            3880
           69.44            3780
           69.45            3764
           69.46            3800
           69.47            3708
           69.48            3780
           69.49            3748
            69.5            3784
           69.51            3748
           69.52            3728
           69.53            3688
           69.54            3724
           69.55            3672
           69.56            3676
           69.57            3668
           69.58            3636
           69.59            3604
            69.6            3548
           69.61            3468
           69.62            3540
           69.63            3460
           69.64            3500
           69.65            3484
           69.66            3416
           69.67            3376
           69.68            3440
           69.69            3336
            69.7            3376
           69.71            3400
           69.72            3360
           69.73            3356
           69.74            3404
           69.75            3324
           69.76            3324
           69.77            3320
           69.78            3348
           69.79            3348
            69.8            3364
           69.81            3324
           69.82            3340
           69.83            3264
           69.84            3296
           69.85            3348
           69.86            3280
           69.87            3284
           69.88            3268
           69.89            3304
            69.9            3256
           69.91            3244
           69.92            3280
           69.93            3236
           69.94            3252
           69.95            3308
           69.96            3348
           69.97            3364
           69.98            3280
           69.99            3220
              70            3232
           70.01            3192
           70.02            3208
           70.03            3104
           70.04            3108
           70.05            3068
           70.06            2972
           70.07            3040
           70.08            3004
           70.09            3008
            70.1            2912
           70.11            2888
           70.12            2832
           70.13            2844
           70.14            2844
           70.15            2768
           70.16            2792
           70.17            2760
           70.18            2720
           70.19            2624
            70.2            2636
           70.21            2584
           70.22            2608
           70.23            2540
           70.24            2508
           70.25            2548
           70.26            2520
           70.27            2476
           70.28            2500
           70.29            2444
            70.3            2392
           70.31            2404
           70.32            2404
           70.33            2356
           70.34            2312
           70.35            2320
           70.36            2244
           70.37            2272
           70.38            2196
           70.39            2144
            70.4            2224
           70.41            2152
           70.42            2172
           70.43            2192
           70.44            2140
           70.45            2148
           70.46            2160
           70.47            2112
           70.48            2072
           70.49            2056
            70.5            2052
           70.51            1980
           70.52            2000
           70.53            1948
           70.54            2028
           70.55            1952
           70.56            1944
           70.57            1932
           70.58            1940
           70.59            1868
            70.6            1888
           70.61            1888
           70.62            1860
           70.63            1832
           70.64            1828
           70.65            1800
           70.66            1800
           70.67            1772
           70.68            1748
           70.69            1692
            70.7            1696
           70.71            1664
           70.72            1668
           70.73            1624
           70.74            1660
           70.75            1640
           70.76            1604
           70.77            1584
           70.78            1572
           70.79            1572
            70.8            1508
           70.81            1508
           70.82            1452
           70.83            1468
           70.84            1464
           70.85            1472
           70.86            1468
           70.87            1440
           70.88            1440
           70.89            1364
            70.9            1372
           70.91            1356
           70.92            1408
           70.93            1340
           70.94            1364
           70.95            1316
           70.96            1284
           70.97            1328
           70.98            1264
           70.99            1296
              71            1240
           71.01            1240
           71.02            1180
           71.03            1236
           71.04            1220
           71.05            1180
           71.06            1148
           71.07            1128
           71.08            1128
           71.09            1088
            71.1            1108
           71.11            1068
           71.12            1068
           71.13            1040
           71.14            1024
           71.15            1016
           71.16             984
           71.17             992
           71.18             972
           71.19             968
            71.2             956
           71.21             900
           71.22             920
           71.23             896
           71.24             876
           71.25             876
           71.26             844
           71.27             856
           71.28             824
           71.29             796
            71.3             800
           71.31             764
           71.32             728
           71.33             812
           71.34             800
           71.35             772
           71.36             728
           71.37             660
           71.38             644
           71.39             636
            71.4             636
           71.41             608
           71.42             628
           71.43             624
           71.44             624
           71.45             600
           71.46             568
           71.47             512
           71.48             488
           71.49             432
            71.5             328
           71.51             204
           71.52             204
           71.53             204
           71.54             204
           71.55             204
           71.56             204
           71.57             204
           71.58             204
           71.59             204
            71.6             204
           71.61             204
           71.62             204
           71.63             204
           71.64             204
           71.65             204
           71.66             204
           71.67             204
           71.68             204
           71.69             204
            71.7             204
           71.71             204
           71.72             204
           71.73             204
           71.74             204
           71.75             204
           71.76             204
           71.77             204
           71.78             204
           71.79             204
            71.8             204
           71.81             204
           71.82             204
           71.83             204
           71.84             204
           71.85             204
           71.86             204
           71.87             204
           71.88             204
           71.89             204
            71.9             204
           71.91             204
           71.92             204
           71.93             204
           71.94             204
           71.95             204
           71.96             204
           71.97             204
           71.98             204
