# Supplementary material for: Coordination nano-space as stage of hydrogen ortho–para conversion
Source: R Soc Open Sci. 2015 Jul 29;2(7):150006. doi: 10.1098/rsos.150006 (PMC4632575; doi:10.1098/rsos.150006)
Supplement: This zipped folder contains the supplementaly informantion (PDF) and raw data of SR powder diffraction and Raman spectrum. The raw data are organised into a folder structure with README.txt files used to provide guidance on the contents. [file rsos150006supp1.zip › Suppl_data_and_info/Powder_Diffraction_Data/H2_Adsobed/H2_50K_051104A.dat]

            0.01            7216
            0.02            4692
            0.03            2724
            0.04            1636
            0.05             956
            0.06             648
            0.07             452
            0.08             384
            0.09             352
             0.1             336
            0.11             340
            0.12             328
            0.13             300
            0.14             328
            0.15             328
            0.16             348
            0.17             336
            0.18             300
            0.19             324
             0.2             300
            0.21             332
            0.22             304
            0.23             308
            0.24             300
            0.25             308
            0.26             292
            0.27             300
            0.28             308
            0.29             308
             0.3             332
            0.31             308
            0.32             320
            0.33             320
            0.34             332
            0.35             320
            0.36             324
            0.37             324
            0.38             312
            0.39             312
             0.4             320
            0.41             308
            0.42             328
            0.43             300
            0.44             340
            0.45             304
            0.46             312
            0.47             336
            0.48             332
            0.49             304
             0.5             324
            0.51             328
            0.52             324
            0.53             312
            0.54             316
            0.55             300
            0.56             316
            0.57             316
            0.58             300
            0.59             296
             0.6             324
            0.61             304
            0.62             356
            0.63             332
            0.64             312
            0.65             352
            0.66             300
            0.67             296
            0.68             308
            0.69             304
             0.7             332
            0.71             304
            0.72             316
            0.73             320
            0.74             288
            0.75             308
            0.76             312
            0.77             292
            0.78             296
            0.79             316
             0.8             316
            0.81             336
            0.82             324
            0.83             304
            0.84             308
            0.85             320
            0.86             328
            0.87             300
            0.88             316
            0.89             304
             0.9             292
            0.91             304
            0.92             332
            0.93             324
            0.94             300
            0.95             324
            0.96             308
            0.97             344
            0.98             324
            0.99             340
               1             332
            1.01             308
            1.02             292
            1.03             300
            1.04             320
            1.05             328
            1.06             316
            1.07             340
            1.08             332
            1.09             356
             1.1             344
            1.11             344
            1.12             356
            1.13             344
            1.14             352
            1.15             324
            1.16             316
            1.17             348
            1.18             364
            1.19             376
             1.2             376
            1.21             388
            1.22             432
            1.23             444
            1.24             472
            1.25             524
            1.26             552
            1.27             604
            1.28             636
            1.29             672
             1.3             712
            1.31             756
            1.32             780
            1.33             804
            1.34             804
            1.35             844
            1.36             892
            1.37             904
            1.38             928
            1.39             976
             1.4             976
            1.41            1064
            1.42            1068
            1.43            1092
            1.44            1156
            1.45            1172
            1.46            1200
            1.47            1208
            1.48            1248
            1.49            1276
             1.5            1240
            1.51            1312
            1.52            1324
            1.53            1324
            1.54            1400
            1.55            1356
            1.56            1380
            1.57            1392
            1.58            1436
            1.59            1408
             1.6            1448
            1.61            1452
            1.62            1476
            1.63            1448
            1.64            1532
            1.65            1488
            1.66            1528
            1.67            1524
            1.68            1544
            1.69            1556
             1.7            1564
            1.71            1588
            1.72            1588
            1.73            1572
            1.74            1604
            1.75            1592
            1.76            1604
            1.77            1628
            1.78            1640
            1.79            1664
             1.8            1696
            1.81            1752
            1.82            1776
            1.83            1792
            1.84            1868
            1.85            1852
            1.86            1888
            1.87            1896
            1.88            1956
            1.89            2000
             1.9            2036
            1.91            2072
            1.92            2172
            1.93            2268
            1.94            2304
            1.95            2348
            1.96            2360
            1.97            2484
            1.98            2560
            1.99            2660
               2            2832
            2.01            2968
            2.02            3136
            2.03            3240
            2.04            3396
            2.05            3536
            2.06            3660
            2.07            3756
            2.08            3908
            2.09            3944
             2.1            4156
            2.11            4248
            2.12            4380
            2.13            4504
            2.14            4532
            2.15            4620
            2.16            4652
            2.17            4672
            2.18            4752
            2.19            4780
             2.2            4848
            2.21            4832
            2.22            4936
            2.23            4864
            2.24            4884
            2.25            4932
            2.26            5008
            2.27            4952
            2.28            5052
            2.29            5024
             2.3            5156
            2.31            5152
            2.32            5172
            2.33            5120
            2.34            5200
            2.35            5184
            2.36            5160
            2.37            5300
            2.38            5280
            2.39            5180
             2.4            5264
            2.41            5200
            2.42            5276
            2.43            5256
            2.44            5288
            2.45            5244
            2.46            5328
            2.47            5344
            2.48            5332
            2.49            5400
             2.5            5336
            2.51            5332
            2.52            5400
            2.53            5412
            2.54            5508
            2.55            5520
            2.56            5540
            2.57            5488
            2.58            5556
            2.59            5516
             2.6            5500
            2.61            5628
            2.62            5564
            2.63            5532
            2.64            5580
            2.65            5548
            2.66            5580
            2.67            5588
            2.68            5640
            2.69            5624
             2.7            5700
            2.71            5704
            2.72            5664
            2.73            5728
            2.74            5756
            2.75            5652
            2.76            5748
            2.77            5772
            2.78            5756
            2.79            5876
             2.8            5852
            2.81            5832
            2.82            5924
            2.83            5872
            2.84            5920
            2.85            5892
            2.86            5992
            2.87            5992
            2.88            6132
            2.89            6016
             2.9            6144
            2.91            6180
            2.92            6280
            2.93            6268
            2.94            6392
            2.95            6448
            2.96            6584
            2.97            6772
            2.98            6792
            2.99            6676
               3            6608
            3.01            6512
            3.02            6500
            3.03            6364
            3.04            6344
            3.05            6320
            3.06            6348
            3.07            6376
            3.08            6388
            3.09            6416
             3.1            6432
            3.11            6408
            3.12            6444
            3.13            6412
            3.14            6384
            3.15            6480
            3.16            6412
            3.17            6416
            3.18            6528
            3.19            6492
             3.2            6460
            3.21            6496
            3.22            6460
            3.23            6500
            3.24            6544
            3.25            6540
            3.26            6604
            3.27            6668
            3.28            6608
            3.29            6620
             3.3            6708
            3.31            6612
            3.32            6684
            3.33            6668
            3.34            6768
            3.35            6696
            3.36            6792
            3.37            6732
            3.38            6760
            3.39            6852
             3.4            6804
            3.41            6768
            3.42            6844
            3.43            6880
            3.44            6772
            3.45            6840
            3.46            6944
            3.47            6864
            3.48            6880
            3.49            6956
             3.5            6956
            3.51            6984
            3.52            7112
            3.53            7084
            3.54            7140
            3.55            7136
            3.56            7168
            3.57            7268
            3.58            7204
            3.59            7172
             3.6            7296
            3.61            7188
            3.62            7248
            3.63            7256
            3.64            7276
            3.65            7300
            3.66            7360
            3.67            7300
            3.68            7376
            3.69            7360
             3.7            7464
            3.71            7384
            3.72            7408
            3.73            7428
            3.74            7488
            3.75            7520
            3.76            7500
            3.77            7520
            3.78            7612
            3.79            7624
             3.8            7616
            3.81            7680
            3.82            7700
            3.83            7816
            3.84            7848
            3.85            7872
            3.86            7892
            3.87            8012
            3.88            8032
            3.89            8016
             3.9            8156
            3.91            8128
            3.92            8192
            3.93            8196
            3.94            8300
            3.95            8320
            3.96            8464
            3.97            8592
            3.98            8772
            3.99            9104
               4            9312
            4.01            9884
            4.02           11080
            4.03           12932
            4.04           16928
            4.05           24924
            4.06           38296
            4.07           55796
            4.08           65596
            4.09           54704
             4.1           36312
            4.11           23008
            4.12           16148
            4.13           13108
            4.14           11984
            4.15           11468
            4.16           11236
            4.17           11532
            4.18           11788
            4.19           12000
             4.2           12608
            4.21           13052
            4.22           13544
            4.23           14268
            4.24           15360
            4.25           16780
            4.26           19520
            4.27           23892
            4.28           32620
            4.29           50176
             4.3           87536
            4.31          167784
            4.32          330592
            4.33          572584
            4.34          754704
            4.35          639164
            4.36          379972
            4.37          183736
            4.38           84132
            4.39           42828
             4.4           26136
            4.41           19052
            4.42           15724
            4.43           13896
            4.44           12724
            4.45           12096
            4.46           11584
            4.47           11204
            4.48           10924
            4.49           10696
             4.5           10528
            4.51           10400
            4.52           10336
            4.53           10140
            4.54           10080
            4.55            9980
            4.56            9880
            4.57            9768
            4.58            9772
            4.59            9664
             4.6            9700
            4.61            9532
            4.62            9668
            4.63            9520
            4.64            9544
            4.65            9504
            4.66            9544
            4.67            9400
            4.68            9500
            4.69            9428
             4.7            9492
            4.71            9472
            4.72            9524
            4.73            9492
            4.74            9616
            4.75            9500
            4.76            9672
            4.77            9672
            4.78            9648
            4.79            9608
             4.8            9676
            4.81            9684
            4.82            9744
            4.83            9860
            4.84            9820
            4.85            9792
            4.86            9916
            4.87            9912
            4.88            9912
            4.89            9988
             4.9            9980
            4.91           10024
            4.92           10156
            4.93           10084
            4.94           10120
            4.95           10280
            4.96           10220
            4.97           10248
            4.98           10300
            4.99           10316
               5           10312
            5.01           10484
            5.02           10392
            5.03           10536
            5.04           10532
            5.05           10536
            5.06           10640
            5.07           10624
            5.08           10708
            5.09           10600
             5.1           10776
            5.11           10776
            5.12           10868
            5.13           10908
            5.14           10952
            5.15           10792
            5.16           11104
            5.17           10988
            5.18           11132
            5.19           11192
             5.2           11236
            5.21           11228
            5.22           11440
            5.23           11328
            5.24           11456
            5.25           11492
            5.26           11668
            5.27           11560
            5.28           11664
            5.29           11668
             5.3           11748
            5.31           11876
            5.32           11916
            5.33           11904
            5.34           12040
            5.35           12228
            5.36           12272
            5.37           12264
            5.38           12404
            5.39           12368
             5.4           12560
            5.41           12584
            5.42           12728
            5.43           12776
            5.44           12816
            5.45           12840
            5.46           13060
            5.47           13184
            5.48           13292
            5.49           13560
             5.5           13768
            5.51           13816
            5.52           14036
            5.53           14248
            5.54           14640
            5.55           14828
            5.56           15080
            5.57           15376
            5.58           16084
            5.59           16444
             5.6           17128
            5.61           18240
            5.62           19380
            5.63           20532
            5.64           21876
            5.65           22732
            5.66           23780
            5.67           25484
            5.68           27900
            5.69           32044
             5.7           39920
            5.71           54100
            5.72           85920
            5.73          156232
            5.74          304684
            5.75          586044
            5.76         1008052
            5.77         1208168
            5.78          920976
            5.79          505972
             5.8          240924
            5.81          113572
            5.82           61904
            5.83           40540
            5.84           31104
            5.85           27060
            5.86           24988
            5.87           24240
            5.88           24788
            5.89           26268
             5.9           29768
            5.91           35980
            5.92           46756
            5.93           64192
            5.94           89844
            5.95          113164
            5.96          118644
            5.97           99816
            5.98           72416
            5.99           50364
               6           37168
            6.01           29600
            6.02           25764
            6.03           23808
            6.04           22692
            6.05           22156
            6.06           21928
            6.07           21832
            6.08           22096
            6.09           22360
             6.1           22528
            6.11           22676
            6.12           23112
            6.13           23224
            6.14           23252
            6.15           23312
            6.16           23316
            6.17           23024
            6.18           23104
            6.19           22760
             6.2           22448
            6.21           22380
            6.22           21912
            6.23           21584
            6.24           21424
            6.25           21092
            6.26           21004
            6.27           20900
            6.28           20516
            6.29           20284
             6.3           20300
            6.31           20056
            6.32           20052
            6.33           19988
            6.34           20008
            6.35           19860
            6.36           20108
            6.37           20152
            6.38           20052
            6.39           20456
             6.4           20896
            6.41           21892
            6.42           23740
            6.43           26308
            6.44           29536
            6.45           31224
            6.46           29532
            6.47           26120
            6.48           23596
            6.49           21820
             6.5           21184
            6.51           20852
            6.52           20580
            6.53           20304
            6.54           20456
            6.55           20340
            6.56           20404
            6.57           20344
            6.58           20468
            6.59           20412
             6.6           20608
            6.61           20488
            6.62           20804
            6.63           20696
            6.64           20792
            6.65           20612
            6.66           20904
            6.67           20840
            6.68           21044
            6.69           21176
             6.7           21176
            6.71           21064
            6.72           21196
            6.73           21080
            6.74           21288
            6.75           21460
            6.76           21428
            6.77           21340
            6.78           21756
            6.79           21536
             6.8           21664
            6.81           21840
            6.82           21820
            6.83           21972
            6.84           22036
            6.85           22088
            6.86           22220
            6.87           22284
            6.88           22304
            6.89           22340
             6.9           22444
            6.91           22452
            6.92           22684
            6.93           22792
            6.94           22912
            6.95           22976
            6.96           23304
            6.97           23280
            6.98           23436
            6.99           23772
               7           23972
            7.01           24040
            7.02           24620
            7.03           24632
            7.04           25108
            7.05           25532
            7.06           26120
            7.07           26488
            7.08           27620
            7.09           28420
             7.1           30104
            7.11           31688
            7.12           34152
            7.13           37152
            7.14           42488
            7.15           49616
            7.16           61904
            7.17           82616
            7.18          116768
            7.19          170900
             7.2          253092
            7.21          337744
            7.22          375448
            7.23          325584
            7.24          232660
            7.25          151740
            7.26           99708
            7.27           69396
            7.28           52324
            7.29           42644
             7.3           36968
            7.31           33072
            7.32           30768
            7.33           28904
            7.34           27700
            7.35           26700
            7.36           26028
            7.37           25256
            7.38           24816
            7.39           24448
             7.4           24228
            7.41           23956
            7.42           23644
            7.43           23220
            7.44           23356
            7.45           22972
            7.46           22924
            7.47           22952
            7.48           22588
            7.49           22352
             7.5           22564
            7.51           22288
            7.52           22428
            7.53           22340
            7.54           22240
            7.55           22004
            7.56           22192
            7.57           22080
            7.58           22020
            7.59           22016
             7.6           22120
            7.61           21844
            7.62           21936
            7.63           21904
            7.64           21892
            7.65           22012
            7.66           22120
            7.67           22072
            7.68           22156
            7.69           22048
             7.7           22084
            7.71           22308
            7.72           22348
            7.73           22676
            7.74           23180
            7.75           23908
            7.76           24724
            7.77           25392
            7.78           25260
            7.79           24448
             7.8           23768
            7.81           22852
            7.82           22200
            7.83           21840
            7.84           21528
            7.85           21080
            7.86           21184
            7.87           20840
            7.88           20836
            7.89           20784
             7.9           20828
            7.91           20532
            7.92           20784
            7.93           20700
            7.94           20812
            7.95           20780
            7.96           20684
            7.97           20652
            7.98           20876
            7.99           20692
               8           20952
            8.01           20832
            8.02           20980
            8.03           20936
            8.04           21520
            8.05           21680
            8.06           22308
            8.07           23128
            8.08           24096
            8.09           25868
             8.1           29292
            8.11           34936
            8.12           45592
            8.13           64500
            8.14           92360
            8.15          124376
            8.16          140896
            8.17          122660
            8.18           88260
            8.19           58728
             8.2           40884
            8.21           31200
            8.22           26524
            8.23           23792
            8.24           22324
            8.25           21428
            8.26           20684
            8.27           20196
            8.28           20028
            8.29           19740
             8.3           19636
            8.31           19744
            8.32           19948
            8.33           20160
            8.34           20740
            8.35           20808
            8.36           20616
            8.37           20540
            8.38           20412
            8.39           20184
             8.4           20380
            8.41           20376
            8.42           20572
            8.43           20944
            8.44           21048
            8.45           21072
            8.46           21292
            8.47           21148
            8.48           21152
            8.49           21012
             8.5           20836
            8.51           20724
            8.52           20728
            8.53           20804
            8.54           20944
            8.55           21328
            8.56           21508
            8.57           21716
            8.58           22392
            8.59           23000
             8.6           24292
            8.61           26476
            8.62           30196
            8.63           37896
            8.64           54204
            8.65           86440
            8.66          143576
            8.67          217828
            8.68          267628
            8.69          248848
             8.7          175188
            8.71          101996
            8.72           57496
            8.73           36712
            8.74           28092
            8.75           23908
            8.76           22280
            8.77           21312
            8.78           20612
            8.79           20232
             8.8           20192
            8.81           19996
            8.82           20244
            8.83           20304
            8.84           20884
            8.85           21388
            8.86           22012
            8.87           21984
            8.88           21784
            8.89           20496
             8.9           19840
            8.91           19328
            8.92           19092
            8.93           18780
            8.94           18916
            8.95           19040
            8.96           19196
            8.97           19272
            8.98           19164
            8.99           19084
               9           18864
            9.01           18704
            9.02           18624
            9.03           18592
            9.04           18264
            9.05           17976
            9.06           17856
            9.07           17680
            9.08           17608
            9.09           17668
             9.1           18124
            9.11           18568
            9.12           19312
            9.13           19320
            9.14           18756
            9.15           18068
            9.16           17696
            9.17           17884
            9.18           18420
            9.19           19344
             9.2           21064
            9.21           24048
            9.22           27780
            9.23           32316
            9.24           36236
            9.25           35504
            9.26           31284
            9.27           26208
            9.28           22084
            9.29           19252
             9.3           17536
            9.31           16488
            9.32           16004
            9.33           15556
            9.34           15376
            9.35           15060
            9.36           15064
            9.37           14972
            9.38           14952
            9.39           15096
             9.4           15420
            9.41           15600
            9.42           16276
            9.43           16856
            9.44           17708
            9.45           18696
            9.46           19344
            9.47           19748
            9.48           19936
            9.49           19268
             9.5           19028
            9.51           19468
            9.52           20324
            9.53           21876
            9.54           24280
            9.55           27552
            9.56           32424
            9.57           39068
            9.58           45440
            9.59           49720
             9.6           49928
            9.61           44884
            9.62           38948
            9.63           33928
            9.64           30424
            9.65           27644
            9.66           25752
            9.67           23996
            9.68           22708
            9.69           21660
             9.7           20836
            9.71           20284
            9.72           19980
            9.73           19676
            9.74           19492
            9.75           19492
            9.76           19232
            9.77           18764
            9.78           18640
            9.79           18196
             9.8           17776
            9.81           17184
            9.82           16560
            9.83           15792
            9.84           15160
            9.85           14508
            9.86           14164
            9.87           13716
            9.88           13528
            9.89           13292
             9.9           13224
            9.91           13196
            9.92           13260
            9.93           13148
            9.94           13132
            9.95           13140
            9.96           13276
            9.97           13232
            9.98           13368
            9.99           13608
              10           13776
           10.01           13904
           10.02           14604
           10.03           15212
           10.04           16156
           10.05           17768
           10.06           20052
           10.07           23584
           10.08           29284
           10.09           35756
            10.1           41912
           10.11           43080
           10.12           37760
           10.13           30584
           10.14           24588
           10.15           20624
           10.16           18404
           10.17           17108
           10.18           16404
           10.19           16028
            10.2           15920
           10.21           15692
           10.22           15708
           10.23           15644
           10.24           15360
           10.25           15292
           10.26           15360
           10.27           15288
           10.28           15528
           10.29           15912
            10.3           16544
           10.31           17276
           10.32           18800
           10.33           20076
           10.34           22532
           10.35           26020
           10.36           31320
           10.37           39324
           10.38           52516
           10.39           71160
            10.4           97480
           10.41          128240
           10.42          150796
           10.43          155104
           10.44          137668
           10.45          105132
           10.46           75144
           10.47           53372
           10.48           39608
           10.49           30976
            10.5           25792
           10.51           22484
           10.52           20264
           10.53           19000
           10.54           17744
           10.55           17104
           10.56           16548
           10.57           15704
           10.58           15124
           10.59           14564
            10.6           13864
           10.61           13304
           10.62           13060
           10.63           12680
           10.64           12432
           10.65           12200
           10.66           12112
           10.67           11876
           10.68           11900
           10.69           11692
            10.7           11728
           10.71           11580
           10.72           11496
           10.73           11476
           10.74           11524
           10.75           11392
           10.76           11324
           10.77           11356
           10.78           11360
           10.79           11268
            10.8           11496
           10.81           11464
           10.82           11472
           10.83           11680
           10.84           11744
           10.85           11772
           10.86           11904
           10.87           11952
           10.88           12096
           10.89           12268
            10.9           12356
           10.91           12324
           10.92           12292
           10.93           12212
           10.94           12144
           10.95           12316
           10.96           12336
           10.97           12156
           10.98           12260
           10.99           12424
              11           12552
           11.01           12756
           11.02           12836
           11.03           12716
           11.04           12780
           11.05           12664
           11.06           12468
           11.07           12104
           11.08           11820
           11.09           11464
            11.1           11304
           11.11           10916
           11.12           10956
           11.13           10856
           11.14           10988
           11.15           10848
           11.16           11128
           11.17           11100
           11.18           11316
           11.19           11536
            11.2           11792
           11.21           12112
           11.22           12868
           11.23           13648
           11.24           14992
           11.25           16564
           11.26           18256
           11.27           19532
           11.28           20104
           11.29           19144
            11.3           17508
           11.31           15716
           11.32           14304
           11.33           13248
           11.34           12556
           11.35           12024
           11.36           11732
           11.37           11584
           11.38           11448
           11.39           11316
            11.4           11584
           11.41           11568
           11.42           11616
           11.43           11800
           11.44           12004
           11.45           12296
           11.46           12912
           11.47           13636
           11.48           15256
           11.49           18356
            11.5           24560
           11.51           37740
           11.52           64600
           11.53          109708
           11.54          164328
           11.55          180728
           11.56          139156
           11.57           84572
           11.58           46800
           11.59           27352
            11.6           18856
           11.61           15152
           11.62           13264
           11.63           12164
           11.64           11728
           11.65           11268
           11.66           10992
           11.67           10868
           11.68           10752
           11.69           10728
            11.7           10656
           11.71           10596
           11.72           10592
           11.73           10520
           11.74           10564
           11.75           10464
           11.76           10620
           11.77           10604
           11.78           10712
           11.79           10848
            11.8           10888
           11.81           10956
           11.82           11360
           11.83           11592
           11.84           12068
           11.85           12820
           11.86           13696
           11.87           14996
           11.88           17212
           11.89           19760
            11.9           23284
           11.91           26504
           11.92           27944
           11.93           26912
           11.94           24172
           11.95           20444
           11.96           17524
           11.97           15428
           11.98           13920
           11.99           12976
              12           12456
           12.01           11948
           12.02           11888
           12.03           11744
           12.04           11584
           12.05           11596
           12.06           11660
           12.07           11628
           12.08           11760
           12.09           11828
            12.1           12064
           12.11           12072
           12.12           12332
           12.13           12480
           12.14           12692
           12.15           13092
           12.16           13420
           12.17           13720
           12.18           14272
           12.19           14708
            12.2           15408
           12.21           16252
           12.22           17292
           12.23           18632
           12.24           20556
           12.25           22828
           12.26           26280
           12.27           31296
           12.28           39124
           12.29           51536
            12.3           72756
           12.31          105012
           12.32          150424
           12.33          198296
           12.34          218680
           12.35          195908
           12.36          148344
           12.37          100372
           12.38           66628
           12.39           46436
            12.4           34552
           12.41           27320
           12.42           23092
           12.43           20036
           12.44           18048
           12.45           16960
           12.46           15924
           12.47           15176
           12.48           14864
           12.49           14556
            12.5           14456
           12.51           14588
           12.52           14824
           12.53           15028
           12.54           16036
           12.55           17264
           12.56           19308
           12.57           22172
           12.58           25908
           12.59           29980
            12.6           33404
           12.61           33536
           12.62           30820
           12.63           26300
           12.64           22244
           12.65           19084
           12.66           17200
           12.67           15728
           12.68           14816
           12.69           13884
            12.7           13056
           12.71           12488
           12.72           11948
           12.73           11672
           12.74           11508
           12.75           11548
           12.76           11408
           12.77           11412
           12.78           11596
           12.79           11592
            12.8           11980
           12.81           12252
           12.82           12848
           12.83           13740
           12.84           15140
           12.85           17244
           12.86           20960
           12.87           27340
           12.88           37704
           12.89           54120
            12.9           76576
           12.91           95392
           12.92           96880
           12.93           80288
           12.94           58008
           12.95           40464
           12.96           31116
           12.97           27144
           12.98           27692
           12.99           31596
              13           38936
           13.01           49932
           13.02           66244
           13.03           81444
           13.04           91108
           13.05           81804
           13.06           59184
           13.07           36856
           13.08           23288
           13.09           16372
            13.1           13248
           13.11           11728
           13.12           10936
           13.13           10400
           13.14           10208
           13.15            9908
           13.16            9748
           13.17            9700
           13.18            9620
           13.19            9504
            13.2            9500
           13.21            9488
           13.22            9512
           13.23            9560
           13.24            9480
           13.25            9464
           13.26            9528
           13.27            9424
           13.28            9504
           13.29            9492
            13.3            9608
           13.31            9532
           13.32            9568
           13.33            9588
           13.34            9548
           13.35            9628
           13.36            9688
           13.37            9688
           13.38            9888
           13.39            9948
            13.4           10020
           13.41           10144
           13.42           10164
           13.43           10240
           13.44           10444
           13.45           10508
           13.46           10828
           13.47           11088
           13.48           11348
           13.49           11684
            13.5           12104
           13.51           12648
           13.52           13432
           13.53           14488
           13.54           15868
           13.55           17812
           13.56           20740
           13.57           24616
           13.58           30696
           13.59           40420
            13.6           53940
           13.61           71396
           13.62           89696
           13.63           97904
           13.64           91248
           13.65           74000
           13.66           55352
           13.67           39908
           13.68           29764
           13.69           23016
            13.7           18844
           13.71           16264
           13.72           14528
           13.73           13252
           13.74           12476
           13.75           11816
           13.76           11304
           13.77           10992
           13.78           10604
           13.79           10412
            13.8           10280
           13.81           10052
           13.82            9940
           13.83            9924
           13.84            9748
           13.85            9612
           13.86            9700
           13.87            9580
           13.88            9620
           13.89            9604
            13.9            9664
           13.91            9600
           13.92            9716
           13.93            9556
           13.94            9604
           13.95            9724
           13.96            9792
           13.97            9712
           13.98            9820
           13.99            9772
              14            9832
           14.01            9952
           14.02           10056
           14.03           10080
           14.04           10264
           14.05           10336
           14.06           10408
           14.07           10608
           14.08           10824
           14.09           10892
            14.1           11184
           14.11           11372
           14.12           11792
           14.13           12284
           14.14           12732
           14.15           13292
           14.16           14064
           14.17           15064
           14.18           16672
           14.19           18964
            14.2           21900
           14.21           26488
           14.22           33564
           14.23           43456
           14.24           57272
           14.25           72432
           14.26           83764
           14.27           86540
           14.28           80112
           14.29           65388
            14.3           50192
           14.31           38152
           14.32           29972
           14.33           24652
           14.34           21992
           14.35           20292
           14.36           19852
           14.37           20056
           14.38           20920
           14.39           22644
            14.4           25868
           14.41           30192
           14.42           37016
           14.43           46776
           14.44           59028
           14.45           72016
           14.46           83236
           14.47           84480
           14.48           77000
           14.49           65088
            14.5           53096
           14.51           42692
           14.52           34812
           14.53           28580
           14.54           24036
           14.55           20760
           14.56           18412
           14.57           16472
           14.58           15252
           14.59           14244
            14.6           13464
           14.61           12952
           14.62           12468
           14.63           12168
           14.64           11860
           14.65           11616
           14.66           11488
           14.67           11440
           14.68           11480
           14.69           11516
            14.7           11784
           14.71           12216
           14.72           13048
           14.73           14020
           14.74           14240
           14.75           13644
           14.76           13156
           14.77           12536
           14.78           12152
           14.79           11844
            14.8           11504
           14.81           11252
           14.82           10972
           14.83           10644
           14.84           10524
           14.85           10416
           14.86           10348
           14.87           10080
           14.88           10100
           14.89            9968
            14.9           10100
           14.91           10136
           14.92           10172
           14.93           10244
           14.94           10436
           14.95           10508
           14.96           10984
           14.97           11536
           14.98           12100
           14.99           12892
              15           14252
           15.01           15652
           15.02           17344
           15.03           18464
           15.04           18648
           15.05           17720
           15.06           16408
           15.07           15112
           15.08           14196
           15.09           13492
            15.1           12664
           15.11           11860
           15.12           11328
           15.13           10792
           15.14           10452
           15.15           10176
           15.16            9988
           15.17            9804
           15.18            9736
           15.19            9700
            15.2            9700
           15.21            9664
           15.22            9712
           15.23            9680
           15.24            9820
           15.25            9820
           15.26           10008
           15.27           10204
           15.28           10292
           15.29           10416
            15.3           10872
           15.31           11160
           15.32           11784
           15.33           12632
           15.34           13768
           15.35           15188
           15.36           17580
           15.37           19964
           15.38           22772
           15.39           25208
            15.4           26328
           15.41           25788
           15.42           23644
           15.43           20444
           15.44           17988
           15.45           16040
           15.46           14948
           15.47           14160
           15.48           14084
           15.49           14200
            15.5           14848
           15.51           15852
           15.52           17140
           15.53           19396
           15.54           22760
           15.55           27088
           15.56           32408
           15.57           38092
           15.58           41600
           15.59           41012
            15.6           37336
           15.61           31220
           15.62           25644
           15.63           21208
           15.64           17936
           15.65           15544
           15.66           14156
           15.67           12908
           15.68           12160
           15.69           11576
            15.7           11228
           15.71           10824
           15.72           10632
           15.73           10312
           15.74           10172
           15.75           10056
           15.76            9960
           15.77            9844
           15.78            9772
           15.79            9708
            15.8            9704
           15.81            9636
           15.82            9572
           15.83            9436
           15.84            9480
           15.85            9436
           15.86            9580
           15.87            9724
           15.88            9804
           15.89            9760
            15.9            9952
           15.91           10116
           15.92           10284
           15.93           10508
           15.94           10524
           15.95           10392
           15.96           10196
           15.97            9980
           15.98            9692
           15.99            9588
              16            9464
           16.01            9288
           16.02            9348
           16.03            9156
           16.04            9176
           16.05            9240
           16.06            9136
           16.07            9104
           16.08            9220
           16.09            9108
            16.1            9204
           16.11            9212
           16.12            9348
           16.13            9336
           16.14            9524
           16.15            9608
           16.16            9740
           16.17            9876
           16.18            9816
           16.19            9784
            16.2            9836
           16.21            9772
           16.22            9772
           16.23           10024
           16.24           10220
           16.25           10312
           16.26           10772
           16.27           11124
           16.28           11832
           16.29           12900
            16.3           14428
           16.31           16924
           16.32           20612
           16.33           25956
           16.34           33076
           16.35           40240
           16.36           42980
           16.37           39720
           16.38           32884
           16.39           25564
            16.4           20012
           16.41           16240
           16.42           13916
           16.43           12480
           16.44           11480
           16.45           10960
           16.46           10592
           16.47           10332
           16.48           10100
           16.49            9840
            16.5            9884
           16.51            9776
           16.52            9752
           16.53            9728
           16.54            9748
           16.55            9680
           16.56            9796
           16.57            9848
           16.58            9980
           16.59           10048
            16.6           10088
           16.61           10116
           16.62           10384
           16.63           10376
           16.64           10612
           16.65           10804
           16.66           10928
           16.67           11096
           16.68           11384
           16.69           11512
            16.7           11680
           16.71           11852
           16.72           11920
           16.73           11760
           16.74           11784
           16.75           11720
           16.76           11456
           16.77           11332
           16.78           11304
           16.79           11300
            16.8           11444
           16.81           11512
           16.82           11704
           16.83           12160
           16.84           12836
           16.85           13576
           16.86           14824
           16.87           16372
           16.88           18676
           16.89           21988
            16.9           26392
           16.91           31596
           16.92           37484
           16.93           40728
           16.94           39436
           16.95           34724
           16.96           28620
           16.97           23008
           16.98           19364
           16.99           16576
              17           14904
           17.01           13844
           17.02           13044
           17.03           12440
           17.04           12236
           17.05           11968
           17.06           12120
           17.07           12444
           17.08           12776
           17.09           13424
            17.1           14540
           17.11           15660
           17.12           16600
           17.13           17024
           17.14           16628
           17.15           15268
           17.16           14204
           17.17           13032
           17.18           12432
           17.19           11896
            17.2           11536
           17.21           11400
           17.22           11556
           17.23           11472
           17.24           11520
           17.25           11788
           17.26           12036
           17.27           12296
           17.28           12872
           17.29           13568
            17.3           14812
           17.31           17116
           17.32           21192
           17.33           28392
           17.34           40796
           17.35           54872
           17.36           63020
           17.37           59584
           17.38           52244
           17.39           48512
            17.4           50092
           17.41           54536
           17.42           60860
           17.43           64956
           17.44           64388
           17.45           61036
           17.46           55556
           17.47           46916
           17.48           38492
           17.49           31436
            17.5           25868
           17.51           21784
           17.52           19224
           17.53           17024
           17.54           15448
           17.55           14512
           17.56           13724
           17.57           12956
           17.58           12532
           17.59           12132
            17.6           11816
           17.61           11608
           17.62           11456
           17.63           11288
           17.64           11284
           17.65           11048
           17.66           10980
           17.67           10996
           17.68           10984
           17.69           11008
            17.7           11024
           17.71           10976
           17.72           11116
           17.73           11336
           17.74           11484
           17.75           11528
           17.76           11804
           17.77           12128
           17.78           12600
           17.79           13188
            17.8           13904
           17.81           14892
           17.82           16572
           17.83           18796
           17.84           22216
           17.85           28172
           17.86           36788
           17.87           49208
           17.88           66092
           17.89           82388
            17.9           90224
           17.91           83736
           17.92           66484
           17.93           48488
           17.94           34856
           17.95           25756
           17.96           20416
           17.97           17268
           17.98           15156
           17.99           13768
              18           12988
           18.01           12252
           18.02           11920
           18.03           11688
           18.04           11404
           18.05           11060
           18.06           11048
           18.07           10796
           18.08           10824
           18.09           10872
            18.1           10904
           18.11           10792
           18.12           10864
           18.13           10828
           18.14           11040
           18.15           11228
           18.16           11280
           18.17           11428
           18.18           11728
           18.19           12096
            18.2           12408
           18.21           12860
           18.22           13424
           18.23           14424
           18.24           15764
           18.25           17528
           18.26           20892
           18.27           26012
           18.28           33100
           18.29           42232
            18.3           50332
           18.31           53444
           18.32           52772
           18.33           51532
           18.34           51536
           18.35           53072
           18.36           56500
           18.37           58080
           18.38           58048
           18.39           55332
            18.4           50336
           18.41           43492
           18.42           37112
           18.43           31220
           18.44           26688
           18.45           23536
           18.46           21544
           18.47           20108
           18.48           19648
           18.49           19764
            18.5           20656
           18.51           22180
           18.52           24236
           18.53           26304
           18.54           27956
           18.55           28028
           18.56           26408
           18.57           23888
           18.58           21080
           18.59           18640
            18.6           16752
           18.61           15248
           18.62           14288
           18.63           13516
           18.64           13112
           18.65           12616
           18.66           12364
           18.67           12232
           18.68           12284
           18.69           12428
            18.7           12512
           18.71           12880
           18.72           13496
           18.73           14260
           18.74           15396
           18.75           17188
           18.76           19636
           18.77           23460
           18.78           29244
           18.79           36944
            18.8           46748
           18.81           55876
           18.82           59296
           18.83           54800
           18.84           46000
           18.85           35648
           18.86           27528
           18.87           21988
           18.88           18384
           18.89           16088
            18.9           14808
           18.91           13716
           18.92           13252
           18.93           13044
           18.94           13068
           18.95           13108
           18.96           13752
           18.97           14260
           18.98           15156
           18.99           15656
              19           15748
           19.01           15076
           19.02           14352
           19.03           13496
           19.04           12768
           19.05           12176
           19.06           11744
           19.07           11336
           19.08           11032
           19.09           10724
            19.1           10644
           19.11           10704
           19.12           10568
           19.13           10444
           19.14           10508
           19.15           10648
           19.16           10796
           19.17           10944
           19.18           11312
           19.19           11648
            19.2           12288
           19.21           13036
           19.22           13952
           19.23           15140
           19.24           16124
           19.25           16632
           19.26           16780
           19.27           16336
           19.28           15484
           19.29           14656
            19.3           13704
           19.31           13116
           19.32           12984
           19.33           12816
           19.34           13172
           19.35           13572
           19.36           14356
           19.37           15380
           19.38           17116
           19.39           19420
            19.4           22536
           19.41           26792
           19.42           31268
           19.43           34368
           19.44           35248
           19.45           32036
           19.46           27836
           19.47           23112
           19.48           19648
           19.49           16992
            19.5           15176
           19.51           13616
           19.52           12684
           19.53           12108
           19.54           11580
           19.55           11132
           19.56           10924
           19.57           10596
           19.58           10412
           19.59           10356
            19.6           10248
           19.61           10188
           19.62           10224
           19.63           10152
           19.64           10220
           19.65           10432
           19.66           10560
           19.67           10712
           19.68           10932
           19.69           11008
            19.7           11016
           19.71           11044
           19.72           10908
           19.73           10636
           19.74           10396
           19.75           10104
           19.76           10048
           19.77            9944
           19.78            9836
           19.79            9700
            19.8            9740
           19.81            9612
           19.82            9664
           19.83            9744
           19.84            9628
           19.85            9536
           19.86            9648
           19.87            9600
           19.88            9684
           19.89            9672
            19.9            9624
           19.91            9564
           19.92            9688
           19.93            9636
           19.94            9644
           19.95            9740
           19.96            9572
           19.97            9612
           19.98            9724
           19.99            9704
              20            9648
           20.01            9748
           20.02            9748
           20.03            9800
           20.04            9768
           20.05            9744
           20.06            9808
           20.07            9892
           20.08            9892
           20.09            9960
            20.1           10016
           20.11           10204
           20.12           10312
           20.13           10412
           20.14           10444
           20.15           10584
           20.16           10868
           20.17           11004
           20.18           11344
           20.19           11808
            20.2           12188
           20.21           12800
           20.22           13704
           20.23           14860
           20.24           16556
           20.25           18744
           20.26           21164
           20.27           23904
           20.28           26548
           20.29           27452
            20.3           26608
           20.31           24008
           20.32           21008
           20.33           18288
           20.34           16228
           20.35           14504
           20.36           13452
           20.37           12760
           20.38           11988
           20.39           11548
            20.4           11272
           20.41           11080
           20.42           10816
           20.43           10768
           20.44           10780
           20.45           10796
           20.46           11240
           20.47           11468
           20.48           11724
           20.49           11732
            20.5           11408
           20.51           10916
           20.52           10736
           20.53           10464
           20.54           10416
           20.55           10328
           20.56           10224
           20.57           10172
           20.58           10280
           20.59           10172
            20.6           10256
           20.61           10268
           20.62           10296
           20.63           10320
           20.64           10452
           20.65           10456
           20.66           10524
           20.67           10644
           20.68           10764
           20.69           10808
            20.7           11088
           20.71           11208
           20.72           11412
           20.73           11680
           20.74           11812
           20.75           12064
           20.76           12476
           20.77           12648
           20.78           13200
           20.79           13868
            20.8           14680
           20.81           15808
           20.82           17292
           20.83           19116
           20.84           21936
           20.85           25776
           20.86           31392
           20.87           38548
           20.88           47328
           20.89           54412
            20.9           58460
           20.91           59288
           20.92           57384
           20.93           55524
           20.94           54812
           20.95           53160
           20.96           50536
           20.97           46904
           20.98           41952
           20.99           36420
              21           31532
           21.01           26904
           21.02           23380
           21.03           20820
           21.04           18736
           21.05           16960
           21.06           15808
           21.07           14904
           21.08           14144
           21.09           13628
            21.1           13116
           21.11           12760
           21.12           12560
           21.13           12300
           21.14           12060
           21.15           12004
           21.16           11928
           21.17           11932
           21.18           11788
           21.19           11768
            21.2           12048
           21.21           12060
           21.22           12148
           21.23           12384
           21.24           12796
           21.25           13208
           21.26           14020
           21.27           14992
           21.28           16292
           21.29           18032
            21.3           20660
           21.31           24260
           21.32           29148
           21.33           34868
           21.34           39360
           21.35           41720
           21.36           40264
           21.37           35452
           21.38           29776
           21.39           24752
            21.4           20724
           21.41           17780
           21.42           15948
           21.43           14496
           21.44           13484
           21.45           12964
           21.46           12420
           21.47           12072
           21.48           11780
           21.49           11632
            21.5           11604
           21.51           11528
           21.52           11456
           21.53           11428
           21.54           11560
           21.55           11452
           21.56           11644
           21.57           11776
           21.58           11924
           21.59           12076
            21.6           12444
           21.61           12664
           21.62           13204
           21.63           13712
           21.64           14472
           21.65           15272
           21.66           16448
           21.67           17780
           21.68           19956
           21.69           22428
            21.7           25540
           21.71           29112
           21.72           33412
           21.73           37348
           21.74           40996
           21.75           43760
           21.76           44756
           21.77           43776
           21.78           41332
           21.79           37564
            21.8           34208
           21.81           31684
           21.82           29592
           21.83           26500
           21.84           22876
           21.85           19220
           21.86           16484
           21.87           14708
           21.88           13472
           21.89           12624
            21.9           12180
           21.91           11780
           21.92           11364
           21.93           11176
           21.94           10988
           21.95           10716
           21.96           10668
           21.97           10396
           21.98           10436
           21.99           10324
              22           10200
           22.01           10004
           22.02           10136
           22.03           10104
           22.04           10228
           22.05           10196
           22.06           10232
           22.07           10128
           22.08           10372
           22.09           10204
            22.1           10116
           22.11           10156
           22.12           10100
           22.13           10012
           22.14           10100
           22.15           10008
           22.16           10056
           22.17           10240
           22.18           10340
           22.19           10452
            22.2           10676
           22.21           10872
           22.22           11088
           22.23           11408
           22.24           11704
           22.25           12100
           22.26           12776
           22.27           13408
           22.28           13836
           22.29           14044
            22.3           13660
           22.31           13020
           22.32           12584
           22.33           12096
           22.34           11788
           22.35           11592
           22.36           11484
           22.37           11464
           22.38           11604
           22.39           11744
            22.4           11984
           22.41           12272
           22.42           12736
           22.43           13124
           22.44           13956
           22.45           14672
           22.46           15740
           22.47           17184
           22.48           19304
           22.49           21396
            22.5           24564
           22.51           27692
           22.52           31104
           22.53           33996
           22.54           35380
           22.55           35560
           22.56           35064
           22.57           33976
           22.58           33248
           22.59           32156
            22.6           30928
           22.61           29552
           22.62           29208
           22.63           29484
           22.64           31136
           22.65           33088
           22.66           33872
           22.67           33032
           22.68           30636
           22.69           27360
            22.7           23768
           22.71           20792
           22.72           18456
           22.73           16412
           22.74           14992
           22.75           13896
           22.76           13168
           22.77           12576
           22.78           12056
           22.79           11616
            22.8           11304
           22.81           11008
           22.82           10836
           22.83           10704
           22.84           10552
           22.85           10400
           22.86           10248
           22.87           10200
           22.88           10080
           22.89            9996
            22.9            9992
           22.91            9988
           22.92           10012
           22.93            9720
           22.94            9740
           22.95            9752
           22.96            9732
           22.97            9580
           22.98            9756
           22.99            9676
              23            9672
           23.01            9652
           23.02            9752
           23.03            9620
           23.04            9656
           23.05            9552
           23.06            9620
           23.07            9680
           23.08            9524
           23.09            9520
            23.1            9632
           23.11            9672
           23.12            9744
           23.13            9844
           23.14            9884
           23.15           10092
           23.16           10516
           23.17           11344
           23.18           12820
           23.19           15004
            23.2           17584
           23.21           18988
           23.22           18516
           23.23           16220
           23.24           13908
           23.25           12296
           23.26           11388
           23.27           10932
           23.28           11104
           23.29           11276
            23.3           11436
           23.31           11732
           23.32           11948
           23.33           11876
           23.34           11848
           23.35           11400
           23.36           11160
           23.37           10672
           23.38           10424
           23.39           10252
            23.4           10172
           23.41           10048
           23.42            9952
           23.43            9960
           23.44           10004
           23.45            9840
           23.46            9916
           23.47            9816
           23.48            9936
           23.49           10016
            23.5           10188
           23.51           10216
           23.52           10400
           23.53           10544
           23.54           10888
           23.55           11344
           23.56           12004
           23.57           12912
           23.58           14484
           23.59           16712
            23.6           19736
           23.61           23212
           23.62           25268
           23.63           25100
           23.64           23104
           23.65           20000
           23.66           17452
           23.67           15620
           23.68           14588
           23.69           13812
            23.7           13496
           23.71           13148
           23.72           12936
           23.73           12836
           23.74           12744
           23.75           12748
           23.76           12924
           23.77           12708
           23.78           12660
           23.79           12284
            23.8           11980
           23.81           11592
           23.82           11488
           23.83           11232
           23.84           11308
           23.85           11400
           23.86           11564
           23.87           11620
           23.88           12280
           23.89           12940
            23.9           13972
           23.91           15580
           23.92           17388
           23.93           18920
           23.94           20092
           23.95           20024
           23.96           19528
           23.97           18892
           23.98           18168
           23.99           17200
              24           16208
           24.01           14972
           24.02           13988
           24.03           13180
           24.04           12492
           24.05           11952
           24.06           11692
           24.07           11328
           24.08           11128
           24.09           10740
            24.1           10668
           24.11           10580
           24.12           10556
           24.13           10484
           24.14           10460
           24.15           10404
           24.16           10408
           24.17           10336
           24.18           10336
           24.19           10428
            24.2           10460
           24.21           10508
           24.22           10720
           24.23           10784
           24.24           11024
           24.25           10980
           24.26           11320
           24.27           11748
           24.28           12200
           24.29           13016
            24.3           14300
           24.31           15640
           24.32           17360
           24.33           18716
           24.34           19044
           24.35           18204
           24.36           16976
           24.37           15064
           24.38           13876
           24.39           12856
            24.4           12404
           24.41           11836
           24.42           11716
           24.43           11468
           24.44           11444
           24.45           11440
           24.46           11492
           24.47           11496
           24.48           11724
           24.49           11876
            24.5           12100
           24.51           12412
           24.52           12636
           24.53           13092
           24.54           13648
           24.55           14352
           24.56           15320
           24.57           16292
           24.58           17492
           24.59           19188
            24.6           21632
           24.61           24592
           24.62           28276
           24.63           32272
           24.64           35572
           24.65           38304
           24.66           40872
           24.67           42688
           24.68           44680
           24.69           45972
            24.7           46112
           24.71           44460
           24.72           42424
           24.73           38860
           24.74           35644
           24.75           32752
           24.76           29696
           24.77           27044
           24.78           25044
           24.79           23476
            24.8           22404
           24.81           22228
           24.82           21568
           24.83           20444
           24.84           19220
           24.85           17536
           24.86           16080
           24.87           14860
           24.88           13936
           24.89           13348
            24.9           12892
           24.91           12592
           24.92           12396
           24.93           12364
           24.94           12424
           24.95           12448
           24.96           12828
           24.97           13140
           24.98           13712
           24.99           14748
              25           15852
           25.01           17104
           25.02           18404
           25.03           18828
           25.04           18712
           25.05           17828
           25.06           16504
           25.07           15048
           25.08           14120
           25.09           13220
            25.1           12524
           25.11           12012
           25.12           11808
           25.13           11428
           25.14           11204
           25.15           11064
           25.16           11020
           25.17           10944
           25.18           11072
           25.19           10888
            25.2           11048
           25.21           11068
           25.22           11232
           25.23           11352
           25.24           11512
           25.25           11612
           25.26           11996
           25.27           12332
           25.28           12912
           25.29           13572
            25.3           14516
           25.31           15524
           25.32           17040
           25.33           18696
           25.34           20412
           25.35           22396
           25.36           23876
           25.37           24460
           25.38           24420
           25.39           23320
            25.4           22140
           25.41           21092
           25.42           19908
           25.43           18932
           25.44           18332
           25.45           17444
           25.46           16508
           25.47           15876
           25.48           15388
           25.49           15044
            25.5           14900
           25.51           14308
           25.52           13660
           25.53           12916
           25.54           12136
           25.55           11464
           25.56           11024
           25.57           10504
           25.58           10316
           25.59           10084
            25.6            9756
           25.61            9596
           25.62            9528
           25.63            9424
           25.64            9332
           25.65            9360
           25.66            9240
           25.67            9228
           25.68            9212
           25.69            9172
            25.7            9208
           25.71            9220
           25.72            9216
           25.73            9148
           25.74            9196
           25.75            9032
           25.76            8912
           25.77            8884
           25.78            8928
           25.79            8712
            25.8            8844
           25.81            8696
           25.82            8752
           25.83            8724
           25.84            8740
           25.85            8640
           25.86            8812
           25.87            8840
           25.88            8816
           25.89            8940
            25.9            9088
           25.91            9240
           25.92            9504
           25.93            9764
           25.94           10280
           25.95           11068
           25.96           11968
           25.97           13160
           25.98           14920
           25.99           15908
              26           16284
           26.01           15736
           26.02           14536
           26.03           13084
           26.04           12040
           26.05           11172
           26.06           10736
           26.07           10612
           26.08           10572
           26.09           10576
            26.1           10924
           26.11           11312
           26.12           12036
           26.13           12808
           26.14           13868
           26.15           14836
           26.16           15984
           26.17           16428
           26.18           16496
           26.19           16148
            26.2           15500
           26.21           14856
           26.22           14464
           26.23           13936
           26.24           13760
           26.25           13748
           26.26           13724
           26.27           13256
           26.28           12672
           26.29           12004
            26.3           11628
           26.31           11724
           26.32           12216
           26.33           12904
           26.34           14128
           26.35           14944
           26.36           16144
           26.37           16584
           26.38           16176
           26.39           15280
            26.4           14472
           26.41           13288
           26.42           12556
           26.43           11948
           26.44           11448
           26.45           10960
           26.46           10688
           26.47           10260
           26.48           10056
           26.49            9908
            26.5            9816
           26.51            9668
           26.52            9580
           26.53            9380
           26.54            9472
           26.55            9388
           26.56            9320
           26.57            9184
           26.58            9344
           26.59            9260
            26.6            9268
           26.61            9432
           26.62            9420
           26.63            9488
           26.64            9808
           26.65           10188
           26.66           10804
           26.67           11668
           26.68           12432
           26.69           13380
            26.7           14216
           26.71           14408
           26.72           14128
           26.73           13528
           26.74           12576
           26.75           11488
           26.76           10876
           26.77           10316
           26.78           10040
           26.79            9608
            26.8            9624
           26.81            9524
           26.82            9584
           26.83            9856
           26.84           10180
           26.85           10668
           26.86           11168
           26.87           11708
           26.88           12280
           26.89           12556
            26.9           12948
           26.91           12956
           26.92           12520
           26.93           11540
           26.94           10776
           26.95            9992
           26.96            9400
           26.97            9040
           26.98            8824
           26.99            8544
              27            8528
           27.01            8520
           27.02            8420
           27.03            8388
           27.04            8384
           27.05            8352
           27.06            8324
           27.07            8248
           27.08            8324
           27.09            8360
            27.1            8316
           27.11            8320
           27.12            8536
           27.13            8512
           27.14            8712
           27.15            8752
           27.16            8996
           27.17            9064
           27.18            9180
           27.19            9452
            27.2            9664
           27.21            9952
           27.22           10292
           27.23           10692
           27.24           11244
           27.25           11888
           27.26           12628
           27.27           13720
           27.28           14848
           27.29           16180
            27.3           17880
           27.31           19500
           27.32           21140
           27.33           22200
           27.34           22704
           27.35           22332
           27.36           21916
           27.37           20692
           27.38           19628
           27.39           18688
            27.4           17864
           27.41           16880
           27.42           16652
           27.43           16236
           27.44           16292
           27.45           16280
           27.46           16052
           27.47           15368
           27.48           14696
           27.49           13752
            27.5           13008
           27.51           12368
           27.52           11748
           27.53           11324
           27.54           11080
           27.55           10620
           27.56           10216
           27.57            9940
           27.58            9616
           27.59            9296
            27.6            9136
           27.61            8964
           27.62            8864
           27.63            8836
           27.64            8716
           27.65            8608
           27.66            8672
           27.67            8716
           27.68            8772
           27.69            9080
            27.7            9116
           27.71            9100
           27.72            9220
           27.73            9224
           27.74            9304
           27.75            9672
           27.76            9772
           27.77            9812
           27.78            9932
           27.79            9768
            27.8            9616
           27.81            9552
           27.82            9480
           27.83            9424
           27.84            9508
           27.85            9672
           27.86            9768
           27.87            9936
           27.88           10112
           27.89           10316
            27.9           10808
           27.91           11408
           27.92           12044
           27.93           13096
           27.94           14020
           27.95           15040
           27.96           16240
           27.97           17144
           27.98           17588
           27.99           17580
              28           16740
           28.01           16000
           28.02           15020
           28.03           14032
           28.04           12928
           28.05           12060
           28.06           11144
           28.07           10472
           28.08            9980
           28.09            9484
            28.1            9012
           28.11            8756
           28.12            8612
           28.13            8428
           28.14            8260
           28.15            8044
           28.16            8040
           28.17            7904
           28.18            7848
           28.19            7732
            28.2            7672
           28.21            7744
           28.22            7744
           28.23            7672
           28.24            7752
           28.25            7640
           28.26            7716
           28.27            7620
           28.28            7596
           28.29            7636
            28.3            7588
           28.31            7572
           28.32            7572
           28.33            7496
           28.34            7584
           28.35            7504
           28.36            7520
           28.37            7436
           28.38            7508
           28.39            7440
            28.4            7516
           28.41            7572
           28.42            7544
           28.43            7472
           28.44            7524
           28.45            7496
           28.46            7584
           28.47            7640
           28.48            7760
           28.49            7764
            28.5            7884
           28.51            7944
           28.52            8060
           28.53            8224
           28.54            8400
           28.55            8492
           28.56            8812
           28.57            9100
           28.58            9476
           28.59            9824
            28.6           10268
           28.61           10452
           28.62           10836
           28.63           10852
           28.64           10828
           28.65           10760
           28.66           10488
           28.67           10300
           28.68           10328
           28.69           10280
            28.7           10496
           28.71           10904
           28.72           11332
           28.73           11728
           28.74           12356
           28.75           12696
           28.76           12916
           28.77           12956
           28.78           12540
           28.79           11996
            28.8           11424
           28.81           10624
           28.82           10048
           28.83            9628
           28.84            9172
           28.85            8788
           28.86            8768
           28.87            8608
           28.88            8416
           28.89            8504
            28.9            8496
           28.91            8376
           28.92            8452
           28.93            8544
           28.94            8672
           28.95            8920
           28.96            9080
           28.97            9344
           28.98            9676
           28.99            9960
              29           10132
           29.01           10132
           29.02           10220
           29.03           10284
           29.04           10628
           29.05           10748
           29.06           11356
           29.07           12036
           29.08           13164
           29.09           14788
            29.1           17480
           29.11           20812
           29.12           24608
           29.13           27584
           29.14           28352
           29.15           27364
           29.16           25488
           29.17           23200
           29.18           21620
           29.19           20032
            29.2           18468
           29.21           16848
           29.22           15508
           29.23           14112
           29.24           13268
           29.25           12496
           29.26           11980
           29.27           11564
           29.28           11556
           29.29           11448
            29.3           11572
           29.31           11940
           29.32           12168
           29.33           12388
           29.34           12988
           29.35           13276
           29.36           13420
           29.37           13524
           29.38           13504
           29.39           13304
            29.4           13360
           29.41           13628
           29.42           14364
           29.43           15788
           29.44           17780
           29.45           19880
           29.46           22064
           29.47           22812
           29.48           21860
           29.49           19624
            29.5           16936
           29.51           14380
           29.52           12624
           29.53           11216
           29.54           10424
           29.55            9756
           29.56            9372
           29.57            9068
           29.58            8920
           29.59            8668
            29.6            8664
           29.61            8688
           29.62            8688
           29.63            8664
           29.64            8904
           29.65            9052
           29.66            9352
           29.67            9932
           29.68           10840
           29.69           12028
            29.7           13844
           29.71           15484
           29.72           16860
           29.73           17172
           29.74           16384
           29.75           14996
           29.76           13796
           29.77           12348
           29.78           11456
           29.79           10652
            29.8           10008
           29.81            9460
           29.82            9228
           29.83            8816
           29.84            8616
           29.85            8504
           29.86            8440
           29.87            8228
           29.88            8280
           29.89            8168
            29.9            8068
           29.91            8100
           29.92            8188
           29.93            8204
           29.94            8268
           29.95            8364
           29.96            8528
           29.97            8872
           29.98            9076
           29.99            9632
              30           10272
           30.01           11164
           30.02           12560
           30.03           13968
           30.04           15388
           30.05           16128
           30.06           16388
           30.07           15564
           30.08           14216
           30.09           13084
            30.1           11872
           30.11           11032
           30.12           10472
           30.13           10168
           30.14            9772
           30.15            9640
           30.16            9388
           30.17            9268
           30.18            9140
           30.19            9148
            30.2            9120
           30.21            9256
           30.22            9348
           30.23            9376
           30.24            9604
           30.25            9832
           30.26           10088
           30.27           10580
           30.28           10984
           30.29           11440
            30.3           12228
           30.31           12976
           30.32           13888
           30.33           14792
           30.34           15432
           30.35           15972
           30.36           16692
           30.37           16980
           30.38           17548
           30.39           17912
            30.4           18232
           30.41           18648
           30.42           19368
           30.43           20040
           30.44           21024
           30.45           21320
           30.46           20836
           30.47           19364
           30.48           17844
           30.49           15752
            30.5           14096
           30.51           12632
           30.52           11604
           30.53           10828
           30.54           10336
           30.55            9788
           30.56            9576
           30.57            9224
           30.58            9024
           30.59            8868
            30.6            8756
           30.61            8620
           30.62            8648
           30.63            8740
           30.64            8608
           30.65            8600
           30.66            8664
           30.67            8728
           30.68            8856
           30.69            9132
            30.7            9088
           30.71            9220
           30.72            9456
           30.73            9688
           30.74           10052
           30.75            9784
           30.76            9420
           30.77            8748
           30.78            8356
           30.79            7988
            30.8            7860
           30.81            7828
           30.82            7760
           30.83            7664
           30.84            7724
           30.85            7588
           30.86            7712
           30.87            7768
           30.88            7800
           30.89            7852
            30.9            7956
           30.91            8000
           30.92            8160
           30.93            8368
           30.94            8604
           30.95            8784
           30.96            9308
           30.97            9732
           30.98           10416
           30.99           11256
              31           12140
           31.01           12808
           31.02           13636
           31.03           13560
           31.04           13280
           31.05           12824
           31.06           12112
           31.07           11712
           31.08           11276
           31.09           10880
            31.1           10584
           31.11           10236
           31.12            9852
           31.13            9556
           31.14            9328
           31.15            9080
           31.16            8952
           31.17            8932
           31.18            8812
           31.19            8860
            31.2            9076
           31.21            9236
           31.22            9404
           31.23            9816
           31.24           10280
           31.25           10588
           31.26           11168
           31.27           11456
           31.28           11944
           31.29           12352
            31.3           12556
           31.31           12228
           31.32           11936
           31.33           11360
           31.34           10884
           31.35           10596
           31.36           10460
           31.37           10584
           31.38           11048
           31.39           11788
            31.4           12876
           31.41           14204
           31.42           15424
           31.43           16196
           31.44           16512
           31.45           15908
           31.46           15036
           31.47           13768
           31.48           12752
           31.49           11984
            31.5           11352
           31.51           10648
           31.52           10280
           31.53           10072
           31.54            9944
           31.55            9780
           31.56            9820
           31.57            9984
           31.58           10228
           31.59           10624
            31.6           10944
           31.61           11476
           31.62           11880
           31.63           12208
           31.64           12684
           31.65           12904
           31.66           12892
           31.67           12844
           31.68           12940
           31.69           13136
            31.7           13608
           31.71           14572
           31.72           15544
           31.73           16696
           31.74           17572
           31.75           17492
           31.76           16900
           31.77           15684
           31.78           14220
           31.79           12880
            31.8           12020
           31.81           11196
           31.82           10800
           31.83           10604
           31.84           10436
           31.85           10208
           31.86           10076
           31.87            9804
           31.88            9740
           31.89            9700
            31.9            9612
           31.91            9584
           31.92            9612
           31.93            9704
           31.94           10036
           31.95           10460
           31.96           10976
           31.97           11496
           31.98           12412
           31.99           13472
              32           14580
           32.01           16072
           32.02           17200
           32.03           17912
           32.04           18324
           32.05           17864
           32.06           16996
           32.07           15944
           32.08           14676
           32.09           13552
            32.1           12796
           32.11           12196
           32.12           11844
           32.13           11536
           32.14           11524
           32.15           11516
           32.16           11688
           32.17           11632
           32.18           11792
           32.19           11632
            32.2           11560
           32.21           11272
           32.22           10940
           32.23           10408
           32.24            9868
           32.25            9432
           32.26            9128
           32.27            8876
           32.28            8608
           32.29            8380
            32.3            8296
           32.31            8164
           32.32            8016
           32.33            7920
           32.34            7784
           32.35            7744
           32.36            7804
           32.37            7744
           32.38            7784
           32.39            7628
            32.4            7736
           32.41            7744
           32.42            7816
           32.43            7964
           32.44            8016
           32.45            8132
           32.46            8244
           32.47            8448
           32.48            8656
           32.49            8972
            32.5            9220
           32.51            9636
           32.52           10200
           32.53           10924
           32.54           11940
           32.55           12872
           32.56           13776
           32.57           14332
           32.58           14824
           32.59           14628
            32.6           14392
           32.61           14008
           32.62           13720
           32.63           13696
           32.64           14020
           32.65           14120
           32.66           14424
           32.67           14352
           32.68           13992
           32.69           13060
            32.7           12276
           32.71           11200
           32.72           10424
           32.73            9892
           32.74            9360
           32.75            9072
           32.76            8808
           32.77            8636
           32.78            8360
           32.79            8396
            32.8            8380
           32.81            8292
           32.82            8388
           32.83            8436
           32.84            8560
           32.85            8720
           32.86            8888
           32.87            9020
           32.88            9472
           32.89            9624
            32.9            9904
           32.91           10132
           32.92           10460
           32.93           10364
           32.94           10424
           32.95           10140
           32.96            9912
           32.97            9544
           32.98            9072
           32.99            8760
              33            8668
           33.01            8564
           33.02            8548
           33.03            8644
           33.04            8784
           33.05            8700
           33.06            8984
           33.07            8988
           33.08            9004
           33.09            9148
            33.1            9232
           33.11            9312
           33.12            9604
           33.13            9496
           33.14            9652
           33.15            9528
           33.16            9372
           33.17            9224
           33.18            9032
           33.19            8620
            33.2            8548
           33.21            8292
           33.22            8152
           33.23            7908
           33.24            7828
           33.25            7784
           33.26            7664
           33.27            7724
           33.28            7648
           33.29            7736
            33.3            7760
           33.31            7760
           33.32            7892
           33.33            8112
           33.34            8164
           33.35            8248
           33.36            8464
           33.37            8448
           33.38            8596
           33.39            8864
            33.4            9092
           33.41            9216
           33.42            9616
           33.43            9656
           33.44           10032
           33.45           10108
           33.46           10264
           33.47           10172
           33.48            9952
           33.49            9636
            33.5            9096
           33.51            8844
           33.52            8576
           33.53            8276
           33.54            8200
           33.55            8092
           33.56            8048
           33.57            7908
           33.58            8024
           33.59            8028
            33.6            8124
           33.61            8336
           33.62            8300
           33.63            8364
           33.64            8236
           33.65            8232
           33.66            8200
           33.67            8164
           33.68            8148
           33.69            8300
            33.7            8364
           33.71            8428
           33.72            8736
           33.73            8860
           33.74            9108
           33.75            9528
           33.76            9760
           33.77            9928
           33.78           10264
           33.79           10296
            33.8           10208
           33.81           10088
           33.82            9784
           33.83            9480
           33.84            9308
           33.85            8940
           33.86            8832
           33.87            8660
           33.88            8528
           33.89            8296
            33.9            8328
           33.91            8216
           33.92            8240
           33.93            8180
           33.94            8236
           33.95            8164
           33.96            8320
           33.97            8364
           33.98            8564
           33.99            8840
              34            9060
           34.01            9216
           34.02            9712
           34.03           10000
           34.04           10600
           34.05           11252
           34.06           12288
           34.07           13352
           34.08           14800
           34.09           16224
            34.1           17756
           34.11           19244
           34.12           20248
           34.13           20836
           34.14           21456
           34.15           21148
           34.16           20548
           34.17           19740
           34.18           18480
           34.19           17032
            34.2           15784
           34.21           14472
           34.22           13416
           34.23           12804
           34.24           11948
           34.25           11364
           34.26           10972
           34.27           10356
           34.28           10216
           34.29           10016
            34.3            9960
           34.31            9908
           34.32            9920
           34.33           10188
           34.34           10580
           34.35           11172
           34.36           11852
           34.37           12752
           34.38           13768
           34.39           14464
            34.4           14944
           34.41           14972
           34.42           14384
           34.43           13404
           34.44           12448
           34.45           11612
           34.46           10844
           34.47           10408
           34.48           10064
           34.49            9772
            34.5            9624
           34.51            9356
           34.52            9124
           34.53            8968
           34.54            8752
           34.55            8700
           34.56            8688
           34.57            8536
           34.58            8672
           34.59            8768
            34.6            8964
           34.61            9172
           34.62            9596
           34.63            9696
           34.64            9988
           34.65           10224
           34.66           10148
           34.67            9872
           34.68            9496
           34.69            9096
            34.7            8764
           34.71            8452
           34.72            8120
           34.73            7876
           34.74            7788
           34.75            7588
           34.76            7628
           34.77            7408
           34.78            7340
           34.79            7336
            34.8            7268
           34.81            7208
           34.82            7220
           34.83            7244
           34.84            7260
           34.85            7208
           34.86            7340
           34.87            7236
           34.88            7264
           34.89            7344
            34.9            7448
           34.91            7516
           34.92            7672
           34.93            7672
           34.94            7824
           34.95            7952
           34.96            8144
           34.97            8164
           34.98            8408
           34.99            8440
              35            8492
           35.01            8472
           35.02            8452
           35.03            8316
           35.04            8244
           35.05            8088
           35.06            8092
           35.07            8088
           35.08            8312
           35.09            8560
            35.1            9196
           35.11            9872
           35.12           10524
           35.13           10940
           35.14           10816
           35.15           10348
           35.16            9912
           35.17            9440
           35.18            9432
           35.19            9532
            35.2            9856
           35.21           10196
           35.22           10904
           35.23           11516
           35.24           12212
           35.25           13012
           35.26           13460
           35.27           13344
           35.28           13328
           35.29           12644
            35.3           11924
           35.31           11500
           35.32           10972
           35.33           10496
           35.34           10224
           35.35            9944
           35.36            9840
           35.37            9888
           35.38            9992
           35.39           10288
            35.4           10664
           35.41           10864
           35.42           10848
           35.43           10904
           35.44           10540
           35.45           10172
           35.46           10028
           35.47            9936
           35.48            9892
           35.49            9904
            35.5            9772
           35.51            9604
           35.52            9508
           35.53            9364
           35.54            9104
           35.55            8948
           35.56            8744
           35.57            8716
           35.58            8712
           35.59            8860
            35.6            9180
           35.61            9744
           35.62           10084
           35.63           10320
           35.64           10356
           35.65           10044
           35.66            9692
           35.67            9408
           35.68            9236
           35.69            8944
            35.7            9000
           35.71            8940
           35.72            8976
           35.73            9112
           35.74            9164
           35.75            9320
           35.76            9440
           35.77            9352
           35.78            9248
           35.79            9080
            35.8            8924
           35.81            8744
           35.82            8748
           35.83            8616
           35.84            8620
           35.85            8716
           35.86            8720
           35.87            8764
           35.88            9120
           35.89            9476
            35.9            9756
           35.91            9944
           35.92            9984
           35.93            9852
           35.94            9848
           35.95            9572
           35.96            9588
           35.97            9596
           35.98            9716
           35.99            9680
              36            9812
           36.01            9648
           36.02            9580
           36.03            9648
           36.04            9428
           36.05            9312
           36.06            9332
           36.07            9232
           36.08            9372
           36.09            9620
            36.1            9736
           36.11           10008
           36.12           10448
           36.13           10668
           36.14           10996
           36.15           11268
           36.16           11448
           36.17           11228
           36.18           11168
           36.19           10844
            36.2           10632
           36.21           10544
           36.22           10612
           36.23           10708
           36.24           10932
           36.25           11024
           36.26           11032
           36.27           10792
           36.28           10504
           36.29           10040
            36.3            9744
           36.31            9460
           36.32            9080
           36.33            8988
           36.34            8672
           36.35            8496
           36.36            8376
           36.37            8216
           36.38            8064
           36.39            7996
            36.4            7880
           36.41            7820
           36.42            7892
           36.43            7896
           36.44            7896
           36.45            8012
           36.46            8004
           36.47            8032
           36.48            8244
           36.49            8312
            36.5            8436
           36.51            8600
           36.52            8640
           36.53            8652
           36.54            8812
           36.55            8912
           36.56            9076
           36.57            9340
           36.58            9668
           36.59            9916
            36.6           10552
           36.61           11096
           36.62           11760
           36.63           12516
           36.64           13340
           36.65           13948
           36.66           14480
           36.67           14736
           36.68           14680
           36.69           14624
            36.7           13948
           36.71           13352
           36.72           12832
           36.73           12276
           36.74           11772
           36.75           11240
           36.76           10592
           36.77           10028
           36.78            9532
           36.79            9076
            36.8            8640
           36.81            8432
           36.82            8184
           36.83            7956
           36.84            7860
           36.85            7720
           36.86            7728
           36.87            7616
           36.88            7580
           36.89            7508
            36.9            7452
           36.91            7332
           36.92            7328
           36.93            7396
           36.94            7344
           36.95            7240
           36.96            7276
           36.97            7260
           36.98            7300
           36.99            7376
              37            7416
           37.01            7472
           37.02            7664
           37.03            7748
           37.04            7952
           37.05            8256
           37.06            8568
           37.07            8956
           37.08            9332
           37.09            9672
            37.1            9884
           37.11           10076
           37.12           10032
           37.13            9852
           37.14           10032
           37.15            9984
           37.16           10072
           37.17           10220
           37.18           10308
           37.19           10296
            37.2           10328
           37.21           10188
           37.22           10180
           37.23           10152
           37.24            9972
           37.25            9864
           37.26            9844
           37.27            9620
           37.28            9696
           37.29            9744
            37.3            9664
           37.31            9836
           37.32           10140
           37.33           10412
           37.34           10868
           37.35           11264
           37.36           11664
           37.37           11808
           37.38           11824
           37.39           11644
            37.4           11416
           37.41           11260
           37.42           11192
           37.43           11056
           37.44           11020
           37.45           10824
           37.46           10712
           37.47           10592
           37.48           10452
           37.49           10172
            37.5           10108
           37.51            9908
           37.52            9876
           37.53            9976
           37.54           10120
           37.55           10300
           37.56           10496
           37.57           10728
           37.58           11008
           37.59           11276
            37.6           11252
           37.61           11208
           37.62           11212
           37.63           10852
           37.64           10664
           37.65           10320
           37.66            9936
           37.67            9644
           37.68            9536
           37.69            9224
            37.7            9060
           37.71            9000
           37.72            8764
           37.73            8580
           37.74            8544
           37.75            8396
           37.76            8396
           37.77            8432
           37.78            8484
           37.79            8716
            37.8            8904
           37.81            9288
           37.82            9548
           37.83            9736
           37.84            9872
           37.85            9756
           37.86            9712
           37.87            9364
           37.88            9024
           37.89            8676
            37.9            8364
           37.91            8032
           37.92            7908
           37.93            7600
           37.94            7632
           37.95            7544
           37.96            7500
           37.97            7440
           37.98            7456
           37.99            7488
              38            7560
           38.01            7556
           38.02            7708
           38.03            7736
           38.04            7928
           38.05            8116
           38.06            8256
           38.07            8548
           38.08            8752
           38.09            8956
            38.1            9044
           38.11            9016
           38.12            8912
           38.13            9004
           38.14            9032
           38.15            9016
           38.16            9120
           38.17            9060
           38.18            9000
           38.19            8804
            38.2            8500
           38.21            8236
           38.22            8036
           38.23            7828
           38.24            7740
           38.25            7648
           38.26            7556
           38.27            7488
           38.28            7560
           38.29            7528
            38.3            7392
           38.31            7452
           38.32            7412
           38.33            7500
           38.34            7512
           38.35            7548
           38.36            7616
           38.37            7804
           38.38            7904
           38.39            7972
            38.4            8108
           38.41            8144
           38.42            8356
           38.43            8428
           38.44            8560
           38.45            8648
           38.46            8972
           38.47            9212
           38.48            9636
           38.49            9960
            38.5           10360
           38.51           10932
           38.52           11600
           38.53           12100
           38.54           12468
           38.55           12688
           38.56           12732
           38.57           12548
           38.58           12528
           38.59           12140
            38.6           11744
           38.61           11380
           38.62           11152
           38.63           10804
           38.64           10548
           38.65           10244
           38.66            9804
           38.67            9508
           38.68            9112
           38.69            8788
            38.7            8644
           38.71            8256
           38.72            8020
           38.73            7892
           38.74            7828
           38.75            7688
           38.76            7660
           38.77            7660
           38.78            7552
           38.79            7668
            38.8            7592
           38.81            7544
           38.82            7732
           38.83            7656
           38.84            7736
           38.85            7812
           38.86            7772
           38.87            7676
           38.88            7684
           38.89            7476
            38.9            7536
           38.91            7488
           38.92            7328
           38.93            7244
           38.94            7172
           38.95            7108
           38.96            7132
           38.97            7116
           38.98            7132
           38.99            7068
              39            7172
           39.01            7164
           39.02            7172
           39.03            7220
           39.04            7312
           39.05            7332
           39.06            7436
           39.07            7428
           39.08            7476
           39.09            7548
            39.1            7452
           39.11            7500
           39.12            7500
           39.13            7372
           39.14            7336
           39.15            7384
           39.16            7368
           39.17            7224
           39.18            7312
           39.19            7332
            39.2            7392
           39.21            7436
           39.22            7460
           39.23            7544
           39.24            7688
           39.25            7696
           39.26            7816
           39.27            7928
           39.28            7968
           39.29            8072
            39.3            8384
           39.31            8540
           39.32            8660
           39.33            8852
           39.34            8900
           39.35            8812
           39.36            8932
           39.37            8944
           39.38            9140
           39.39            9248
            39.4            9512
           39.41            9784
           39.42           10240
           39.43           10684
           39.44           11044
           39.45           11340
           39.46           11592
           39.47           11612
           39.48           11620
           39.49           11388
            39.5           11224
           39.51           10992
           39.52           10736
           39.53           10540
           39.54           10440
           39.55           10360
           39.56           10392
           39.57           10460
           39.58           10500
           39.59           10428
            39.6           10608
           39.61           10660
           39.62           10692
           39.63           10808
           39.64           10800
           39.65           10768
           39.66           11100
           39.67           11192
           39.68           11484
           39.69           11632
            39.7           11496
           39.71           11284
           39.72           11056
           39.73           10652
           39.74           10320
           39.75           10084
           39.76            9816
           39.77            9684
           39.78            9548
           39.79            9468
            39.8            9292
           39.81            9192
           39.82            9176
           39.83            9168
           39.84            9236
           39.85            9244
           39.86            9292
           39.87            9360
           39.88            9388
           39.89            9672
            39.9            9896
           39.91           10084
           39.92           10292
           39.93           10468
           39.94           10408
           39.95           10268
           39.96           10252
           39.97           10068
           39.98            9876
           39.99            9696
              40            9712
           40.01            9564
           40.02            9572
           40.03            9444
           40.04            9364
           40.05            9348
           40.06            9308
           40.07            9036
           40.08            8992
           40.09            8764
            40.1            8524
           40.11            8372
           40.12            8252
           40.13            8044
           40.14            7924
           40.15            7800
           40.16            7804
           40.17            7852
           40.18            7756
           40.19            7736
            40.2            7732
           40.21            7724
           40.22            7816
           40.23            7912
           40.24            7876
           40.25            7712
           40.26            7796
           40.27            7772
           40.28            7796
           40.29            7788
            40.3            7708
           40.31            7632
           40.32            7556
           40.33            7488
           40.34            7300
           40.35            7328
           40.36            7244
           40.37            7228
           40.38            7316
           40.39            7300
            40.4            7340
           40.41            7440
           40.42            7652
           40.43            7816
           40.44            7856
           40.45            8012
           40.46            8100
           40.47            8072
           40.48            8056
           40.49            7928
            40.5            7700
           40.51            7580
           40.52            7464
           40.53            7432
           40.54            7280
           40.55            7220
           40.56            7320
           40.57            7208
           40.58            7304
           40.59            7348
            40.6            7344
           40.61            7376
           40.62            7548
           40.63            7516
           40.64            7696
           40.65            7732
           40.66            7828
           40.67            7788
           40.68            7792
           40.69            7808
            40.7            7880
           40.71            7812
           40.72            7812
           40.73            7668
           40.74            7656
           40.75            7724
           40.76            7636
           40.77            7760
           40.78            7664
           40.79            7696
            40.8            7824
           40.81            7880
           40.82            7924
           40.83            8148
           40.84            8164
           40.85            8256
           40.86            8324
           40.87            8168
           40.88            8120
           40.89            7984
            40.9            7908
           40.91            7696
           40.92            7712
           40.93            7536
           40.94            7480
           40.95            7444
           40.96            7292
           40.97            7320
           40.98            7344
           40.99            7232
              41            7148
           41.01            7120
           41.02            7164
           41.03            7084
           41.04            7096
           41.05            7052
           41.06            7180
           41.07            7124
           41.08            7064
           41.09            7140
            41.1            7168
           41.11            7216
           41.12            7232
           41.13            7284
           41.14            7328
           41.15            7436
           41.16            7512
           41.17            7784
           41.18            7936
           41.19            8204
            41.2            8660
           41.21            9144
           41.22            9696
           41.23           10004
           41.24           10180
           41.25           10344
           41.26           10108
           41.27            9872
           41.28            9808
           41.29            9600
            41.3            9584
           41.31            9376
           41.32            9424
           41.33            9456
           41.34            9472
           41.35            9468
           41.36            9472
           41.37            9652
           41.38            9668
           41.39            9532
            41.4            9524
           41.41            9420
           41.42            9468
           41.43            9268
           41.44            9260
           41.45            9256
           41.46            9380
           41.47            9336
           41.48            9396
           41.49            9280
            41.5            9172
           41.51            8836
           41.52            8676
           41.53            8608
           41.54            8520
           41.55            8572
           41.56            8640
           41.57            8716
           41.58            8872
           41.59            9056
            41.6            9264
           41.61            9608
           41.62            9856
           41.63           10296
           41.64           10912
           41.65           11284
           41.66           11828
           41.67           12228
           41.68           12324
           41.69           12244
            41.7           12096
           41.71           11848
           41.72           11404
           41.73           11148
           41.74           10760
           41.75           10220
           41.76            9856
           41.77            9412
           41.78            9088
           41.79            8812
            41.8            8680
           41.81            8400
           41.82            8448
           41.83            8328
           41.84            8416
           41.85            8424
           41.86            8672
           41.87            8808
           41.88            9048
           41.89            9348
            41.9            9616
           41.91            9900
           41.92            9872
           41.93            9740
           41.94            9632
           41.95            9188
           41.96            9004
           41.97            8792
           41.98            8648
           41.99            8512
              42            8356
           42.01            8172
           42.02            8172
           42.03            8228
           42.04            8104
           42.05            8092
           42.06            8036
           42.07            7940
           42.08            7936
           42.09            7884
            42.1            7788
           42.11            7752
           42.12            7692
           42.13            7684
           42.14            7668
           42.15            7780
           42.16            7848
           42.17            7860
           42.18            7984
           42.19            8188
            42.2            8212
           42.21            8260
           42.22            8236
           42.23            8040
           42.24            7920
           42.25            7624
           42.26            7524
           42.27            7304
           42.28            7168
           42.29            6920
            42.3            7012
           42.31            6880
           42.32            6932
           42.33            6908
           42.34            6940
           42.35            6816
           42.36            6916
           42.37            6792
           42.38            6792
           42.39            6752
            42.4            6832
           42.41            6688
           42.42            6744
           42.43            6824
           42.44            6796
           42.45            6880
           42.46            6936
           42.47            6876
           42.48            6984
           42.49            7028
            42.5            7020
           42.51            7192
           42.52            7312
           42.53            7312
           42.54            7500
           42.55            7548
           42.56            7684
           42.57            7728
           42.58            7792
           42.59            7912
            42.6            8224
           42.61            8416
           42.62            8664
           42.63            8880
           42.64            9096
           42.65            9164
           42.66            9148
           42.67            9024
           42.68            8848
           42.69            8772
            42.7            8508
           42.71            8372
           42.72            8336
           42.73            8304
           42.74            8560
           42.75            8652
           42.76            8696
           42.77            8732
           42.78            8884
           42.79            8928
            42.8            9064
           42.81            9092
           42.82            9160
           42.83            9140
           42.84            9252
           42.85            9192
           42.86            9184
           42.87            9072
           42.88            9012
           42.89            8788
            42.9            8632
           42.91            8532
           42.92            8492
           42.93            8556
           42.94            8516
           42.95            8560
           42.96            8540
           42.97            8440
           42.98            8252
           42.99            8140
              43            7992
           43.01            7704
           43.02            7636
           43.03            7552
           43.04            7452
           43.05            7464
           43.06            7488
           43.07            7340
           43.08            7340
           43.09            7360
            43.1            7448
           43.11            7472
           43.12            7520
           43.13            7580
           43.14            7876
           43.15            7840
           43.16            8176
           43.17            8520
           43.18            8848
           43.19            8988
            43.2            9224
           43.21            9324
           43.22            9352
           43.23            9352
           43.24            9244
           43.25            9092
           43.26            9192
           43.27            9116
           43.28            8980
           43.29            9120
            43.3            9144
           43.31            9020
           43.32            9148
           43.33            9100
           43.34            9216
           43.35            9380
           43.36            9528
           43.37            9720
           43.38           10076
           43.39           10228
            43.4           10560
           43.41           10880
           43.42           10968
           43.43           10980
           43.44           11028
           43.45           10964
           43.46           10712
           43.47           10596
           43.48           10564
           43.49           10300
            43.5           10248
           43.51           10144
           43.52           10148
           43.53            9892
           43.54            9768
           43.55            9644
           43.56            9496
           43.57            9252
           43.58            9056
           43.59            8860
            43.6            8648
           43.61            8472
           43.62            8312
           43.63            8224
           43.64            8168
           43.65            8080
           43.66            8076
           43.67            7964
           43.68            8056
           43.69            7996
            43.7            8004
           43.71            8076
           43.72            8164
           43.73            8184
           43.74            8360
           43.75            8508
           43.76            8624
           43.77            8636
           43.78            8760
           43.79            8864
            43.8            8968
           43.81            9136
           43.82            9360
           43.83            9624
           43.84            9728
           43.85            9752
           43.86            9700
           43.87            9660
           43.88            9560
           43.89            9504
            43.9            9268
           43.91            8960
           43.92            8788
           43.93            8572
           43.94            8336
           43.95            8088
           43.96            7920
           43.97            7524
           43.98            7536
           43.99            7300
              44            7096
           44.01            7116
           44.02            7076
           44.03            6964
           44.04            7052
           44.05            6888
           44.06            6908
           44.07            6984
           44.08            7036
           44.09            6912
            44.1            7064
           44.11            7096
           44.12            7104
           44.13            7196
           44.14            7168
           44.15            7172
           44.16            7356
           44.17            7216
           44.18            7240
           44.19            7308
            44.2            7264
           44.21            7124
           44.22            7160
           44.23            7000
           44.24            6980
           44.25            7064
           44.26            7032
           44.27            7052
           44.28            7032
           44.29            7072
            44.3            7212
           44.31            7212
           44.32            7240
           44.33            7200
           44.34            7332
           44.35            7372
           44.36            7392
           44.37            7504
           44.38            7540
           44.39            7468
            44.4            7492
           44.41            7520
           44.42            7616
           44.43            7656
           44.44            7764
           44.45            7772
           44.46            7944
           44.47            8008
           44.48            8220
           44.49            8476
            44.5            8544
           44.51            8592
           44.52            8664
           44.53            8536
           44.54            8368
           44.55            8312
           44.56            8136
           44.57            7888
           44.58            7772
           44.59            7672
            44.6            7620
           44.61            7556
           44.62            7524
           44.63            7456
           44.64            7568
           44.65            7512
           44.66            7648
           44.67            7600
           44.68            7476
           44.69            7420
            44.7            7360
           44.71            7252
           44.72            7080
           44.73            7080
           44.74            7052
           44.75            6980
           44.76            6984
           44.77            6996
           44.78            7044
           44.79            6984
            44.8            7048
           44.81            7148
           44.82            7244
           44.83            7136
           44.84            7132
           44.85            7128
           44.86            7168
           44.87            7176
           44.88            7280
           44.89            7384
            44.9            7436
           44.91            7520
           44.92            7492
           44.93            7392
           44.94            7316
           44.95            7168
           44.96            7160
           44.97            7184
           44.98            7164
           44.99            7200
              45            7320
           45.01            7448
           45.02            7572
           45.03            7920
           45.04            8176
           45.05            8124
           45.06            8460
           45.07            8480
           45.08            8488
           45.09            8416
            45.1            8224
           45.11            8032
           45.12            7744
           45.13            7580
           45.14            7428
           45.15            7336
           45.16            7240
           45.17            7148
           45.18            7220
           45.19            7228
            45.2            7296
           45.21            7392
           45.22            7540
           45.23            7656
           45.24            8008
           45.25            8116
           45.26            8384
           45.27            8668
           45.28            8712
           45.29            8656
            45.3            8744
           45.31            8540
           45.32            8404
           45.33            8320
           45.34            8200
           45.35            8100
           45.36            8056
           45.37            8032
           45.38            7960
           45.39            7964
            45.4            8004
           45.41            7984
           45.42            8072
           45.43            8124
           45.44            8236
           45.45            8332
           45.46            8448
           45.47            8428
           45.48            8372
           45.49            8324
            45.5            8212
           45.51            8184
           45.52            8096
           45.53            7740
           45.54            7544
           45.55            7392
           45.56            7228
           45.57            7140
           45.58            7028
           45.59            6868
            45.6            6836
           45.61            6668
           45.62            6716
           45.63            6628
           45.64            6580
           45.65            6496
           45.66            6556
           45.67            6524
           45.68            6488
           45.69            6480
            45.7            6540
           45.71            6440
           45.72            6492
           45.73            6448
           45.74            6388
           45.75            6472
           45.76            6416
           45.77            6420
           45.78            6520
           45.79            6424
            45.8            6472
           45.81            6520
           45.82            6480
           45.83            6448
           45.84            6432
           45.85            6504
           45.86            6520
           45.87            6604
           45.88            6616
           45.89            6704
            45.9            6864
           45.91            6904
           45.92            6980
           45.93            7204
           45.94            7344
           45.95            7480
           45.96            7660
           45.97            7748
           45.98            7752
           45.99            7900
              46            7784
           46.01            7724
           46.02            7752
           46.03            7624
           46.04            7576
           46.05            7612
           46.06            7472
           46.07            7420
           46.08            7488
           46.09            7356
            46.1            7520
           46.11            7524
           46.12            7476
           46.13            7484
           46.14            7568
           46.15            7568
           46.16            7544
           46.17            7560
           46.18            7580
           46.19            7468
            46.2            7604
           46.21            7692
           46.22            7740
           46.23            8024
           46.24            8140
           46.25            8284
           46.26            8492
           46.27            8432
           46.28            8608
           46.29            8688
            46.3            8492
           46.31            8492
           46.32            8532
           46.33            8508
           46.34            8496
           46.35            8532
           46.36            8608
           46.37            8536
           46.38            8656
           46.39            8608
            46.4            8676
           46.41            8676
           46.42            8684
           46.43            8820
           46.44            8892
           46.45            8944
           46.46            9144
           46.47            9272
           46.48            9364
           46.49            9340
            46.5            9392
           46.51            9384
           46.52            9368
           46.53            9192
           46.54            9232
           46.55            9048
           46.56            9024
           46.57            8888
           46.58            8820
           46.59            8572
            46.6            8400
           46.61            8256
           46.62            8320
           46.63            8228
           46.64            8192
           46.65            8180
           46.66            8168
           46.67            8100
           46.68            8144
           46.69            8040
            46.7            8016
           46.71            7984
           46.72            7912
           46.73            7628
           46.74            7684
           46.75            7608
           46.76            7484
           46.77            7464
           46.78            7272
           46.79            7188
            46.8            7128
           46.81            7096
           46.82            6992
           46.83            7016
           46.84            6852
           46.85            6840
           46.86            6896
           46.87            6784
           46.88            6892
           46.89            6876
            46.9            6880
           46.91            6796
           46.92            6908
           46.93            6848
           46.94            6900
           46.95            6916
           46.96            7028
           46.97            7036
           46.98            7112
           46.99            7036
              47            7112
           47.01            7212
           47.02            7344
           47.03            7408
           47.04            7480
           47.05            7584
           47.06            7836
           47.07            7960
           47.08            8192
           47.09            8204
            47.1            8380
           47.11            8384
           47.12            8384
           47.13            8396
           47.14            8292
           47.15            8192
           47.16            8100
           47.17            7912
           47.18            7768
           47.19            7572
            47.2            7472
           47.21            7336
           47.22            7232
           47.23            7112
           47.24            7104
           47.25            6880
           47.26            6980
           47.27            6904
           47.28            6924
           47.29            6844
            47.3            6928
           47.31            6976
           47.32            6908
           47.33            6992
           47.34            7152
           47.35            7068
           47.36            7152
           47.37            7144
           47.38            7128
           47.39            7136
            47.4            7268
           47.41            7352
           47.42            7508
           47.43            7768
           47.44            7916
           47.45            7932
           47.46            8012
           47.47            7944
           47.48            7880
           47.49            7764
            47.5            7692
           47.51            7536
           47.52            7576
           47.53            7388
           47.54            7324
           47.55            7280
           47.56            7252
           47.57            7236
           47.58            7268
           47.59            7112
            47.6            7176
           47.61            7344
           47.62            7324
           47.63            7500
           47.64            7816
           47.65            8008
           47.66            8324
           47.67            8588
           47.68            8764
           47.69            8528
            47.7            8544
           47.71            8320
           47.72            8236
           47.73            8132
           47.74            8000
           47.75            7800
           47.76            7828
           47.77            7676
           47.78            7628
           47.79            7712
            47.8            7748
           47.81            7756
           47.82            7996
           47.83            8176
           47.84            8316
           47.85            8296
           47.86            8320
           47.87            8056
           47.88            8024
           47.89            7784
            47.9            7712
           47.91            7704
           47.92            7672
           47.93            7712
           47.94            7768
           47.95            7728
           47.96            7820
           47.97            7980
           47.98            8044
           47.99            8096
              48            8232
           48.01            8280
           48.02            8332
           48.03            8684
           48.04            8860
           48.05            9108
           48.06            9200
           48.07            9096
           48.08            9072
           48.09            8808
            48.1            8508
           48.11            8212
           48.12            7996
           48.13            7812
           48.14            7588
           48.15            7500
           48.16            7472
           48.17            7272
           48.18            7268
           48.19            7184
            48.2            7164
           48.21            7272
           48.22            7300
           48.23            7380
           48.24            7552
           48.25            7612
           48.26            7692
           48.27            7712
           48.28            7844
           48.29            7884
            48.3            7956
           48.31            7916
           48.32            7976
           48.33            7932
           48.34            7900
           48.35            7780
           48.36            7692
           48.37            7384
           48.38            7268
           48.39            7216
            48.4            7104
           48.41            7000
           48.42            6924
           48.43            6908
           48.44            6872
           48.45            6932
           48.46            6912
           48.47            6796
           48.48            6872
           48.49            6848
            48.5            6832
           48.51            7000
           48.52            6900
           48.53            6920
           48.54            6864
           48.55            6896
           48.56            6984
           48.57            6964
           48.58            7024
           48.59            6984
            48.6            7092
           48.61            7136
           48.62            7384
           48.63            7464
           48.64            7608
           48.65            7584
           48.66            7732
           48.67            7808
           48.68            7872
           48.69            7924
            48.7            7952
           48.71            7904
           48.72            7964
           48.73            7892
           48.74            7676
           48.75            7608
           48.76            7448
           48.77            7208
           48.78            7152
           48.79            6964
            48.8            6844
           48.81            6784
           48.82            6752
           48.83            6692
           48.84            6768
           48.85            6744
           48.86            6796
           48.87            6772
           48.88            6804
           48.89            6708
            48.9            6872
           48.91            6708
           48.92            6812
           48.93            6812
           48.94            6896
           48.95            6824
           48.96            7036
           48.97            6992
           48.98            7168
           48.99            7344
              49            7328
           49.01            7344
           49.02            7340
           49.03            7240
           49.04            7072
           49.05            6992
           49.06            6892
           49.07            6704
           49.08            6704
           49.09            6656
            49.1            6588
           49.11            6612
           49.12            6624
           49.13            6656
           49.14            6856
           49.15            6840
           49.16            6928
           49.17            7148
           49.18            7272
           49.19            7528
            49.2            7868
           49.21            8028
           49.22            8228
           49.23            8360
           49.24            8180
           49.25            8184
           49.26            7924
           49.27            7816
           49.28            7596
           49.29            7384
            49.3            7340
           49.31            7204
           49.32            7168
           49.33            7088
           49.34            7084
           49.35            7024
           49.36            7068
           49.37            6956
           49.38            7100
           49.39            7160
            49.4            7368
           49.41            7496
           49.42            7592
           49.43            7456
           49.44            7512
           49.45            7392
           49.46            7304
           49.47            7356
           49.48            7180
           49.49            7076
            49.5            7148
           49.51            7076
           49.52            7132
           49.53            7276
           49.54            7236
           49.55            7252
           49.56            7420
           49.57            7344
           49.58            7456
           49.59            7596
            49.6            7600
           49.61            7636
           49.62            7700
           49.63            7552
           49.64            7580
           49.65            7600
           49.66            7512
           49.67            7492
           49.68            7504
           49.69            7396
            49.7            7476
           49.71            7636
           49.72            7584
           49.73            7736
           49.74            7876
           49.75            8056
           49.76            8320
           49.77            8536
           49.78            8776
           49.79            8924
            49.8            9224
           49.81            9304
           49.82            9368
           49.83            9532
           49.84            9484
           49.85            9476
           49.86            9528
           49.87            9228
           49.88            9152
           49.89            9124
            49.9            8844
           49.91            8656
           49.92            8476
           49.93            8236
           49.94            8072
           49.95            7836
           49.96            7708
           49.97            7448
           49.98            7416
           49.99            7208
              50            7188
           50.01            7220
           50.02            7116
           50.03            7000
           50.04            7024
           50.05            7100
           50.06            7056
           50.07            7016
           50.08            6908
           50.09            6824
            50.1            6980
           50.11            6812
           50.12            6696
           50.13            6668
           50.14            6636
           50.15            6656
           50.16            6624
           50.17            6468
           50.18            6480
           50.19            6384
            50.2            6336
           50.21            6308
           50.22            6348
           50.23            6252
           50.24            6244
           50.25            6288
           50.26            6252
           50.27            6208
           50.28            6260
           50.29            6152
            50.3            6256
           50.31            6264
           50.32            6244
           50.33            6152
           50.34            6236
           50.35            6300
           50.36            6272
           50.37            6260
           50.38            6332
           50.39            6288
            50.4            6364
           50.41            6324
           50.42            6352
           50.43            6492
           50.44            6488
           50.45            6488
           50.46            6672
           50.47            6636
           50.48            6708
           50.49            6808
            50.5            6860
           50.51            6792
           50.52            7012
           50.53            7044
           50.54            6992
           50.55            7012
           50.56            7076
           50.57            7112
           50.58            7192
           50.59            7152
            50.6            7216
           50.61            7248
           50.62            7308
           50.63            7292
           50.64            7360
           50.65            7352
           50.66            7356
           50.67            7340
           50.68            7424
           50.69            7380
            50.7            7480
           50.71            7536
           50.72            7612
           50.73            7744
           50.74            7728
           50.75            7744
           50.76            7808
           50.77            7800
           50.78            7808
           50.79            7788
            50.8            7804
           50.81            7828
           50.82            7812
           50.83            7840
           50.84            7892
           50.85            8040
           50.86            8208
           50.87            8352
           50.88            8668
           50.89            8860
            50.9            9064
           50.91            9308
           50.92            9320
           50.93            9184
           50.94            9132
           50.95            9044
           50.96            8812
           50.97            8660
           50.98            8472
           50.99            8340
              51            8292
           51.01            8060
           51.02            8012
           51.03            7980
           51.04            8024
           51.05            7996
           51.06            8236
           51.07            8232
           51.08            8340
           51.09            8456
            51.1            8568
           51.11            8436
           51.12            8484
           51.13            8292
           51.14            8172
           51.15            8060
           51.16            7828
           51.17            7620
           51.18            7560
           51.19            7344
            51.2            7420
           51.21            7452
           51.22            7516
           51.23            7432
           51.24            7576
           51.25            7664
           51.26            7796
           51.27            7916
           51.28            7888
           51.29            7948
            51.3            7896
           51.31            7784
           51.32            7676
           51.33            7664
           51.34            7456
           51.35            7344
           51.36            7336
           51.37            7116
           51.38            7164
           51.39            7156
            51.4            7136
           51.41            7164
           51.42            7192
           51.43            7212
           51.44            7228
           51.45            7364
           51.46            7516
           51.47            7452
           51.48            7532
           51.49            7504
            51.5            7612
           51.51            7600
           51.52            7536
           51.53            7464
           51.54            7448
           51.55            7340
           51.56            7352
           51.57            7180
           51.58            7212
           51.59            7204
            51.6            7168
           51.61            7132
           51.62            7088
           51.63            7068
           51.64            7120
           51.65            7052
           51.66            7152
           51.67            7108
           51.68            7228
           51.69            7324
            51.7            7364
           51.71            7368
           51.72            7448
           51.73            7340
           51.74            7436
           51.75            7368
           51.76            7272
           51.77            7144
           51.78            7088
           51.79            6884
            51.8            6720
           51.81            6748
           51.82            6560
           51.83            6484
           51.84            6456
           51.85            6312
           51.86            6300
           51.87            6252
           51.88            6216
           51.89            6088
            51.9            6176
           51.91            6156
           51.92            6192
           51.93            6160
           51.94            6168
           51.95            6080
           51.96            6272
           51.97            6184
           51.98            6184
           51.99            6264
              52            6244
           52.01            6280
           52.02            6372
           52.03            6348
           52.04            6520
           52.05            6632
           52.06            6712
           52.07            6716
           52.08            6928
           52.09            6884
            52.1            7056
           52.11            7048
           52.12            7052
           52.13            6968
           52.14            7072
           52.15            7084
           52.16            7136
           52.17            7064
           52.18            7068
           52.19            7032
            52.2            7060
           52.21            7148
           52.22            7264
           52.23            7228
           52.24            7180
           52.25            7236
           52.26            7280
           52.27            7244
           52.28            7200
           52.29            7308
            52.3            7312
           52.31            7244
           52.32            7272
           52.33            7292
           52.34            7284
           52.35            7292
           52.36            7396
           52.37            7368
           52.38            7468
           52.39            7492
            52.4            7636
           52.41            7644
           52.42            7600
           52.43            7552
           52.44            7516
           52.45            7304
           52.46            7228
           52.47            7200
           52.48            7140
           52.49            7112
            52.5            7116
           52.51            7028
           52.52            6980
           52.53            6972
           52.54            7056
           52.55            6976
           52.56            7080
           52.57            7072
           52.58            7012
           52.59            7116
            52.6            7068
           52.61            7176
           52.62            7260
           52.63            7212
           52.64            7176
           52.65            7288
           52.66            7172
           52.67            7116
           52.68            7204
           52.69            7252
            52.7            7248
           52.71            7316
           52.72            7292
           52.73            7304
           52.74            7384
           52.75            7560
           52.76            7584
           52.77            7752
           52.78            7764
           52.79            7672
            52.8            7816
           52.81            7716
           52.82            7688
           52.83            7696
           52.84            7556
           52.85            7352
           52.86            7396
           52.87            7436
           52.88            7288
           52.89            7320
            52.9            7276
           52.91            7112
           52.92            7100
           52.93            7096
           52.94            7124
           52.95            6996
           52.96            6920
           52.97            6820
           52.98            6792
           52.99            6728
              53            6772
           53.01            6800
           53.02            6640
           53.03            6668
           53.04            6676
           53.05            6680
           53.06            6700
           53.07            6752
           53.08            6740
           53.09            6776
            53.1            6824
           53.11            6876
           53.12            7024
           53.13            7176
           53.14            7148
           53.15            7060
           53.16            7124
           53.17            7068
           53.18            7072
           53.19            7004
            53.2            6928
           53.21            6724
           53.22            6720
           53.23            6592
           53.24            6628
           53.25            6488
           53.26            6440
           53.27            6356
           53.28            6444
           53.29            6436
            53.3            6412
           53.31            6472
           53.32            6392
           53.33            6448
           53.34            6420
           53.35            6532
           53.36            6516
           53.37            6548
           53.38            6592
           53.39            6572
            53.4            6688
           53.41            6640
           53.42            6784
           53.43            6772
           53.44            6864
           53.45            6792
           53.46            6780
           53.47            6760
           53.48            6708
           53.49            6716
            53.5            6640
           53.51            6500
           53.52            6564
           53.53            6452
           53.54            6356
           53.55            6352
           53.56            6316
           53.57            6284
           53.58            6324
           53.59            6392
            53.6            6412
           53.61            6424
           53.62            6464
           53.63            6496
           53.64            6532
           53.65            6572
           53.66            6676
           53.67            6708
           53.68            6708
           53.69            6732
            53.7            6792
           53.71            6820
           53.72            6784
           53.73            6808
           53.74            6744
           53.75            6708
           53.76            6672
           53.77            6632
           53.78            6648
           53.79            6708
            53.8            6672
           53.81            6692
           53.82            6764
           53.83            6816
           53.84            6856
           53.85            6796
           53.86            6844
           53.87            6816
           53.88            6864
           53.89            6808
            53.9            6860
           53.91            6868
           53.92            7000
           53.93            7072
           53.94            7220
           53.95            7208
           53.96            7308
           53.97            7376
           53.98            7436
           53.99            7528
              54            7680
           54.01            7720
           54.02            7956
           54.03            7880
           54.04            7980
           54.05            7892
           54.06            7912
           54.07            7760
           54.08            7700
           54.09            7604
            54.1            7492
           54.11            7288
           54.12            7252
           54.13            7256
           54.14            7228
           54.15            7272
           54.16            7348
           54.17            7376
           54.18            7604
           54.19            7520
            54.2            7488
           54.21            7588
           54.22            7592
           54.23            7620
           54.24            7684
           54.25            7584
           54.26            7516
           54.27            7516
           54.28            7480
           54.29            7304
            54.3            7312
           54.31            7192
           54.32            7092
           54.33            7076
           54.34            7108
           54.35            7004
           54.36            7100
           54.37            7128
           54.38            7080
           54.39            7212
            54.4            7080
           54.41            7052
           54.42            7060
           54.43            6864
           54.44            6840
           54.45            6784
           54.46            6620
           54.47            6632
           54.48            6608
           54.49            6568
            54.5            6504
           54.51            6560
           54.52            6532
           54.53            6452
           54.54            6544
           54.55            6436
           54.56            6544
           54.57            6500
           54.58            6496
           54.59            6532
            54.6            6432
           54.61            6360
           54.62            6420
           54.63            6340
           54.64            6332
           54.65            6268
           54.66            6220
           54.67            6172
           54.68            6140
           54.69            6056
            54.7            5988
           54.71            5956
           54.72            5940
           54.73            5980
           54.74            5968
           54.75            5952
           54.76            5908
           54.77            5856
           54.78            5908
           54.79            5972
            54.8            5860
           54.81            5892
           54.82            5928
           54.83            5860
           54.84            5864
           54.85            5748
           54.86            5808
           54.87            5920
           54.88            5844
           54.89            5836
            54.9            5916
           54.91            5956
           54.92            5968
           54.93            5988
           54.94            6040
           54.95            6028
           54.96            6148
           54.97            6136
           54.98            6232
           54.99            6344
              55            6220
           55.01            6320
           55.02            6300
           55.03            6332
           55.04            6312
           55.05            6416
           55.06            6392
           55.07            6252
           55.08            6344
           55.09            6340
            55.1            6268
           55.11            6380
           55.12            6328
           55.13            6272
           55.14            6376
           55.15            6360
           55.16            6428
           55.17            6424
           55.18            6388
           55.19            6392
            55.2            6596
           55.21            6644
           55.22            6796
           55.23            7008
           55.24            7076
           55.25            7208
           55.26            7304
           55.27            7292
           55.28            7388
           55.29            7400
            55.3            7420
           55.31            7288
           55.32            7424
           55.33            7404
           55.34            7340
           55.35            7408
           55.36            7404
           55.37            7344
           55.38            7460
           55.39            7432
            55.4            7588
           55.41            7660
           55.42            7696
           55.43            7684
           55.44            7772
           55.45            7840
           55.46            7884
           55.47            7864
           55.48            7808
           55.49            7704
            55.5            7688
           55.51            7548
           55.52            7424
           55.53            7412
           55.54            7228
           55.55            7140
           55.56            7152
           55.57            7036
           55.58            6976
           55.59            7028
            55.6            6968
           55.61            6988
           55.62            6988
           55.63            6980
           55.64            6980
           55.65            6976
           55.66            6868
           55.67            6848
           55.68            6796
           55.69            6792
            55.7            6760
           55.71            6708
           55.72            6708
           55.73            6620
           55.74            6748
           55.75            6588
           55.76            6696
           55.77            6640
           55.78            6584
           55.79            6548
            55.8            6540
           55.81            6584
           55.82            6604
           55.83            6612
           55.84            6624
           55.85            6548
           55.86            6552
           55.87            6496
           55.88            6492
           55.89            6516
            55.9            6524
           55.91            6516
           55.92            6628
           55.93            6536
           55.94            6552
           55.95            6768
           55.96            6796
           55.97            6732
           55.98            6844
           55.99            6836
              56            6904
           56.01            6936
           56.02            6932
           56.03            6924
           56.04            6984
           56.05            6852
           56.06            6776
           56.07            6764
           56.08            6688
           56.09            6572
            56.1            6476
           56.11            6340
           56.12            6348
           56.13            6340
           56.14            6164
           56.15            6080
           56.16            6104
           56.17            6072
           56.18            6052
           56.19            6128
            56.2            6104
           56.21            6060
           56.22            6068
           56.23            5956
           56.24            6088
           56.25            6180
           56.26            6116
           56.27            6072
           56.28            6236
           56.29            6204
            56.3            6252
           56.31            6364
           56.32            6404
           56.33            6404
           56.34            6540
           56.35            6540
           56.36            6636
           56.37            6660
           56.38            6656
           56.39            6640
            56.4            6680
           56.41            6668
           56.42            6792
           56.43            6776
           56.44            6836
           56.45            6732
           56.46            6792
           56.47            6776
           56.48            6740
           56.49            6824
            56.5            6812
           56.51            6784
           56.52            6728
           56.53            6808
           56.54            6816
           56.55            6824
           56.56            6864
           56.57            6872
           56.58            6880
           56.59            6900
            56.6            6932
           56.61            6892
           56.62            6924
           56.63            6928
           56.64            7048
           56.65            6968
           56.66            7132
           56.67            7036
           56.68            6996
           56.69            6920
            56.7            6912
           56.71            6848
           56.72            6792
           56.73            6728
           56.74            6712
           56.75            6608
           56.76            6636
           56.77            6580
           56.78            6628
           56.79            6672
            56.8            6720
           56.81            6644
           56.82            6836
           56.83            6864
           56.84            6956
           56.85            6936
           56.86            6884
           56.87            6860
           56.88            6872
           56.89            6736
            56.9            6664
           56.91            6712
           56.92            6700
           56.93            6588
           56.94            6720
           56.95            6684
           56.96            6784
           56.97            6836
           56.98            6940
           56.99            6984
              57            7044
           57.01            7088
           57.02            7220
           57.03            7180
           57.04            7088
           57.05            7020
           57.06            7040
           57.07            6936
           57.08            6864
           57.09            6820
            57.1            6736
           57.11            6680
           57.12            6684
           57.13            6604
           57.14            6696
           57.15            6708
           57.16            6788
           57.17            6784
           57.18            6912
           57.19            6912
            57.2            6908
           57.21            6884
           57.22            6872
           57.23            6840
           57.24            6864
           57.25            6700
           57.26            6664
           57.27            6720
           57.28            6656
           57.29            6568
            57.3            6640
           57.31            6560
           57.32            6656
           57.33            6612
           57.34            6648
           57.35            6592
           57.36            6620
           57.37            6612
           57.38            6624
           57.39            6700
            57.4            6788
           57.41            6624
           57.42            6648
           57.43            6684
           57.44            6712
           57.45            6704
           57.46            6640
           57.47            6572
           57.48            6536
           57.49            6400
            57.5            6428
           57.51            6376
           57.52            6396
           57.53            6332
           57.54            6332
           57.55            6332
           57.56            6300
           57.57            6268
           57.58            6288
           57.59            6236
            57.6            6248
           57.61            6124
           57.62            6140
           57.63            6148
           57.64            6104
           57.65            6052
           57.66            6156
           57.67            6100
           57.68            6064
           57.69            6056
            57.7            6012
           57.71            6072
           57.72            6164
           57.73            6176
           57.74            6200
           57.75            6220
           57.76            6312
           57.77            6232
           57.78            6272
           57.79            6328
            57.8            6340
           57.81            6356
           57.82            6392
           57.83            6420
           57.84            6428
           57.85            6444
           57.86            6420
           57.87            6492
           57.88            6476
           57.89            6436
            57.9            6604
           57.91            6552
           57.92            6676
           57.93            6700
           57.94            6628
           57.95            6620
           57.96            6616
           57.97            6540
           57.98            6516
           57.99            6556
              58            6476
           58.01            6408
           58.02            6416
           58.03            6352
           58.04            6452
           58.05            6480
           58.06            6448
           58.07            6472
           58.08            6440
           58.09            6420
            58.1            6516
           58.11            6552
           58.12            6608
           58.13            6600
           58.14            6636
           58.15            6600
           58.16            6664
           58.17            6760
           58.18            6788
           58.19            6760
            58.2            6936
           58.21            6820
           58.22            6760
           58.23            6824
           58.24            6796
           58.25            6664
           58.26            6740
           58.27            6736
           58.28            6720
           58.29            6712
            58.3            6728
           58.31            6780
           58.32            6832
           58.33            6832
           58.34            6972
           58.35            6992
           58.36            7140
           58.37            7208
           58.38            7404
           58.39            7436
            58.4            7500
           58.41            7548
           58.42            7464
           58.43            7360
           58.44            7496
           58.45            7264
           58.46            7268
           58.47            7232
           58.48            7152
           58.49            7084
            58.5            7032
           58.51            6964
           58.52            6976
           58.53            6952
           58.54            6776
           58.55            6776
           58.56            6696
           58.57            6684
           58.58            6628
           58.59            6672
            58.6            6628
           58.61            6580
           58.62            6612
           58.63            6468
           58.64            6540
           58.65            6500
           58.66            6500
           58.67            6372
           58.68            6500
           58.69            6384
            58.7            6460
           58.71            6412
           58.72            6436
           58.73            6432
           58.74            6452
           58.75            6364
           58.76            6396
           58.77            6424
           58.78            6332
           58.79            6220
            58.8            6240
           58.81            6152
           58.82            6220
           58.83            6272
           58.84            6232
           58.85            6164
           58.86            6220
           58.87            6192
           58.88            6208
           58.89            6244
            58.9            6268
           58.91            6276
           58.92            6336
           58.93            6248
           58.94            6432
           58.95            6500
           58.96            6472
           58.97            6472
           58.98            6480
           58.99            6460
              59            6396
           59.01            6400
           59.02            6320
           59.03            6320
           59.04            6244
           59.05            6272
           59.06            6180
           59.07            6112
           59.08            6084
           59.09            6060
            59.1            6080
           59.11            6032
           59.12            6000
           59.13            6044
           59.14            6044
           59.15            5972
           59.16            6032
           59.17            5924
           59.18            5996
           59.19            6104
            59.2            6064
           59.21            6012
           59.22            6056
           59.23            6036
           59.24            6104
           59.25            6160
           59.26            6144
           59.27            6080
           59.28            6260
           59.29            6192
            59.3            6204
           59.31            6304
           59.32            6236
           59.33            6224
           59.34            6244
           59.35            6236
           59.36            6244
           59.37            6260
           59.38            6272
           59.39            6256
            59.4            6308
           59.41            6208
           59.42            6312
           59.43            6348
           59.44            6296
           59.45            6340
           59.46            6420
           59.47            6304
           59.48            6312
           59.49            6436
            59.5            6384
           59.51            6404
           59.52            6444
           59.53            6424
           59.54            6444
           59.55            6552
           59.56            6584
           59.57            6412
           59.58            6612
           59.59            6572
            59.6            6612
           59.61            6556
           59.62            6588
           59.63            6516
           59.64            6572
           59.65            6544
           59.66            6548
           59.67            6536
           59.68            6548
           59.69            6556
            59.7            6532
           59.71            6500
           59.72            6552
           59.73            6500
           59.74            6500
           59.75            6464
           59.76            6548
           59.77            6352
           59.78            6388
           59.79            6344
            59.8            6244
           59.81            6248
           59.82            6240
           59.83            6192
           59.84            6168
           59.85            6168
           59.86            6152
           59.87            6104
           59.88            6184
           59.89            6132
            59.9            6192
           59.91            6192
           59.92            6272
           59.93            6192
           59.94            6236
           59.95            6164
           59.96            6252
           59.97            6260
           59.98            6296
           59.99            6216
              60            6284
           60.01            6284
           60.02            6352
           60.03            6348
           60.04            6392
           60.05            6364
           60.06            6384
           60.07            6424
           60.08            6512
           60.09            6500
            60.1            6472
           60.11            6364
           60.12            6460
           60.13            6476
           60.14            6316
           60.15            6376
           60.16            6280
           60.17            6332
           60.18            6304
           60.19            6308
            60.2            6224
           60.21            6148
           60.22            6168
           60.23            6192
           60.24            6200
           60.25            6224
           60.26            6240
           60.27            6200
           60.28            6224
           60.29            6224
            60.3            6288
           60.31            6264
           60.32            6424
           60.33            6400
           60.34            6488
           60.35            6472
           60.36            6576
           60.37            6576
           60.38            6564
           60.39            6660
            60.4            6624
           60.41            6552
           60.42            6672
           60.43            6584
           60.44            6588
           60.45            6612
           60.46            6608
           60.47            6624
           60.48            6608
           60.49            6676
            60.5            6704
           60.51            6756
           60.52            6840
           60.53            6876
           60.54            7024
           60.55            7040
           60.56            7128
           60.57            7204
           60.58            7240
           60.59            7232
            60.6            7296
           60.61            7132
           60.62            7080
           60.63            7092
           60.64            6924
           60.65            6876
           60.66            6880
           60.67            6804
           60.68            6800
           60.69            6792
            60.7            6696
           60.71            6604
           60.72            6712
           60.73            6680
           60.74            6616
           60.75            6608
           60.76            6576
           60.77            6472
           60.78            6492
           60.79            6476
            60.8            6496
           60.81            6536
           60.82            6536
           60.83            6456
           60.84            6560
           60.85            6604
           60.86            6716
           60.87            6740
           60.88            6776
           60.89            6816
            60.9            6864
           60.91            6876
           60.92            6848
           60.93            6880
           60.94            6748
           60.95            6656
           60.96            6660
           60.97            6584
           60.98            6460
           60.99            6496
              61            6460
           61.01            6452
           61.02            6468
           61.03            6416
           61.04            6464
           61.05            6408
           61.06            6460
           61.07            6448
           61.08            6488
           61.09            6540
            61.1            6644
           61.11            6620
           61.12            6640
           61.13            6636
           61.14            6704
           61.15            6720
           61.16            6756
           61.17            6652
           61.18            6572
           61.19            6520
            61.2            6552
           61.21            6532
           61.22            6388
           61.23            6364
           61.24            6308
           61.25            6284
           61.26            6276
           61.27            6276
           61.28            6108
           61.29            6272
            61.3            6120
           61.31            6092
           61.32            6248
           61.33            6160
           61.34            6176
           61.35            6208
           61.36            6308
           61.37            6232
           61.38            6332
           61.39            6312
            61.4            6380
           61.41            6380
           61.42            6452
           61.43            6476
           61.44            6580
           61.45            6584
           61.46            6620
           61.47            6600
           61.48            6580
           61.49            6468
            61.5            6448
           61.51            6380
           61.52            6396
           61.53            6348
           61.54            6244
           61.55            6172
           61.56            6300
           61.57            6148
           61.58            6152
           61.59            6212
            61.6            6216
           61.61            6180
           61.62            6248
           61.63            6252
           61.64            6272
           61.65            6316
           61.66            6420
           61.67            6492
           61.68            6500
           61.69            6480
            61.7            6608
           61.71            6692
           61.72            6684
           61.73            6664
           61.74            6596
           61.75            6608
           61.76            6604
           61.77            6508
           61.78            6500
           61.79            6452
            61.8            6532
           61.81            6444
           61.82            6384
           61.83            6524
           61.84            6480
           61.85            6468
           61.86            6496
           61.87            6616
           61.88            6660
           61.89            6628
            61.9            6660
           61.91            6688
           61.92            6760
           61.93            6624
           61.94            6640
           61.95            6608
           61.96            6492
           61.97            6392
           61.98            6432
           61.99            6368
              62            6420
           62.01            6512
           62.02            6432
           62.03            6520
           62.04            6500
           62.05            6684
           62.06            6584
           62.07            6620
           62.08            6660
           62.09            6564
            62.1            6656
           62.11            6564
           62.12            6516
           62.13            6552
           62.14            6464
           62.15            6476
           62.16            6504
           62.17            6396
           62.18            6400
           62.19            6416
            62.2            6428
           62.21            6308
           62.22            6448
           62.23            6320
           62.24            6348
           62.25            6412
           62.26            6408
           62.27            6384
           62.28            6360
           62.29            6348
            62.3            6392
           62.31            6376
           62.32            6428
           62.33            6448
           62.34            6440
           62.35            6504
           62.36            6572
           62.37            6592
           62.38            6560
           62.39            6560
            62.4            6712
           62.41            6756
           62.42            6728
           62.43            6820
           62.44            6720
           62.45            6684
           62.46            6740
           62.47            6748
           62.48            6688
           62.49            6668
            62.5            6628
           62.51            6600
           62.52            6668
           62.53            6600
           62.54            6604
           62.55            6648
           62.56            6648
           62.57            6560
           62.58            6624
           62.59            6504
            62.6            6476
           62.61            6448
           62.62            6392
           62.63            6264
           62.64            6376
           62.65            6248
           62.66            6268
           62.67            6180
           62.68            6212
           62.69            6124
            62.7            6096
           62.71            6072
           62.72            6080
           62.73            6112
           62.74            6040
           62.75            6012
           62.76            6004
           62.77            5924
           62.78            5932
           62.79            5984
            62.8            5920
           62.81            5912
           62.82            5972
           62.83            5976
           62.84            5952
           62.85            6068
           62.86            5996
           62.87            5972
           62.88            5988
           62.89            5880
            62.9            5948
           62.91            6000
           62.92            6020
           62.93            5972
           62.94            5996
           62.95            6088
           62.96            6036
           62.97            6108
           62.98            6104
           62.99            6032
              63            6168
           63.01            6020
           63.02            6108
           63.03            6128
           63.04            6060
           63.05            6040
           63.06            6120
           63.07            6044
           63.08            6144
           63.09            6096
            63.1            6188
           63.11            6208
           63.12            6348
           63.13            6260
           63.14            6340
           63.15            6396
           63.16            6372
           63.17            6336
           63.18            6380
           63.19            6404
            63.2            6368
           63.21            6468
           63.22            6512
           63.23            6516
           63.24            6532
           63.25            6660
           63.26            6712
           63.27            6740
           63.28            6808
           63.29            6896
            63.3            7060
           63.31            7156
           63.32            7224
           63.33            7236
           63.34            7404
           63.35            7400
           63.36            7484
           63.37            7528
           63.38            7604
           63.39            7560
            63.4            7480
           63.41            7304
           63.42            7320
           63.43            7236
           63.44            7112
           63.45            7208
           63.46            7108
           63.47            7012
           63.48            7048
           63.49            7104
            63.5            6992
           63.51            7080
           63.52            7060
           63.53            6968
           63.54            6920
           63.55            6924
           63.56            6736
           63.57            6776
           63.58            6776
           63.59            6608
            63.6            6676
           63.61            6688
           63.62            6644
           63.63            6560
           63.64            6524
           63.65            6492
           63.66            6560
           63.67            6436
           63.68            6520
           63.69            6524
            63.7            6500
           63.71            6372
           63.72            6440
           63.73            6408
           63.74            6384
           63.75            6372
           63.76            6324
           63.77            6292
           63.78            6324
           63.79            6208
            63.8            6224
           63.81            6180
           63.82            6188
           63.83            6220
           63.84            6172
           63.85            6156
           63.86            6024
           63.87            6072
           63.88            6060
           63.89            6104
            63.9            6128
           63.91            6172
           63.92            6132
           63.93            6192
           63.94            6244
           63.95            6128
           63.96            6284
           63.97            6232
           63.98            6288
           63.99            6292
              64            6264
           64.01            6300
           64.02            6308
           64.03            6316
           64.04            6332
           64.05            6388
           64.06            6404
           64.07            6308
           64.08            6340
           64.09            6228
            64.1            6336
           64.11            6200
           64.12            6212
           64.13            6052
           64.14            6032
           64.15            5972
           64.16            5900
           64.17            5896
           64.18            5920
           64.19            5828
            64.2            5852
           64.21            5828
           64.22            5820
           64.23            5816
           64.24            5832
           64.25            5716
           64.26            5764
           64.27            5736
           64.28            5760
           64.29            5796
            64.3            5776
           64.31            5708
           64.32            5792
           64.33            5772
           64.34            5840
           64.35            5908
           64.36            5816
           64.37            5784
           64.38            5848
           64.39            5820
            64.4            5868
           64.41            5824
           64.42            5868
           64.43            5772
           64.44            5784
           64.45            5792
           64.46            5852
           64.47            5844
           64.48            5876
           64.49            5860
            64.5            5980
           64.51            6024
           64.52            5984
           64.53            6056
           64.54            6104
           64.55            6064
           64.56            6160
           64.57            6084
           64.58            6128
           64.59            6248
            64.6            6244
           64.61            6212
           64.62            6368
           64.63            6232
           64.64            6424
           64.65            6392
           64.66            6292
           64.67            6256
           64.68            6312
           64.69            6204
            64.7            6240
           64.71            6236
           64.72            6156
           64.73            6188
           64.74            6128
           64.75            6188
           64.76            6172
           64.77            6160
           64.78            6220
           64.79            6228
            64.8            6276
           64.81            6276
           64.82            6268
           64.83            6280
           64.84            6332
           64.85            6364
           64.86            6272
           64.87            6312
           64.88            6240
           64.89            6284
            64.9            6316
           64.91            6288
           64.92            6340
           64.93            6304
           64.94            6320
           64.95            6296
           64.96            6352
           64.97            6424
           64.98            6408
           64.99            6412
              65            6352
           65.01            6436
           65.02            6432
           65.03            6356
           65.04            6280
           65.05            6200
           65.06            6180
           65.07            6060
           65.08            6092
           65.09            6032
            65.1            6032
           65.11            6004
           65.12            6016
           65.13            6004
           65.14            6020
           65.15            5896
           65.16            6008
           65.17            5968
           65.18            5944
           65.19            6012
            65.2            5956
           65.21            5988
           65.22            5952
           65.23            6004
           65.24            5972
           65.25            5988
           65.26            6052
           65.27            6060
           65.28            6208
           65.29            6144
            65.3            6152
           65.31            6184
           65.32            6284
           65.33            6088
           65.34            6232
           65.35            6188
           65.36            6144
           65.37            6168
           65.38            6072
           65.39            5980
            65.4            6072
           65.41            5952
           65.42            6040
           65.43            6040
           65.44            5964
           65.45            5948
           65.46            6004
           65.47            5956
           65.48            5948
           65.49            5900
            65.5            5836
           65.51            5880
           65.52            5872
           65.53            5948
           65.54            5868
           65.55            5952
           65.56            6012
           65.57            5996
           65.58            6028
           65.59            6000
            65.6            6020
           65.61            6000
           65.62            6032
           65.63            5944
           65.64            5988
           65.65            5936
           65.66            5948
           65.67            5948
           65.68            5928
           65.69            5884
            65.7            5888
           65.71            5912
           65.72            5928
           65.73            5924
           65.74            5944
           65.75            5904
           65.76            6036
           65.77            5956
           65.78            5972
           65.79            6072
            65.8            6044
           65.81            5960
           65.82            5992
           65.83            6012
           65.84            6040
           65.85            6004
           65.86            6008
           65.87            5980
           65.88            6012
           65.89            5948
            65.9            5928
           65.91            5932
           65.92            5916
           65.93            5912
           65.94            5924
           65.95            5916
           65.96            5896
           65.97            5936
           65.98            5952
           65.99            5932
              66            6000
           66.01            6012
           66.02            5956
           66.03            5988
           66.04            6080
           66.05            6000
           66.06            6140
           66.07            6100
           66.08            6144
           66.09            6108
            66.1            6188
           66.11            6112
           66.12            6192
           66.13            6164
           66.14            6172
           66.15            6252
           66.16            6292
           66.17            6220
           66.18            6360
           66.19            6264
            66.2            6316
           66.21            6312
           66.22            6364
           66.23            6336
           66.24            6484
           66.25            6432
           66.26            6516
           66.27            6504
           66.28            6492
           66.29            6480
            66.3            6532
           66.31            6480
           66.32            6436
           66.33            6444
           66.34            6392
           66.35            6308
           66.36            6288
           66.37            6176
           66.38            6124
           66.39            6112
            66.4            6080
           66.41            6016
           66.42            6012
           66.43            5992
           66.44            6016
           66.45            6016
           66.46            5948
           66.47            5904
           66.48            5908
           66.49            5852
            66.5            5896
           66.51            5936
           66.52            5940
           66.53            5848
           66.54            5924
           66.55            5860
           66.56            5848
           66.57            5892
           66.58            5876
           66.59            5780
            66.6            5824
           66.61            5748
           66.62            5776
           66.63            5708
           66.64            5644
           66.65            5696
           66.66            5596
           66.67            5604
           66.68            5692
           66.69            5632
            66.7            5708
           66.71            5704
           66.72            5768
           66.73            5692
           66.74            5736
           66.75            5736
           66.76            5780
           66.77            5776
           66.78            5776
           66.79            5736
            66.8            5816
           66.81            5824
           66.82            5764
           66.83            5844
           66.84            5920
           66.85            5892
           66.86            5948
           66.87            6016
           66.88            6056
           66.89            6092
            66.9            6092
           66.91            6044
           66.92            6128
           66.93            6196
           66.94            6148
           66.95            6100
           66.96            6136
           66.97            6140
           66.98            6152
           66.99            6264
              67            6256
           67.01            6136
           67.02            6152
           67.03            6152
           67.04            6180
           67.05            6188
           67.06            6188
           67.07            6112
           67.08            6180
           67.09            6144
            67.1            6184
           67.11            6152
           67.12            6172
           67.13            6160
           67.14            6232
           67.15            6204
           67.16            6280
           67.17            6324
           67.18            6392
           67.19            6272
            67.2            6396
           67.21            6416
           67.22            6380
           67.23            6380
           67.24            6368
           67.25            6316
           67.26            6292
           67.27            6216
           67.28            6312
           67.29            6264
            67.3            6272
           67.31            6212
           67.32            6272
           67.33            6336
           67.34            6356
           67.35            6280
           67.36            6300
           67.37            6268
           67.38            6308
           67.39            6256
            67.4            6288
           67.41            6232
           67.42            6144
           67.43            6108
           67.44            6248
           67.45            6104
           67.46            6064
           67.47            6120
           67.48            6060
           67.49            6120
            67.5            6120
           67.51            6052
           67.52            6012
           67.53            5964
           67.54            5888
           67.55            5856
           67.56            5820
           67.57            5780
           67.58            5836
           67.59            5828
            67.6            5800
           67.61            5712
           67.62            5744
           67.63            5816
           67.64            5776
           67.65            5788
           67.66            5748
           67.67            5740
           67.68            5768
           67.69            5684
            67.7            5688
           67.71            5712
           67.72            5668
           67.73            5656
           67.74            5704
           67.75            5656
           67.76            5640
           67.77            5676
           67.78            5628
           67.79            5536
            67.8            5640
           67.81            5612
           67.82            5564
           67.83            5664
           67.84            5672
           67.85            5592
           67.86            5688
           67.87            5760
           67.88            5748
           67.89            5744
            67.9            5708
           67.91            5684
           67.92            5664
           67.93            5612
           67.94            5628
           67.95            5616
           67.96            5572
           67.97            5576
           67.98            5628
           67.99            5540
              68            5572
           68.01            5564
           68.02            5504
           68.03            5484
           68.04            5556
           68.05            5504
           68.06            5532
           68.07            5532
           68.08            5540
           68.09            5580
            68.1            5580
           68.11            5568
           68.12            5616
           68.13            5652
           68.14            5644
           68.15            5612
           68.16            5692
           68.17            5644
           68.18            5608
           68.19            5692
            68.2            5616
           68.21            5728
           68.22            5764
           68.23            5820
           68.24            5748
           68.25            5752
           68.26            5780
           68.27            5696
           68.28            5792
           68.29            5652
            68.3            5712
           68.31            5732
           68.32            5644
           68.33            5632
           68.34            5720
           68.35            5724
           68.36            5760
           68.37            5756
           68.38            5700
           68.39            5724
            68.4            5792
           68.41            5816
           68.42            5824
           68.43            5856
           68.44            5824
           68.45            5736
           68.46            5732
           68.47            5640
           68.48            5644
           68.49            5628
            68.5            5580
           68.51            5548
           68.52            5584
           68.53            5508
           68.54            5460
           68.55            5452
           68.56            5544
           68.57            5500
           68.58            5592
           68.59            5496
            68.6            5516
           68.61            5572
           68.62            5524
           68.63            5500
           68.64            5404
           68.65            5392
           68.66            5292
           68.67            5300
           68.68            5244
           68.69            5120
            68.7            5176
           68.71            5144
           68.72            5020
           68.73            5080
           68.74            5016
           68.75            5044
           68.76            5024
           68.77            5032
           68.78            5000
           68.79            5052
            68.8            4964
           68.81            4912
           68.82            4940
           68.83            4992
           68.84            4876
           68.85            4820
           68.86            4856
           68.87            4816
           68.88            4704
           68.89            4648
            68.9            4660
           68.91            4712
           68.92            4584
           68.93            4616
           68.94            4632
           68.95            4468
           68.96            4584
           68.97            4532
           68.98            4520
           68.99            4468
              69            4596
           69.01            4520
           69.02            4524
           69.03            4560
           69.04            4500
           69.05            4556
           69.06            4524
           69.07            4576
           69.08            4596
           69.09            4544
            69.1            4584
           69.11            4540
           69.12            4524
           69.13            4564
           69.14            4584
           69.15            4484
           69.16            4440
           69.17            4332
           69.18            4380
           69.19            4276
            69.2            4252
           69.21            4220
           69.22            4200
           69.23            4128
           69.24            4124
           69.25            4100
           69.26            4064
           69.27            4108
           69.28            4076
           69.29            3996
            69.3            3964
           69.31            3892
           69.32            3904
           69.33            3916
           69.34            3900
           69.35            3836
           69.36            3856
           69.37            3796
           69.38            3804
           69.39            3796
            69.4            3752
           69.41            3700
           69.42            3700
           69.43            3648
           69.44            3632
           69.45            3608
           69.46            3612
           69.47            3588
           69.48            3608
           69.49            3528
            69.5            3584
           69.51            3632
           69.52            3564
           69.53            3512
           69.54            3588
           69.55            3452
           69.56            3524
           69.57            3496
           69.58            3424
           69.59            3428
            69.6            3436
           69.61            3368
           69.62            3368
           69.63            3308
           69.64            3288
           69.65            3268
           69.66            3300
           69.67            3256
           69.68            3272
           69.69            3248
            69.7            3268
           69.71            3236
           69.72            3240
           69.73            3260
           69.74            3168
           69.75            3168
           69.76            3172
           69.77            3176
           69.78            3160
           69.79            3172
            69.8            3172
           69.81            3148
           69.82            3220
           69.83            3148
           69.84            3124
           69.85            3080
           69.86            3092
           69.87            3136
           69.88            3076
           69.89            3144
            69.9            3156
           69.91            3044
           69.92            3096
           69.93            3104
           69.94            3096
           69.95            3092
           69.96            3120
           69.97            3132
           69.98            3140
           69.99            3044
              70            3048
           70.01            3060
           70.02            3000
           70.03            2972
           70.04            2976
           70.05            2944
           70.06            2868
           70.07            2760
           70.08            2752
           70.09            2720
            70.1            2744
           70.11            2764
           70.12            2676
           70.13            2680
           70.14            2668
           70.15            2612
           70.16            2564
           70.17            2584
           70.18            2552
           70.19            2540
            70.2            2480
           70.21            2472
           70.22            2408
           70.23            2416
           70.24            2384
           70.25            2300
           70.26            2340
           70.27            2260
           70.28            2288
           70.29            2284
            70.3            2264
           70.31            2220
           70.32            2236
           70.33            2200
           70.34            2164
           70.35            2160
           70.36            2096
           70.37            2072
           70.38            2116
           70.39            2036
            70.4            2012
           70.41            1988
           70.42            2036
           70.43            1984
           70.44            2012
           70.45            1952
           70.46            1940
           70.47            1948
           70.48            1948
           70.49            1888
            70.5            1888
           70.51            1832
           70.52            1828
           70.53            1836
           70.54            1796
           70.55            1748
           70.56            1760
           70.57            1736
           70.58            1744
           70.59            1752
            70.6            1684
           70.61            1696
           70.62            1700
           70.63            1672
           70.64            1648
           70.65            1652
           70.66            1640
           70.67            1608
           70.68            1604
           70.69            1604
            70.7            1628
           70.71            1552
           70.72            1524
           70.73            1472
           70.74            1492
           70.75            1444
           70.76            1440
           70.77            1416
           70.78            1436
           70.79            1404
            70.8            1360
           70.81            1388
           70.82            1348
           70.83            1312
           70.84            1348
           70.85            1300
           70.86            1300
           70.87            1272
           70.88            1264
           70.89            1276
            70.9            1220
           70.91            1200
           70.92            1232
           70.93            1208
           70.94            1172
           70.95            1188
           70.96            1172
           70.97            1160
           70.98            1108
           70.99            1116
              71            1072
           71.01            1064
           71.02            1096
           71.03            1040
           71.04            1024
           71.05            1024
           71.06            1000
           71.07             968
           71.08             956
           71.09             928
            71.1             948
           71.11             924
           71.12             920
           71.13             880
           71.14             852
           71.15             872
           71.16             896
           71.17             860
           71.18             844
           71.19             816
            71.2             812
           71.21             808
           71.22             800
           71.23             752
           71.24             736
           71.25             732
           71.26             700
           71.27             724
           71.28             712
           71.29             684
            71.3             680
           71.31             660
           71.32             636
           71.33             624
           71.34             656
           71.35             600
           71.36             668
           71.37             620
           71.38             580
           71.39             532
            71.4             556
           71.41             524
           71.42             516
           71.43             468
           71.44             468
           71.45             460
           71.46             452
           71.47             408
           71.48             368
           71.49             360
            71.5             248
           71.51             204
           71.52             204
           71.53             204
           71.54             204
           71.55             204
           71.56             204
           71.57             204
           71.58             204
           71.59             204
            71.6             204
           71.61             204
           71.62             204
           71.63             204
           71.64             204
           71.65             204
           71.66             204
           71.67             204
           71.68             204
           71.69             204
            71.7             204
           71.71             204
           71.72             204
           71.73             204
           71.74             204
           71.75             204
           71.76             204
           71.77             204
           71.78             204
           71.79             204
            71.8             204
           71.81             204
           71.82             204
           71.83             204
           71.84             204
           71.85             204
           71.86             204
           71.87             204
           71.88             204
           71.89             204
            71.9             204
           71.91             204
           71.92             204
           71.93             204
           71.94             204
           71.95             204
           71.96             204
           71.97             204
           71.98             204
           71.99             204
