# Supplementary material for: Coordination nano-space as stage of hydrogen ortho–para conversion
Source: R Soc Open Sci. 2015 Jul 29;2(7):150006. doi: 10.1098/rsos.150006 (PMC4632575; doi:10.1098/rsos.150006)
Supplement: This zipped folder contains the supplementaly informantion (PDF) and raw data of SR powder diffraction and Raman spectrum. The raw data are organised into a folder structure with README.txt files used to provide guidance on the contents. [file rsos150006supp1.zip › Suppl_data_and_info/Powder_Diffraction_Data/H2_Adsobed/H2_65K_051104A.dat]

            0.01            8008
            0.02            5220
            0.03            2956
            0.04            1736
            0.05            1068
            0.06             688
            0.07             488
            0.08             400
            0.09             376
             0.1             336
            0.11             376
            0.12             356
            0.13             360
            0.14             364
            0.15             348
            0.16             356
            0.17             328
            0.18             336
            0.19             324
             0.2             332
            0.21             344
            0.22             352
            0.23             344
            0.24             352
            0.25             336
            0.26             288
            0.27             312
            0.28             324
            0.29             308
             0.3             336
            0.31             320
            0.32             332
            0.33             332
            0.34             332
            0.35             336
            0.36             352
            0.37             320
            0.38             324
            0.39             352
             0.4             352
            0.41             352
            0.42             344
            0.43             372
            0.44             336
            0.45             336
            0.46             316
            0.47             348
            0.48             328
            0.49             320
             0.5             328
            0.51             328
            0.52             316
            0.53             332
            0.54             332
            0.55             308
            0.56             340
            0.57             316
            0.58             320
            0.59             328
             0.6             328
            0.61             340
            0.62             336
            0.63             320
            0.64             328
            0.65             336
            0.66             312
            0.67             348
            0.68             344
            0.69             356
             0.7             344
            0.71             312
            0.72             316
            0.73             336
            0.74             332
            0.75             320
            0.76             340
            0.77             316
            0.78             324
            0.79             348
             0.8             324
            0.81             332
            0.82             332
            0.83             336
            0.84             308
            0.85             340
            0.86             352
            0.87             328
            0.88             308
            0.89             324
             0.9             304
            0.91             312
            0.92             312
            0.93             340
            0.94             332
            0.95             356
            0.96             360
            0.97             364
            0.98             336
            0.99             340
               1             344
            1.01             328
            1.02             328
            1.03             352
            1.04             324
            1.05             344
            1.06             356
            1.07             356
            1.08             344
            1.09             336
             1.1             372
            1.11             336
            1.12             324
            1.13             364
            1.14             368
            1.15             356
            1.16             372
            1.17             364
            1.18             380
            1.19             404
             1.2             408
            1.21             396
            1.22             428
            1.23             468
            1.24             508
            1.25             504
            1.26             548
            1.27             572
            1.28             600
            1.29             668
             1.3             724
            1.31             764
            1.32             760
            1.33             800
            1.34             816
            1.35             896
            1.36             912
            1.37             952
            1.38             980
            1.39            1016
             1.4            1048
            1.41            1060
            1.42            1096
            1.43            1132
            1.44            1124
            1.45            1196
            1.46            1208
            1.47            1252
            1.48            1276
            1.49            1280
             1.5            1300
            1.51            1296
            1.52            1328
            1.53            1336
            1.54            1360
            1.55            1380
            1.56            1396
            1.57            1400
            1.58            1444
            1.59            1488
             1.6            1480
            1.61            1464
            1.62            1472
            1.63            1512
            1.64            1496
            1.65            1588
            1.66            1552
            1.67            1536
            1.68            1536
            1.69            1584
             1.7            1572
            1.71            1584
            1.72            1616
            1.73            1652
            1.74            1592
            1.75            1668
            1.76            1664
            1.77            1700
            1.78            1752
            1.79            1692
             1.8            1712
            1.81            1764
            1.82            1812
            1.83            1804
            1.84            1820
            1.85            1892
            1.86            1936
            1.87            2028
            1.88            1988
            1.89            2056
             1.9            2116
            1.91            2160
            1.92            2216
            1.93            2296
            1.94            2320
            1.95            2456
            1.96            2508
            1.97            2564
            1.98            2652
            1.99            2816
               2            2920
            2.01            3060
            2.02            3240
            2.03            3380
            2.04            3484
            2.05            3632
            2.06            3780
            2.07            3892
            2.08            4068
            2.09            4188
             2.1            4296
            2.11            4376
            2.12            4420
            2.13            4620
            2.14            4672
            2.15            4760
            2.16            4832
            2.17            4880
            2.18            4912
            2.19            4964
             2.2            5040
            2.21            5096
            2.22            5056
            2.23            5036
            2.24            5088
            2.25            5156
            2.26            5164
            2.27            5220
            2.28            5192
            2.29            5184
             2.3            5204
            2.31            5232
            2.32            5296
            2.33            5416
            2.34            5328
            2.35            5376
            2.36            5424
            2.37            5432
            2.38            5356
            2.39            5444
             2.4            5472
            2.41            5396
            2.42            5440
            2.43            5476
            2.44            5532
            2.45            5532
            2.46            5512
            2.47            5572
            2.48            5560
            2.49            5556
             2.5            5608
            2.51            5640
            2.52            5676
            2.53            5596
            2.54            5616
            2.55            5652
            2.56            5636
            2.57            5588
            2.58            5632
            2.59            5640
             2.6            5708
            2.61            5672
            2.62            5728
            2.63            5836
            2.64            5796
            2.65            5788
            2.66            5840
            2.67            5780
            2.68            5792
            2.69            5900
             2.7            5832
            2.71            5856
            2.72            5856
            2.73            5908
            2.74            5952
            2.75            6020
            2.76            5956
            2.77            5948
            2.78            5944
            2.79            5960
             2.8            6040
            2.81            6128
            2.82            6160
            2.83            6204
            2.84            6192
            2.85            6152
            2.86            6224
            2.87            6284
            2.88            6140
            2.89            6268
             2.9            6252
            2.91            6316
            2.92            6352
            2.93            6464
            2.94            6400
            2.95            6612
            2.96            6748
            2.97            6684
            2.98            6736
            2.99            6844
               3            6648
            3.01            6600
            3.02            6544
            3.03            6544
            3.04            6524
            3.05            6556
            3.06            6564
            3.07            6668
            3.08            6572
            3.09            6628
             3.1            6652
            3.11            6672
            3.12            6612
            3.13            6684
            3.14            6648
            3.15            6648
            3.16            6756
            3.17            6724
            3.18            6740
            3.19            6768
             3.2            6696
            3.21            6812
            3.22            6924
            3.23            6760
            3.24            6840
            3.25            6880
            3.26            6852
            3.27            6880
            3.28            6908
            3.29            6928
             3.3            6900
            3.31            6880
            3.32            6972
            3.33            6924
            3.34            7032
            3.35            7092
            3.36            7024
            3.37            7116
            3.38            7160
            3.39            7076
             3.4            7168
            3.41            7188
            3.42            7156
            3.43            7188
            3.44            7148
            3.45            7240
            3.46            7180
            3.47            7296
            3.48            7184
            3.49            7300
             3.5            7280
            3.51            7360
            3.52            7400
            3.53            7332
            3.54            7460
            3.55            7492
            3.56            7440
            3.57            7536
            3.58            7672
            3.59            7732
             3.6            7712
            3.61            7712
            3.62            7796
            3.63            7656
            3.64            7712
            3.65            7732
            3.66            7740
            3.67            7708
            3.68            7732
            3.69            7712
             3.7            7724
            3.71            7800
            3.72            7800
            3.73            7800
            3.74            7772
            3.75            7816
            3.76            7852
            3.77            7952
            3.78            7912
            3.79            8036
             3.8            7936
            3.81            8008
            3.82            8068
            3.83            8076
            3.84            8120
            3.85            8208
            3.86            8084
            3.87            8264
            3.88            8352
            3.89            8328
             3.9            8392
            3.91            8412
            3.92            8440
            3.93            8596
            3.94            8656
            3.95            8680
            3.96            8716
            3.97            8744
            3.98            8816
            3.99            9052
               4            9308
            4.01            9544
            4.02           10052
            4.03           11068
            4.04           13196
            4.05           17368
            4.06           24840
            4.07           34760
            4.08           40336
            4.09           35280
             4.1           24604
            4.11           17036
            4.12           13072
            4.13           11672
            4.14           11044
            4.15           10856
            4.16           10800
            4.17           11172
            4.18           11584
            4.19           12028
             4.2           12336
            4.21           12896
            4.22           13316
            4.23           14068
            4.24           15164
            4.25           17008
            4.26           19540
            4.27           24184
            4.28           33120
            4.29           52864
             4.3           97132
            4.31          189920
            4.32          362028
            4.33          602676
            4.34          692432
            4.35          506436
            4.36          271416
            4.37          126784
            4.38           59436
            4.39           32616
             4.4           21736
            4.41           16860
            4.42           14420
            4.43           13296
            4.44           12372
            4.45           11900
            4.46           11540
            4.47           11240
            4.48           11188
            4.49           10920
             4.5           10760
            4.51           10580
            4.52           10464
            4.53           10332
            4.54           10316
            4.55           10240
            4.56           10052
            4.57           10160
            4.58           10024
            4.59           10068
             4.6            9976
            4.61           10064
            4.62            9936
            4.63            9948
            4.64            9924
            4.65            9900
            4.66           10064
            4.67            9952
            4.68            9956
            4.69            9980
             4.7            9896
            4.71            9928
            4.72           10092
            4.73           10016
            4.74            9984
            4.75           10076
            4.76           10100
            4.77           10124
            4.78           10232
            4.79           10172
             4.8           10192
            4.81           10080
            4.82           10216
            4.83           10172
            4.84           10304
            4.85           10316
            4.86           10292
            4.87           10396
            4.88           10508
            4.89           10520
             4.9           10516
            4.91           10628
            4.92           10524
            4.93           10636
            4.94           10584
            4.95           10576
            4.96           10700
            4.97           10692
            4.98           10828
            4.99           10796
               5           10904
            5.01           10888
            5.02           10916
            5.03           11020
            5.04           11000
            5.05           11056
            5.06           11112
            5.07           11120
            5.08           11272
            5.09           11336
             5.1           11252
            5.11           11352
            5.12           11372
            5.13           11328
            5.14           11564
            5.15           11568
            5.16           11548
            5.17           11520
            5.18           11588
            5.19           11704
             5.2           11752
            5.21           11840
            5.22           11888
            5.23           12044
            5.24           11944
            5.25           12128
            5.26           12152
            5.27           12260
            5.28           12244
            5.29           12488
             5.3           12384
            5.31           12508
            5.32           12656
            5.33           12604
            5.34           12588
            5.35           12744
            5.36           12716
            5.37           12928
            5.38           13016
            5.39           13216
             5.4           13020
            5.41           13236
            5.42           13276
            5.43           13440
            5.44           13544
            5.45           13656
            5.46           13668
            5.47           13908
            5.48           14044
            5.49           14108
             5.5           14352
            5.51           14536
            5.52           14628
            5.53           14864
            5.54           15088
            5.55           15324
            5.56           15864
            5.57           16140
            5.58           16436
            5.59           17080
             5.6           17732
            5.61           18800
            5.62           19852
            5.63           21244
            5.64           22420
            5.65           23760
            5.66           24884
            5.67           26528
            5.68           29236
            5.69           33736
             5.7           41096
            5.71           56784
            5.72           89492
            5.73          164228
            5.74          326180
            5.75          636516
            5.76         1078664
            5.77         1322580
            5.78         1006372
            5.79          556836
             5.8          261412
            5.81          124068
            5.82           66480
            5.83           42972
            5.84           32504
            5.85           27604
            5.86           25404
            5.87           24592
            5.88           24512
            5.89           25688
             5.9           28276
            5.91           33276
            5.92           43028
            5.93           57880
            5.94           76860
            5.95           93620
            5.96           92920
            5.97           74976
            5.98           54152
            5.99           39380
               6           30820
            6.01           26328
            6.02           23860
            6.03           22876
            6.04           22416
            6.05           22160
            6.06           22080
            6.07           22280
            6.08           22452
            6.09           22748
             6.1           23280
            6.11           23328
            6.12           23444
            6.13           23888
            6.14           23920
            6.15           23984
            6.16           24028
            6.17           23968
            6.18           23752
            6.19           23616
             6.2           23332
            6.21           23192
            6.22           22884
            6.23           22644
            6.24           22240
            6.25           22044
            6.26           21700
            6.27           21688
            6.28           21388
            6.29           21352
             6.3           20880
            6.31           20924
            6.32           20688
            6.33           20792
            6.34           20952
            6.35           20888
            6.36           20816
            6.37           20864
            6.38           20872
            6.39           21168
             6.4           21748
            6.41           22532
            6.42           24024
            6.43           26672
            6.44           29808
            6.45           31480
            6.46           30100
            6.47           26880
            6.48           24316
            6.49           22596
             6.5           21840
            6.51           21440
            6.52           21440
            6.53           21344
            6.54           21164
            6.55           21324
            6.56           21316
            6.57           21336
            6.58           21232
            6.59           21368
             6.6           21380
            6.61           21420
            6.62           21448
            6.63           21612
            6.64           21660
            6.65           21764
            6.66           21660
            6.67           21820
            6.68           21796
            6.69           22028
             6.7           22016
            6.71           22088
            6.72           22048
            6.73           22216
            6.74           22036
            6.75           22236
            6.76           22556
            6.77           22608
            6.78           22576
            6.79           22732
             6.8           22784
            6.81           22960
            6.82           23156
            6.83           23012
            6.84           22944
            6.85           23008
            6.86           23256
            6.87           23288
            6.88           23488
            6.89           23508
             6.9           23336
            6.91           23288
            6.92           23360
            6.93           23604
            6.94           23888
            6.95           23904
            6.96           23856
            6.97           24252
            6.98           24592
            6.99           24552
               7           25028
            7.01           25208
            7.02           25336
            7.03           25628
            7.04           25912
            7.05           26488
            7.06           26984
            7.07           27612
            7.08           28320
            7.09           29188
             7.1           30320
            7.11           31916
            7.12           34384
            7.13           37632
            7.14           42032
            7.15           49840
            7.16           62256
            7.17           83584
            7.18          119892
            7.19          176872
             7.2          252260
            7.21          329396
            7.22          346428
            7.23          285788
            7.24          199256
            7.25          130032
            7.26           85652
            7.27           61432
            7.28           47812
            7.29           39996
             7.3           35500
            7.31           32412
            7.32           30144
            7.33           28776
            7.34           27732
            7.35           26828
            7.36           26624
            7.37           26160
            7.38           25628
            7.39           25256
             7.4           25096
            7.41           24644
            7.42           24676
            7.43           24356
            7.44           24052
            7.45           23964
            7.46           23820
            7.47           23712
            7.48           23772
            7.49           23768
             7.5           23312
            7.51           23524
            7.52           23360
            7.53           23448
            7.54           23428
            7.55           23288
            7.56           23180
            7.57           23168
            7.58           23068
            7.59           23088
             7.6           23036
            7.61           23016
            7.62           22876
            7.63           22960
            7.64           22836
            7.65           22944
            7.66           22936
            7.67           23100
            7.68           22896
            7.69           23052
             7.7           23072
            7.71           23052
            7.72           23692
            7.73           23932
            7.74           24244
            7.75           25032
            7.76           25744
            7.77           26280
            7.78           26140
            7.79           25484
             7.8           24408
            7.81           23776
            7.82           23092
            7.83           22744
            7.84           22508
            7.85           22208
            7.86           22068
            7.87           22084
            7.88           21856
            7.89           21976
             7.9           21972
            7.91           21996
            7.92           21764
            7.93           21832
            7.94           21740
            7.95           21716
            7.96           21940
            7.97           21968
            7.98           21908
            7.99           22072
               8           21860
            8.01           22096
            8.02           22336
            8.03           22380
            8.04           22668
            8.05           23324
            8.06           23732
            8.07           24712
            8.08           25996
            8.09           28184
             8.1           31820
            8.11           38452
            8.12           50732
            8.13           72280
            8.14          106624
            8.15          144852
            8.16          161076
            8.17          139356
            8.18           98256
            8.19           64652
             8.2           44728
            8.21           34392
            8.22           29040
            8.23           26844
            8.24           26152
            8.25           27184
            8.26           30156
            8.27           34220
            8.28           38612
            8.29           41964
             8.3           43060
            8.31           41100
            8.32           36860
            8.33           30760
            8.34           25980
            8.35           23216
            8.36           21848
            8.37           21336
            8.38           21172
            8.39           20980
             8.4           20840
            8.41           20784
            8.42           20516
            8.43           20552
            8.44           20576
            8.45           20480
            8.46           20220
            8.47           20408
            8.48           20536
            8.49           20500
             8.5           20452
            8.51           20544
            8.52           20476
            8.53           20796
            8.54           20976
            8.55           21088
            8.56           21636
            8.57           22208
            8.58           22612
            8.59           23936
             8.6           25468
            8.61           28608
            8.62           35048
            8.63           47456
            8.64           73520
            8.65          125624
            8.66          208108
            8.67          297544
            8.68          304364
            8.69          220596
             8.7          129584
            8.71           71472
            8.72           43548
            8.73           32192
            8.74           28072
            8.75           27080
            8.76           28300
            8.77           31904
            8.78           37508
            8.79           44280
             8.8           49888
            8.81           50488
            8.82           47460
            8.83           42848
            8.84           38060
            8.85           34036
            8.86           29876
            8.87           25076
            8.88           21916
            8.89           20760
             8.9           20328
            8.91           20088
            8.92           19984
            8.93           19900
            8.94           19536
            8.95           19308
            8.96           18968
            8.97           18868
            8.98           18716
            8.99           18608
               9           18260
            9.01           18176
            9.02           18008
            9.03           17972
            9.04           18116
            9.05           18088
            9.06           17940
            9.07           18064
            9.08           18248
            9.09           18936
             9.1           20136
            9.11           21520
            9.12           22708
            9.13           22880
            9.14           21568
            9.15           20244
            9.16           19512
            9.17           19444
            9.18           19708
            9.19           20564
             9.2           21716
            9.21           23980
            9.22           27524
            9.23           31024
            9.24           33092
            9.25           32220
            9.26           28792
            9.27           25164
            9.28           22836
            9.29           21436
             9.3           20832
            9.31           21400
            9.32           22892
            9.33           26104
            9.34           31468
            9.35           39568
            9.36           50688
            9.37           64312
            9.38           76056
            9.39           82944
             9.4           81920
            9.41           74820
            9.42           63380
            9.43           50928
            9.44           38152
            9.45           29012
            9.46           23584
            9.47           20728
            9.48           19260
            9.49           18616
             9.5           18364
            9.51           18552
            9.52           19020
            9.53           20108
            9.54           22096
            9.55           25776
            9.56           31452
            9.57           39320
            9.58           46968
            9.59           49632
             9.6           44716
            9.61           36756
            9.62           28800
            9.63           23396
            9.64           20180
            9.65           18288
            9.66           16900
            9.67           16160
            9.68           15644
            9.69           15292
             9.7           15144
            9.71           14852
            9.72           14760
            9.73           14692
            9.74           14316
            9.75           14476
            9.76           14460
            9.77           14256
            9.78           14144
            9.79           14180
             9.8           14120
            9.81           14128
            9.82           14152
            9.83           14136
            9.84           13860
            9.85           13960
            9.86           13880
            9.87           13872
            9.88           13980
            9.89           13920
             9.9           13820
            9.91           13820
            9.92           13768
            9.93           13808
            9.94           13928
            9.95           13860
            9.96           13808
            9.97           13888
            9.98           13872
            9.99           14196
              10           14224
           10.01           14468
           10.02           14704
           10.03           15192
           10.04           15936
           10.05           17212
           10.06           19180
           10.07           22080
           10.08           26412
           10.09           31668
            10.1           35692
           10.11           35268
           10.12           30824
           10.13           25296
           10.14           20872
           10.15           18008
           10.16           16336
           10.17           15540
           10.18           15092
           10.19           14760
            10.2           14552
           10.21           14624
           10.22           14560
           10.23           14828
           10.24           15004
           10.25           15108
           10.26           15452
           10.27           15856
           10.28           16276
           10.29           16980
            10.3           17820
           10.31           19104
           10.32           20408
           10.33           22680
           10.34           25592
           10.35           30060
           10.36           37192
           10.37           48204
           10.38           64608
           10.39           90428
            10.4          122512
           10.41          156824
           10.42          176216
           10.43          165988
           10.44          132712
           10.45           96312
           10.46           66576
           10.47           47372
           10.48           35460
           10.49           28420
            10.5           23580
           10.51           20664
           10.52           18508
           10.53           17108
           10.54           16216
           10.55           15384
           10.56           14788
           10.57           14204
           10.58           13808
           10.59           13608
            10.6           13392
           10.61           13132
           10.62           12912
           10.63           12864
           10.64           12688
           10.65           12656
           10.66           12564
           10.67           12384
           10.68           12236
           10.69           12272
            10.7           12104
           10.71           12076
           10.72           12060
           10.73           12096
           10.74           12012
           10.75           11976
           10.76           12020
           10.77           12092
           10.78           12152
           10.79           12208
            10.8           12228
           10.81           12268
           10.82           12184
           10.83           12288
           10.84           12172
           10.85           12152
           10.86           11972
           10.87           11916
           10.88           11684
           10.89           11836
            10.9           11616
           10.91           11740
           10.92           11572
           10.93           11632
           10.94           11588
           10.95           11496
           10.96           11560
           10.97           11556
           10.98           11412
           10.99           11476
              11           11420
           11.01           11468
           11.02           11584
           11.03           11624
           11.04           11476
           11.05           11492
           11.06           11456
           11.07           11420
           11.08           11492
           11.09           11476
            11.1           11412
           11.11           11460
           11.12           11544
           11.13           11472
           11.14           11632
           11.15           11720
           11.16           11740
           11.17           12004
           11.18           12088
           11.19           12396
            11.2           12792
           11.21           13264
           11.22           13800
           11.23           14664
           11.24           16008
           11.25           17728
           11.26           19644
           11.27           20976
           11.28           20780
           11.29           19768
            11.3           17964
           11.31           16116
           11.32           14772
           11.33           13828
           11.34           13192
           11.35           12716
           11.36           12356
           11.37           12184
           11.38           12172
           11.39           12184
            11.4           12220
           11.41           12264
           11.42           12328
           11.43           12496
           11.44           12680
           11.45           13208
           11.46           13656
           11.47           14576
           11.48           16260
           11.49           19836
            11.5           26880
           11.51           41948
           11.52           71552
           11.53          121108
           11.54          178632
           11.55          191880
           11.56          144244
           11.57           86888
           11.58           47772
           11.59           28336
            11.6           19688
           11.61           15928
           11.62           14120
           11.63           13132
           11.64           12560
           11.65           12052
           11.66           11912
           11.67           11612
           11.68           11656
           11.69           11608
            11.7           11436
           11.71           11432
           11.72           11348
           11.73           11432
           11.74           11476
           11.75           11456
           11.76           11420
           11.77           11484
           11.78           11664
           11.79           11760
            11.8           12056
           11.81           12204
           11.82           12576
           11.83           13020
           11.84           13620
           11.85           14472
           11.86           16004
           11.87           17796
           11.88           20672
           11.89           24472
            11.9           28808
           11.91           32328
           11.92           32940
           11.93           30452
           11.94           26160
           11.95           21864
           11.96           18664
           11.97           16592
           11.98           15176
           11.99           14324
              12           13612
           12.01           13280
           12.02           13208
           12.03           13328
           12.04           13556
           12.05           13884
           12.06           14344
           12.07           15160
           12.08           15756
           12.09           16652
            12.1           17200
           12.11           17312
           12.12           17080
           12.13           16612
           12.14           16228
           12.15           15928
           12.16           15780
           12.17           15628
           12.18           15568
           12.19           15836
            12.2           16328
           12.21           17084
           12.22           18260
           12.23           19776
           12.24           21512
           12.25           24160
           12.26           27208
           12.27           32540
           12.28           41012
           12.29           54332
            12.3           76464
           12.31          110804
           12.32          155732
           12.33          201056
           12.34          216312
           12.35          186956
           12.36          137192
           12.37           93108
           12.38           62196
           12.39           43764
            12.4           33180
           12.41           26680
           12.42           22644
           12.43           20008
           12.44           18444
           12.45           17148
           12.46           16448
           12.47           15872
           12.48           15504
           12.49           15440
            12.5           15236
           12.51           15524
           12.52           16088
           12.53           16912
           12.54           18100
           12.55           20032
           12.56           22936
           12.57           26988
           12.58           32204
           12.59           37152
            12.6           39616
           12.61           38044
           12.62           33268
           12.63           27732
           12.64           23264
           12.65           20268
           12.66           18184
           12.67           17016
           12.68           15836
           12.69           14816
            12.7           14168
           12.71           13372
           12.72           12804
           12.73           12448
           12.74           12208
           12.75           12160
           12.76           12176
           12.77           12176
           12.78           12220
           12.79           12380
            12.8           12624
           12.81           13048
           12.82           13712
           12.83           14572
           12.84           15980
           12.85           18256
           12.86           21980
           12.87           28920
           12.88           40864
           12.89           58892
            12.9           81964
           12.91          102020
           12.92          102784
           12.93           83564
           12.94           60000
           12.95           42076
           12.96           32072
           12.97           29136
           12.98           30824
           12.99           37468
              13           50308
           13.01           68776
           13.02           87840
           13.03           93984
           13.04           77980
           13.05           53400
           13.06           33284
           13.07           21644
           13.08           15976
           13.09           13380
            13.1           12148
           13.11           11392
           13.12           11152
           13.13           10684
           13.14           10552
           13.15           10488
           13.16           10344
           13.17           10208
           13.18           10184
           13.19           10096
            13.2           10104
           13.21           10168
           13.22           10032
           13.23           10044
           13.24           10092
           13.25           10104
           13.26           10088
           13.27           10084
           13.28           10016
           13.29           10124
            13.3           10276
           13.31           10196
           13.32           10224
           13.33           10188
           13.34           10144
           13.35           10208
           13.36           10360
           13.37           10452
           13.38           10516
           13.39           10528
            13.4           10764
           13.41           10792
           13.42           10852
           13.43           11004
           13.44           11112
           13.45           11196
           13.46           11476
           13.47           11640
           13.48           12004
           13.49           12252
            13.5           12640
           13.51           13424
           13.52           14200
           13.53           15244
           13.54           16656
           13.55           18704
           13.56           21404
           13.57           25840
           13.58           32416
           13.59           42676
            13.6           56892
           13.61           74924
           13.62           91472
           13.63           98828
           13.64           89420
           13.65           71408
           13.66           53112
           13.67           38548
           13.68           28748
           13.69           22660
            13.7           18860
           13.71           16504
           13.72           14900
           13.73           13740
           13.74           12848
           13.75           12272
           13.76           11788
           13.77           11556
           13.78           11396
           13.79           11088
            13.8           10760
           13.81           10788
           13.82           10604
           13.83           10536
           13.84           10664
           13.85           10460
           13.86           10372
           13.87           10356
           13.88           10276
           13.89           10396
            13.9           10340
           13.91           10360
           13.92           10240
           13.93           10328
           13.94           10228
           13.95           10400
           13.96           10420
           13.97           10432
           13.98           10432
           13.99           10564
              14           10496
           14.01           10620
           14.02           10792
           14.03           10852
           14.04           10844
           14.05           11020
           14.06           11172
           14.07           11332
           14.08           11636
           14.09           11808
            14.1           11868
           14.11           12320
           14.12           12592
           14.13           13184
           14.14           13736
           14.15           14440
           14.16           15416
           14.17           16828
           14.18           18836
           14.19           21636
            14.2           25996
           14.21           32364
           14.22           41976
           14.23           55120
           14.24           70324
           14.25           83660
           14.26           88004
           14.27           79788
           14.28           64572
           14.29           49052
            14.3           37036
           14.31           29108
           14.32           24716
           14.33           22424
           14.34           21272
           14.35           21048
           14.36           21764
           14.37           23020
           14.38           25120
           14.39           27900
            14.4           31420
           14.41           37452
           14.42           45208
           14.43           56048
           14.44           70144
           14.45           82916
           14.46           89564
           14.47           86696
           14.48           75808
           14.49           62856
            14.5           51284
           14.51           41668
           14.52           33932
           14.53           28404
           14.54           23900
           14.55           20832
           14.56           18548
           14.57           16952
           14.58           15644
           14.59           14580
            14.6           13884
           14.61           13224
           14.62           12808
           14.63           12440
           14.64           12040
           14.65           11988
           14.66           11772
           14.67           11740
           14.68           11748
           14.69           11900
            14.7           12088
           14.71           12804
           14.72           13596
           14.73           14688
           14.74           15132
           14.75           14516
           14.76           13752
           14.77           13128
           14.78           12720
           14.79           12396
            14.8           12128
           14.81           11832
           14.82           11464
           14.83           11396
           14.84           11120
           14.85           10956
           14.86           10896
           14.87           10860
           14.88           10744
           14.89           10608
            14.9           10728
           14.91           10728
           14.92           10748
           14.93           10896
           14.94           11108
           14.95           11492
           14.96           11792
           14.97           12336
           14.98           13296
           14.99           14520
              15           15860
           15.01           17636
           15.02           19176
           15.03           20036
           15.04           19772
           15.05           18564
           15.06           16944
           15.07           15772
           15.08           14712
           15.09           14004
            15.1           13304
           15.11           12632
           15.12           11868
           15.13           11380
           15.14           11012
           15.15           10732
           15.16           10584
           15.17           10484
           15.18           10376
           15.19           10316
            15.2           10248
           15.21           10292
           15.22           10392
           15.23           10432
           15.24           10340
           15.25           10508
           15.26           10532
           15.27           10808
           15.28           11120
           15.29           11336
            15.3           11592
           15.31           12164
           15.32           12716
           15.33           13816
           15.34           15168
           15.35           17072
           15.36           19380
           15.37           22240
           15.38           24700
           15.39           26188
            15.4           25636
           15.41           23592
           15.42           20468
           15.43           18224
           15.44           16280
           15.45           15120
           15.46           14628
           15.47           14400
           15.48           14548
           15.49           15132
            15.5           15732
           15.51           17184
           15.52           19252
           15.53           22228
           15.54           26088
           15.55           31640
           15.56           37772
           15.57           43396
           15.58           46488
           15.59           44648
            15.6           39196
           15.61           33056
           15.62           27656
           15.63           23400
           15.64           20392
           15.65           18148
           15.66           16288
           15.67           14932
           15.68           14036
           15.69           13140
            15.7           12420
           15.71           11884
           15.72           11384
           15.73           11052
           15.74           10656
           15.75           10524
           15.76           10364
           15.77           10296
           15.78            9992
           15.79           10092
            15.8            9996
           15.81            9988
           15.82            9876
           15.83            9932
           15.84            9780
           15.85            9904
           15.86            9892
           15.87            9896
           15.88            9968
           15.89            9996
            15.9           10004
           15.91           10144
           15.92           10124
           15.93           10216
           15.94           10228
           15.95           10112
           15.96            9864
           15.97            9788
           15.98            9652
           15.99            9652
              16            9528
           16.01            9592
           16.02            9592
           16.03            9512
           16.04            9576
           16.05            9656
           16.06            9740
           16.07            9588
           16.08            9580
           16.09            9584
            16.1            9612
           16.11            9680
           16.12            9756
           16.13            9848
           16.14            9836
           16.15           10124
           16.16           10164
           16.17           10320
           16.18           10328
           16.19           10316
            16.2           10288
           16.21           10420
           16.22           10428
           16.23           10600
           16.24           10800
           16.25           10912
           16.26           11228
           16.27           11832
           16.28           12520
           16.29           13548
            16.3           15092
           16.31           17944
           16.32           21736
           16.33           27572
           16.34           34996
           16.35           42276
           16.36           45468
           16.37           41892
           16.38           34108
           16.39           26392
            16.4           20560
           16.41           16728
           16.42           14556
           16.43           13176
           16.44           12248
           16.45           11644
           16.46           11228
           16.47           11004
           16.48           10876
           16.49           10700
            16.5           10560
           16.51           10632
           16.52           10560
           16.53           10560
           16.54           10524
           16.55           10632
           16.56           10492
           16.57           10512
           16.58           10648
           16.59           10756
            16.6           11032
           16.61           11236
           16.62           11220
           16.63           11404
           16.64           11472
           16.65           11792
           16.66           12008
           16.67           12168
           16.68           12260
           16.69           12484
            16.7           12500
           16.71           12684
           16.72           12648
           16.73           12596
           16.74           12420
           16.75           12324
           16.76           12156
           16.77           12056
           16.78           12020
           16.79           12140
            16.8           12108
           16.81           12472
           16.82           12804
           16.83           13520
           16.84           14332
           16.85           15536
           16.86           17024
           16.87           18860
           16.88           21488
           16.89           24876
            16.9           29940
           16.91           35508
           16.92           40632
           16.93           43268
           16.94           41080
           16.95           35600
           16.96           29332
           16.97           23964
           16.98           19828
           16.99           17120
              17           15276
           17.01           14300
           17.02           13532
           17.03           13076
           17.04           12764
           17.05           12728
           17.06           12940
           17.07           13300
           17.08           13944
           17.09           14804
            17.1           15968
           17.11           17116
           17.12           17740
           17.13           17960
           17.14           17324
           17.15           16064
           17.16           14728
           17.17           13988
           17.18           13424
           17.19           13100
            17.2           12940
           17.21           12832
           17.22           12716
           17.23           12876
           17.24           12888
           17.25           12956
           17.26           13160
           17.27           13440
           17.28           13804
           17.29           14516
            17.3           15900
           17.31           18324
           17.32           22800
           17.33           30904
           17.34           43632
           17.35           59240
           17.36           67596
           17.37           65496
           17.38           60960
           17.39           60068
            17.4           61588
           17.41           63120
           17.42           63060
           17.43           62292
           17.44           60824
           17.45           56172
           17.46           49132
           17.47           40696
           17.48           33076
           17.49           27016
            17.5           22936
           17.51           19956
           17.52           17616
           17.53           16240
           17.54           14936
           17.55           14272
           17.56           13508
           17.57           13124
           17.58           12556
           17.59           12408
            17.6           12124
           17.61           11996
           17.62           11872
           17.63           11796
           17.64           11628
           17.65           11668
           17.66           11648
           17.67           11620
           17.68           11640
           17.69           11680
            17.7           11656
           17.71           11600
           17.72           11636
           17.73           11688
           17.74           11924
           17.75           12104
           17.76           12280
           17.77           12568
           17.78           12952
           17.79           13816
            17.8           14800
           17.81           15952
           17.82           17648
           17.83           20096
           17.84           24048
           17.85           30552
           17.86           40348
           17.87           54192
           17.88           71276
           17.89           87348
            17.9           92544
           17.91           82516
           17.92           64332
           17.93           46832
           17.94           33416
           17.95           25412
           17.96           20356
           17.97           17464
           17.98           15608
           17.99           14372
              18           13496
           18.01           12868
           18.02           12452
           18.03           12148
           18.04           12020
           18.05           11836
           18.06           11568
           18.07           11564
           18.08           11368
           18.09           11500
            18.1           11528
           18.11           11576
           18.12           11536
           18.13           11648
           18.14           11648
           18.15           11828
           18.16           11988
           18.17           12252
           18.18           12452
           18.19           12776
            18.2           13204
           18.21           13924
           18.22           14628
           18.23           15676
           18.24           17024
           18.25           19316
           18.26           22840
           18.27           28368
           18.28           36732
           18.29           46620
            18.3           55616
           18.31           60608
           18.32           61100
           18.33           60436
           18.34           60612
           18.35           61012
           18.36           60020
           18.37           58444
           18.38           55144
           18.39           50928
            18.4           45092
           18.41           38688
           18.42           32356
           18.43           28012
           18.44           24404
           18.45           22176
           18.46           20756
           18.47           20068
           18.48           19996
           18.49           20628
            18.5           21716
           18.51           23788
           18.52           26396
           18.53           28532
           18.54           29636
           18.55           29236
           18.56           26992
           18.57           24016
           18.58           21352
           18.59           18860
            18.6           16824
           18.61           15536
           18.62           14524
           18.63           13828
           18.64           13524
           18.65           13392
           18.66           12888
           18.67           12952
           18.68           12944
           18.69           13116
            18.7           13304
           18.71           13740
           18.72           14076
           18.73           14980
           18.74           16172
           18.75           17924
           18.76           20872
           18.77           24888
           18.78           30756
           18.79           39144
            18.8           49356
           18.81           58188
           18.82           61276
           18.83           55996
           18.84           45804
           18.85           35636
           18.86           27632
           18.87           22112
           18.88           18660
           18.89           16556
            18.9           15060
           18.91           14448
           18.92           13876
           18.93           13856
           18.94           13956
           18.95           14324
           18.96           14760
           18.97           15508
           18.98           16252
           18.99           16536
              19           16492
           19.01           16020
           19.02           14916
           19.03           14124
           19.04           13288
           19.05           12736
           19.06           12296
           19.07           11960
           19.08           11616
           19.09           11560
            19.1           11232
           19.11           11320
           19.12           11380
           19.13           11396
           19.14           11464
           19.15           11568
           19.16           11712
           19.17           12200
           19.18           12616
           19.19           13412
            19.2           14068
           19.21           15316
           19.22           16624
           19.23           17744
           19.24           18632
           19.25           18480
           19.26           17660
           19.27           16480
           19.28           15256
           19.29           14368
            19.3           13808
           19.31           13544
           19.32           13356
           19.33           13484
           19.34           13964
           19.35           14620
           19.36           15532
           19.37           16828
           19.38           18688
           19.39           21436
            19.4           25052
           19.41           29388
           19.42           33888
           19.43           36452
           19.44           35644
           19.45           32124
           19.46           27340
           19.47           22932
           19.48           19540
           19.49           16916
            19.5           15260
           19.51           14104
           19.52           13120
           19.53           12536
           19.54           12088
           19.55           11784
           19.56           11484
           19.57           11324
           19.58           11124
           19.59           11024
            19.6           11040
           19.61           10968
           19.62           10908
           19.63           11052
           19.64           11168
           19.65           11392
           19.66           11668
           19.67           11848
           19.68           11932
           19.69           11868
            19.7           11744
           19.71           11576
           19.72           11400
           19.73           11088
           19.74           10792
           19.75           10624
           19.76           10460
           19.77           10348
           19.78           10384
           19.79           10256
            19.8           10240
           19.81           10380
           19.82           10184
           19.83           10248
           19.84           10156
           19.85           10244
           19.86           10156
           19.87           10200
           19.88           10180
           19.89           10208
            19.9           10212
           19.91           10280
           19.92           10272
           19.93           10224
           19.94           10128
           19.95           10220
           19.96           10312
           19.97           10260
           19.98           10120
           19.99           10256
              20           10196
           20.01           10304
           20.02           10380
           20.03           10504
           20.04           10388
           20.05           10508
           20.06           10476
           20.07           10556
           20.08           10688
           20.09           10704
            20.1           10644
           20.11           10708
           20.12           10932
           20.13           10948
           20.14           11184
           20.15           11304
           20.16           11496
           20.17           11612
           20.18           11976
           20.19           12412
            20.2           12992
           20.21           13612
           20.22           14652
           20.23           15992
           20.24           17692
           20.25           20216
           20.26           23204
           20.27           26132
           20.28           27984
           20.29           28540
            20.3           26904
           20.31           23892
           20.32           21020
           20.33           18312
           20.34           16300
           20.35           14932
           20.36           13796
           20.37           13040
           20.38           12596
           20.39           12248
            20.4           11780
           20.41           11652
           20.42           11532
           20.43           11400
           20.44           11424
           20.45           11528
           20.46           11712
           20.47           12036
           20.48           12204
           20.49           12196
            20.5           12052
           20.51           11604
           20.52           11180
           20.53           11068
           20.54           10968
           20.55           10848
           20.56           10936
           20.57           10944
           20.58           10884
           20.59           10944
            20.6           10920
           20.61           10960
           20.62           11088
           20.63           11172
           20.64           11120
           20.65           11220
           20.66           11352
           20.67           11408
           20.68           11520
           20.69           11660
            20.7           11696
           20.71           11944
           20.72           12000
           20.73           12276
           20.74           12568
           20.75           12848
           20.76           13164
           20.77           13672
           20.78           14120
           20.79           14932
            20.8           15812
           20.81           16872
           20.82           18384
           20.83           20540
           20.84           23516
           20.85           28084
           20.86           34296
           20.87           42516
           20.88           51276
           20.89           59972
            20.9           64432
           20.91           65136
           20.92           63412
           20.93           60672
           20.94           57372
           20.95           53448
           20.96           48728
           20.97           43692
           20.98           38432
           20.99           33180
              21           28520
           21.01           24748
           21.02           21748
           21.03           19496
           21.04           17952
           21.05           16560
           21.06           15500
           21.07           14804
           21.08           14176
           21.09           13836
            21.1           13552
           21.11           13140
           21.12           12804
           21.13           12692
           21.14           12424
           21.15           12360
           21.16           12448
           21.17           12352
           21.18           12236
           21.19           12348
            21.2           12332
           21.21           12496
           21.22           12772
           21.23           13116
           21.24           13428
           21.25           13948
           21.26           14688
           21.27           15660
           21.28           17260
           21.29           19324
            21.3           21924
           21.31           26096
           21.32           31064
           21.33           36900
           21.34           41460
           21.35           43352
           21.36           40756
           21.37           35576
           21.38           29632
           21.39           24512
            21.4           20692
           21.41           17952
           21.42           16040
           21.43           14764
           21.44           13892
           21.45           13348
           21.46           12956
           21.47           12572
           21.48           12328
           21.49           12220
            21.5           12200
           21.51           12232
           21.52           12236
           21.53           12196
           21.54           12176
           21.55           12252
           21.56           12460
           21.57           12576
           21.58           12848
           21.59           13080
            21.6           13444
           21.61           13684
           21.62           14328
           21.63           15016
           21.64           16092
           21.65           17140
           21.66           18408
           21.67           20504
           21.68           22848
           21.69           26268
            21.7           30164
           21.71           34368
           21.72           38236
           21.73           41976
           21.74           43916
           21.75           45348
           21.76           45488
           21.77           44000
           21.78           41232
           21.79           38184
            21.8           34300
           21.81           29656
           21.82           25152
           21.83           21064
           21.84           17968
           21.85           15864
           21.86           14584
           21.87           13648
           21.88           13108
           21.89           12536
            21.9           12132
           21.91           11868
           21.92           11680
           21.93           11468
           21.94           11448
           21.95           11256
           21.96           11028
           21.97           10900
           21.98           10792
           21.99           10756
              22           10768
           22.01           10692
           22.02           10640
           22.03           10592
           22.04           10596
           22.05           10636
           22.06           10656
           22.07           10828
           22.08           10776
           22.09           10812
            22.1           10660
           22.11           10680
           22.12           10584
           22.13           10556
           22.14           10656
           22.15           10708
           22.16           10608
           22.17           10768
           22.18           10868
           22.19           11036
            22.2           11148
           22.21           11280
           22.22           11592
           22.23           11920
           22.24           12432
           22.25           12928
           22.26           13636
           22.27           14184
           22.28           14632
           22.29           14460
            22.3           14092
           22.31           13440
           22.32           12920
           22.33           12412
           22.34           12244
           22.35           12104
           22.36           12216
           22.37           12200
           22.38           12252
           22.39           12524
            22.4           12632
           22.41           13164
           22.42           13676
           22.43           14184
           22.44           14900
           22.45           15960
           22.46           17264
           22.47           19220
           22.48           21580
           22.49           24608
            22.5           27780
           22.51           31680
           22.52           34684
           22.53           37312
           22.54           38356
           22.55           37884
           22.56           36240
           22.57           34212
           22.58           31632
           22.59           29220
            22.6           27700
           22.61           27196
           22.62           27540
           22.63           29404
           22.64           31564
           22.65           33832
           22.66           34620
           22.67           33188
           22.68           30176
           22.69           26808
            22.7           23200
           22.71           20284
           22.72           18156
           22.73           16384
           22.74           15012
           22.75           14184
           22.76           13356
           22.77           12676
           22.78           12372
           22.79           12032
            22.8           11736
           22.81           11392
           22.82           11272
           22.83           11024
           22.84           11044
           22.85           10880
           22.86           10696
           22.87           10660
           22.88           10532
           22.89           10452
            22.9           10504
           22.91           10340
           22.92           10388
           22.93           10284
           22.94           10224
           22.95           10176
           22.96           10264
           22.97           10232
           22.98           10100
           22.99           10056
              23           10072
           23.01           10056
           23.02           10060
           23.03           10076
           23.04            9944
           23.05           10072
           23.06           10148
           23.07           10104
           23.08           10116
           23.09           10148
            23.1           10092
           23.11           10260
           23.12           10132
           23.13           10216
           23.14           10440
           23.15           10656
           23.16           11008
           23.17           11916
           23.18           13476
           23.19           15980
            23.2           18708
           23.21           19780
           23.22           18684
           23.23           16416
           23.24           14148
           23.25           12684
           23.26           12172
           23.27           11964
           23.28           12040
           23.29           12240
            23.3           12424
           23.31           12324
           23.32           12272
           23.33           11940
           23.34           11492
           23.35           11208
           23.36           10836
           23.37           10760
           23.38           10632
           23.39           10588
            23.4           10428
           23.41           10360
           23.42           10304
           23.43           10440
           23.44           10356
           23.45           10380
           23.46           10116
           23.47           10108
           23.48           10256
           23.49           10364
            23.5           10660
           23.51           10788
           23.52           10936
           23.53           11180
           23.54           11472
           23.55           12076
           23.56           12916
           23.57           14008
           23.58           15452
           23.59           18064
            23.6           21268
           23.61           24684
           23.62           26860
           23.63           26460
           23.64           23628
           23.65           20596
           23.66           17832
           23.67           15980
           23.68           14820
           23.69           13968
            23.7           13448
           23.71           13152
           23.72           12984
           23.73           12984
           23.74           13116
           23.75           13264
           23.76           13168
           23.77           13144
           23.78           12900
           23.79           12656
            23.8           12408
           23.81           12116
           23.82           11932
           23.83           11936
           23.84           11844
           23.85           12004
           23.86           12228
           23.87           12688
           23.88           13112
           23.89           14100
            23.9           15168
           23.91           16928
           23.92           19056
           23.93           20784
           23.94           21804
           23.95           21680
           23.96           20780
           23.97           19668
           23.98           18492
           23.99           17260
              24           15872
           24.01           14700
           24.02           13832
           24.03           13176
           24.04           12632
           24.05           12212
           24.06           11704
           24.07           11472
           24.08           11224
           24.09           11212
            24.1           11120
           24.11           11108
           24.12           10952
           24.13           10936
           24.14           10948
           24.15           11044
           24.16           11000
           24.17           11060
           24.18           11040
           24.19           11076
            24.2           11128
           24.21           11216
           24.22           11396
           24.23           11416
           24.24           11464
           24.25           11708
           24.26           11964
           24.27           12396
           24.28           13164
           24.29           14024
            24.3           15096
           24.31           16812
           24.32           18432
           24.33           19780
           24.34           19948
           24.35           18896
           24.36           17112
           24.37           15484
           24.38           13964
           24.39           13228
            24.4           12880
           24.41           12400
           24.42           12200
           24.43           12152
           24.44           12080
           24.45           12128
           24.46           12256
           24.47           12392
           24.48           12388
           24.49           12748
            24.5           12752
           24.51           13188
           24.52           13672
           24.53           14008
           24.54           14532
           24.55           15368
           24.56           16240
           24.57           17544
           24.58           19204
           24.59           21056
            24.6           23780
           24.61           27156
           24.62           31364
           24.63           35992
           24.64           40140
           24.65           43212
           24.66           45072
           24.67           46360
           24.68           47180
           24.69           47172
            24.7           46396
           24.71           43968
           24.72           40752
           24.73           37312
           24.74           33484
           24.75           30216
           24.76           27292
           24.77           24860
           24.78           23040
           24.79           22244
            24.8           21508
           24.81           21420
           24.82           20888
           24.83           19936
           24.84           18328
           24.85           16948
           24.86           15636
           24.87           14664
           24.88           13920
           24.89           13492
            24.9           13036
           24.91           12840
           24.92           12588
           24.93           12712
           24.94           12744
           24.95           13008
           24.96           13204
           24.97           13684
           24.98           14448
           24.99           15576
              25           16976
           25.01           18104
           25.02           19172
           25.03           19624
           25.04           19188
           25.05           18112
           25.06           16796
           25.07           15492
           25.08           14392
           25.09           13600
            25.1           12832
           25.11           12328
           25.12           12160
           25.13           11808
           25.14           11568
           25.15           11488
           25.16           11428
           25.17           11404
           25.18           11448
           25.19           11500
            25.2           11572
           25.21           11532
           25.22           11724
           25.23           11964
           25.24           12232
           25.25           12672
           25.26           12904
           25.27           13492
           25.28           14152
           25.29           15024
            25.3           16336
           25.31           17700
           25.32           19196
           25.33           21040
           25.34           22796
           25.35           24360
           25.36           25408
           25.37           25196
           25.38           24172
           25.39           23028
            25.4           21592
           25.41           20452
           25.42           19320
           25.43           18164
           25.44           17164
           25.45           16352
           25.46           15484
           25.47           15084
           25.48           15072
           25.49           14860
            25.5           14592
           25.51           14272
           25.52           13420
           25.53           12784
           25.54           12244
           25.55           11696
           25.56           11068
           25.57           10752
           25.58           10372
           25.59           10280
            25.6           10256
           25.61           10060
           25.62            9876
           25.63            9860
           25.64            9696
           25.65            9692
           25.66            9656
           25.67            9696
           25.68            9672
           25.69            9624
            25.7            9716
           25.71            9600
           25.72            9616
           25.73            9664
           25.74            9552
           25.75            9476
           25.76            9320
           25.77            9380
           25.78            9356
           25.79            9332
            25.8            9204
           25.81            9172
           25.82            9156
           25.83            9160
           25.84            9272
           25.85            9304
           25.86            9148
           25.87            9348
           25.88            9376
           25.89            9532
            25.9            9544
           25.91            9696
           25.92            9860
           25.93           10272
           25.94           10800
           25.95           11680
           25.96           12696
           25.97           14120
           25.98           15484
           25.99           16600
              26           16812
           26.01           15908
           26.02           14772
           26.03           13416
           26.04           12284
           26.05           11588
           26.06           11088
           26.07           11076
           26.08           11028
           26.09           11292
            26.1           11488
           26.11           12080
           26.12           12844
           26.13           13700
           26.14           14756
           26.15           15824
           26.16           16644
           26.17           17216
           26.18           17172
           26.19           17080
            26.2           16840
           26.21           16644
           26.22           16260
           26.23           15764
           26.24           14804
           26.25           13916
           26.26           12840
           26.27           11984
           26.28           11464
           26.29           11272
            26.3           11504
           26.31           11876
           26.32           12664
           26.33           13568
           26.34           14668
           26.35           15940
           26.36           16860
           26.37           17224
           26.38           16888
           26.39           16016
            26.4           14744
           26.41           13620
           26.42           12756
           26.43           12008
           26.44           11580
           26.45           11132
           26.46           10792
           26.47           10520
           26.48           10376
           26.49           10316
            26.5           10256
           26.51           10204
           26.52           10080
           26.53           10064
           26.54           10092
           26.55           10100
           26.56           10136
           26.57            9944
           26.58            9712
           26.59            9760
            26.6            9560
           26.61            9792
           26.62            9876
           26.63           10112
           26.64           10500
           26.65           11024
           26.66           11704
           26.67           12636
           26.68           13656
           26.69           14576
            26.7           15084
           26.71           15012
           26.72           14452
           26.73           13540
           26.74           12660
           26.75           11856
           26.76           11108
           26.77           10684
           26.78           10384
           26.79           10196
            26.8           10308
           26.81           10396
           26.82           10660
           26.83           11400
           26.84           11936
           26.85           12748
           26.86           13568
           26.87           14056
           26.88           14372
           26.89           13896
            26.9           12924
           26.91           11972
           26.92           11000
           26.93           10260
           26.94            9696
           26.95            9420
           26.96            9120
           26.97            8928
           26.98            8920
           26.99            8956
              27            8660
           27.01            8844
           27.02            8776
           27.03            8824
           27.04            8772
           27.05            8792
           27.06            8844
           27.07            8772
           27.08            8812
           27.09            8768
            27.1            8804
           27.11            8860
           27.12            8976
           27.13            9060
           27.14            9132
           27.15            9416
           27.16            9608
           27.17            9880
           27.18            9916
           27.19           10244
            27.2           10376
           27.21           10804
           27.22           11200
           27.23           11760
           27.24           12444
           27.25           13132
           27.26           14172
           27.27           15320
           27.28           16972
           27.29           18412
            27.3           19856
           27.31           21444
           27.32           22544
           27.33           23224
           27.34           23172
           27.35           22552
           27.36           21456
           27.37           20528
           27.38           19208
           27.39           18184
            27.4           17352
           27.41           16660
           27.42           16248
           27.43           16328
           27.44           16364
           27.45           16416
           27.46           16284
           27.47           15708
           27.48           14808
           27.49           14216
            27.5           13552
           27.51           12916
           27.52           12360
           27.53           11800
           27.54           11124
           27.55           10640
           27.56           10172
           27.57            9876
           27.58            9568
           27.59            9548
            27.6            9316
           27.61            9272
           27.62            9132
           27.63            9140
           27.64            9128
           27.65            9188
           27.66            9276
           27.67            9360
           27.68            9452
           27.69            9412
            27.7            9560
           27.71            9580
           27.72            9572
           27.73            9624
           27.74            9824
           27.75            9996
           27.76           10312
           27.77           10228
           27.78           10268
           27.79           10372
            27.8           10212
           27.81           10080
           27.82           10092
           27.83           10152
           27.84           10200
           27.85           10184
           27.86           10272
           27.87           10424
           27.88           10696
           27.89           11024
            27.9           11508
           27.91           12280
           27.92           13140
           27.93           14252
           27.94           15736
           27.95           16744
           27.96           17768
           27.97           18360
           27.98           18424
           27.99           17876
              28           17056
           28.01           16036
           28.02           14616
           28.03           13540
           28.04           12488
           28.05           11648
           28.06           11024
           28.07           10256
           28.08            9772
           28.09            9420
            28.1            9152
           28.11            9084
           28.12            8964
           28.13            8728
           28.14            8564
           28.15            8452
           28.16            8340
           28.17            8292
           28.18            8328
           28.19            8180
            28.2            8128
           28.21            8180
           28.22            8148
           28.23            8192
           28.24            8160
           28.25            8124
           28.26            8016
           28.27            8124
           28.28            8052
           28.29            8080
            28.3            8092
           28.31            8052
           28.32            7892
           28.33            7872
           28.34            7856
           28.35            7904
           28.36            7956
           28.37            7852
           28.38            7868
           28.39            7896
            28.4            7772
           28.41            7864
           28.42            8004
           28.43            8040
           28.44            7980
           28.45            8036
           28.46            8072
           28.47            8172
           28.48            8260
           28.49            8404
            28.5            8312
           28.51            8512
           28.52            8688
           28.53            8712
           28.54            9072
           28.55            9340
           28.56            9664
           28.57            9976
           28.58           10432
           28.59           10700
            28.6           11204
           28.61           11260
           28.62           11256
           28.63           11352
           28.64           11100
           28.65           10848
           28.66           10836
           28.67           10824
           28.68           10940
           28.69           11388
            28.7           11816
           28.71           12564
           28.72           13132
           28.73           13652
           28.74           13664
           28.75           13620
           28.76           13260
           28.77           12580
           28.78           11832
           28.79           11088
            28.8           10440
           28.81           10004
           28.82            9576
           28.83            9320
           28.84            9100
           28.85            9012
           28.86            8884
           28.87            8856
           28.88            8744
           28.89            8652
            28.9            8796
           28.91            8904
           28.92            8856
           28.93            9008
           28.94            9144
           28.95            9328
           28.96            9656
           28.97            9988
           28.98           10160
           28.99           10392
              29           10520
           29.01           10608
           29.02           10772
           29.03           10956
           29.04           11100
           29.05           11464
           29.06           12044
           29.07           12812
           29.08           14176
           29.09           16088
            29.1           18652
           29.11           22332
           29.12           26184
           29.13           28992
           29.14           29800
           29.15           28312
           29.16           25728
           29.17           23588
           29.18           21376
           29.19           19672
            29.2           18144
           29.21           16528
           29.22           15180
           29.23           14148
           29.24           13140
           29.25           12700
           29.26           12552
           29.27           12244
           29.28           12328
           29.29           12348
            29.3           12660
           29.31           13144
           29.32           13596
           29.33           13948
           29.34           13968
           29.35           13972
           29.36           13556
           29.37           13328
           29.38           13072
           29.39           12844
            29.4           13020
           29.41           13564
           29.42           14552
           29.43           16304
           29.44           18608
           29.45           21064
           29.46           22828
           29.47           23352
           29.48           21856
           29.49           19136
            29.5           16592
           29.51           14240
           29.52           12364
           29.53           11312
           29.54           10480
           29.55           10012
           29.56            9640
           29.57            9416
           29.58            9124
           29.59            9096
            29.6            9108
           29.61            9100
           29.62            9144
           29.63            9224
           29.64            9340
           29.65            9648
           29.66            9968
           29.67           10720
           29.68           11572
           29.69           13032
            29.7           14696
           29.71           16484
           29.72           17764
           29.73           17896
           29.74           16828
           29.75           15292
           29.76           13580
           29.77           12168
           29.78           11240
           29.79           10444
            29.8            9992
           29.81            9424
           29.82            9196
           29.83            9000
           29.84            8856
           29.85            8764
           29.86            8712
           29.87            8564
           29.88            8564
           29.89            8516
            29.9            8540
           29.91            8556
           29.92            8572
           29.93            8716
           29.94            8732
           29.95            8856
           29.96            9076
           29.97            9316
           29.98            9748
           29.99           10296
              30           10956
           30.01           12016
           30.02           13464
           30.03           14964
           30.04           16444
           30.05           17260
           30.06           17004
           30.07           15972
           30.08           14552
           30.09           13188
            30.1           12140
           30.11           11376
           30.12           10708
           30.13           10328
           30.14            9916
           30.15            9788
           30.16            9736
           30.17            9684
           30.18            9540
           30.19            9620
            30.2            9612
           30.21            9676
           30.22            9940
           30.23           10136
           30.24           10224
           30.25           10580
           30.26           10908
           30.27           11384
           30.28           12044
           30.29           12580
            30.3           13304
           30.31           14168
           30.32           15076
           30.33           15936
           30.34           16512
           30.35           17084
           30.36           17368
           30.37           17688
           30.38           17856
           30.39           18116
            30.4           18516
           30.41           18844
           30.42           19352
           30.43           20248
           30.44           21008
           30.45           21236
           30.46           20520
           30.47           18936
           30.48           16952
           30.49           15196
            30.5           13684
           30.51           12540
           30.52           11564
           30.53           10908
           30.54           10356
           30.55            9924
           30.56            9640
           30.57            9504
           30.58            9484
           30.59            9348
            30.6            9240
           30.61            9172
           30.62            9096
           30.63            9196
           30.64            9232
           30.65            9312
           30.66            9512
           30.67            9732
           30.68            9984
           30.69           10368
            30.7           10552
           30.71           10424
           30.72           10152
           30.73            9660
           30.74            9140
           30.75            8716
           30.76            8520
           30.77            8364
           30.78            8236
           30.79            8148
            30.8            8108
           30.81            8048
           30.82            8136
           30.83            8068
           30.84            8012
           30.85            8120
           30.86            8112
           30.87            8220
           30.88            8296
           30.89            8360
            30.9            8360
           30.91            8528
           30.92            8672
           30.93            8976
           30.94            9452
           30.95            9632
           30.96           10080
           30.97           10696
           30.98           11424
           30.99           12372
              31           13400
           31.01           14052
           31.02           14272
           31.03           14436
           31.04           13880
           31.05           13300
           31.06           12772
           31.07           12148
           31.08           11596
           31.09           11020
            31.1           10600
           31.11           10244
           31.12            9864
           31.13            9628
           31.14            9424
           31.15            9316
           31.16            9368
           31.17            9376
           31.18            9484
           31.19            9628
            31.2            9792
           31.21           10192
           31.22           10708
           31.23           11244
           31.24           11988
           31.25           12344
           31.26           12580
           31.27           12816
           31.28           12528
           31.29           12168
            31.3           11688
           31.31           11168
           31.32           10668
           31.33           10372
           31.34           10184
           31.35           10304
           31.36           10664
           31.37           11008
           31.38           11472
           31.39           12328
            31.4           13404
           31.41           14868
           31.42           16368
           31.43           17036
           31.44           17020
           31.45           16376
           31.46           15104
           31.47           13928
           31.48           12876
           31.49           12096
            31.5           11444
           31.51           11040
           31.52           10628
           31.53           10440
           31.54           10504
           31.55           10508
           31.56           10676
           31.57           10984
           31.58           11320
           31.59           11780
            31.6           12088
           31.61           12628
           31.62           12748
           31.63           12992
           31.64           12956
           31.65           12836
           31.66           12672
           31.67           12524
           31.68           12588
           31.69           13036
            31.7           13668
           31.71           14776
           31.72           16216
           31.73           17480
           31.74           18128
           31.75           18072
           31.76           17152
           31.77           15908
           31.78           14512
           31.79           13348
            31.8           12368
           31.81           11652
           31.82           11292
           31.83           10896
           31.84           10720
           31.85           10380
           31.86            9952
           31.87            9852
           31.88            9672
           31.89            9692
            31.9            9808
           31.91            9980
           31.92           10040
           31.93           10356
           31.94           10672
           31.95           11200
           31.96           11912
           31.97           12692
           31.98           13548
           31.99           14780
              32           16040
           32.01           17360
           32.02           18464
           32.03           18960
           32.04           18792
           32.05           18032
           32.06           16852
           32.07           15632
           32.08           14628
           32.09           13844
            32.1           13024
           32.11           12600
           32.12           12268
           32.13           12252
           32.14           12280
           32.15           12392
           32.16           12404
           32.17           12232
           32.18           11992
           32.19           11836
            32.2           11400
           32.21           10888
           32.22           10344
           32.23            9916
           32.24            9612
           32.25            9176
           32.26            9052
           32.27            8860
           32.28            8592
           32.29            8564
            32.3            8372
           32.31            8380
           32.32            8340
           32.33            8260
           32.34            8244
           32.35            8132
           32.36            8144
           32.37            8184
           32.38            8208
           32.39            8172
            32.4            8156
           32.41            8252
           32.42            8276
           32.43            8340
           32.44            8560
           32.45            8552
           32.46            8680
           32.47            8908
           32.48            9112
           32.49            9464
            32.5            9996
           32.51           10576
           32.52           11100
           32.53           12028
           32.54           12744
           32.55           13808
           32.56           14712
           32.57           15188
           32.58           15176
           32.59           14852
            32.6           14452
           32.61           14192
           32.62           14052
           32.63           14160
           32.64           14200
           32.65           14648
           32.66           14708
           32.67           14564
           32.68           13980
           32.69           13172
            32.7           12168
           32.71           11328
           32.72           10488
           32.73            9928
           32.74            9560
           32.75            9356
           32.76            9052
           32.77            9012
           32.78            8880
           32.79            8984
            32.8            8876
           32.81            8984
           32.82            9052
           32.83            9280
           32.84            9352
           32.85            9728
           32.86           10128
           32.87           10508
           32.88           10792
           32.89           10936
            32.9           10972
           32.91           10912
           32.92           10712
           32.93           10360
           32.94            9916
           32.95            9504
           32.96            9112
           32.97            8932
           32.98            8828
           32.99            8704
              33            8572
           33.01            8660
           33.02            8808
           33.03            9020
           33.04            9200
           33.05            9300
           33.06            9440
           33.07            9592
           33.08            9616
           33.09            9816
            33.1            9852
           33.11           10060
           33.12            9988
           33.13           10072
           33.14            9888
           33.15            9724
           33.16            9724
           33.17            9328
           33.18            8980
           33.19            8848
            33.2            8524
           33.21            8408
           33.22            8344
           33.23            8184
           33.24            8208
           33.25            8144
           33.26            8164
           33.27            8088
           33.28            8204
           33.29            8188
            33.3            8252
           33.31            8324
           33.32            8420
           33.33            8680
           33.34            8824
           33.35            9016
           33.36            9180
           33.37            9408
           33.38            9624
           33.39            9900
            33.4           10180
           33.41           10408
           33.42           10420
           33.43           10692
           33.44           10532
           33.45           10384
           33.46           10180
           33.47            9808
           33.48            9608
           33.49            9116
            33.5            8852
           33.51            8688
           33.52            8500
           33.53            8380
           33.54            8268
           33.55            8248
           33.56            8232
           33.57            8268
           33.58            8416
           33.59            8508
            33.6            8644
           33.61            8712
           33.62            8712
           33.63            8748
           33.64            8764
           33.65            8792
           33.66            8688
           33.67            8684
           33.68            8640
           33.69            8924
            33.7            9052
           33.71            9280
           33.72            9548
           33.73            9776
           33.74           10160
           33.75           10476
           33.76           10704
           33.77           10792
           33.78           10684
           33.79           10520
            33.8           10240
           33.81           10008
           33.82            9688
           33.83            9332
           33.84            9104
           33.85            9016
           33.86            8828
           33.87            8732
           33.88            8756
           33.89            8660
            33.9            8544
           33.91            8572
           33.92            8560
           33.93            8636
           33.94            8632
           33.95            8780
           33.96            8920
           33.97            9024
           33.98            9248
           33.99            9368
              34            9664
           34.01            9924
           34.02           10296
           34.03           10880
           34.04           11464
           34.05           12436
           34.06           13496
           34.07           14708
           34.08           16116
           34.09           17916
            34.1           19400
           34.11           20896
           34.12           21916
           34.13           22336
           34.14           21968
           34.15           21432
           34.16           20424
           34.17           19320
           34.18           17884
           34.19           16504
            34.2           15288
           34.21           14016
           34.22           13312
           34.23           12472
           34.24           11964
           34.25           11468
           34.26           11000
           34.27           10728
           34.28           10388
           34.29           10260
            34.3           10212
           34.31           10248
           34.32           10480
           34.33           10784
           34.34           11148
           34.35           11800
           34.36           12560
           34.37           13720
           34.38           14544
           34.39           15388
            34.4           15636
           34.41           15424
           34.42           14672
           34.43           13668
           34.44           12532
           34.45           11848
           34.46           11008
           34.47           10656
           34.48           10268
           34.49           10060
            34.5            9856
           34.51            9664
           34.52            9468
           34.53            9408
           34.54            9344
           34.55            9252
           34.56            9072
           34.57            9276
           34.58            9180
           34.59            9484
            34.6            9692
           34.61            9948
           34.62           10192
           34.63           10472
           34.64           10532
           34.65           10508
           34.66           10324
           34.67           10004
           34.68            9620
           34.69            9252
            34.7            8888
           34.71            8596
           34.72            8452
           34.73            8260
           34.74            8040
           34.75            8000
           34.76            7900
           34.77            7868
           34.78            7820
           34.79            7684
            34.8            7692
           34.81            7724
           34.82            7660
           34.83            7712
           34.84            7728
           34.85            7724
           34.86            7724
           34.87            7868
           34.88            7876
           34.89            7976
            34.9            8096
           34.91            8224
           34.92            8256
           34.93            8580
           34.94            8616
           34.95            8856
           34.96            8928
           34.97            9048
           34.98            8988
           34.99            9016
              35            8780
           35.01            8644
           35.02            8640
           35.03            8500
           35.04            8364
           35.05            8208
           35.06            8268
           35.07            8376
           35.08            8680
           35.09            9048
            35.1            9744
           35.11           10532
           35.12           11296
           35.13           11676
           35.14           11456
           35.15           10980
           35.16           10372
           35.17           10248
           35.18           10352
           35.19           10668
            35.2           11144
           35.21           11740
           35.22           12284
           35.23           12844
           35.24           13392
           35.25           13704
           35.26           13812
           35.27           13648
           35.28           13100
           35.29           12648
            35.3           12072
           35.31           11612
           35.32           11068
           35.33           10676
           35.34           10328
           35.35           10248
           35.36           10096
           35.37           10320
           35.38           10588
           35.39           11032
            35.4           11448
           35.41           11676
           35.42           11760
           35.43           11592
           35.44           11220
           35.45           11056
           35.46           10836
           35.47           10680
           35.48           10484
           35.49           10344
            35.5           10172
           35.51            9860
           35.52            9576
           35.53            9176
           35.54            9040
           35.55            9000
           35.56            8860
           35.57            8896
           35.58            8960
           35.59            9340
            35.6            9736
           35.61           10236
           35.62           10744
           35.63           11132
           35.64           10920
           35.65           10696
           35.66           10324
           35.67           10140
           35.68           10160
           35.69           10036
            35.7           10076
           35.71           10136
           35.72           10196
           35.73           10076
           35.74            9916
           35.75            9752
           35.76            9472
           35.77            9228
           35.78            9152
           35.79            8984
            35.8            9080
           35.81            9084
           35.82            8928
           35.83            8888
           35.84            8960
           35.85            8944
           35.86            9116
           35.87            9316
           35.88            9640
           35.89           10116
            35.9           10436
           35.91           10660
           35.92           10752
           35.93           10716
           35.94           10472
           35.95           10464
           35.96           10432
           35.97           10364
           35.98           10328
           35.99           10268
              36           10064
           36.01            9840
           36.02            9716
           36.03            9592
           36.04            9608
           36.05            9548
           36.06            9472
           36.07            9680
           36.08            9956
           36.09           10080
            36.1           10564
           36.11           10888
           36.12           11232
           36.13           11628
           36.14           11848
           36.15           11904
           36.16           11916
           36.17           11756
           36.18           11452
           36.19           11336
            36.2           11164
           36.21           11244
           36.22           11368
           36.23           11556
           36.24           11556
           36.25           11600
           36.26           11356
           36.27           11104
           36.28           10744
           36.29           10452
            36.3            9908
           36.31            9668
           36.32            9412
           36.33            9168
           36.34            9016
           36.35            8816
           36.36            8592
           36.37            8540
           36.38            8424
           36.39            8452
            36.4            8392
           36.41            8436
           36.42            8524
           36.43            8516
           36.44            8596
           36.45            8600
           36.46            8744
           36.47            8756
           36.48            8832
           36.49            8904
            36.5            9004
           36.51            9032
           36.52            9248
           36.53            9260
           36.54            9348
           36.55            9536
           36.56            9868
           36.57           10116
           36.58           10488
           36.59           11012
            36.6           11480
           36.61           12216
           36.62           12980
           36.63           13780
           36.64           14508
           36.65           15072
           36.66           15492
           36.67           15464
           36.68           15116
           36.69           14664
            36.7           13984
           36.71           13460
           36.72           12768
           36.73           12452
           36.74           11748
           36.75           11400
           36.76           10788
           36.77           10356
           36.78            9780
           36.79            9336
            36.8            9020
           36.81            8788
           36.82            8604
           36.83            8480
           36.84            8292
           36.85            8224
           36.86            8060
           36.87            8060
           36.88            8084
           36.89            7956
            36.9            7876
           36.91            7824
           36.92            7768
           36.93            7808
           36.94            7784
           36.95            7808
           36.96            7804
           36.97            7848
           36.98            7820
           36.99            7936
              37            7944
           37.01            8096
           37.02            8256
           37.03            8472
           37.04            8556
           37.05            8824
           37.06            9364
           37.07            9792
           37.08           10232
           37.09           10504
            37.1           10796
           37.11           10896
           37.12           10924
           37.13           10864
           37.14           10884
           37.15           11092
           37.16           11076
           37.17           11212
           37.18           11140
           37.19           10960
            37.2           10700
           37.21           10600
           37.22           10300
           37.23           10132
           37.24           10004
           37.25            9984
           37.26            9876
           37.27            9932
           37.28            9888
           37.29            9868
            37.3           10132
           37.31           10308
           37.32           10624
           37.33           11004
           37.34           11508
           37.35           12080
           37.36           12628
           37.37           12812
           37.38           12672
           37.39           12472
            37.4           12124
           37.41           11964
           37.42           11796
           37.43           11612
           37.44           11344
           37.45           11040
           37.46           10800
           37.47           10464
           37.48           10232
           37.49           10068
            37.5            9972
           37.51            9868
           37.52            9876
           37.53           10056
           37.54           10340
           37.55           10740
           37.56           10980
           37.57           11416
           37.58           11564
           37.59           11792
            37.6           11852
           37.61           11916
           37.62           11652
           37.63           11424
           37.64           10940
           37.65           10700
           37.66           10328
           37.67           10016
           37.68            9700
           37.69            9420
            37.7            9080
           37.71            8944
           37.72            8860
           37.73            8756
           37.74            8684
           37.75            8636
           37.76            8620
           37.77            8784
           37.78            8908
           37.79            9088
            37.8            9408
           37.81            9732
           37.82           10036
           37.83           10308
           37.84           10520
           37.85           10260
           37.86           10096
           37.87            9712
           37.88            9312
           37.89            8920
            37.9            8696
           37.91            8460
           37.92            8188
           37.93            8104
           37.94            7996
           37.95            7968
           37.96            8008
           37.97            7884
           37.98            7888
           37.99            7964
              38            8048
           38.01            8128
           38.02            8240
           38.03            8416
           38.04            8452
           38.05            8804
           38.06            8924
           38.07            9196
           38.08            9468
           38.09            9480
            38.1            9432
           38.11            9496
           38.12            9416
           38.13            9316
           38.14            9520
           38.15            9508
           38.16            9596
           38.17            9520
           38.18            9336
           38.19            9144
            38.2            8952
           38.21            8600
           38.22            8368
           38.23            8224
           38.24            8144
           38.25            8092
           38.26            8012
           38.27            8008
           38.28            7916
           38.29            7884
            38.3            7900
           38.31            7884
           38.32            8020
           38.33            8000
           38.34            7992
           38.35            8180
           38.36            8256
           38.37            8424
           38.38            8536
           38.39            8576
            38.4            8620
           38.41            8688
           38.42            8768
           38.43            9032
           38.44            9356
           38.45            9544
           38.46            9688
           38.47           10008
           38.48           10400
           38.49           10960
            38.5           11516
           38.51           12040
           38.52           12432
           38.53           12944
           38.54           13156
           38.55           13296
           38.56           13268
           38.57           13036
           38.58           12596
           38.59           12264
            38.6           11984
           38.61           11720
           38.62           11512
           38.63           11152
           38.64           10788
           38.65           10412
           38.66           10168
           38.67            9664
           38.68            9436
           38.69            9068
            38.7            8796
           38.71            8600
           38.72            8428
           38.73            8408
           38.74            8320
           38.75            8304
           38.76            8128
           38.77            8212
           38.78            8204
           38.79            8180
            38.8            8220
           38.81            8336
           38.82            8236
           38.83            8240
           38.84            8288
           38.85            8232
           38.86            8232
           38.87            8144
           38.88            7892
           38.89            7944
            38.9            7804
           38.91            7720
           38.92            7784
           38.93            7728
           38.94            7584
           38.95            7540
           38.96            7564
           38.97            7588
           38.98            7680
           38.99            7716
              39            7644
           39.01            7748
           39.02            7844
           39.03            7828
           39.04            8048
           39.05            8084
           39.06            8104
           39.07            8068
           39.08            7968
           39.09            7956
            39.1            8012
           39.11            7876
           39.12            7772
           39.13            7784
           39.14            7700
           39.15            7728
           39.16            7748
           39.17            7744
           39.18            7776
           39.19            7852
            39.2            7824
           39.21            7940
           39.22            8052
           39.23            8172
           39.24            8208
           39.25            8352
           39.26            8408
           39.27            8584
           39.28            8752
           39.29            8928
            39.3            9112
           39.31            9152
           39.32            9204
           39.33            9328
           39.34            9352
           39.35            9348
           39.36            9316
           39.37            9416
           39.38            9516
           39.39            9780
            39.4           10252
           39.41           10652
           39.42           11104
           39.43           11588
           39.44           12012
           39.45           12172
           39.46           12532
           39.47           12540
           39.48           12412
           39.49           12108
            39.5           11952
           39.51           11700
           39.52           11580
           39.53           11280
           39.54           11052
           39.55           10980
           39.56           10988
           39.57           10972
           39.58           11156
           39.59           11040
            39.6           11128
           39.61           10936
           39.62           11028
           39.63           11016
           39.64           11112
           39.65           11224
           39.66           11328
           39.67           11568
           39.68           11876
           39.69           12060
            39.7           12144
           39.71           12036
           39.72           11676
           39.73           11324
           39.74           10912
           39.75           10596
           39.76           10368
           39.77           10200
           39.78           10032
           39.79            9864
            39.8            9748
           39.81            9732
           39.82            9620
           39.83            9608
           39.84            9532
           39.85            9568
           39.86            9612
           39.87            9784
           39.88           10088
           39.89           10324
            39.9           10504
           39.91           10804
           39.92           10944
           39.93           11040
           39.94           11184
           39.95           11100
           39.96           10724
           39.97           10564
           39.98           10492
           39.99           10340
              40           10328
           40.01           10112
           40.02            9964
           40.03            9780
           40.04            9732
           40.05            9628
           40.06            9420
           40.07            9276
           40.08            8968
           40.09            8816
            40.1            8700
           40.11            8456
           40.12            8448
           40.13            8336
           40.14            8216
           40.15            8164
           40.16            8148
           40.17            8168
           40.18            8176
           40.19            8320
            40.2            8248
           40.21            8412
           40.22            8412
           40.23            8476
           40.24            8540
           40.25            8448
           40.26            8312
           40.27            8336
           40.28            8132
           40.29            7940
            40.3            7856
           40.31            7708
           40.32            7616
           40.33            7592
           40.34            7672
           40.35            7636
           40.36            7748
           40.37            7760
           40.38            7740
           40.39            7828
            40.4            7868
           40.41            8036
           40.42            8204
           40.43            8328
           40.44            8420
           40.45            8584
           40.46            8560
           40.47            8556
           40.48            8480
           40.49            8384
            40.5            8204
           40.51            8156
           40.52            7924
           40.53            7872
           40.54            7864
           40.55            7844
           40.56            7840
           40.57            7880
           40.58            7828
           40.59            7980
            40.6            8056
           40.61            8124
           40.62            8176
           40.63            8380
           40.64            8284
           40.65            8404
           40.66            8416
           40.67            8476
           40.68            8408
           40.69            8284
            40.7            8288
           40.71            8188
           40.72            8108
           40.73            8060
           40.74            7968
           40.75            8064
           40.76            8064
           40.77            8180
           40.78            8248
           40.79            8324
            40.8            8404
           40.81            8556
           40.82            8564
           40.83            8628
           40.84            8764
           40.85            8760
           40.86            8724
           40.87            8656
           40.88            8560
           40.89            8460
            40.9            8384
           40.91            8184
           40.92            7940
           40.93            7864
           40.94            7816
           40.95            7724
           40.96            7756
           40.97            7808
           40.98            7640
           40.99            7608
              41            7644
           41.01            7664
           41.02            7608
           41.03            7592
           41.04            7564
           41.05            7576
           41.06            7584
           41.07            7640
           41.08            7740
           41.09            7676
            41.1            7712
           41.11            7732
           41.12            7696
           41.13            7816
           41.14            7964
           41.15            8036
           41.16            8204
           41.17            8368
           41.18            8604
           41.19            8968
            41.2            9496
           41.21           10212
           41.22           10612
           41.23           11064
           41.24           11136
           41.25           11048
           41.26           10956
           41.27           10648
           41.28           10408
           41.29           10204
            41.3           10136
           41.31            9968
           41.32           10144
           41.33           10000
           41.34            9892
           41.35            9900
           41.36            9852
           41.37            9832
           41.38            9788
           41.39            9804
            41.4            9740
           41.41            9624
           41.42            9456
           41.43            9512
           41.44            9568
           41.45            9684
           41.46            9740
           41.47            9844
           41.48            9836
           41.49            9764
            41.5            9604
           41.51            9384
           41.52            9084
           41.53            9112
           41.54            9232
           41.55            9204
           41.56            9368
           41.57            9448
           41.58            9588
           41.59            9864
            41.6            9872
           41.61           10032
           41.62           10420
           41.63           10904
           41.64           11300
           41.65           11944
           41.66           12420
           41.67           12720
           41.68           12964
           41.69           12772
            41.7           12516
           41.71           12200
           41.72           11744
           41.73           11404
           41.74           10904
           41.75           10452
           41.76            9988
           41.77            9660
           41.78            9244
           41.79            9100
            41.8            9060
           41.81            8872
           41.82            8740
           41.83            8780
           41.84            8804
           41.85            8920
           41.86            9120
           41.87            9476
           41.88            9680
           41.89           10104
            41.9           10244
           41.91           10592
           41.92           10588
           41.93           10424
           41.94           10020
           41.95            9836
           41.96            9524
           41.97            9324
           41.98            9296
           41.99            9076
              42            8916
           42.01            8764
           42.02            8680
           42.03            8604
           42.04            8636
           42.05            8448
           42.06            8224
           42.07            8128
           42.08            8140
           42.09            8048
            42.1            8088
           42.11            8112
           42.12            8112
           42.13            8064
           42.14            8156
           42.15            8228
           42.16            8316
           42.17            8476
           42.18            8532
           42.19            8640
            42.2            8696
           42.21            8728
           42.22            8656
           42.23            8536
           42.24            8200
           42.25            8048
           42.26            7912
           42.27            7724
           42.28            7644
           42.29            7564
            42.3            7508
           42.31            7384
           42.32            7308
           42.33            7348
           42.34            7276
           42.35            7248
           42.36            7332
           42.37            7340
           42.38            7280
           42.39            7284
            42.4            7240
           42.41            7332
           42.42            7260
           42.43            7252
           42.44            7260
           42.45            7360
           42.46            7436
           42.47            7428
           42.48            7564
           42.49            7580
            42.5            7672
           42.51            7688
           42.52            7916
           42.53            8020
           42.54            8020
           42.55            8216
           42.56            8288
           42.57            8444
           42.58            8548
           42.59            8696
            42.6            8876
           42.61            9052
           42.62            9344
           42.63            9524
           42.64            9656
           42.65            9708
           42.66            9580
           42.67            9504
           42.68            9192
           42.69            9048
            42.7            9032
           42.71            8992
           42.72            8900
           42.73            9028
           42.74            9116
           42.75            9208
           42.76            9484
           42.77            9552
           42.78            9692
           42.79            9876
            42.8            9832
           42.81            9912
           42.82            9956
           42.83            9912
           42.84            9680
           42.85            9668
           42.86            9464
           42.87            9268
           42.88            9168
           42.89            9076
            42.9            8828
           42.91            8924
           42.92            8840
           42.93            8892
           42.94            8952
           42.95            9000
           42.96            9008
           42.97            8900
           42.98            8696
           42.99            8444
              43            8396
           43.01            8312
           43.02            8060
           43.03            8032
           43.04            7916
           43.05            7928
           43.06            7936
           43.07            7908
           43.08            7872
           43.09            7908
            43.1            7864
           43.11            7948
           43.12            8132
           43.13            8248
           43.14            8360
           43.15            8604
           43.16            8800
           43.17            9160
           43.18            9524
           43.19            9972
            43.2           10016
           43.21           10184
           43.22           10172
           43.23           10012
           43.24           10000
           43.25            9920
           43.26            9712
           43.27            9620
           43.28            9588
           43.29            9632
            43.3            9476
           43.31            9564
           43.32            9560
           43.33            9580
           43.34            9732
           43.35            9916
           43.36           10160
           43.37           10416
           43.38           10744
           43.39           11064
            43.4           11384
           43.41           11528
           43.42           11788
           43.43           11704
           43.44           11488
           43.45           11444
           43.46           11176
           43.47           11072
           43.48           10944
           43.49           10832
            43.5           10612
           43.51           10504
           43.52           10312
           43.53           10240
           43.54           10084
           43.55            9716
           43.56            9556
           43.57            9424
           43.58            9140
           43.59            9016
            43.6            8888
           43.61            8648
           43.62            8604
           43.63            8480
           43.64            8484
           43.65            8456
           43.66            8480
           43.67            8556
           43.68            8644
           43.69            8724
            43.7            8740
           43.71            8840
           43.72            8872
           43.73            8944
           43.74            8792
           43.75            8880
           43.76            8876
           43.77            8864
           43.78            9084
           43.79            9200
            43.8            9384
           43.81            9712
           43.82            9912
           43.83           10020
           43.84           10372
           43.85           10344
           43.86           10180
           43.87           10008
           43.88            9856
           43.89            9756
            43.9            9640
           43.91            9432
           43.92            9172
           43.93            8964
           43.94            8620
           43.95            8424
           43.96            8136
           43.97            7976
           43.98            7756
           43.99            7644
              44            7572
           44.01            7560
           44.02            7580
           44.03            7584
           44.04            7516
           44.05            7604
           44.06            7544
           44.07            7576
           44.08            7728
           44.09            7728
            44.1            7580
           44.11            7692
           44.12            7692
           44.13            7812
           44.14            7820
           44.15            7748
           44.16            7648
           44.17            7656
           44.18            7636
           44.19            7608
            44.2            7500
           44.21            7500
           44.22            7516
           44.23            7448
           44.24            7376
           44.25            7520
           44.26            7568
           44.27            7564
           44.28            7480
           44.29            7548
            44.3            7544
           44.31            7588
           44.32            7776
           44.33            7780
           44.34            7720
           44.35            7804
           44.36            7872
           44.37            7928
           44.38            8048
           44.39            8120
            44.4            8132
           44.41            8308
           44.42            8464
           44.43            8472
           44.44            8624
           44.45            8808
           44.46            8780
           44.47            8816
           44.48            8760
           44.49            8844
            44.5            8792
           44.51            8716
           44.52            8580
           44.53            8596
           44.54            8396
           44.55            8396
           44.56            8312
           44.57            8208
           44.58            8004
           44.59            7968
            44.6            7860
           44.61            7856
           44.62            7944
           44.63            7948
           44.64            7844
           44.65            8112
           44.66            7984
           44.67            7960
           44.68            8000
           44.69            7856
            44.7            7756
           44.71            7604
           44.72            7516
           44.73            7584
           44.74            7552
           44.75            7540
           44.76            7384
           44.77            7508
           44.78            7492
           44.79            7644
            44.8            7648
           44.81            7760
           44.82            7812
           44.83            7924
           44.84            7944
           44.85            8056
           44.86            7972
           44.87            7940
           44.88            7792
           44.89            7796
            44.9            7572
           44.91            7528
           44.92            7416
           44.93            7372
           44.94            7260
           44.95            7308
           44.96            7272
           44.97            7380
           44.98            7608
           44.99            7676
              45            7760
           45.01            8016
           45.02            8200
           45.03            8508
           45.04            8740
           45.05            8916
           45.06            9104
           45.07            9016
           45.08            8944
           45.09            8752
            45.1            8708
           45.11            8420
           45.12            8272
           45.13            8068
           45.14            7928
           45.15            7828
           45.16            7712
           45.17            7720
           45.18            7780
           45.19            7776
            45.2            7856
           45.21            7928
           45.22            8172
           45.23            8416
           45.24            8548
           45.25            8880
           45.26            9100
           45.27            9376
           45.28            9408
           45.29            9388
            45.3            9176
           45.31            8992
           45.32            8728
           45.33            8756
           45.34            8708
           45.35            8500
           45.36            8528
           45.37            8448
           45.38            8412
           45.39            8336
            45.4            8356
           45.41            8364
           45.42            8428
           45.43            8508
           45.44            8612
           45.45            8676
           45.46            8800
           45.47            8908
           45.48            8692
           45.49            8708
            45.5            8616
           45.51            8452
           45.52            8324
           45.53            8024
           45.54            7824
           45.55            7744
           45.56            7548
           45.57            7416
           45.58            7404
           45.59            7320
            45.6            7140
           45.61            7132
           45.62            7132
           45.63            7004
           45.64            7032
           45.65            6976
           45.66            6924
           45.67            7048
           45.68            6992
           45.69            6968
            45.7            6976
           45.71            7032
           45.72            6916
           45.73            6976
           45.74            6964
           45.75            6932
           45.76            6920
           45.77            6972
           45.78            6848
           45.79            6920
            45.8            6792
           45.81            6932
           45.82            7000
           45.83            6972
           45.84            6952
           45.85            6940
           45.86            7112
           45.87            7116
           45.88            7284
           45.89            7308
            45.9            7332
           45.91            7468
           45.92            7636
           45.93            7836
           45.94            8052
           45.95            8156
           45.96            8220
           45.97            8304
           45.98            8356
           45.99            8368
              46            8360
           46.01            8400
           46.02            8368
           46.03            8196
           46.04            8180
           46.05            8132
           46.06            8048
           46.07            8092
           46.08            7988
           46.09            7936
            46.1            7864
           46.11            7852
           46.12            7852
           46.13            7904
           46.14            7796
           46.15            7808
           46.16            7808
           46.17            7896
           46.18            7984
           46.19            8064
            46.2            8144
           46.21            8288
           46.22            8268
           46.23            8636
           46.24            8912
           46.25            9052
           46.26            9128
           46.27            9236
           46.28            9300
           46.29            9364
            46.3            9408
           46.31            9216
           46.32            9192
           46.33            9172
           46.34            9192
           46.35            9172
           46.36            9140
           46.37            9144
           46.38            9052
           46.39            9148
            46.4            9100
           46.41            9224
           46.42            9312
           46.43            9380
           46.44            9392
           46.45            9552
           46.46            9688
           46.47            9924
           46.48           10056
           46.49           10236
            46.5           10004
           46.51            9964
           46.52            9680
           46.53            9640
           46.54            9524
           46.55            9376
           46.56            9232
           46.57            9008
           46.58            8820
           46.59            8768
            46.6            8656
           46.61            8620
           46.62            8488
           46.63            8448
           46.64            8464
           46.65            8440
           46.66            8492
           46.67            8580
           46.68            8376
           46.69            8328
            46.7            8316
           46.71            8296
           46.72            8232
           46.73            8048
           46.74            7980
           46.75            7776
           46.76            7732
           46.77            7616
           46.78            7664
           46.79            7400
            46.8            7440
           46.81            7352
           46.82            7336
           46.83            7288
           46.84            7332
           46.85            7344
           46.86            7172
           46.87            7348
           46.88            7332
           46.89            7332
            46.9            7352
           46.91            7332
           46.92            7356
           46.93            7356
           46.94            7328
           46.95            7408
           46.96            7496
           46.97            7528
           46.98            7552
           46.99            7572
              47            7604
           47.01            7752
           47.02            7928
           47.03            7972
           47.04            8028
           47.05            8160
           47.06            8324
           47.07            8592
           47.08            8612
           47.09            8712
            47.1            8780
           47.11            8832
           47.12            8812
           47.13            8808
           47.14            8732
           47.15            8600
           47.16            8496
           47.17            8276
           47.18            8164
           47.19            7960
            47.2            7956
           47.21            7772
           47.22            7580
           47.23            7512
           47.24            7472
           47.25            7480
           47.26            7476
           47.27            7416
           47.28            7424
           47.29            7540
            47.3            7452
           47.31            7476
           47.32            7648
           47.33            7708
           47.34            7484
           47.35            7632
           47.36            7452
           47.37            7596
           47.38            7576
           47.39            7660
            47.4            7544
           47.41            7712
           47.42            7860
           47.43            8120
           47.44            8320
           47.45            8464
           47.46            8536
           47.47            8376
           47.48            8244
           47.49            8104
            47.5            8028
           47.51            7912
           47.52            7772
           47.53            7844
           47.54            7688
           47.55            7624
           47.56            7628
           47.57            7608
           47.58            7532
           47.59            7600
            47.6            7660
           47.61            7836
           47.62            8068
           47.63            8284
           47.64            8380
           47.65            8712
           47.66            8928
           47.67            9132
           47.68            9208
           47.69            9068
            47.7            8820
           47.71            8636
           47.72            8492
           47.73            8308
           47.74            8264
           47.75            8092
           47.76            8096
           47.77            8032
           47.78            8044
           47.79            8028
            47.8            8172
           47.81            8220
           47.82            8416
           47.83            8612
           47.84            8736
           47.85            8848
           47.86            8792
           47.87            8568
           47.88            8352
           47.89            8272
            47.9            8060
           47.91            8136
           47.92            8204
           47.93            8164
           47.94            8180
           47.95            8216
           47.96            8224
           47.97            8372
           47.98            8404
           47.99            8444
              48            8524
           48.01            8672
           48.02            8868
           48.03            9048
           48.04            9316
           48.05            9468
           48.06            9556
           48.07            9508
           48.08            9276
           48.09            9060
            48.1            8800
           48.11            8448
           48.12            8140
           48.13            8008
           48.14            7772
           48.15            7700
           48.16            7724
           48.17            7588
           48.18            7544
           48.19            7580
            48.2            7700
           48.21            7688
           48.22            7820
           48.23            7872
           48.24            7888
           48.25            8036
           48.26            8088
           48.27            8256
           48.28            8336
           48.29            8324
            48.3            8356
           48.31            8420
           48.32            8384
           48.33            8492
           48.34            8364
           48.35            8376
           48.36            8000
           48.37            7840
           48.38            7640
           48.39            7576
            48.4            7576
           48.41            7512
           48.42            7388
           48.43            7424
           48.44            7284
           48.45            7300
           48.46            7252
           48.47            7240
           48.48            7152
           48.49            7136
            48.5            7120
           48.51            7084
           48.52            7084
           48.53            7140
           48.54            7080
           48.55            7140
           48.56            7188
           48.57            7284
           48.58            7392
           48.59            7500
            48.6            7524
           48.61            7724
           48.62            7828
           48.63            8016
           48.64            8140
           48.65            8232
           48.66            8136
           48.67            8232
           48.68            8240
           48.69            8332
            48.7            8360
           48.71            8328
           48.72            8304
           48.73            8224
           48.74            8092
           48.75            7860
           48.76            7756
           48.77            7576
           48.78            7384
           48.79            7376
            48.8            7292
           48.81            7208
           48.82            7252
           48.83            7276
           48.84            7236
           48.85            7128
           48.86            7164
           48.87            7192
           48.88            7320
           48.89            7296
            48.9            7196
           48.91            7224
           48.92            7136
           48.93            7160
           48.94            7260
           48.95            7252
           48.96            7340
           48.97            7372
           48.98            7500
           48.99            7652
              49            7776
           49.01            7880
           49.02            7624
           49.03            7576
           49.04            7444
           49.05            7264
           49.06            7224
           49.07            7212
           49.08            7012
           49.09            7080
            49.1            7064
           49.11            7140
           49.12            7184
           49.13            7300
           49.14            7244
           49.15            7376
           49.16            7532
           49.17            7640
           49.18            7968
           49.19            8148
            49.2            8272
           49.21            8544
           49.22            8676
           49.23            8700
           49.24            8632
           49.25            8524
           49.26            8244
           49.27            8128
           49.28            7872
           49.29            7828
            49.3            7664
           49.31            7580
           49.32            7580
           49.33            7432
           49.34            7524
           49.35            7412
           49.36            7516
           49.37            7524
           49.38            7676
           49.39            7784
            49.4            7752
           49.41            7788
           49.42            7928
           49.43            7964
           49.44            7948
           49.45            7892
           49.46            7772
           49.47            7772
           49.48            7816
           49.49            7812
            49.5            7752
           49.51            7820
           49.52            7824
           49.53            7812
           49.54            7844
           49.55            7936
           49.56            7880
           49.57            7980
           49.58            8008
           49.59            7944
            49.6            7896
           49.61            7896
           49.62            7756
           49.63            7764
           49.64            7680
           49.65            7756
           49.66            7708
           49.67            7668
           49.68            7744
           49.69            7720
            49.7            7836
           49.71            7856
           49.72            7992
           49.73            8192
           49.74            8408
           49.75            8592
           49.76            8760
           49.77            9000
           49.78            9312
           49.79            9576
            49.8            9764
           49.81            9940
           49.82            9900
           49.83            9880
           49.84            9980
           49.85            9900
           49.86            9844
           49.87            9580
           49.88            9444
           49.89            9376
            49.9            9196
           49.91            8940
           49.92            8536
           49.93            8448
           49.94            8168
           49.95            8076
           49.96            7920
           49.97            7876
           49.98            7672
           49.99            7584
              50            7456
           50.01            7448
           50.02            7444
           50.03            7464
           50.04            7304
           50.05            7384
           50.06            7332
           50.07            7292
           50.08            7248
           50.09            7152
            50.1            7084
           50.11            7104
           50.12            6996
           50.13            6924
           50.14            6948
           50.15            6900
           50.16            6760
           50.17            6764
           50.18            6724
           50.19            6596
            50.2            6680
           50.21            6632
           50.22            6576
           50.23            6644
           50.24            6604
           50.25            6652
           50.26            6720
           50.27            6596
           50.28            6564
           50.29            6608
            50.3            6504
           50.31            6652
           50.32            6732
           50.33            6692
           50.34            6696
           50.35            6716
           50.36            6768
           50.37            6788
           50.38            6776
           50.39            6884
            50.4            6888
           50.41            6924
           50.42            6812
           50.43            6952
           50.44            6996
           50.45            7032
           50.46            7040
           50.47            7064
           50.48            7176
           50.49            7136
            50.5            7280
           50.51            7384
           50.52            7404
           50.53            7396
           50.54            7556
           50.55            7524
           50.56            7620
           50.57            7692
           50.58            7572
           50.59            7580
            50.6            7612
           50.61            7680
           50.62            7712
           50.63            7772
           50.64            7812
           50.65            7888
           50.66            7888
           50.67            7932
           50.68            7956
           50.69            8028
            50.7            7940
           50.71            8088
           50.72            7944
           50.73            7960
           50.74            8032
           50.75            7868
           50.76            7980
           50.77            7996
           50.78            7948
           50.79            8060
            50.8            8024
           50.81            8004
           50.82            7952
           50.83            8148
           50.84            8212
           50.85            8428
           50.86            8580
           50.87            8980
           50.88            9076
           50.89            9464
            50.9            9524
           50.91            9700
           50.92            9924
           50.93            9708
           50.94            9584
           50.95            9468
           50.96            9188
           50.97            8944
           50.98            8848
           50.99            8648
              51            8448
           51.01            8428
           51.02            8432
           51.03            8460
           51.04            8508
           51.05            8528
           51.06            8624
           51.07            8576
           51.08            8652
           51.09            8732
            51.1            8860
           51.11            8868
           51.12            8568
           51.13            8480
           51.14            8240
           51.15            8096
           51.16            7916
           51.17            7904
           51.18            7684
           51.19            7696
            51.2            7664
           51.21            7696
           51.22            7780
           51.23            7996
           51.24            7992
           51.25            8016
           51.26            8264
           51.27            8376
           51.28            8484
           51.29            8456
            51.3            8264
           51.31            8216
           51.32            8124
           51.33            7872
           51.34            7872
           51.35            7700
           51.36            7644
           51.37            7536
           51.38            7564
           51.39            7544
            51.4            7624
           51.41            7648
           51.42            7620
           51.43            7568
           51.44            7688
           51.45            7780
           51.46            7996
           51.47            7976
           51.48            8124
           51.49            8052
            51.5            7968
           51.51            7876
           51.52            7836
           51.53            7832
           51.54            7544
           51.55            7600
           51.56            7628
           51.57            7516
           51.58            7464
           51.59            7504
            51.6            7356
           51.61            7416
           51.62            7396
           51.63            7440
           51.64            7380
           51.65            7444
           51.66            7416
           51.67            7492
           51.68            7604
           51.69            7640
            51.7            7776
           51.71            7804
           51.72            7744
           51.73            7716
           51.74            7684
           51.75            7708
           51.76            7660
           51.77            7496
           51.78            7360
           51.79            7216
            51.8            7064
           51.81            6928
           51.82            6896
           51.83            6868
           51.84            6748
           51.85            6692
           51.86            6580
           51.87            6592
           51.88            6736
           51.89            6560
            51.9            6480
           51.91            6544
           51.92            6572
           51.93            6584
           51.94            6648
           51.95            6652
           51.96            6628
           51.97            6644
           51.98            6644
           51.99            6704
              52            6760
           52.01            6836
           52.02            6852
           52.03            6928
           52.04            6984
           52.05            7088
           52.06            7220
           52.07            7352
           52.08            7384
           52.09            7500
            52.1            7612
           52.11            7620
           52.12            7784
           52.13            7712
           52.14            7548
           52.15            7584
           52.16            7508
           52.17            7516
           52.18            7468
           52.19            7456
            52.2            7460
           52.21            7528
           52.22            7508
           52.23            7532
           52.24            7532
           52.25            7508
           52.26            7496
           52.27            7504
           52.28            7532
           52.29            7492
            52.3            7556
           52.31            7556
           52.32            7576
           52.33            7544
           52.34            7656
           52.35            7780
           52.36            7816
           52.37            7892
           52.38            7928
           52.39            8020
            52.4            8040
           52.41            8072
           52.42            7944
           52.43            7972
           52.44            7792
           52.45            7740
           52.46            7668
           52.47            7568
           52.48            7612
           52.49            7556
            52.5            7456
           52.51            7568
           52.52            7480
           52.53            7572
           52.54            7488
           52.55            7472
           52.56            7420
           52.57            7416
           52.58            7388
           52.59            7404
            52.6            7508
           52.61            7440
           52.62            7496
           52.63            7480
           52.64            7524
           52.65            7460
           52.66            7524
           52.67            7544
           52.68            7524
           52.69            7464
            52.7            7552
           52.71            7688
           52.72            7724
           52.73            7928
           52.74            7956
           52.75            7992
           52.76            8096
           52.77            8168
           52.78            8244
           52.79            8236
            52.8            8208
           52.81            8164
           52.82            8108
           52.83            7964
           52.84            8032
           52.85            7976
           52.86            7828
           52.87            7828
           52.88            7696
           52.89            7684
            52.9            7612
           52.91            7532
           52.92            7408
           52.93            7272
           52.94            7228
           52.95            7196
           52.96            7188
           52.97            7140
           52.98            7052
           52.99            7056
              53            7016
           53.01            7012
           53.02            7072
           53.03            7056
           53.04            6980
           53.05            7060
           53.06            7012
           53.07            7060
           53.08            7156
           53.09            7188
            53.1            7216
           53.11            7340
           53.12            7516
           53.13            7456
           53.14            7536
           53.15            7552
           53.16            7412
           53.17            7460
           53.18            7372
           53.19            7308
            53.2            7180
           53.21            7168
           53.22            7096
           53.23            6936
           53.24            6892
           53.25            6832
           53.26            6844
           53.27            6792
           53.28            6752
           53.29            6792
            53.3            6856
           53.31            6844
           53.32            6932
           53.33            6916
           53.34            6836
           53.35            6940
           53.36            6872
           53.37            7024
           53.38            6988
           53.39            6980
            53.4            7068
           53.41            7020
           53.42            7016
           53.43            6952
           53.44            7088
           53.45            7076
           53.46            7084
           53.47            7168
           53.48            7096
           53.49            7024
            53.5            7012
           53.51            6872
           53.52            6852
           53.53            6736
           53.54            6672
           53.55            6644
           53.56            6696
           53.57            6684
           53.58            6668
           53.59            6704
            53.6            6768
           53.61            6832
           53.62            6900
           53.63            7008
           53.64            6968
           53.65            7028
           53.66            7120
           53.67            7144
           53.68            7204
           53.69            7272
            53.7            7280
           53.71            7212
           53.72            7188
           53.73            7164
           53.74            7144
           53.75            7184
           53.76            7036
           53.77            7100
           53.78            7136
           53.79            7172
            53.8            7088
           53.81            7148
           53.82            7292
           53.83            7236
           53.84            7272
           53.85            7312
           53.86            7332
           53.87            7340
           53.88            7408
           53.89            7404
            53.9            7448
           53.91            7568
           53.92            7648
           53.93            7660
           53.94            7712
           53.95            7816
           53.96            7844
           53.97            8016
           53.98            8004
           53.99            8128
              54            8100
           54.01            8272
           54.02            8248
           54.03            8388
           54.04            8268
           54.05            8176
           54.06            7968
           54.07            7848
           54.08            7756
           54.09            7664
            54.1            7588
           54.11            7488
           54.12            7488
           54.13            7544
           54.14            7592
           54.15            7748
           54.16            7752
           54.17            7808
           54.18            7920
           54.19            7960
            54.2            8020
           54.21            8040
           54.22            8008
           54.23            8032
           54.24            7984
           54.25            7984
           54.26            7868
           54.27            7840
           54.28            7792
           54.29            7732
            54.3            7652
           54.31            7676
           54.32            7608
           54.33            7632
           54.34            7516
           54.35            7524
           54.36            7496
           54.37            7424
           54.38            7400
           54.39            7352
            54.4            7320
           54.41            7292
           54.42            7244
           54.43            7080
           54.44            7012
           54.45            6908
           54.46            6880
           54.47            6868
           54.48            6784
           54.49            6828
            54.5            6900
           54.51            6844
           54.52            6804
           54.53            6872
           54.54            6788
           54.55            6832
           54.56            6840
           54.57            6876
           54.58            6864
           54.59            6928
            54.6            6884
           54.61            6768
           54.62            6752
           54.63            6804
           54.64            6724
           54.65            6708
           54.66            6624
           54.67            6580
           54.68            6544
           54.69            6488
            54.7            6404
           54.71            6372
           54.72            6280
           54.73            6416
           54.74            6320
           54.75            6336
           54.76            6348
           54.77            6376
           54.78            6296
           54.79            6256
            54.8            6224
           54.81            6220
           54.82            6312
           54.83            6296
           54.84            6236
           54.85            6272
           54.86            6260
           54.87            6328
           54.88            6308
           54.89            6360
            54.9            6384
           54.91            6364
           54.92            6376
           54.93            6528
           54.94            6484
           54.95            6584
           54.96            6556
           54.97            6604
           54.98            6660
           54.99            6768
              55            6780
           55.01            6744
           55.02            6768
           55.03            6848
           55.04            6772
           55.05            6812
           55.06            6788
           55.07            6736
           55.08            6748
           55.09            6688
            55.1            6676
           55.11            6728
           55.12            6732
           55.13            6736
           55.14            6576
           55.15            6684
           55.16            6812
           55.17            6856
           55.18            6956
           55.19            7008
            55.2            7048
           55.21            7292
           55.22            7316
           55.23            7596
           55.24            7760
           55.25            7796
           55.26            7900
           55.27            7924
           55.28            7884
           55.29            7896
            55.3            7888
           55.31            7928
           55.32            7800
           55.33            7876
           55.34            7880
           55.35            7892
           55.36            7964
           55.37            8028
           55.38            7988
           55.39            8124
            55.4            8108
           55.41            8064
           55.42            8172
           55.43            8212
           55.44            8228
           55.45            8236
           55.46            8180
           55.47            8068
           55.48            8028
           55.49            7916
            55.5            7760
           55.51            7724
           55.52            7596
           55.53            7592
           55.54            7480
           55.55            7428
           55.56            7400
           55.57            7316
           55.58            7156
           55.59            7276
            55.6            7256
           55.61            7324
           55.62            7324
           55.63            7356
           55.64            7352
           55.65            7292
           55.66            7336
           55.67            7292
           55.68            7152
           55.69            7152
            55.7            7048
           55.71            6976
           55.72            7072
           55.73            7044
           55.74            6924
           55.75            6980
           55.76            6992
           55.77            6980
           55.78            7016
           55.79            6932
            55.8            6836
           55.81            6912
           55.82            6816
           55.83            6868
           55.84            6856
           55.85            6848
           55.86            6724
           55.87            6744
           55.88            6748
           55.89            6896
            55.9            6852
           55.91            6816
           55.92            6916
           55.93            6988
           55.94            6988
           55.95            7064
           55.96            7188
           55.97            7188
           55.98            7152
           55.99            7272
              56            7344
           56.01            7288
           56.02            7352
           56.03            7324
           56.04            7240
           56.05            7260
           56.06            7108
           56.07            7044
           56.08            6964
           56.09            6944
            56.1            6768
           56.11            6772
           56.12            6544
           56.13            6588
           56.14            6492
           56.15            6556
           56.16            6456
           56.17            6508
           56.18            6464
           56.19            6500
            56.2            6460
           56.21            6468
           56.22            6468
           56.23            6456
           56.24            6460
           56.25            6480
           56.26            6548
           56.27            6524
           56.28            6628
           56.29            6708
            56.3            6744
           56.31            6716
           56.32            6780
           56.33            6796
           56.34            6880
           56.35            6928
           56.36            6964
           56.37            7032
           56.38            7100
           56.39            7112
            56.4            7172
           56.41            7192
           56.42            7232
           56.43            7264
           56.44            7260
           56.45            7272
           56.46            7196
           56.47            7140
           56.48            7116
           56.49            7100
            56.5            7164
           56.51            7064
           56.52            7028
           56.53            7136
           56.54            7068
           56.55            7084
           56.56            7136
           56.57            7196
           56.58            7144
           56.59            7152
            56.6            7236
           56.61            7300
           56.62            7316
           56.63            7352
           56.64            7468
           56.65            7400
           56.66            7448
           56.67            7468
           56.68            7420
           56.69            7316
            56.7            7304
           56.71            7136
           56.72            7060
           56.73            7088
           56.74            7008
           56.75            7076
           56.76            6956
           56.77            7052
           56.78            7076
           56.79            7080
            56.8            7124
           56.81            7100
           56.82            7192
           56.83            7268
           56.84            7252
           56.85            7260
           56.86            7320
           56.87            7232
           56.88            7176
           56.89            7132
            56.9            6984
           56.91            6980
           56.92            7088
           56.93            7104
           56.94            7052
           56.95            7096
           56.96            7212
           56.97            7284
           56.98            7408
           56.99            7544
              57            7580
           57.01            7608
           57.02            7584
           57.03            7596
           57.04            7624
           57.05            7516
           57.06            7384
           57.07            7352
           57.08            7264
           57.09            7200
            57.1            7124
           57.11            7096
           57.12            7112
           57.13            7104
           57.14            7288
           57.15            7192
           57.16            7260
           57.17            7272
           57.18            7272
           57.19            7204
            57.2            7188
           57.21            7252
           57.22            7208
           57.23            7216
           57.24            7056
           57.25            7104
           57.26            7028
           57.27            7036
           57.28            6964
           57.29            6976
            57.3            6824
           57.31            6872
           57.32            6864
           57.33            6932
           57.34            6944
           57.35            6940
           57.36            6976
           57.37            7036
           57.38            7012
           57.39            6984
            57.4            7060
           57.41            7124
           57.42            7108
           57.43            7136
           57.44            7108
           57.45            7160
           57.46            6984
           57.47            6960
           57.48            6848
           57.49            6840
            57.5            6788
           57.51            6708
           57.52            6812
           57.53            6696
           57.54            6712
           57.55            6724
           57.56            6684
           57.57            6676
           57.58            6792
           57.59            6700
            57.6            6588
           57.61            6552
           57.62            6472
           57.63            6508
           57.64            6520
           57.65            6484
           57.66            6452
           57.67            6484
           57.68            6464
           57.69            6468
            57.7            6508
           57.71            6540
           57.72            6556
           57.73            6600
           57.74            6596
           57.75            6692
           57.76            6748
           57.77            6784
           57.78            6736
           57.79            6844
            57.8            6788
           57.81            6776
           57.82            6920
           57.83            6944
           57.84            6820
           57.85            6820
           57.86            6856
           57.87            6796
           57.88            6928
           57.89            6888
            57.9            6888
           57.91            6872
           57.92            6916
           57.93            6944
           57.94            7012
           57.95            7028
           57.96            6900
           57.97            6912
           57.98            6844
           57.99            6912
              58            6824
           58.01            6920
           58.02            6896
           58.03            6824
           58.04            6764
           58.05            6876
           58.06            6840
           58.07            6940
           58.08            6908
           58.09            6984
            58.1            6924
           58.11            7016
           58.12            7128
           58.13            7116
           58.14            7188
           58.15            7208
           58.16            7188
           58.17            7164
           58.18            7248
           58.19            7184
            58.2            7084
           58.21            7032
           58.22            7064
           58.23            6948
           58.24            7020
           58.25            7096
           58.26            7024
           58.27            6984
           58.28            7012
           58.29            7060
            58.3            7132
           58.31            7184
           58.32            7200
           58.33            7356
           58.34            7420
           58.35            7532
           58.36            7748
           58.37            7768
           58.38            7740
           58.39            7944
            58.4            7944
           58.41            7856
           58.42            7912
           58.43            7892
           58.44            7816
           58.45            7800
           58.46            7680
           58.47            7624
           58.48            7580
           58.49            7424
            58.5            7332
           58.51            7312
           58.52            7292
           58.53            7164
           58.54            7160
           58.55            7044
           58.56            6992
           58.57            6996
           58.58            6876
           58.59            6824
            58.6            6900
           58.61            6884
           58.62            6784
           58.63            6840
           58.64            6764
           58.65            6764
           58.66            6752
           58.67            6716
           58.68            6636
           58.69            6720
            58.7            6784
           58.71            6736
           58.72            6744
           58.73            6736
           58.74            6764
           58.75            6792
           58.76            6764
           58.77            6728
           58.78            6676
           58.79            6732
            58.8            6556
           58.81            6660
           58.82            6668
           58.83            6636
           58.84            6652
           58.85            6616
           58.86            6568
           58.87            6676
           58.88            6656
           58.89            6676
            58.9            6796
           58.91            6768
           58.92            6756
           58.93            6804
           58.94            6784
           58.95            6780
           58.96            6764
           58.97            6764
           58.98            6660
           58.99            6704
              59            6704
           59.01            6576
           59.02            6660
           59.03            6688
           59.04            6552
           59.05            6464
           59.06            6444
           59.07            6504
           59.08            6440
           59.09            6448
            59.1            6396
           59.11            6432
           59.12            6432
           59.13            6460
           59.14            6384
           59.15            6492
           59.16            6420
           59.17            6416
           59.18            6396
           59.19            6440
            59.2            6528
           59.21            6548
           59.22            6588
           59.23            6592
           59.24            6520
           59.25            6544
           59.26            6624
           59.27            6560
           59.28            6436
           59.29            6444
            59.3            6484
           59.31            6436
           59.32            6412
           59.33            6496
           59.34            6476
           59.35            6492
           59.36            6472
           59.37            6676
           59.38            6624
           59.39            6640
            59.4            6532
           59.41            6628
           59.42            6656
           59.43            6692
           59.44            6740
           59.45            6688
           59.46            6724
           59.47            6688
           59.48            6720
           59.49            6864
            59.5            6836
           59.51            6868
           59.52            6860
           59.53            6916
           59.54            6880
           59.55            6900
           59.56            6936
           59.57            6924
           59.58            6884
           59.59            6892
            59.6            6744
           59.61            6760
           59.62            6736
           59.63            6776
           59.64            6776
           59.65            6708
           59.66            6772
           59.67            6772
           59.68            6832
           59.69            6864
            59.7            6768
           59.71            6868
           59.72            6848
           59.73            6816
           59.74            6872
           59.75            6804
           59.76            6768
           59.77            6700
           59.78            6656
           59.79            6616
            59.8            6652
           59.81            6724
           59.82            6556
           59.83            6516
           59.84            6556
           59.85            6512
           59.86            6528
           59.87            6508
           59.88            6460
           59.89            6464
            59.9            6504
           59.91            6540
           59.92            6476
           59.93            6528
           59.94            6496
           59.95            6684
           59.96            6656
           59.97            6580
           59.98            6656
           59.99            6628
              60            6652
           60.01            6708
           60.02            6636
           60.03            6752
           60.04            6768
           60.05            6840
           60.06            6752
           60.07            6804
           60.08            6800
           60.09            6804
            60.1            6876
           60.11            6800
           60.12            6732
           60.13            6736
           60.14            6720
           60.15            6696
           60.16            6684
           60.17            6684
           60.18            6680
           60.19            6616
            60.2            6592
           60.21            6680
           60.22            6680
           60.23            6576
           60.24            6652
           60.25            6688
           60.26            6588
           60.27            6620
           60.28            6616
           60.29            6660
            60.3            6608
           60.31            6584
           60.32            6584
           60.33            6628
           60.34            6768
           60.35            6828
           60.36            6876
           60.37            6936
           60.38            6936
           60.39            6984
            60.4            7020
           60.41            6972
           60.42            7028
           60.43            7012
           60.44            6956
           60.45            6968
           60.46            7008
           60.47            7032
           60.48            6984
           60.49            6976
            60.5            6988
           60.51            7156
           60.52            7272
           60.53            7340
           60.54            7364
           60.55            7544
           60.56            7640
           60.57            7700
           60.58            7864
           60.59            7808
            60.6            7688
           60.61            7620
           60.62            7420
           60.63            7304
           60.64            7280
           60.65            7200
           60.66            7088
           60.67            7020
           60.68            7024
           60.69            7016
            60.7            7064
           60.71            7032
           60.72            7004
           60.73            6992
           60.74            7036
           60.75            7016
           60.76            6908
           60.77            6936
           60.78            6828
           60.79            6884
            60.8            6904
           60.81            6900
           60.82            6980
           60.83            6916
           60.84            6932
           60.85            7044
           60.86            7012
           60.87            7120
           60.88            7260
           60.89            7300
            60.9            7232
           60.91            7312
           60.92            7312
           60.93            7212
           60.94            7192
           60.95            7100
           60.96            7020
           60.97            6908
           60.98            6892
           60.99            6856
              61            6908
           61.01            6840
           61.02            6764
           61.03            6752
           61.04            6844
           61.05            6840
           61.06            6916
           61.07            6872
           61.08            6852
           61.09            7056
            61.1            7004
           61.11            7152
           61.12            7104
           61.13            7264
           61.14            7232
           61.15            7264
           61.16            7124
           61.17            7048
           61.18            7124
           61.19            7084
            61.2            6948
           61.21            6908
           61.22            6772
           61.23            6724
           61.24            6784
           61.25            6684
           61.26            6648
           61.27            6548
           61.28            6496
           61.29            6580
            61.3            6556
           61.31            6516
           61.32            6544
           61.33            6576
           61.34            6544
           61.35            6664
           61.36            6684
           61.37            6700
           61.38            6676
           61.39            6720
            61.4            6708
           61.41            6752
           61.42            6864
           61.43            6912
           61.44            6884
           61.45            6856
           61.46            6888
           61.47            6888
           61.48            6856
           61.49            6784
            61.5            6692
           61.51            6764
           61.52            6672
           61.53            6616
           61.54            6584
           61.55            6668
           61.56            6476
           61.57            6576
           61.58            6588
           61.59            6580
            61.6            6588
           61.61            6656
           61.62            6524
           61.63            6628
           61.64            6636
           61.65            6628
           61.66            6740
           61.67            6888
           61.68            6872
           61.69            7020
            61.7            7004
           61.71            7068
           61.72            7084
           61.73            7104
           61.74            7004
           61.75            6984
           61.76            6928
           61.77            6856
           61.78            6932
           61.79            6888
            61.8            6872
           61.81            6852
           61.82            6884
           61.83            6888
           61.84            6896
           61.85            6876
           61.86            6980
           61.87            6968
           61.88            6976
           61.89            7020
            61.9            7092
           61.91            7072
           61.92            7028
           61.93            7016
           61.94            7012
           61.95            6944
           61.96            6808
           61.97            6756
           61.98            6716
           61.99            6836
              62            6796
           62.01            6852
           62.02            6872
           62.03            6852
           62.04            6892
           62.05            7016
           62.06            6996
           62.07            7084
           62.08            7080
           62.09            7040
            62.1            6952
           62.11            6920
           62.12            6864
           62.13            6888
           62.14            6864
           62.15            6864
           62.16            6816
           62.17            6780
           62.18            6784
           62.19            6836
            62.2            6852
           62.21            6828
           62.22            6740
           62.23            6764
           62.24            6764
           62.25            6684
           62.26            6688
           62.27            6648
           62.28            6652
           62.29            6672
            62.3            6672
           62.31            6696
           62.32            6648
           62.33            6808
           62.34            6776
           62.35            6948
           62.36            6820
           62.37            6908
           62.38            7104
           62.39            7120
            62.4            7104
           62.41            7052
           62.42            7132
           62.43            7232
           62.44            7264
           62.45            7256
           62.46            7160
           62.47            7152
           62.48            7072
           62.49            7080
            62.5            7088
           62.51            7072
           62.52            7000
           62.53            7032
           62.54            6940
           62.55            6944
           62.56            6984
           62.57            6876
           62.58            6824
           62.59            6892
            62.6            6820
           62.61            6780
           62.62            6824
           62.63            6736
           62.64            6584
           62.65            6584
           62.66            6556
           62.67            6580
           62.68            6460
           62.69            6508
            62.7            6404
           62.71            6456
           62.72            6464
           62.73            6420
           62.74            6476
           62.75            6444
           62.76            6296
           62.77            6324
           62.78            6320
           62.79            6388
            62.8            6404
           62.81            6428
           62.82            6328
           62.83            6380
           62.84            6396
           62.85            6316
           62.86            6380
           62.87            6388
           62.88            6372
           62.89            6420
            62.9            6360
           62.91            6348
           62.92            6408
           62.93            6436
           62.94            6336
           62.95            6372
           62.96            6380
           62.97            6428
           62.98            6376
           62.99            6436
              63            6408
           63.01            6368
           63.02            6340
           63.03            6396
           63.04            6468
           63.05            6536
           63.06            6564
           63.07            6504
           63.08            6572
           63.09            6660
            63.1            6684
           63.11            6668
           63.12            6724
           63.13            6680
           63.14            6688
           63.15            6804
           63.16            6768
           63.17            6816
           63.18            6728
           63.19            6788
            63.2            6780
           63.21            6808
           63.22            6852
           63.23            6876
           63.24            6852
           63.25            6848
           63.26            6916
           63.27            7104
           63.28            7176
           63.29            7256
            63.3            7404
           63.31            7500
           63.32            7600
           63.33            7628
           63.34            7760
           63.35            7868
           63.36            7848
           63.37            7896
           63.38            7792
           63.39            7796
            63.4            7740
           63.41            7660
           63.42            7604
           63.43            7524
           63.44            7420
           63.45            7464
           63.46            7428
           63.47            7356
           63.48            7272
           63.49            7316
            63.5            7260
           63.51            7264
           63.52            7268
           63.53            7272
           63.54            7200
           63.55            7200
           63.56            7092
           63.57            7016
           63.58            6980
           63.59            6988
            63.6            6836
           63.61            6760
           63.62            6768
           63.63            6808
           63.64            6796
           63.65            6756
           63.66            6792
           63.67            6852
           63.68            6780
           63.69            6828
            63.7            6788
           63.71            6716
           63.72            6740
           63.73            6672
           63.74            6620
           63.75            6616
           63.76            6712
           63.77            6588
           63.78            6564
           63.79            6560
            63.8            6560
           63.81            6576
           63.82            6520
           63.83            6592
           63.84            6532
           63.85            6496
           63.86            6504
           63.87            6460
           63.88            6492
           63.89            6452
            63.9            6440
           63.91            6520
           63.92            6388
           63.93            6468
           63.94            6540
           63.95            6576
           63.96            6560
           63.97            6560
           63.98            6580
           63.99            6624
              64            6652
           64.01            6644
           64.02            6636
           64.03            6676
           64.04            6752
           64.05            6660
           64.06            6744
           64.07            6712
           64.08            6652
           64.09            6584
            64.1            6452
           64.11            6428
           64.12            6400
           64.13            6400
           64.14            6240
           64.15            6312
           64.16            6240
           64.17            6280
           64.18            6284
           64.19            6280
            64.2            6200
           64.21            6196
           64.22            6192
           64.23            6192
           64.24            6164
           64.25            6240
           64.26            6160
           64.27            6136
           64.28            6224
           64.29            6220
            64.3            6168
           64.31            6184
           64.32            6184
           64.33            6184
           64.34            6164
           64.35            6128
           64.36            6236
           64.37            6200
           64.38            6160
           64.39            6112
            64.4            6028
           64.41            6144
           64.42            6136
           64.43            6184
           64.44            6184
           64.45            6212
           64.46            6224
           64.47            6280
           64.48            6304
           64.49            6360
            64.5            6364
           64.51            6400
           64.52            6388
           64.53            6412
           64.54            6556
           64.55            6552
           64.56            6520
           64.57            6580
           64.58            6596
           64.59            6616
            64.6            6700
           64.61            6684
           64.62            6672
           64.63            6680
           64.64            6632
           64.65            6612
           64.66            6640
           64.67            6712
           64.68            6644
           64.69            6596
            64.7            6484
           64.71            6580
           64.72            6584
           64.73            6528
           64.74            6544
           64.75            6532
           64.76            6496
           64.77            6536
           64.78            6612
           64.79            6628
            64.8            6700
           64.81            6704
           64.82            6648
           64.83            6660
           64.84            6712
           64.85            6640
           64.86            6584
           64.87            6600
           64.88            6640
           64.89            6580
            64.9            6608
           64.91            6648
           64.92            6612
           64.93            6564
           64.94            6788
           64.95            6692
           64.96            6736
           64.97            6768
           64.98            6800
           64.99            6872
              65            6764
           65.01            6800
           65.02            6800
           65.03            6680
           65.04            6452
           65.05            6460
           65.06            6408
           65.07            6388
           65.08            6380
           65.09            6400
            65.1            6324
           65.11            6328
           65.12            6308
           65.13            6308
           65.14            6372
           65.15            6328
           65.16            6252
           65.17            6396
           65.18            6312
           65.19            6368
            65.2            6404
           65.21            6428
           65.22            6388
           65.23            6424
           65.24            6432
           65.25            6512
           65.26            6436
           65.27            6520
           65.28            6484
           65.29            6512
            65.3            6512
           65.31            6500
           65.32            6544
           65.33            6536
           65.34            6484
           65.35            6544
           65.36            6444
           65.37            6472
           65.38            6444
           65.39            6424
            65.4            6372
           65.41            6420
           65.42            6292
           65.43            6372
           65.44            6376
           65.45            6356
           65.46            6280
           65.47            6284
           65.48            6248
           65.49            6264
            65.5            6308
           65.51            6256
           65.52            6320
           65.53            6328
           65.54            6280
           65.55            6228
           65.56            6348
           65.57            6408
           65.58            6244
           65.59            6352
            65.6            6256
           65.61            6248
           65.62            6412
           65.63            6284
           65.64            6276
           65.65            6268
           65.66            6280
           65.67            6228
           65.68            6320
           65.69            6244
            65.7            6236
           65.71            6232
           65.72            6304
           65.73            6304
           65.74            6400
           65.75            6348
           65.76            6276
           65.77            6316
           65.78            6320
           65.79            6384
            65.8            6416
           65.81            6476
           65.82            6368
           65.83            6328
           65.84            6424
           65.85            6336
           65.86            6412
           65.87            6412
           65.88            6280
           65.89            6292
            65.9            6264
           65.91            6312
           65.92            6324
           65.93            6324
           65.94            6264
           65.95            6312
           65.96            6292
           65.97            6312
           65.98            6300
           65.99            6384
              66            6332
           66.01            6236
           66.02            6376
           66.03            6436
           66.04            6448
           66.05            6464
           66.06            6500
           66.07            6496
           66.08            6448
           66.09            6528
            66.1            6472
           66.11            6524
           66.12            6480
           66.13            6492
           66.14            6500
           66.15            6508
           66.16            6548
           66.17            6600
           66.18            6512
           66.19            6556
            66.2            6556
           66.21            6576
           66.22            6768
           66.23            6760
           66.24            6744
           66.25            6780
           66.26            6800
           66.27            6872
           66.28            6884
           66.29            6884
            66.3            6784
           66.31            6816
           66.32            6680
           66.33            6648
           66.34            6612
           66.35            6600
           66.36            6500
           66.37            6532
           66.38            6472
           66.39            6404
            66.4            6436
           66.41            6380
           66.42            6364
           66.43            6300
           66.44            6300
           66.45            6248
           66.46            6292
           66.47            6256
           66.48            6196
           66.49            6164
            66.5            6152
           66.51            6168
           66.52            6108
           66.53            6196
           66.54            6124
           66.55            6164
           66.56            6052
           66.57            6128
           66.58            6092
           66.59            6140
            66.6            6068
           66.61            6092
           66.62            6048
           66.63            6060
           66.64            6136
           66.65            6084
           66.66            6048
           66.67            6076
           66.68            6076
           66.69            6052
            66.7            6164
           66.71            6116
           66.72            6016
           66.73            6100
           66.74            6056
           66.75            6208
           66.76            6212
           66.77            6076
           66.78            6224
           66.79            6196
            66.8            6192
           66.81            6152
           66.82            6240
           66.83            6292
           66.84            6216
           66.85            6260
           66.86            6252
           66.87            6272
           66.88            6336
           66.89            6400
            66.9            6400
           66.91            6372
           66.92            6388
           66.93            6344
           66.94            6456
           66.95            6504
           66.96            6496
           66.97            6484
           66.98            6544
           66.99            6504
              67            6528
           67.01            6564
           67.02            6480
           67.03            6544
           67.04            6540
           67.05            6568
           67.06            6588
           67.07            6600
           67.08            6528
           67.09            6428
            67.1            6448
           67.11            6524
           67.12            6552
           67.13            6580
           67.14            6552
           67.15            6596
           67.16            6640
           67.17            6692
           67.18            6728
           67.19            6668
            67.2            6656
           67.21            6672
           67.22            6548
           67.23            6628
           67.24            6624
           67.25            6640
           67.26            6492
           67.27            6612
           67.28            6592
           67.29            6680
            67.3            6640
           67.31            6704
           67.32            6652
           67.33            6708
           67.34            6760
           67.35            6708
           67.36            6708
           67.37            6616
           67.38            6596
           67.39            6552
            67.4            6396
           67.41            6412
           67.42            6340
           67.43            6328
           67.44            6336
           67.45            6280
           67.46            6364
           67.47            6424
           67.48            6556
           67.49            6496
            67.5            6412
           67.51            6508
           67.52            6352
           67.53            6384
           67.54            6312
           67.55            6288
           67.56            6276
           67.57            6260
           67.58            6140
           67.59            6136
            67.6            6204
           67.61            6232
           67.62            6228
           67.63            6220
           67.64            6136
           67.65            6184
           67.66            6172
           67.67            6140
           67.68            6152
           67.69            6152
            67.7            6116
           67.71            6088
           67.72            6056
           67.73            6084
           67.74            6044
           67.75            6060
           67.76            5936
           67.77            5980
           67.78            6048
           67.79            6032
            67.8            5968
           67.81            5968
           67.82            6056
           67.83            6020
           67.84            6116
           67.85            6168
           67.86            6136
           67.87            6116
           67.88            6108
           67.89            6092
            67.9            6088
           67.91            6160
           67.92            6040
           67.93            6088
           67.94            5992
           67.95            6068
           67.96            5976
           67.97            5928
           67.98            6020
           67.99            5920
              68            5956
           68.01            5992
           68.02            6004
           68.03            6004
           68.04            5920
           68.05            6000
           68.06            5964
           68.07            6036
           68.08            5916
           68.09            5940
            68.1            5924
           68.11            5936
           68.12            5976
           68.13            5912
           68.14            6104
           68.15            6052
           68.16            6020
           68.17            6052
           68.18            6080
           68.19            6112
            68.2            6192
           68.21            6204
           68.22            6112
           68.23            6124
           68.24            6156
           68.25            6100
           68.26            6168
           68.27            6104
           68.28            6116
           68.29            6112
            68.3            6040
           68.31            6116
           68.32            6168
           68.33            6096
           68.34            6008
           68.35            6024
           68.36            6108
           68.37            6104
           68.38            6196
           68.39            6112
            68.4            6156
           68.41            6108
           68.42            6072
           68.43            6216
           68.44            6204
           68.45            6192
           68.46            6024
           68.47            6004
           68.48            5940
           68.49            5892
            68.5            5912
           68.51            5932
           68.52            5888
           68.53            5784
           68.54            5892
           68.55            5828
           68.56            5852
           68.57            5872
           68.58            5888
           68.59            5908
            68.6            5912
           68.61            5852
           68.62            5836
           68.63            5820
           68.64            5764
           68.65            5712
           68.66            5556
           68.67            5452
           68.68            5488
           68.69            5492
            68.7            5476
           68.71            5448
           68.72            5372
           68.73            5356
           68.74            5392
           68.75            5412
           68.76            5348
           68.77            5296
           68.78            5240
           68.79            5324
            68.8            5344
           68.81            5244
           68.82            5220
           68.83            5192
           68.84            5120
           68.85            5088
           68.86            5096
           68.87            5092
           68.88            5032
           68.89            4956
            68.9            4964
           68.91            4948
           68.92            4920
           68.93            4892
           68.94            4932
           68.95            4892
           68.96            4840
           68.97            4868
           68.98            4812
           68.99            4848
              69            4808
           69.01            4784
           69.02            4772
           69.03            4796
           69.04            4812
           69.05            4768
           69.06            4724
           69.07            4788
           69.08            4748
           69.09            4784
            69.1            4888
           69.11            4868
           69.12            4752
           69.13            4740
           69.14            4696
           69.15            4692
           69.16            4652
           69.17            4652
           69.18            4520
           69.19            4468
            69.2            4432
           69.21            4448
           69.22            4424
           69.23            4408
           69.24            4332
           69.25            4348
           69.26            4316
           69.27            4328
           69.28            4252
           69.29            4196
            69.3            4156
           69.31            4172
           69.32            4056
           69.33            4044
           69.34            4100
           69.35            4064
           69.36            4008
           69.37            4012
           69.38            3976
           69.39            4000
            69.4            4012
           69.41            3976
           69.42            3892
           69.43            3852
           69.44            3812
           69.45            3844
           69.46            3844
           69.47            3812
           69.48            3796
           69.49            3756
            69.5            3776
           69.51            3728
           69.52            3780
           69.53            3812
           69.54            3728
           69.55            3688
           69.56            3680
           69.57            3700
           69.58            3660
           69.59            3568
            69.6            3572
           69.61            3600
           69.62            3568
           69.63            3544
           69.64            3536
           69.65            3436
           69.66            3428
           69.67            3460
           69.68            3380
           69.69            3448
            69.7            3472
           69.71            3464
           69.72            3396
           69.73            3480
           69.74            3408
           69.75            3388
           69.76            3376
           69.77            3348
           69.78            3332
           69.79            3324
            69.8            3404
           69.81            3292
           69.82            3324
           69.83            3264
           69.84            3264
           69.85            3212
           69.86            3212
           69.87            3224
           69.88            3204
           69.89            3228
            69.9            3184
           69.91            3164
           69.92            3180
           69.93            3220
           69.94            3240
           69.95            3284
           69.96            3208
           69.97            3244
           69.98            3188
           69.99            3164
              70            3176
           70.01            3108
           70.02            3100
           70.03            3076
           70.04            3052
           70.05            2972
           70.06            2936
           70.07            2884
           70.08            2844
           70.09            2840
            70.1            2820
           70.11            2784
           70.12            2764
           70.13            2828
           70.14            2716
           70.15            2716
           70.16            2648
           70.17            2684
           70.18            2600
           70.19            2576
            70.2            2516
           70.21            2512
           70.22            2520
           70.23            2460
           70.24            2448
           70.25            2400
           70.26            2380
           70.27            2356
           70.28            2376
           70.29            2352
            70.3            2356
           70.31            2280
           70.32            2228
           70.33            2260
           70.34            2196
           70.35            2192
           70.36            2200
           70.37            2208
           70.38            2136
           70.39            2112
            70.4            2068
           70.41            2092
           70.42            2076
           70.43            2044
           70.44            2008
           70.45            2028
           70.46            1952
           70.47            1992
           70.48            1988
           70.49            1916
            70.5            1876
           70.51            1880
           70.52            1880
           70.53            1832
           70.54            1820
           70.55            1832
           70.56            1856
           70.57            1820
           70.58            1756
           70.59            1704
            70.6            1764
           70.61            1772
           70.62            1720
           70.63            1732
           70.64            1712
           70.65            1664
           70.66            1688
           70.67            1672
           70.68            1632
           70.69            1624
            70.7            1556
           70.71            1520
           70.72            1460
           70.73            1496
           70.74            1488
           70.75            1440
           70.76            1424
           70.77            1444
           70.78            1452
           70.79            1412
            70.8            1348
           70.81            1332
           70.82            1336
           70.83            1332
           70.84            1332
           70.85            1320
           70.86            1280
           70.87            1268
           70.88            1256
           70.89            1272
            70.9            1232
           70.91            1244
           70.92            1192
           70.93            1200
           70.94            1120
           70.95            1140
           70.96            1124
           70.97            1128
           70.98            1088
           70.99            1072
              71            1056
           71.01            1044
           71.02            1048
           71.03            1012
           71.04            1012
           71.05             984
           71.06             984
           71.07             984
           71.08             936
           71.09             928
            71.1             924
           71.11             900
           71.12             872
           71.13             892
           71.14             872
           71.15             840
           71.16             816
           71.17             824
           71.18             808
           71.19             788
            71.2             780
           71.21             752
           71.22             720
           71.23             752
           71.24             696
           71.25             716
           71.26             720
           71.27             716
           71.28             652
           71.29             636
            71.3             628
           71.31             628
           71.32             624
           71.33             568
           71.34             620
           71.35             604
           71.36             568
           71.37             564
           71.38             512
           71.39             504
            71.4             468
           71.41             468
           71.42             444
           71.43             428
           71.44             432
           71.45             432
           71.46             424
           71.47             404
           71.48             404
           71.49             336
            71.5             220
           71.51             204
           71.52             204
           71.53             204
           71.54             204
           71.55             204
           71.56             204
           71.57             204
           71.58             204
           71.59             204
            71.6             204
           71.61             204
           71.62             204
           71.63             204
           71.64             204
           71.65             204
           71.66             204
           71.67             204
           71.68             204
           71.69             204
            71.7             204
           71.71             204
           71.72             204
           71.73             204
           71.74             204
           71.75             204
           71.76             204
           71.77             204
           71.78             204
           71.79             204
            71.8             204
           71.81             204
           71.82             204
           71.83             204
           71.84             204
           71.85             204
           71.86             204
           71.87             204
           71.88             204
           71.89             204
            71.9             204
           71.91             204
           71.92             204
           71.93             204
           71.94             204
           71.95             204
           71.96             204
           71.97             204
           71.98             204
           71.99             204
              72             204
