# Supplementary material for: Coordination nano-space as stage of hydrogen ortho–para conversion
Source: R Soc Open Sci. 2015 Jul 29;2(7):150006. doi: 10.1098/rsos.150006 (PMC4632575; doi:10.1098/rsos.150006)
Supplement: This zipped folder contains the supplementaly informantion (PDF) and raw data of SR powder diffraction and Raman spectrum. The raw data are organised into a folder structure with README.txt files used to provide guidance on the contents. [file rsos150006supp1.zip › Suppl_data_and_info/Powder_Diffraction_Data/H2_Adsobed/H2_77K_054962A.dat]

            0.01            1604
            0.02            1256
            0.03            1068
            0.04             892
            0.05             676
            0.06             588
            0.07             568
            0.08             520
            0.09             512
             0.1             520
            0.11             536
            0.12             476
            0.13             516
            0.14             508
            0.15             492
            0.16             508
            0.17             520
            0.18             520
            0.19             480
             0.2             504
            0.21             516
            0.22             508
            0.23             544
            0.24             504
            0.25             504
            0.26             532
            0.27             512
            0.28             524
            0.29             536
             0.3             496
            0.31             524
            0.32             484
            0.33             500
            0.34             512
            0.35             492
            0.36             516
            0.37             528
            0.38             496
            0.39             504
             0.4             504
            0.41             512
            0.42             508
            0.43             520
            0.44             528
            0.45             508
            0.46             516
            0.47             488
            0.48             496
            0.49             540
             0.5             532
            0.51             532
            0.52             516
            0.53             496
            0.54             536
            0.55             516
            0.56             520
            0.57             528
            0.58             532
            0.59             528
             0.6             528
            0.61             528
            0.62             532
            0.63             504
            0.64             524
            0.65             500
            0.66             540
            0.67             544
            0.68             540
            0.69             528
             0.7             512
            0.71             500
            0.72             516
            0.73             516
            0.74             568
            0.75             512
            0.76             540
            0.77             528
            0.78             568
            0.79             528
             0.8             580
            0.81             560
            0.82             560
            0.83             588
            0.84             604
            0.85             628
            0.86             632
            0.87             656
            0.88             696
            0.89             660
             0.9             708
            0.91             752
            0.92             772
            0.93             836
            0.94             872
            0.95             900
            0.96             948
            0.97             996
            0.98            1024
            0.99            1096
               1            1124
            1.01            1184
            1.02            1220
            1.03            1320
            1.04            1352
            1.05            1344
            1.06            1460
            1.07            1488
            1.08            1576
            1.09            1600
             1.1            1720
            1.11            1748
            1.12            1848
            1.13            1892
            1.14            1936
            1.15            1964
            1.16            2016
            1.17            2072
            1.18            2156
            1.19            2180
             1.2            2272
            1.21            2284
            1.22            2276
            1.23            2364
            1.24            2420
            1.25            2460
            1.26            2496
            1.27            2584
            1.28            2612
            1.29            2704
             1.3            2704
            1.31            2744
            1.32            2784
            1.33            2812
            1.34            2836
            1.35            2872
            1.36            2916
            1.37            2952
            1.38            3000
            1.39            3080
             1.4            3132
            1.41            3096
            1.42            3172
            1.43            3236
            1.44            3228
            1.45            3244
            1.46            3224
            1.47            3232
            1.48            3364
            1.49            3312
             1.5            3356
            1.51            3384
            1.52            3376
            1.53            3444
            1.54            3464
            1.55            3464
            1.56            3428
            1.57            3440
            1.58            3512
            1.59            3492
             1.6            3540
            1.61            3516
            1.62            3552
            1.63            3568
            1.64            3580
            1.65            3604
            1.66            3636
            1.67            3640
            1.68            3640
            1.69            3768
             1.7            3756
            1.71            3776
            1.72            3864
            1.73            3892
            1.74            3972
            1.75            4008
            1.76            4068
            1.77            4196
            1.78            4244
            1.79            4284
             1.8            4432
            1.81            4596
            1.82            4688
            1.83            4856
            1.84            5040
            1.85            5212
            1.86            5396
            1.87            5608
            1.88            5848
            1.89            6092
             1.9            6344
            1.91            6588
            1.92            6888
            1.93            7088
            1.94            7388
            1.95            7556
            1.96            7796
            1.97            7956
            1.98            8152
            1.99            8364
               2            8464
            2.01            8584
            2.02            8804
            2.03            8740
            2.04            8840
            2.05            8992
            2.06            8964
            2.07            9080
            2.08            9176
            2.09            9148
             2.1            9220
            2.11            9308
            2.12            9332
            2.13            9448
            2.14            9432
            2.15            9480
            2.16            9368
            2.17            9496
            2.18            9556
            2.19            9464
             2.2            9568
            2.21            9556
            2.22            9628
            2.23            9744
            2.24            9740
            2.25            9720
            2.26            9756
            2.27            9808
            2.28            9704
            2.29            9896
             2.3            9824
            2.31            9776
            2.32            9900
            2.33            9832
            2.34            9804
            2.35            9972
            2.36            9920
            2.37            9932
            2.38            9964
            2.39            9984
             2.4            9832
            2.41           10084
            2.42           10096
            2.43           10008
            2.44           10088
            2.45           10124
            2.46           10080
            2.47           10144
            2.48           10204
            2.49           10236
             2.5           10224
            2.51           10256
            2.52           10272
            2.53           10336
            2.54           10328
            2.55           10280
            2.56           10348
            2.57           10260
            2.58           10360
            2.59           10424
             2.6           10460
            2.61           10440
            2.62           10556
            2.63           10520
            2.64           10480
            2.65           10604
            2.66           10572
            2.67           10580
            2.68           10656
            2.69           10580
             2.7           10572
            2.71           10740
            2.72           10688
            2.73           10680
            2.74           10788
            2.75           10776
            2.76           10736
            2.77           10812
            2.78           10816
            2.79           10860
             2.8           11040
            2.81           10936
            2.82           10816
            2.83           10972
            2.84           11020
            2.85           11072
            2.86           11048
            2.87           11032
            2.88           11084
            2.89           11132
             2.9           11164
            2.91           11176
            2.92           11232
            2.93           11240
            2.94           11196
            2.95           11264
            2.96           11248
            2.97           11376
            2.98           11524
            2.99           11452
               3           11428
            3.01           11508
            3.02           11548
            3.03           11504
            3.04           11720
            3.05           11584
            3.06           11572
            3.07           11672
            3.08           11676
            3.09           11708
             3.1           11824
            3.11           11736
            3.12           11856
            3.13           11868
            3.14           11880
            3.15           11940
            3.16           12000
            3.17           11948
            3.18           11984
            3.19           12012
             3.2           12072
            3.21           12044
            3.22           12160
            3.23           12184
            3.24           12160
            3.25           12208
            3.26           12148
            3.27           12252
            3.28           12400
            3.29           12336
             3.3           12284
            3.31           12404
            3.32           12252
            3.33           12248
            3.34           12468
            3.35           12508
            3.36           12492
            3.37           12636
            3.38           12560
            3.39           12620
             3.4           12648
            3.41           12708
            3.42           12768
            3.43           12744
            3.44           12696
            3.45           12744
            3.46           12872
            3.47           12808
            3.48           12820
            3.49           12956
             3.5           12940
            3.51           12864
            3.52           13048
            3.53           12976
            3.54           12988
            3.55           13152
            3.56           13164
            3.57           13192
            3.58           13272
            3.59           13188
             3.6           13160
            3.61           13380
            3.62           13324
            3.63           13348
            3.64           13452
            3.65           13480
            3.66           13308
            3.67           13516
            3.68           13568
            3.69           13528
             3.7           13640
            3.71           13680
            3.72           13672
            3.73           13756
            3.74           13704
            3.75           13796
            3.76           13916
            3.77           13932
            3.78           13892
            3.79           13972
             3.8           14096
            3.81           14096
            3.82           14036
            3.83           14064
            3.84           14164
            3.85           14308
            3.86           14204
            3.87           14280
            3.88           14368
            3.89           14324
             3.9           14316
            3.91           14492
            3.92           14512
            3.93           14496
            3.94           14620
            3.95           14668
            3.96           14632
            3.97           14696
            3.98           14692
            3.99           14732
               4           14748
            4.01           14824
            4.02           14848
            4.03           14972
            4.04           14984
            4.05           14952
            4.06           15140
            4.07           15196
            4.08           15192
            4.09           15216
             4.1           15316
            4.11           15220
            4.12           15424
            4.13           15344
            4.14           15444
            4.15           15664
            4.16           15576
            4.17           15684
            4.18           15748
            4.19           15752
             4.2           15828
            4.21           16004
            4.22           16144
            4.23           16096
            4.24           16300
            4.25           16344
            4.26           16460
            4.27           16808
            4.28           17076
            4.29           17352
             4.3           17880
            4.31           18516
            4.32           19892
            4.33           22652
            4.34           27788
            4.35           37444
            4.36           54364
            4.37           74772
            4.38           83492
            4.39           68708
             4.4           45744
            4.41           30928
            4.42           24140
            4.43           21132
            4.44           20172
            4.45           19976
            4.46           19768
            4.47           19912
            4.48           20120
            4.49           20500
             4.5           20904
            4.51           21636
            4.52           22340
            4.53           23216
            4.54           24484
            4.55           26144
            4.56           28552
            4.57           32412
            4.58           38832
            4.59           50228
             4.6           73936
            4.61          123320
            4.62          224152
            4.63          433852
            4.64          806352
            4.65         1227624
            4.66         1200452
            4.67          741640
            4.68          352692
            4.69          158848
             4.7           80388
            4.71           49028
            4.72           35860
            4.73           29552
            4.74           26192
            4.75           24336
            4.76           23064
            4.77           22084
            4.78           21500
            4.79           21020
             4.8           20672
            4.81           20424
            4.82           20016
            4.83           19904
            4.84           19864
            4.85           19696
            4.86           19552
            4.87           19624
            4.88           19404
            4.89           19428
             4.9           19280
            4.91           19236
            4.92           19164
            4.93           19308
            4.94           19308
            4.95           19332
            4.96           19364
            4.97           19380
            4.98           19168
            4.99           19424
               5           19260
            5.01           19340
            5.02           19384
            5.03           19400
            5.04           19196
            5.05           19460
            5.06           19360
            5.07           19392
            5.08           19544
            5.09           19584
             5.1           19724
            5.11           19788
            5.12           19788
            5.13           19804
            5.14           19968
            5.15           19896
            5.16           19928
            5.17           20052
            5.18           20160
            5.19           20160
             5.2           20280
            5.21           20196
            5.22           20272
            5.23           20444
            5.24           20528
            5.25           20564
            5.26           20736
            5.27           20716
            5.28           20700
            5.29           20888
             5.3           20884
            5.31           20988
            5.32           21100
            5.33           21116
            5.34           21008
            5.35           21152
            5.36           21232
            5.37           21332
            5.38           21572
            5.39           21508
             5.4           21492
            5.41           21808
            5.42           21844
            5.43           21904
            5.44           22072
            5.45           21972
            5.46           22032
            5.47           22504
            5.48           22444
            5.49           22596
             5.5           22772
            5.51           22896
            5.52           22956
            5.53           22872
            5.54           22996
            5.55           23036
            5.56           23340
            5.57           23340
            5.58           23376
            5.59           23456
             5.6           23636
            5.61           23620
            5.62           23904
            5.63           23864
            5.64           24000
            5.65           24252
            5.66           24380
            5.67           24456
            5.68           24728
            5.69           24588
             5.7           24776
            5.71           24960
            5.72           25212
            5.73           25368
            5.74           25568
            5.75           25448
            5.76           25564
            5.77           25784
            5.78           25844
            5.79           25988
             5.8           26240
            5.81           26388
            5.82           26296
            5.83           26580
            5.84           26672
            5.85           26900
            5.86           27244
            5.87           27372
            5.88           27464
            5.89           27964
             5.9           28088
            5.91           28184
            5.92           28660
            5.93           28732
            5.94           29096
            5.95           29412
            5.96           29732
            5.97           29992
            5.98           30372
            5.99           30604
               6           31176
            6.01           31824
            6.02           32348
            6.03           33000
            6.04           34004
            6.05           35120
            6.06           36144
            6.07           37868
            6.08           39308
            6.09           40992
             6.1           43908
            6.11           47784
            6.12           53732
            6.13           64832
            6.14           86224
            6.15          133440
            6.16          230952
            6.17          422764
            6.18          778464
            6.19         1292008
             6.2         1493272
            6.21         1080216
            6.22          575660
            6.23          274940
            6.24          138420
            6.25           85308
            6.26           62536
            6.27           52376
            6.28           47960
            6.29           45976
             6.3           45472
            6.31           46088
            6.32           47972
            6.33           51344
            6.34           58360
            6.35           69408
            6.36           88604
            6.37          121792
            6.38          167112
            6.39          212124
             6.4          222116
            6.41          180468
            6.42          126872
            6.43           89260
            6.44           67092
            6.45           55112
            6.46           49160
            6.47           45100
            6.48           42652
            6.49           41208
             6.5           40332
            6.51           39884
            6.52           39504
            6.53           39016
            6.54           38556
            6.55           38852
            6.56           38700
            6.57           38704
            6.58           38796
            6.59           38672
             6.6           38628
            6.61           38728
            6.62           39036
            6.63           39136
            6.64           39292
            6.65           39320
            6.66           39284
            6.67           39772
            6.68           39768
            6.69           40188
             6.7           40300
            6.71           40236
            6.72           40220
            6.73           40736
            6.74           40592
            6.75           40932
            6.76           41232
            6.77           41380
            6.78           41300
            6.79           41768
             6.8           41928
            6.81           42052
            6.82           42304
            6.83           42292
            6.84           42620
            6.85           43020
            6.86           43312
            6.87           43552
            6.88           44520
            6.89           45756
             6.9           47980
            6.91           51940
            6.92           56648
            6.93           59268
            6.94           57936
            6.95           53480
            6.96           49364
            6.97           47456
            6.98           46128
            6.99           45548
               7           45312
            7.01           45244
            7.02           45056
            7.03           45544
            7.04           45596
            7.05           45612
            7.06           45804
            7.07           45812
            7.08           45788
            7.09           46084
             7.1           46228
            7.11           46260
            7.12           46736
            7.13           46816
            7.14           46916
            7.15           47260
            7.16           47120
            7.17           47172
            7.18           47576
            7.19           47516
             7.2           47652
            7.21           48032
            7.22           48108
            7.23           48268
            7.24           48792
            7.25           48836
            7.26           48744
            7.27           49100
            7.28           49060
            7.29           49272
             7.3           49584
            7.31           49508
            7.32           49288
            7.33           49848
            7.34           50008
            7.35           50000
            7.36           50392
            7.37           50484
            7.38           50484
            7.39           50924
             7.4           50852
            7.41           51048
            7.42           51316
            7.43           51476
            7.44           51100
            7.45           51872
            7.46           51680
            7.47           51940
            7.48           52196
            7.49           52436
             7.5           52652
            7.51           53272
            7.52           53132
            7.53           53820
            7.54           54136
            7.55           54172
            7.56           54620
            7.57           55432
            7.58           55780
            7.59           56172
             7.6           57400
            7.61           57896
            7.62           59372
            7.63           60944
            7.64           62776
            7.65           65200
            7.66           69100
            7.67           73652
            7.68           80336
            7.69           91604
             7.7          108712
            7.71          137708
            7.72          187024
            7.73          263612
            7.74          377020
            7.75          501968
            7.76          546500
            7.77          458172
            7.78          321764
            7.79          214068
             7.8          147264
            7.81          111568
            7.82           90724
            7.83           78820
            7.84           71428
            7.85           66540
            7.86           62880
            7.87           61100
            7.88           59428
            7.89           57716
             7.9           56732
            7.91           55756
            7.92           54944
            7.93           54928
            7.94           54112
            7.95           54184
            7.96           53704
            7.97           53376
            7.98           53300
            7.99           53484
               8           53672
            8.01           54468
            8.02           56776
            8.03           61188
            8.04           70804
            8.05           86340
            8.06           93128
            8.07           95088
            8.08           93924
            8.09           79588
             8.1           65244
            8.11           58332
            8.12           54940
            8.13           53212
            8.14           52452
            8.15           51572
            8.16           51084
            8.17           50688
            8.18           50848
            8.19           50320
             8.2           50464
            8.21           50136
            8.22           49996
            8.23           50316
            8.24           49856
            8.25           49892
            8.26           49996
            8.27           49692
            8.28           49404
            8.29           49916
             8.3           50116
            8.31           50532
            8.32           51312
            8.33           52320
            8.34           53136
            8.35           54440
            8.36           54544
            8.37           53564
            8.38           52264
            8.39           50636
             8.4           49588
            8.41           49204
            8.42           48272
            8.43           47696
            8.44           47916
            8.45           47264
            8.46           46952
            8.47           47140
            8.48           46908
            8.49           46836
             8.5           46964
            8.51           46644
            8.52           46756
            8.53           47880
            8.54           48276
            8.55           49380
            8.56           51140
            8.57           51548
            8.58           52104
            8.59           51760
             8.6           50520
            8.61           49356
            8.62           48540
            8.63           47484
            8.64           46572
            8.65           46576
            8.66           46240
            8.67           46864
            8.68           47216
            8.69           48044
             8.7           49384
            8.71           52464
            8.72           57572
            8.73           66660
            8.74           84096
            8.75          111536
            8.76          151368
            8.77          190136
            8.78          186836
            8.79          145992
             8.8          102876
            8.81           74572
            8.82           59132
            8.83           51948
            8.84           47808
            8.85           45416
            8.86           44188
            8.87           43232
            8.88           42304
            8.89           42200
             8.9           41756
            8.91           41188
            8.92           41044
            8.93           40724
            8.94           40724
            8.95           40580
            8.96           40292
            8.97           40096
            8.98           40188
            8.99           39556
               9           39580
            9.01           39760
            9.02           39580
            9.03           39564
            9.04           39492
            9.05           39228
            9.06           39248
            9.07           39752
            9.08           39764
            9.09           40364
             9.1           41384
            9.11           42600
            9.12           44708
            9.13           47068
            9.14           49484
            9.15           52320
            9.16           51216
            9.17           46404
            9.18           42724
            9.19           41272
             9.2           40180
            9.21           39408
            9.22           39696
            9.23           39892
            9.24           40464
            9.25           41996
            9.26           44548
            9.27           49672
            9.28           60640
            9.29           81904
             9.3          124432
            9.31          202472
            9.32          311308
            9.33          363248
            9.34          289544
            9.35          177564
            9.36          100952
            9.37           64580
            9.38           49272
            9.39           42464
             9.4           39516
            9.41           37684
            9.42           36536
            9.43           35960
            9.44           35244
            9.45           34952
            9.46           34680
            9.47           34408
            9.48           34000
            9.49           34072
             9.5           33924
            9.51           33764
            9.52           33616
            9.53           33268
            9.54           33004
            9.55           33012
            9.56           32772
            9.57           32852
            9.58           32696
            9.59           32676
             9.6           32424
            9.61           32404
            9.62           32032
            9.63           32052
            9.64           32092
            9.65           31812
            9.66           31640
            9.67           31696
            9.68           31788
            9.69           31700
             9.7           31784
            9.71           31480
            9.72           31392
            9.73           31668
            9.74           31704
            9.75           31884
            9.76           32396
            9.77           32572
            9.78           33040
            9.79           34140
             9.8           35456
            9.81           36484
            9.82           36424
            9.83           34868
            9.84           33580
            9.85           33048
            9.86           33076
            9.87           33712
            9.88           35008
            9.89           37084
             9.9           40728
            9.91           46864
            9.92           54608
            9.93           63840
            9.94           68904
            9.95           65164
            9.96           55616
            9.97           46592
            9.98           39768
            9.99           35716
              10           33444
           10.01           31788
           10.02           30744
           10.03           30356
           10.04           29760
           10.05           29436
           10.06           29280
           10.07           29092
           10.08           28568
           10.09           28608
            10.1           28616
           10.11           28352
           10.12           28524
           10.13           28292
           10.14           28116
           10.15           28204
           10.16           28124
           10.17           28008
           10.18           28148
           10.19           28020
            10.2           28216
           10.21           28388
           10.22           28516
           10.23           28920
           10.24           29752
           10.25           30280
           10.26           31716
           10.27           34708
           10.28           38816
           10.29           45244
            10.3           53244
           10.31           58636
           10.32           57492
           10.33           50424
           10.34           41924
           10.35           35928
           10.36           32260
           10.37           30132
           10.38           28852
           10.39           28160
            10.4           27496
           10.41           27072
           10.42           26884
           10.43           26612
           10.44           26308
           10.45           26380
           10.46           26080
           10.47           25888
           10.48           25820
           10.49           25748
            10.5           25608
           10.51           25868
           10.52           25612
           10.53           25408
           10.54           25548
           10.55           25252
           10.56           25212
           10.57           25320
           10.58           25244
           10.59           25120
            10.6           25052
           10.61           24988
           10.62           24988
           10.63           25200
           10.64           25028
           10.65           25160
           10.66           25268
           10.67           24976
           10.68           25176
           10.69           25144
            10.7           25248
           10.71           25120
           10.72           25468
           10.73           25316
           10.74           25372
           10.75           25764
           10.76           25936
           10.77           26280
           10.78           26792
           10.79           27788
            10.8           28796
           10.81           30836
           10.82           33788
           10.83           38300
           10.84           45756
           10.85           55884
           10.86           67252
           10.87           73944
           10.88           69024
           10.89           56592
            10.9           45368
           10.91           37468
           10.92           32528
           10.93           29940
           10.94           28344
           10.95           27224
           10.96           26840
           10.97           26228
           10.98           25956
           10.99           26012
              11           25936
           11.01           26028
           11.02           26228
           11.03           26228
           11.04           26580
           11.05           26972
           11.06           27404
           11.07           27848
           11.08           28680
           11.09           29532
            11.1           30752
           11.11           32704
           11.12           35192
           11.13           38520
           11.14           44184
           11.15           52052
           11.16           64340
           11.17           84804
           11.18          114236
           11.19          155204
            11.2          199708
           11.21          225208
           11.22          211196
           11.23          167504
           11.24          118984
           11.25           84372
           11.26           62864
           11.27           49756
           11.28           41676
           11.29           36708
            11.3           33292
           11.31           30716
           11.32           28964
           11.33           27608
           11.34           26508
           11.35           25728
           11.36           25240
           11.37           24460
           11.38           24168
           11.39           23804
            11.4           23536
           11.41           23408
           11.42           23156
           11.43           22880
           11.44           22708
           11.45           22504
           11.46           22296
           11.47           22300
           11.48           22272
           11.49           22048
            11.5           22024
           11.51           21940
           11.52           21712
           11.53           21880
           11.54           21832
           11.55           21668
           11.56           21516
           11.57           21544
           11.58           21196
           11.59           21436
            11.6           21192
           11.61           21200
           11.62           21284
           11.63           21168
           11.64           21124
           11.65           21148
           11.66           21292
           11.67           21088
           11.68           21092
           11.69           20924
            11.7           20928
           11.71           21168
           11.72           21188
           11.73           21284
           11.74           21316
           11.75           21264
           11.76           21448
           11.77           21760
           11.78           21948
           11.79           21836
            11.8           21992
           11.81           21720
           11.82           21452
           11.83           21416
           11.84           20956
           11.85           20864
           11.86           20892
           11.87           20744
           11.88           20736
           11.89           20676
            11.9           20612
           11.91           20600
           11.92           20612
           11.93           20464
           11.94           20312
           11.95           20548
           11.96           20524
           11.97           20388
           11.98           20500
           11.99           20568
              12           20356
           12.01           20552
           12.02           20580
           12.03           20624
           12.04           20852
           12.05           20976
           12.06           21124
           12.07           21672
           12.08           22228
           12.09           22940
            12.1           24400
           12.11           25908
           12.12           27528
           12.13           28732
           12.14           28556
           12.15           27076
           12.16           25384
           12.17           23800
           12.18           22564
           12.19           21948
            12.2           21348
           12.21           20996
           12.22           20992
           12.23           20516
           12.24           20544
           12.25           20828
           12.26           20700
           12.27           20624
           12.28           20896
           12.29           20660
            12.3           20828
           12.31           21108
           12.32           21412
           12.33           21904
           12.34           22696
           12.35           23772
           12.36           25732
           12.37           30236
           12.38           39060
           12.39           57548
            12.4           93732
           12.41          152192
           12.42          217400
           12.43          227116
           12.44          170372
           12.45          104624
           12.46           60852
           12.47           39196
           12.48           29268
           12.49           25120
            12.5           22940
           12.51           21716
           12.52           21356
           12.53           20700
           12.54           20384
           12.55           20328
           12.56           19968
           12.57           20016
           12.58           20164
           12.59           19856
            12.6           19888
           12.61           20168
           12.62           20120
           12.63           20156
           12.64           20156
           12.65           19984
           12.66           19936
           12.67           19900
           12.68           19996
           12.69           19872
            12.7           20220
           12.71           20164
           12.72           20432
           12.73           20964
           12.74           21304
           12.75           21736
           12.76           22812
           12.77           24172
           12.78           26432
           12.79           29840
            12.8           34040
           12.81           38916
           12.82           42488
           12.83           42092
           12.84           37960
           12.85           32888
           12.86           28340
           12.87           25316
           12.88           23320
           12.89           22056
            12.9           21256
           12.91           20892
           12.92           20536
           12.93           19924
           12.94           19944
           12.95           19636
           12.96           19464
           12.97           19464
           12.98           19412
           12.99           19444
              13           19664
           13.01           19556
           13.02           19544
           13.03           19704
           13.04           19812
           13.05           19796
           13.06           20244
           13.07           20368
           13.08           20492
           13.09           20864
            13.1           21252
           13.11           21548
           13.12           22200
           13.13           22868
           13.14           23532
           13.15           24988
           13.16           26412
           13.17           28384
           13.18           30984
           13.19           33832
            13.2           37820
           13.21           44396
           13.22           54660
           13.23           71476
           13.24           99656
           13.25          140812
           13.26          197948
           13.27          259776
           13.28          283068
           13.29          244228
            13.3          178380
           13.31          121072
           13.32           82116
           13.33           59492
           13.34           46056
           13.35           37592
           13.36           32548
           13.37           29112
           13.38           26880
           13.39           25320
            13.4           24128
           13.41           23196
           13.42           22768
           13.43           22188
           13.44           21888
           13.45           22068
           13.46           22036
           13.47           22400
           13.48           23172
           13.49           23904
            13.5           25524
           13.51           27852
           13.52           31200
           13.53           36252
           13.54           43092
           13.55           49548
           13.56           53288
           13.57           50676
           13.58           43128
           13.59           35772
            13.6           30516
           13.61           27244
           13.62           25016
           13.63           23852
           13.64           22760
           13.65           21820
           13.66           21112
           13.67           20396
           13.68           19716
           13.69           19488
            13.7           19356
           13.71           19204
           13.72           19148
           13.73           19136
           13.74           19196
           13.75           19384
           13.76           19504
           13.77           19780
           13.78           20164
           13.79           20484
            13.8           21092
           13.81           22380
           13.82           23568
           13.83           25796
           13.84           29344
           13.85           35432
           13.86           45832
           13.87           64132
           13.88           90640
           13.89          120268
            13.9          135776
           13.91          119584
           13.92           90584
           13.93           64828
           13.94           48788
           13.95           42120
           13.96           42672
           13.97           48620
           13.98           60272
           13.99           80128
              14          107480
           14.01          139996
           14.02          151092
           14.03          123704
           14.04           81496
           14.05           51564
           14.06           35204
           14.07           27440
           14.08           23636
           14.09           21640
            14.1           20424
           14.11           19964
           14.12           19332
           14.13           18956
           14.14           18772
           14.15           18580
           14.16           18272
           14.17           18436
           14.18           18112
           14.19           17992
            14.2           17908
           14.21           17792
           14.22           17748
           14.23           17680
           14.24           17624
           14.25           17500
           14.26           17676
           14.27           17500
           14.28           17596
           14.29           17644
            14.3           17616
           14.31           17620
           14.32           17620
           14.33           17504
           14.34           17592
           14.35           17716
           14.36           17836
           14.37           17768
           14.38           17760
           14.39           17856
            14.4           17752
           14.41           18036
           14.42           17984
           14.43           18188
           14.44           18336
           14.45           18472
           14.46           18344
           14.47           18820
           14.48           18988
           14.49           19160
            14.5           19444
           14.51           19928
           14.52           20112
           14.53           20916
           14.54           21332
           14.55           22036
           14.56           23252
           14.57           24804
           14.58           26336
           14.59           29368
            14.6           33104
           14.61           38732
           14.62           48208
           14.63           61384
           14.64           81092
           14.65          106884
           14.66          130464
           14.67          138540
           14.68          123768
           14.69           96756
            14.7           71028
           14.71           53072
           14.72           41404
           14.73           33880
           14.74           29484
           14.75           26284
           14.76           24148
           14.77           22944
           14.78           21948
           14.79           21100
            14.8           20796
           14.81           20172
           14.82           19724
           14.83           19504
           14.84           19264
           14.85           18960
           14.86           18824
           14.87           18728
           14.88           18704
           14.89           18644
            14.9           18572
           14.91           18516
           14.92           18484
           14.93           18416
           14.94           18316
           14.95           18364
           14.96           18400
           14.97           18388
           14.98           18448
           14.99           18392
              15           18396
           15.01           18552
           15.02           18660
           15.03           18512
           15.04           18744
           15.05           18552
           15.06           18764
           15.07           18968
           15.08           18956
           15.09           19104
            15.1           19308
           15.11           19240
           15.12           19356
           15.13           19608
           15.14           19912
           15.15           20136
           15.16           20600
           15.17           21036
           15.18           21636
           15.19           22588
            15.2           23600
           15.21           24856
           15.22           26168
           15.23           27428
           15.24           28924
           15.25           30232
           15.26           31660
           15.27           34272
           15.28           38424
           15.29           44760
            15.3           55356
           15.31           72040
           15.32           94332
           15.33          119656
           15.34          135460
           15.35          129072
           15.36          104916
           15.37           79168
           15.38           58684
           15.39           45960
            15.4           38072
           15.41           33524
           15.42           30756
           15.43           29360
           15.44           28636
           15.45           28244
           15.46           28796
           15.47           29724
           15.48           31352
           15.49           34360
            15.5           38332
           15.51           44724
           15.52           54340
           15.53           67256
           15.54           84888
           15.55          104540
           15.56          115564
           15.57          110216
           15.58           92652
           15.59           72228
            15.6           55712
           15.61           44532
           15.62           37092
           15.63           32248
           15.64           28936
           15.65           26612
           15.66           24940
           15.67           23896
           15.68           22756
           15.69           22084
            15.7           21276
           15.71           20748
           15.72           20244
           15.73           20024
           15.74           19680
           15.75           19492
           15.76           19232
           15.77           19152
           15.78           19024
           15.79           19192
            15.8           19108
           15.81           19348
           15.82           19580
           15.83           20364
           15.84           21628
           15.85           23256
           15.86           23756
           15.87           23100
           15.88           21672
           15.89           20132
            15.9           19304
           15.91           18836
           15.92           18752
           15.93           18548
           15.94           18312
           15.95           18168
           15.96           18256
           15.97           18276
           15.98           18200
           15.99           18100
              16           18224
           16.01           18292
           16.02           18196
           16.03           18384
           16.04           18432
           16.05           18592
           16.06           18628
           16.07           18808
           16.08           18972
           16.09           19456
            16.1           19648
           16.11           20356
           16.12           21320
           16.13           22420
           16.14           24340
           16.15           27200
           16.16           29916
           16.17           31880
           16.18           32340
           16.19           31460
            16.2           29320
           16.21           27288
           16.22           25088
           16.23           23512
           16.24           22892
           16.25           21956
           16.26           21016
           16.27           20316
           16.28           19676
           16.29           19248
            16.3           18928
           16.31           18672
           16.32           18552
           16.33           18460
           16.34           18400
           16.35           18312
           16.36           18560
           16.37           18548
           16.38           18596
           16.39           19132
            16.4           19756
           16.41           20760
           16.42           22416
           16.43           22936
           16.44           22740
           16.45           23068
           16.46           23776
           16.47           24796
           16.48           25348
           16.49           25372
            16.5           25624
           16.51           27132
           16.52           29656
           16.53           33676
           16.54           38584
           16.55           43256
           16.56           45896
           16.57           45012
           16.58           40156
           16.59           34616
            16.6           30012
           16.61           26784
           16.62           24552
           16.63           23632
           16.64           22768
           16.65           22448
           16.66           22592
           16.67           22888
           16.68           23640
           16.69           25060
            16.7           26648
           16.71           29356
           16.72           33420
           16.73           38600
           16.74           45588
           16.75           54232
           16.76           61060
           16.77           62716
           16.78           58004
           16.79           49268
            16.8           40708
           16.81           34080
           16.82           29144
           16.83           25992
           16.84           23896
           16.85           22192
           16.86           21196
           16.87           20504
           16.88           19796
           16.89           19300
            16.9           18948
           16.91           18572
           16.92           18208
           16.93           17988
           16.94           17836
           16.95           17712
           16.96           17580
           16.97           17388
           16.98           17172
           16.99           17392
              17           17320
           17.01           17296
           17.02           17328
           17.03           17208
           17.04           17156
           17.05           17192
           17.06           17172
           17.07           17268
           17.08           17440
           17.09           17680
            17.1           17840
           17.11           18420
           17.12           18856
           17.13           19340
           17.14           19672
           17.15           19416
           17.16           18936
           17.17           18412
           17.18           17756
           17.19           17448
            17.2           17196
           17.21           17100
           17.22           16848
           17.23           16848
           17.24           16804
           17.25           16688
           17.26           16660
           17.27           16660
           17.28           16520
           17.29           16676
            17.3           16600
           17.31           16720
           17.32           16688
           17.33           16680
           17.34           16712
           17.35           16892
           17.36           16996
           17.37           17052
           17.38           17184
           17.39           17188
            17.4           17148
           17.41           17384
           17.42           17336
           17.43           17308
           17.44           17340
           17.45           17288
           17.46           17332
           17.47           17456
           17.48           17508
           17.49           17708
            17.5           18076
           17.51           18392
           17.52           18968
           17.53           19884
           17.54           21284
           17.55           23244
           17.56           26716
           17.57           31532
           17.58           39308
           17.59           49572
            17.6           59028
           17.61           61888
           17.62           56688
           17.63           46492
           17.64           36540
           17.65           29388
           17.66           24556
           17.67           21768
           17.68           20236
           17.69           19204
            17.7           18472
           17.71           18160
           17.72           17720
           17.73           17556
           17.74           17220
           17.75           17116
           17.76           16732
           17.77           16928
           17.78           16972
           17.79           16788
            17.8           16872
           17.81           16764
           17.82           16624
           17.83           16640
           17.84           16776
           17.85           16660
           17.86           16696
           17.87           16744
           17.88           16532
           17.89           16596
            17.9           16648
           17.91           16716
           17.92           16840
           17.93           16752
           17.94           16820
           17.95           16972
           17.96           17052
           17.97           17008
           17.98           17224
           17.99           17140
              18           17076
           18.01           17216
           18.02           17268
           18.03           17180
           18.04           17420
           18.05           17480
           18.06           17564
           18.07           17780
           18.08           17896
           18.09           18148
            18.1           18656
           18.11           19012
           18.12           19624
           18.13           20612
           18.14           21740
           18.15           22860
           18.16           24972
           18.17           27272
           18.18           30880
           18.19           36536
            18.2           43652
           18.21           52208
           18.22           58316
           18.23           57364
           18.24           51152
           18.25           43052
           18.26           35084
           18.27           29488
           18.28           25872
           18.29           23660
            18.3           22028
           18.31           21256
           18.32           20576
           18.33           20248
           18.34           20196
           18.35           19948
           18.36           20000
           18.37           20624
           18.38           21256
           18.39           22104
            18.4           23736
           18.41           25500
           18.42           27480
           18.43           28644
           18.44           28196
           18.45           26432
           18.46           24236
           18.47           22324
           18.48           20940
           18.49           20208
            18.5           19800
           18.51           19332
           18.52           19244
           18.53           18984
           18.54           18896
           18.55           19100
           18.56           19328
           18.57           19428
           18.58           19744
           18.59           19964
            18.6           20416
           18.61           21412
           18.62           22412
           18.63           24464
           18.64           28032
           18.65           34860
           18.66           46688
           18.67           65100
           18.68           83084
           18.69           87164
            18.7           81164
           18.71           75692
           18.72           75972
           18.73           79656
           18.74           80124
           18.75           81144
           18.76           84360
           18.77           85304
           18.78           80984
           18.79           70960
            18.8           58036
           18.81           47144
           18.82           38932
           18.83           33168
           18.84           29300
           18.85           26664
           18.86           24644
           18.87           23304
           18.88           22260
           18.89           21268
            18.9           20628
           18.91           20280
           18.92           19784
           18.93           19344
           18.94           19244
           18.95           18900
           18.96           18640
           18.97           18520
           18.98           18464
           18.99           18356
              19           18396
           19.01           18276
           19.02           18228
           19.03           18328
           19.04           18284
           19.05           18336
           19.06           18488
           19.07           18504
           19.08           18584
           19.09           18800
            19.1           18964
           19.11           19072
           19.12           19372
           19.13           19664
           19.14           20012
           19.15           20724
           19.16           21532
           19.17           22468
           19.18           24128
           19.19           26080
            19.2           29004
           19.21           34076
           19.22           41516
           19.23           52680
           19.24           69536
           19.25           88792
           19.26          107192
           19.27          113524
           19.28          102700
           19.29           81612
            19.3           61240
           19.31           45908
           19.32           35860
           19.33           30076
           19.34           26504
           19.35           24080
           19.36           22548
           19.37           21476
           19.38           20776
           19.39           20312
            19.4           19896
           19.41           19464
           19.42           19228
           19.43           18972
           19.44           18784
           19.45           18944
           19.46           18712
           19.47           18704
           19.48           18848
           19.49           18760
            19.5           18716
           19.51           18892
           19.52           19008
           19.53           19196
           19.54           19392
           19.55           19540
           19.56           19664
           19.57           20024
           19.58           20332
           19.59           20740
            19.6           21392
           19.61           21844
           19.62           22648
           19.63           24016
           19.64           25764
           19.65           28320
           19.66           32500
           19.67           38856
           19.68           48768
           19.69           62388
            19.7           74988
           19.71           82508
           19.72           84192
           19.73           83440
           19.74           83908
           19.75           83648
           19.76           80884
           19.77           77940
           19.78           76596
           19.79           73564
            19.8           67684
           19.81           59524
           19.82           50496
           19.83           42840
           19.84           37504
           19.85           33460
           19.86           30920
           19.87           29460
           19.88           28564
           19.89           28216
            19.9           28652
           19.91           29728
           19.92           31496
           19.93           34684
           19.94           37912
           19.95           41176
           19.96           43460
           19.97           42616
           19.98           39168
           19.99           35216
              20           31152
           20.01           28060
           20.02           25816
           20.03           24076
           20.04           22780
           20.05           22200
           20.06           21500
           20.07           21264
           20.08           20896
           20.09           20684
            20.1           20524
           20.11           20724
           20.12           20728
           20.13           20928
           20.14           21404
           20.15           21796
           20.16           22316
           20.17           23376
           20.18           24784
           20.19           26724
            20.2           29956
           20.21           34416
           20.22           41632
           20.23           52064
           20.24           64452
           20.25           76484
           20.26           82676
           20.27           77704
           20.28           65352
           20.29           52504
            20.3           41540
           20.31           33856
           20.32           29076
           20.33           26136
           20.34           24096
           20.35           22904
           20.36           22244
           20.37           21848
           20.38           21676
           20.39           21956
            20.4           22176
           20.41           23184
           20.42           23980
           20.43           25068
           20.44           26176
           20.45           26348
           20.46           25576
           20.47           24532
           20.48           23256
           20.49           21980
            20.5           21188
           20.51           20484
           20.52           19820
           20.53           19788
           20.54           19440
           20.55           19136
           20.56           18984
           20.57           18976
           20.58           18828
           20.59           19060
            20.6           19040
           20.61           19088
           20.62           19348
           20.63           19472
           20.64           19780
           20.65           20408
           20.66           21048
           20.67           22112
           20.68           23388
           20.69           25320
            20.7           27156
           20.71           29056
           20.72           29224
           20.73           28172
           20.74           26380
           20.75           24680
           20.76           23096
           20.77           22604
           20.78           22048
           20.79           21608
            20.8           21516
           20.81           21428
           20.82           21616
           20.83           22284
           20.84           22924
           20.85           23928
           20.86           25576
           20.87           27748
           20.88           30864
           20.89           35848
            20.9           41736
           20.91           48008
           20.92           52012
           20.93           50624
           20.94           45784
           20.95           39484
           20.96           33508
           20.97           29164
           20.98           26464
           20.99           24404
              21           22900
           21.01           21800
           21.02           21064
           21.03           20580
           21.04           20268
           21.05           19800
           21.06           19544
           21.07           19504
           21.08           19260
           21.09           19208
            21.1           19288
           21.11           19184
           21.12           19192
           21.13           19388
           21.14           19480
           21.15           19720
           21.16           20196
           21.17           20472
           21.18           20956
           21.19           21200
            21.2           21052
           21.21           20876
           21.22           20700
           21.23           20408
           21.24           19832
           21.25           19736
           21.26           19156
           21.27           18988
           21.28           18820
           21.29           18640
            21.3           18300
           21.31           18376
           21.32           18348
           21.33           18292
           21.34           18312
           21.35           18204
           21.36           18080
           21.37           18312
           21.38           18208
           21.39           18168
            21.4           18292
           21.41           18288
           21.42           18200
           21.43           18360
           21.44           18488
           21.45           18568
           21.46           18476
           21.47           18472
           21.48           18536
           21.49           18752
            21.5           18684
           21.51           18608
           21.52           18572
           21.53           18580
           21.54           18296
           21.55           18576
           21.56           18328
           21.57           18400
           21.58           18420
           21.59           18508
            21.6           18500
           21.61           18744
           21.62           18612
           21.63           18700
           21.64           18844
           21.65           18932
           21.66           19036
           21.67           19320
           21.68           19400
           21.69           19412
            21.7           19672
           21.71           19836
           21.72           19892
           21.73           20428
           21.74           20892
           21.75           21308
           21.76           22152
           21.77           22824
           21.78           24240
           21.79           26220
            21.8           28708
           21.81           32228
           21.82           36764
           21.83           40856
           21.84           44012
           21.85           44192
           21.86           41280
           21.87           36564
           21.88           32468
           21.89           28740
            21.9           26068
           21.91           24464
           21.92           23052
           21.93           22220
           21.94           21620
           21.95           20952
           21.96           20468
           21.97           20360
           21.98           20036
           21.99           19792
              22           19824
           22.01           19648
           22.02           19732
           22.03           20300
           22.04           20924
           22.05           21580
           22.06           21888
           22.07           21652
           22.08           20780
           22.09           20236
            22.1           19768
           22.11           19300
           22.12           19288
           22.13           19060
           22.14           19084
           22.15           19288
           22.16           19244
           22.17           19156
           22.18           19312
           22.19           19248
            22.2           19276
           22.21           19444
           22.22           19404
           22.23           19476
           22.24           19616
           22.25           19580
           22.26           19592
           22.27           20032
           22.28           20084
           22.29           20020
            22.3           20296
           22.31           20328
           22.32           20532
           22.33           20964
           22.34           21076
           22.35           21472
           22.36           21884
           22.37           22248
           22.38           22780
           22.39           23508
            22.4           24220
           22.41           25460
           22.42           26772
           22.43           28860
           22.44           31376
           22.45           35472
           22.46           41124
           22.47           49380
           22.48           60848
           22.49           73260
            22.5           83488
           22.51           89124
           22.52           89612
           22.53           87948
           22.54           84788
           22.55           80464
           22.56           74588
           22.57           69112
           22.58           62352
           22.59           55204
            22.6           48492
           22.61           42152
           22.62           37016
           22.63           33380
           22.64           30600
           22.65           28520
           22.66           26724
           22.67           25440
           22.68           24436
           22.69           23772
            22.7           23240
           22.71           22716
           22.72           22524
           22.73           22104
           22.74           21628
           22.75           21580
           22.76           21500
           22.77           21260
           22.78           21268
           22.79           21064
            22.8           21044
           22.81           21184
           22.82           21076
           22.83           21120
           22.84           21416
           22.85           21428
           22.86           21608
           22.87           21916
           22.88           22344
           22.89           22852
            22.9           23748
           22.91           24676
           22.92           26180
           22.93           28284
           22.94           31332
           22.95           35864
           22.96           41972
           22.97           49276
           22.98           56944
           22.99           62868
              23           62680
           23.01           57064
           23.02           49272
           23.03           41664
           23.04           35224
           23.05           31068
           23.06           27816
           23.07           25660
           23.08           24560
           23.09           23464
            23.1           22788
           23.11           22308
           23.12           21968
           23.13           21552
           23.14           21396
           23.15           21136
           23.16           21052
           23.17           21104
           23.18           21016
           23.19           21176
            23.2           21036
           23.21           21060
           23.22           21284
           23.23           21512
           23.24           21644
           23.25           21864
           23.26           22112
           23.27           22384
           23.28           22772
           23.29           23564
            23.3           24356
           23.31           25316
           23.32           26592
           23.33           28224
           23.34           30084
           23.35           33320
           23.36           37020
           23.37           41772
           23.38           47544
           23.39           53312
            23.4           58024
           23.41           61440
           23.42           63268
           23.43           64068
           23.44           63588
           23.45           61240
           23.46           58136
           23.47           54360
           23.48           48780
           23.49           41804
            23.5           35516
           23.51           30608
           23.52           27288
           23.53           25480
           23.54           24124
           23.55           23184
           23.56           22524
           23.57           21872
           23.58           21420
           23.59           21192
            23.6           20796
           23.61           20528
           23.62           20360
           23.63           19920
           23.64           19688
           23.65           19752
           23.66           19624
           23.67           19460
           23.68           19492
           23.69           19348
            23.7           19280
           23.71           19428
           23.72           19224
           23.73           19288
           23.74           19260
           23.75           19360
           23.76           19296
           23.77           19728
           23.78           19756
           23.79           19840
            23.8           19692
           23.81           19484
           23.82           19276
           23.83           19240
           23.84           19392
           23.85           19260
           23.86           19476
           23.87           19540
           23.88           19744
           23.89           20008
            23.9           20028
           23.91           20076
           23.92           20260
           23.93           20288
           23.94           20472
           23.95           21016
           23.96           21808
           23.97           22736
           23.98           23796
           23.99           24740
              24           25432
           24.01           25388
           24.02           24720
           24.03           23540
           24.04           22540
           24.05           21564
           24.06           21228
           24.07           20960
           24.08           20916
           24.09           20808
            24.1           20852
           24.11           21016
           24.12           21044
           24.13           21504
           24.14           21784
           24.15           22368
           24.16           22916
           24.17           23672
           24.18           24428
           24.19           26044
            24.2           27416
           24.21           29668
           24.22           32864
           24.23           36600
           24.24           41316
           24.25           47184
           24.26           52284
           24.27           55404
           24.28           57428
           24.29           57164
            24.3           55160
           24.31           51724
           24.32           46524
           24.33           41852
           24.34           38892
           24.35           37308
           24.36           37044
           24.37           38616
           24.38           41284
           24.39           45224
            24.4           49260
           24.41           50756
           24.42           49212
           24.43           45584
           24.44           39932
           24.45           35308
           24.46           31328
           24.47           28492
           24.48           26096
           24.49           24840
            24.5           23588
           24.51           22772
           24.52           22092
           24.53           21452
           24.54           20992
           24.55           20644
           24.56           20340
           24.57           20048
           24.58           19896
           24.59           19612
            24.6           19432
           24.61           19568
           24.62           19308
           24.63           19216
           24.64           19112
           24.65           18980
           24.66           18896
           24.67           18932
           24.68           18832
           24.69           18772
            24.7           18748
           24.71           18608
           24.72           18644
           24.73           18704
           24.74           18684
           24.75           18800
           24.76           18660
           24.77           18520
           24.78           18448
           24.79           18520
            24.8           18540
           24.81           18512
           24.82           18560
           24.83           18428
           24.84           18368
           24.85           18368
           24.86           18460
           24.87           18420
           24.88           18428
           24.89           18480
            24.9           18404
           24.91           18704
           24.92           18784
           24.93           18856
           24.94           19168
           24.95           19404
           24.96           20072
           24.97           21788
           24.98           24176
           24.99           27732
              25           30976
           25.01           31136
           25.02           28812
           25.03           26020
           25.04           23572
           25.05           22040
           25.06           21360
           25.07           21396
           25.08           21792
           25.09           22708
            25.1           23032
           25.11           22832
           25.12           22548
           25.13           21576
           25.14           21056
           25.15           20584
           25.16           20296
           25.17           19828
           25.18           19576
           25.19           19200
            25.2           19152
           25.21           19028
           25.22           18924
           25.23           18828
           25.24           18936
           25.25           18800
           25.26           18712
           25.27           18900
           25.28           18852
           25.29           18768
            25.3           18864
           25.31           18932
           25.32           18984
           25.33           19204
           25.34           19272
           25.35           19568
           25.36           20028
           25.37           20400
           25.38           20776
           25.39           21812
            25.4           23196
           25.41           25296
           25.42           28592
           25.43           32608
           25.44           36304
           25.45           38824
           25.46           37988
           25.47           34936
           25.48           31596
           25.49           28608
            25.5           26360
           25.51           24964
           25.52           23668
           25.53           22572
           25.54           22100
           25.55           21588
           25.56           21440
           25.57           21628
           25.58           22128
           25.59           22324
            25.6           22688
           25.61           22444
           25.62           22040
           25.63           21644
           25.64           21144
           25.65           20736
           25.66           20652
           25.67           20376
           25.68           20344
           25.69           20404
            25.7           20540
           25.71           20764
           25.72           21108
           25.73           21724
           25.74           22408
           25.75           24136
           25.76           26108
           25.77           28964
           25.78           31992
           25.79           33956
            25.8           34268
           25.81           33892
           25.82           32340
           25.83           30420
           25.84           28444
           25.85           26456
           25.86           24584
           25.87           23376
           25.88           22436
           25.89           21752
            25.9           21284
           25.91           20792
           25.92           20360
           25.93           20224
           25.94           19920
           25.95           19600
           25.96           19644
           25.97           19412
           25.98           19292
           25.99           19500
              26           19440
           26.01           19288
           26.02           19264
           26.03           19252
           26.04           19212
           26.05           19436
           26.06           19496
           26.07           19652
           26.08           19608
           26.09           19588
            26.1           19524
           26.11           19912
           26.12           20060
           26.13           20148
           26.14           20412
           26.15           20840
           26.16           21444
           26.17           22804
           26.18           24080
           26.19           26260
            26.2           28784
           26.21           31108
           26.22           32212
           26.23           31740
           26.24           29604
           26.25           27384
           26.26           25104
           26.27           23484
           26.28           22128
           26.29           21732
            26.3           21152
           26.31           20824
           26.32           20652
           26.33           20576
           26.34           20556
           26.35           20580
           26.36           20792
           26.37           20744
           26.38           20876
           26.39           21020
            26.4           21116
           26.41           21512
           26.42           21808
           26.43           22296
           26.44           22976
           26.45           23432
           26.46           24080
           26.47           25300
           26.48           26696
           26.49           28348
            26.5           30968
           26.51           33952
           26.52           38300
           26.53           43500
           26.54           48972
           26.55           54204
           26.56           58844
           26.57           61996
           26.58           64100
           26.59           65692
            26.6           65692
           26.61           64596
           26.62           62852
           26.63           59528
           26.64           54864
           26.65           50472
           26.66           45280
           26.67           40464
           26.68           36744
           26.69           33836
            26.7           31912
           26.71           31284
           26.72           31088
           26.73           31164
           26.74           31424
           26.75           30596
           26.76           28964
           26.77           27272
           26.78           25408
           26.79           24096
            26.8           22972
           26.81           22192
           26.82           21560
           26.83           21136
           26.84           20852
           26.85           20608
           26.86           20560
           26.87           20492
           26.88           20460
           26.89           20996
            26.9           21228
           26.91           21700
           26.92           22576
           26.93           23684
           26.94           25296
           26.95           27300
           26.96           29128
           26.97           30036
           26.98           29860
           26.99           28372
              27           26524
           27.01           24996
           27.02           23476
           27.03           22500
           27.04           21712
           27.05           20844
           27.06           19972
           27.07           19784
           27.08           19464
           27.09           19316
            27.1           19368
           27.11           19156
           27.12           19112
           27.13           19264
           27.14           19212
           27.15           19288
           27.16           19420
           27.17           19224
           27.18           19340
           27.19           19712
            27.2           19872
           27.21           20108
           27.22           20732
           27.23           21120
           27.24           21804
           27.25           22984
           27.26           24164
           27.27           25732
           27.28           27924
           27.29           30532
            27.3           33388
           27.31           36280
           27.32           38392
           27.33           38760
           27.34           38052
           27.35           36232
           27.36           34392
           27.37           33008
           27.38           31676
           27.39           30184
            27.4           28648
           27.41           26904
           27.42           25104
           27.43           24164
           27.44           23376
           27.45           23200
           27.46           23444
           27.47           23500
           27.48           23208
           27.49           22992
            27.5           22040
           27.51           21036
           27.52           20060
           27.53           19052
           27.54           18400
           27.55           18216
           27.56           17832
           27.57           17480
           27.58           17340
           27.59           17048
            27.6           16748
           27.61           16856
           27.62           16692
           27.63           16504
           27.64           16592
           27.65           16484
           27.66           16440
           27.67           16516
           27.68           16528
           27.69           16544
            27.7           16624
           27.71           16540
           27.72           16720
           27.73           16588
           27.74           16596
           27.75           16264
           27.76           16240
           27.77           16012
           27.78           15972
           27.79           15892
            27.8           15924
           27.81           15792
           27.82           15840
           27.83           15776
           27.84           15836
           27.85           15852
           27.86           15828
           27.87           15676
           27.88           15812
           27.89           15792
            27.9           15748
           27.91           15924
           27.92           16160
           27.93           16260
           27.94           16644
           27.95           16912
           27.96           17524
           27.97           18868
           27.98           20240
           27.99           22200
              28           24388
           28.01           25724
           28.02           25732
           28.03           24640
           28.04           22596
           28.05           20832
           28.06           19400
           28.07           18356
           28.08           17728
           28.09           17432
            28.1           17444
           28.11           17376
           28.12           17720
           28.13           18060
           28.14           18784
           28.15           19624
           28.16           20820
           28.17           22016
           28.18           23804
           28.19           24916
            28.2           25752
           28.21           25892
           28.22           25348
           28.23           24628
           28.24           24504
           28.25           24064
           28.26           23592
           28.27           22728
           28.28           21052
           28.29           19456
            28.3           18420
           28.31           17700
           28.32           17300
           28.33           17596
           28.34           17780
           28.35           18340
           28.36           19044
           28.37           20100
           28.38           21312
           28.39           23048
            28.4           24708
           28.41           26208
           28.42           26420
           28.43           25792
           28.44           24556
           28.45           23284
           28.46           21840
           28.47           20536
           28.48           19416
           28.49           18468
            28.5           17536
           28.51           17228
           28.52           16960
           28.53           16832
           28.54           16848
           28.55           16764
           28.56           16708
           28.57           16656
           28.58           16484
           28.59           16448
            28.6           16444
           28.61           16272
           28.62           16096
           28.63           15880
           28.64           15672
           28.65           15472
           28.66           15524
           28.67           15436
           28.68           15428
           28.69           15844
            28.7           16028
           28.71           16376
           28.72           17092
           28.73           17860
           28.74           18784
           28.75           20272
           28.76           21700
           28.77           22756
           28.78           23128
           28.79           22452
            28.8           21224
           28.81           20060
           28.82           18536
           28.83           17488
           28.84           16856
           28.85           16320
           28.86           15864
           28.87           15940
           28.88           15848
           28.89           16100
            28.9           16312
           28.91           16664
           28.92           17696
           28.93           18708
           28.94           20168
           28.95           21252
           28.96           21848
           28.97           21092
           28.98           19808
           28.99           18300
              29           17148
           29.01           16108
           29.02           15544
           29.03           15040
           29.04           14676
           29.05           14612
           29.06           14500
           29.07           14388
           29.08           14464
           29.09           14352
            29.1           14428
           29.11           14424
           29.12           14328
           29.13           14260
           29.14           14244
           29.15           14064
           29.16           14040
           29.17           14140
           29.18           14120
           29.19           14120
            29.2           14172
           29.21           14224
           29.22           14316
           29.23           14392
           29.24           14536
           29.25           14644
           29.26           14764
           29.27           14904
           29.28           14996
           29.29           15284
            29.3           15592
           29.31           15756
           29.32           16068
           29.33           16432
           29.34           16940
           29.35           17472
           29.36           18244
           29.37           19188
           29.38           20308
           29.39           21916
            29.4           23672
           29.41           25780
           29.42           28348
           29.43           30604
           29.44           32516
           29.45           32972
           29.46           32916
           29.47           32328
           29.48           31292
           29.49           29640
            29.5           28340
           29.51           26548
           29.52           25024
           29.53           23908
           29.54           23136
           29.55           22824
           29.56           23092
           29.57           23400
           29.58           23780
           29.59           24124
            29.6           23632
           29.61           22816
           29.62           21716
           29.63           21024
           29.64           19980
           29.65           19364
           29.66           18360
           29.67           17576
           29.68           16760
           29.69           16136
            29.7           15676
           29.71           15540
           29.72           15248
           29.73           15104
           29.74           15116
           29.75           15044
           29.76           15000
           29.77           14984
           29.78           14928
           29.79           14968
            29.8           14960
           29.81           15072
           29.82           15184
           29.83           15336
           29.84           15380
           29.85           15384
           29.86           15420
           29.87           15104
           29.88           15308
           29.89           15480
            29.9           15668
           29.91           15960
           29.92           16420
           29.93           16480
           29.94           16348
           29.95           16296
           29.96           16040
           29.97           15844
           29.98           15720
           29.99           15604
              30           15380
           30.01           15436
           30.02           15524
           30.03           15468
           30.04           15636
           30.05           15916
           30.06           16252
           30.07           16896
           30.08           17696
           30.09           18668
            30.1           20128
           30.11           21744
           30.12           23648
           30.13           25460
           30.14           26624
           30.15           27220
           30.16           26852
           30.17           25768
           30.18           24220
           30.19           22536
            30.2           20624
           30.21           19104
           30.22           17996
           30.23           16908
           30.24           16020
           30.25           15480
           30.26           15040
           30.27           14720
           30.28           14448
           30.29           14096
            30.3           13968
           30.31           13864
           30.32           13764
           30.33           13672
           30.34           13568
           30.35           13460
           30.36           13320
           30.37           13432
           30.38           13340
           30.39           13176
            30.4           13224
           30.41           13376
           30.42           13292
           30.43           13468
           30.44           13428
           30.45           13436
           30.46           13436
           30.47           13240
           30.48           13180
           30.49           13272
            30.5           13184
           30.51           13180
           30.52           13060
           30.53           12956
           30.54           12940
           30.55           13024
           30.56           12904
           30.57           12892
           30.58           13024
           30.59           12964
            30.6           12876
           30.61           13008
           30.62           12920
           30.63           13024
           30.64           13012
           30.65           12956
           30.66           13056
           30.67           13112
           30.68           13164
           30.69           13204
            30.7           13292
           30.71           13368
           30.72           13428
           30.73           13636
           30.74           13792
           30.75           13972
           30.76           14132
           30.77           14432
           30.78           14816
           30.79           15428
            30.8           15876
           30.81           16328
           30.82           17352
           30.83           17580
           30.84           17556
           30.85           17404
           30.86           17148
           30.87           16628
           30.88           16360
           30.89           16116
            30.9           16132
           30.91           16432
           30.92           16772
           30.93           17288
           30.94           18040
           30.95           19072
           30.96           19992
           30.97           21012
           30.98           21080
           30.99           20424
              31           19348
           31.01           18096
           31.02           16848
           31.03           16020
           31.04           15352
           31.05           14884
           31.06           14592
           31.07           14264
           31.08           14068
           31.09           14016
            31.1           13996
           31.11           13860
           31.12           13844
           31.13           13844
           31.14           13800
           31.15           13784
           31.16           13940
           31.17           13956
           31.18           14232
           31.19           14324
            31.2           14508
           31.21           14944
           31.22           15296
           31.23           15652
           31.24           16188
           31.25           16232
           31.26           16448
           31.27           16432
           31.28           16348
           31.29           16360
            31.3           16640
           31.31           16696
           31.32           16880
           31.33           17636
           31.34           18640
           31.35           20064
           31.36           22384
           31.37           25776
           31.38           30476
           31.39           36248
            31.4           40124
           31.41           41140
           31.42           39832
           31.43           37004
           31.44           34300
           31.45           31940
           31.46           29200
           31.47           26852
           31.48           24452
           31.49           22604
            31.5           20944
           31.51           19824
           31.52           18876
           31.53           18208
           31.54           17940
           31.55           17624
           31.56           17640
           31.57           18156
           31.58           18600
           31.59           19156
            31.6           20152
           31.61           20716
           31.62           21044
           31.63           21120
           31.64           20492
           31.65           19692
           31.66           19016
           31.67           18220
           31.68           17924
           31.69           17996
            31.7           18416
           31.71           19512
           31.72           21072
           31.73           23416
           31.74           26204
           31.75           29772
           31.76           31612
           31.77           31820
           31.78           30044
           31.79           26988
            31.8           23600
           31.81           21084
           31.82           18808
           31.83           17312
           31.84           16304
           31.85           15432
           31.86           15048
           31.87           14880
           31.88           14524
           31.89           14476
            31.9           14244
           31.91           14148
           31.92           14164
           31.93           14188
           31.94           14276
           31.95           14332
           31.96           14700
           31.97           14932
           31.98           15516
           31.99           16400
              32           17604
           32.01           19400
           32.02           21964
           32.03           24216
           32.04           25916
           32.05           26072
           32.06           24728
           32.07           22764
           32.08           20844
           32.09           19076
            32.1           17488
           32.11           16528
           32.12           15748
           32.13           15156
           32.14           14768
           32.15           14332
           32.16           14144
           32.17           14008
           32.18           13896
           32.19           13828
            32.2           13684
           32.21           13552
           32.22           13612
           32.23           13728
           32.24           13636
           32.25           13720
           32.26           13796
           32.27           13788
           32.28           13832
           32.29           14040
            32.3           14228
           32.31           14604
           32.32           14896
           32.33           15428
           32.34           15964
           32.35           17328
           32.36           18772
           32.37           20932
           32.38           23184
           32.39           24996
            32.4           25748
           32.41           25116
           32.42           23648
           32.43           21628
           32.44           20104
           32.45           18524
           32.46           17384
           32.47           16524
           32.48           16084
           32.49           15648
            32.5           15392
           32.51           15208
           32.52           14972
           32.53           15024
           32.54           14996
           32.55           15056
           32.56           15064
           32.57           14988
           32.58           15064
           32.59           15260
            32.6           15460
           32.61           15756
           32.62           16212
           32.63           16660
           32.64           17188
           32.65           17980
           32.66           18772
           32.67           19972
           32.68           21168
           32.69           22132
            32.7           23096
           32.71           24200
           32.72           24860
           32.73           25404
           32.74           25600
           32.75           25660
           32.76           25336
           32.77           25200
           32.78           25116
           32.79           25572
            32.8           26640
           32.81           28032
           32.82           29240
           32.83           29668
           32.84           28692
           32.85           26684
           32.86           24536
           32.87           22244
           32.88           20324
           32.89           18744
            32.9           17560
           32.91           16576
           32.92           15968
           32.93           15288
           32.94           15084
           32.95           14968
           32.96           14800
           32.97           14696
           32.98           14704
           32.99           14688
              33           14600
           33.01           14644
           33.02           14732
           33.03           14808
           33.04           14728
           33.05           14756
           33.06           15056
           33.07           15512
           33.08           16176
           33.09           16680
            33.1           16564
           33.11           16184
           33.12           15264
           33.13           14604
           33.14           13956
           33.15           13500
           33.16           13400
           33.17           13396
           33.18           13208
           33.19           13196
            33.2           13048
           33.21           13008
           33.22           13096
           33.23           12992
           33.24           13004
           33.25           13004
           33.26           12976
           33.27           13068
           33.28           13000
           33.29           13016
            33.3           13132
           33.31           13264
           33.32           13380
           33.33           13480
           33.34           13660
           33.35           13740
           33.36           14104
           33.37           14616
           33.38           15032
           33.39           15528
            33.4           16568
           33.41           17568
           33.42           18624
           33.43           20232
           33.44           20976
           33.45           21440
           33.46           21120
           33.47           20480
           33.48           19816
           33.49           19180
            33.5           18352
           33.51           17584
           33.52           16880
           33.53           16192
           33.54           15528
           33.55           15080
           33.56           14692
           33.57           14548
           33.58           14424
           33.59           14304
            33.6           14252
           33.61           14392
           33.62           14428
           33.63           14720
           33.64           15156
           33.65           15588
           33.66           16256
           33.67           17252
           33.68           18276
           33.69           19200
            33.7           19956
           33.71           20024
           33.72           19548
           33.73           18864
           33.74           17852
           33.75           17060
           33.76           16464
           33.77           15964
           33.78           15688
           33.79           15660
            33.8           15620
           33.81           15616
           33.82           15980
           33.83           16208
           33.84           16840
           33.85           17944
           33.86           19436
           33.87           21332
           33.88           23308
           33.89           24640
            33.9           24520
           33.91           24204
           33.92           22864
           33.93           21324
           33.94           19864
           33.95           18496
           33.96           17504
           33.97           16816
           33.98           16120
           33.99           15888
              34           15620
           34.01           15628
           34.02           15588
           34.03           15972
           34.04           16208
           34.05           16688
           34.06           17324
           34.07           18056
           34.08           18708
           34.09           19552
            34.1           19680
           34.11           19380
           34.12           19176
           34.13           18300
           34.14           17768
           34.15           17564
           34.16           17508
           34.17           17788
           34.18           18720
           34.19           19696
            34.2           21224
           34.21           23368
           34.22           25096
           34.23           25860
           34.24           25716
           34.25           24292
           34.26           22800
           34.27           21380
           34.28           19852
           34.29           18816
            34.3           18028
           34.31           17324
           34.32           16692
           34.33           16124
           34.34           15676
           34.35           15212
           34.36           14976
           34.37           14664
           34.38           14492
           34.39           14656
            34.4           14668
           34.41           14668
           34.42           14960
           34.43           15104
           34.44           15352
           34.45           15892
           34.46           16436
           34.47           17200
           34.48           18076
           34.49           19132
            34.5           20424
           34.51           22496
           34.52           24284
           34.53           26108
           34.54           27312
           34.55           27280
           34.56           26348
           34.57           25008
           34.58           23144
           34.59           21564
            34.6           20144
           34.61           19248
           34.62           18436
           34.63           18124
           34.64           17792
           34.65           17824
           34.66           18104
           34.67           18320
           34.68           18640
           34.69           18972
            34.7           18784
           34.71           18180
           34.72           17376
           34.73           16572
           34.74           15848
           34.75           15264
           34.76           14732
           34.77           14212
           34.78           14108
           34.79           13780
            34.8           13496
           34.81           13512
           34.82           13232
           34.83           13064
           34.84           13084
           34.85           12872
           34.86           12740
           34.87           12936
           34.88           12896
           34.89           12816
            34.9           12796
           34.91           12692
           34.92           12728
           34.93           12844
           34.94           12808
           34.95           12884
           34.96           12860
           34.97           12940
           34.98           12956
           34.99           13060
              35           13168
           35.01           13340
           35.02           13556
           35.03           13772
           35.04           14124
           35.05           14512
           35.06           15048
           35.07           15640
           35.08           16656
           35.09           17808
            35.1           19076
           35.11           20448
           35.12           21336
           35.13           21772
           35.14           21716
           35.15           21116
           35.16           20416
           35.17           19848
           35.18           19500
           35.19           19644
            35.2           20172
           35.21           20780
           35.22           21420
           35.23           21920
           35.24           21396
           35.25           20356
           35.26           19072
           35.27           17748
           35.28           16500
           35.29           15804
            35.3           15096
           35.31           14592
           35.32           14308
           35.33           13908
           35.34           13704
           35.35           13848
           35.36           13688
           35.37           13676
           35.38           13780
           35.39           13836
            35.4           14044
           35.41           14352
           35.42           14536
           35.43           14844
           35.44           15296
           35.45           15904
           35.46           16268
           35.47           16956
           35.48           17112
           35.49           16852
            35.5           16464
           35.51           15616
           35.52           14940
           35.53           14504
           35.54           13988
           35.55           13608
           35.56           13592
           35.57           13276
           35.58           13160
           35.59           13184
            35.6           13212
           35.61           13308
           35.62           13488
           35.63           13560
           35.64           13832
           35.65           14128
           35.66           14364
           35.67           14576
           35.68           14700
           35.69           14780
            35.7           14912
           35.71           15276
           35.72           15320
           35.73           15488
           35.74           15576
           35.75           15220
           35.76           14844
           35.77           14512
           35.78           14180
           35.79           13728
            35.8           13476
           35.81           13144
           35.82           13032
           35.83           12940
           35.84           12768
           35.85           12724
           35.86           12676
           35.87           12644
           35.88           12528
           35.89           12660
            35.9           12608
           35.91           12628
           35.92           12760
           35.93           12916
           35.94           13104
           35.95           13424
           35.96           13684
           35.97           13972
           35.98           14144
           35.99           14400
              36           14664
           36.01           14940
           36.02           15312
           36.03           15752
           36.04           16336
           36.05           16520
           36.06           16476
           36.07           16576
           36.08           16032
           36.09           15492
            36.1           14956
           36.11           14492
           36.12           13980
           36.13           13744
           36.14           13404
           36.15           13184
           36.16           13000
           36.17           12824
           36.18           12656
           36.19           12744
            36.2           12652
           36.21           12628
           36.22           12804
           36.23           13076
           36.24           13148
           36.25           13560
           36.26           13648
           36.27           13864
           36.28           13988
           36.29           13856
            36.3           13596
           36.31           13404
           36.32           13304
           36.33           13280
           36.34           13348
           36.35           13436
           36.36           13532
           36.37           14000
           36.38           14268
           36.39           14692
            36.4           15100
           36.41           15600
           36.42           15780
           36.43           16040
           36.44           15960
           36.45           15640
           36.46           15256
           36.47           14676
           36.48           14236
           36.49           13848
            36.5           13540
           36.51           13348
           36.52           13272
           36.53           13152
           36.54           13000
           36.55           13100
           36.56           12936
           36.57           12764
           36.58           12724
           36.59           12748
            36.6           12676
           36.61           12864
           36.62           12856
           36.63           12896
           36.64           12980
           36.65           13176
           36.66           13160
           36.67           13492
           36.68           13856
           36.69           14060
            36.7           14460
           36.71           14816
           36.72           15380
           36.73           16180
           36.74           17100
           36.75           18212
           36.76           19804
           36.77           21520
           36.78           23640
           36.79           26004
            36.8           27808
           36.81           29248
           36.82           30292
           36.83           30236
           36.84           29828
           36.85           28996
           36.86           27508
           36.87           25572
           36.88           23736
           36.89           21944
            36.9           20380
           36.91           19356
           36.92           18212
           36.93           17428
           36.94           16768
           36.95           16164
           36.96           15712
           36.97           15472
           36.98           15048
           36.99           14852
              37           14520
           37.01           14460
           37.02           14440
           37.03           14832
           37.04           15076
           37.05           15560
           37.06           16264
           37.07           17176
           37.08           18428
           37.09           20036
            37.1           21616
           37.11           22528
           37.12           22660
           37.13           21860
           37.14           20744
           37.15           19552
           37.16           18152
           37.17           16984
           37.18           16220
           37.19           15700
            37.2           15352
           37.21           15208
           37.22           15092
           37.23           14808
           37.24           14708
           37.25           14392
           37.26           14036
           37.27           14040
           37.28           13808
           37.29           13588
            37.3           13792
           37.31           13620
           37.32           13900
           37.33           14204
           37.34           14620
           37.35           15048
           37.36           15664
           37.37           15972
           37.38           15872
           37.39           15856
            37.4           15404
           37.41           14760
           37.42           14356
           37.43           13800
           37.44           13372
           37.45           13108
           37.46           12688
           37.47           12576
           37.48           12400
           37.49           12252
            37.5           12092
           37.51           12068
           37.52           11964
           37.53           11948
           37.54           11972
           37.55           11840
           37.56           11804
           37.57           11916
           37.58           11900
           37.59           11900
            37.6           11960
           37.61           11956
           37.62           12148
           37.63           12180
           37.64           12188
           37.65           12480
           37.66           12648
           37.67           12692
           37.68           12840
           37.69           13068
            37.7           13196
           37.71           13468
           37.72           13740
           37.73           13704
           37.74           13880
           37.75           13688
           37.76           13476
           37.77           13180
           37.78           13108
           37.79           12868
            37.8           12592
           37.81           12588
           37.82           12452
           37.83           12448
           37.84           12472
           37.85           12664
           37.86           12900
           37.87           13512
           37.88           14588
           37.89           15696
            37.9           16584
           37.91           16880
           37.92           16352
           37.93           15828
           37.94           15044
           37.95           14748
           37.96           14632
           37.97           15020
           37.98           15428
           37.99           16236
              38           16896
           38.01           17636
           38.02           18364
           38.03           18808
           38.04           19228
           38.05           19576
           38.06           19600
           38.07           19408
           38.08           18700
           38.09           17776
            38.1           17032
           38.11           16488
           38.12           15860
           38.13           15356
           38.14           15036
           38.15           14744
           38.16           14748
           38.17           15008
           38.18           15260
           38.19           15676
            38.2           16400
           38.21           16788
           38.22           16884
           38.23           16996
           38.24           16724
           38.25           16520
           38.26           16556
           38.27           16388
           38.28           16068
           38.29           15992
            38.3           15508
           38.31           14912
           38.32           14488
           38.33           13924
           38.34           13560
           38.35           13484
           38.36           13096
           38.37           12996
           38.38           13040
           38.39           13060
            38.4           13176
           38.41           13776
           38.42           14356
           38.43           14996
           38.44           15752
           38.45           16208
           38.46           16220
           38.47           15928
           38.48           15620
           38.49           15368
            38.5           15360
           38.51           15264
           38.52           15308
           38.53           15324
           38.54           15452
           38.55           15172
           38.56           14948
           38.57           14384
           38.58           14176
           38.59           13852
            38.6           13664
           38.61           13672
           38.62           13856
           38.63           13844
           38.64           13772
           38.65           13764
           38.66           13600
           38.67           13456
           38.68           13408
           38.69           13428
            38.7           13728
           38.71           14040
           38.72           14540
           38.73           15012
           38.74           15760
           38.75           16204
           38.76           16284
           38.77           16308
           38.78           16208
           38.79           16180
            38.8           16008
           38.81           15912
           38.82           15796
           38.83           15728
           38.84           15352
           38.85           14860
           38.86           14524
           38.87           14232
           38.88           14004
           38.89           13860
            38.9           13732
           38.91           13820
           38.92           13848
           38.93           13964
           38.94           14128
           38.95           14484
           38.96           15004
           38.97           15504
           38.98           16228
           38.99           16772
              39           17120
           39.01           17472
           39.02           17536
           39.03           17244
           39.04           16940
           39.05           16552
           39.06           16240
           39.07           16096
           39.08           16056
           39.09           16048
            39.1           16272
           39.11           16372
           39.12           16380
           39.13           16488
           39.14           16120
           39.15           15936
           39.16           15496
           39.17           15248
           39.18           14772
           39.19           14300
            39.2           13888
           39.21           13580
           39.22           13436
           39.23           13220
           39.24           13052
           39.25           12952
           39.26           12776
           39.27           12800
           39.28           12712
           39.29           12708
            39.3           12780
           39.31           12900
           39.32           12964
           39.33           13052
           39.34           13340
           39.35           13272
           39.36           13268
           39.37           13400
           39.38           13624
           39.39           13592
            39.4           13792
           39.41           13724
           39.42           13784
           39.43           13988
           39.44           13932
           39.45           14040
           39.46           14308
           39.47           14604
           39.48           14916
           39.49           15484
            39.5           16076
           39.51           16752
           39.52           17760
           39.53           18776
           39.54           19820
           39.55           21132
           39.56           21956
           39.57           22340
           39.58           22520
           39.59           21744
            39.6           20924
           39.61           20264
           39.62           19248
           39.63           18460
           39.64           17880
           39.65           17316
           39.66           16660
           39.67           16296
           39.68           15484
           39.69           14904
            39.7           14444
           39.71           14000
           39.72           13620
           39.73           13460
           39.74           13216
           39.75           13044
           39.76           13012
           39.77           12852
           39.78           12752
           39.79           12732
            39.8           12636
           39.81           12448
           39.82           12544
           39.83           12504
           39.84           12408
           39.85           12432
           39.86           12284
           39.87           12224
           39.88           12332
           39.89           12192
            39.9           12212
           39.91           12328
           39.92           12388
           39.93           12320
           39.94           12572
           39.95           12500
           39.96           12632
           39.97           12728
           39.98           13080
           39.99           13296
              40           13596
           40.01           14080
           40.02           14800
           40.03           15460
           40.04           15928
           40.05           16264
           40.06           16428
           40.07           16540
           40.08           16436
           40.09           16648
            40.1           16924
           40.11           17044
           40.12           17128
           40.13           16912
           40.14           16488
           40.15           16168
           40.16           15744
           40.17           15504
           40.18           15260
           40.19           15068
            40.2           14888
           40.21           14840
           40.22           14956
           40.23           14968
           40.24           15012
           40.25           14832
           40.26           14720
           40.27           15064
           40.28           15272
           40.29           15648
            40.3           16340
           40.31           16988
           40.32           17728
           40.33           18464
           40.34           18604
           40.35           18588
           40.36           18608
           40.37           18312
           40.38           18072
           40.39           17888
            40.4           17780
           40.41           17268
           40.42           16808
           40.43           16208
           40.44           15616
           40.45           15364
           40.46           14928
           40.47           14804
           40.48           14632
           40.49           14528
            40.5           14608
           40.51           14848
           40.52           15100
           40.53           15380
           40.54           15944
           40.55           16432
           40.56           16984
           40.57           17300
           40.58           17520
           40.59           17624
            40.6           17660
           40.61           17444
           40.62           17000
           40.63           16780
           40.64           16152
           40.65           15808
           40.66           15168
           40.67           14744
           40.68           14292
           40.69           13992
            40.7           13692
           40.71           13400
           40.72           13336
           40.73           13252
           40.74           13120
           40.75           13196
           40.76           13216
           40.77           13304
           40.78           13492
           40.79           13688
            40.8           14012
           40.81           14592
           40.82           14984
           40.83           15464
           40.84           15884
           40.85           15916
           40.86           15776
           40.87           15480
           40.88           15024
           40.89           14408
            40.9           14012
           40.91           13480
           40.92           13176
           40.93           13048
           40.94           12904
           40.95           12796
           40.96           12616
           40.97           12488
           40.98           12412
           40.99           12556
              41           12352
           41.01           12380
           41.02           12500
           41.03           12584
           41.04           12548
           41.05           12708
           41.06           12908
           41.07           13204
           41.08           13528
           41.09           13792
            41.1           14096
           41.11           14568
           41.12           14584
           41.13           14664
           41.14           14696
           41.15           14492
           41.16           14484
           41.17           14580
           41.18           14656
           41.19           14716
            41.2           14888
           41.21           14764
           41.22           14536
           41.23           14264
           41.24           13952
           41.25           13564
           41.26           13256
           41.27           12928
           41.28           12844
           41.29           12860
            41.3           12800
           41.31           12720
           41.32           12652
           41.33           12644
           41.34           12536
           41.35           12612
           41.36           12568
           41.37           12616
           41.38           12756
           41.39           12720
            41.4           12828
           41.41           13068
           41.42           13128
           41.43           13200
           41.44           13296
           41.45           13368
           41.46           13368
           41.47           13544
           41.48           13728
           41.49           13856
            41.5           14032
           41.51           14132
           41.52           14220
           41.53           14700
           41.54           15096
           41.55           15624
           41.56           16200
           41.57           16840
           41.58           17536
           41.59           18268
            41.6           18796
           41.61           19264
           41.62           19568
           41.63           19128
           41.64           18780
           41.65           18580
           41.66           18116
           41.67           17668
           41.68           17328
           41.69           16952
            41.7           16580
           41.71           16508
           41.72           15936
           41.73           15572
           41.74           15204
           41.75           14696
           41.76           14264
           41.77           14016
           41.78           13664
           41.79           13372
            41.8           13220
           41.81           12980
           41.82           12812
           41.83           12952
           41.84           12876
           41.85           12756
           41.86           12616
           41.87           12660
           41.88           12688
           41.89           12972
            41.9           12996
           41.91           12932
           41.92           13080
           41.93           13116
           41.94           12932
           41.95           12944
           41.96           12736
           41.97           12672
           41.98           12420
           41.99           12260
              42           12176
           42.01           12188
           42.02           12208
           42.03           12176
           42.04           12128
           42.05           12108
           42.06           12040
           42.07           12044
           42.08           12200
           42.09           12092
            42.1           12204
           42.11           12224
           42.12           12352
           42.13           12428
           42.14           12524
           42.15           12812
           42.16           12904
           42.17           12732
           42.18           12644
           42.19           12632
            42.2           12624
           42.21           12452
           42.22           12392
           42.23           12224
           42.24           12252
           42.25           12312
           42.26           12324
           42.27           12232
           42.28           12272
           42.29           12236
            42.3           12220
           42.31           12428
           42.32           12568
           42.33           12560
           42.34           12692
           42.35           12596
           42.36           12760
           42.37           13072
           42.38           13232
           42.39           13440
            42.4           13676
           42.41           13912
           42.42           14028
           42.43           14256
           42.44           14224
           42.45           14356
           42.46           14540
           42.47           14440
           42.48           14300
           42.49           14332
            42.5           14228
           42.51           14172
           42.52           14380
           42.53           14568
           42.54           14824
           42.55           15368
           42.56           15924
           42.57           16556
           42.58           17196
           42.59           17848
            42.6           18060
           42.61           18472
           42.62           18508
           42.63           18392
           42.64           18004
           42.65           17696
           42.66           17276
           42.67           16984
           42.68           16720
           42.69           16348
            42.7           16272
           42.71           16192
           42.72           15944
           42.73           16328
           42.74           16336
           42.75           16328
           42.76           16452
           42.77           16180
           42.78           15984
           42.79           16032
            42.8           15872
           42.81           16064
           42.82           16356
           42.83           16624
           42.84           17032
           42.85           17588
           42.86           17772
           42.87           17856
           42.88           17700
           42.89           17104
            42.9           16768
           42.91           16424
           42.92           16080
           42.93           15756
           42.94           15652
           42.95           15188
           42.96           14908
           42.97           14924
           42.98           14716
           42.99           14436
              43           14388
           43.01           14168
           43.02           14096
           43.03           14284
           43.04           14372
           43.05           14564
           43.06           14980
           43.07           15200
           43.08           15572
           43.09           16068
            43.1           16508
           43.11           16756
           43.12           16968
           43.13           16912
           43.14           16844
           43.15           16720
           43.16           16500
           43.17           16108
           43.18           15880
           43.19           15616
            43.2           15280
           43.21           15324
           43.22           15108
           43.23           14976
           43.24           14908
           43.25           14584
           43.26           14328
           43.27           14180
           43.28           13680
           43.29           13540
            43.3           13452
           43.31           13140
           43.32           13000
           43.33           12968
           43.34           12952
           43.35           12848
           43.36           12820
           43.37           12804
           43.38           12800
           43.39           12980
            43.4           13168
           43.41           13136
           43.42           13304
           43.43           13436
           43.44           13528
           43.45           13684
           43.46           13592
           43.47           13344
           43.48           13236
           43.49           12968
            43.5           12668
           43.51           12528
           43.52           12400
           43.53           12120
           43.54           12184
           43.55           12052
           43.56           11948
           43.57           11992
           43.58           11856
           43.59           11908
            43.6           11976
           43.61           12128
           43.62           12132
           43.63           12332
           43.64           12380
           43.65           12580
           43.66           12868
           43.67           13040
           43.68           13132
           43.69           13464
            43.7           13452
           43.71           13208
           43.72           13156
           43.73           12952
           43.74           12680
           43.75           12572
           43.76           12484
           43.77           12344
           43.78           12380
           43.79           12336
            43.8           12160
           43.81           12376
           43.82           12316
           43.83           12356
           43.84           12536
           43.85           12640
           43.86           12800
           43.87           12984
           43.88           13108
           43.89           13164
            43.9           13284
           43.91           13164
           43.92           13144
           43.93           13040
           43.94           13020
           43.95           12796
           43.96           12840
           43.97           12628
           43.98           12480
           43.99           12420
              44           12396
           44.01           12404
           44.02           12468
           44.03           12336
           44.04           12472
           44.05           12660
           44.06           12620
           44.07           12944
           44.08           13104
           44.09           13288
            44.1           13416
           44.11           13548
           44.12           13540
           44.13           13512
           44.14           13500
           44.15           13132
           44.16           12864
           44.17           12988
           44.18           12864
           44.19           12536
            44.2           12524
           44.21           12204
           44.22           12240
           44.23           12172
           44.24           12040
           44.25           11912
           44.26           11952
           44.27           11932
           44.28           11860
           44.29           11976
            44.3           12124
           44.31           12076
           44.32           12120
           44.33           11916
           44.34           12048
           44.35           12028
           44.36           12104
           44.37           12096
           44.38           12184
           44.39           12032
            44.4           12184
           44.41           12132
           44.42           12160
           44.43           12224
           44.44           12380
           44.45           12376
           44.46           12424
           44.47           12808
           44.48           13044
           44.49           13424
            44.5           14100
           44.51           14812
           44.52           15512
           44.53           16252
           44.54           16572
           44.55           16720
           44.56           16544
           44.57           16236
           44.58           15812
           44.59           15772
            44.6           15444
           44.61           15372
           44.62           15256
           44.63           15076
           44.64           14900
           44.65           14864
           44.66           14788
           44.67           14728
           44.68           14876
           44.69           14848
            44.7           14644
           44.71           14636
           44.72           14548
           44.73           14360
           44.74           14092
           44.75           14004
           44.76           14068
           44.77           14256
           44.78           14336
           44.79           14528
            44.8           14864
           44.81           14768
           44.82           14528
           44.83           14248
           44.84           13996
           44.85           13892
           44.86           13928
           44.87           13848
           44.88           14024
           44.89           14180
            44.9           14344
           44.91           14340
           44.92           14228
           44.93           14260
           44.94           14252
           44.95           14572
           44.96           14920
           44.97           15404
           44.98           16168
           44.99           16824
              45           17588
           45.01           18268
           45.02           18672
           45.03           18668
           45.04           18484
           45.05           18132
           45.06           17704
           45.07           17240
           45.08           16592
           45.09           16124
            45.1           15340
           45.11           14788
           45.12           14296
           45.13           14116
           45.14           13656
           45.15           13456
           45.16           13488
           45.17           13144
           45.18           13180
           45.19           13200
            45.2           13164
           45.21           13288
           45.22           13512
           45.23           13776
           45.24           14168
           45.25           14916
           45.26           15300
           45.27           15736
           45.28           16028
           45.29           15876
            45.3           15524
           45.31           15268
           45.32           14872
           45.33           14644
           45.34           14424
           45.35           14276
           45.36           14008
           45.37           14116
           45.38           13832
           45.39           13628
            45.4           13556
           45.41           13144
           45.42           12836
           45.43           12828
           45.44           12564
           45.45           12400
           45.46           12460
           45.47           12324
           45.48           12448
           45.49           12528
            45.5           12548
           45.51           12676
           45.52           12844
           45.53           12888
           45.54           12860
           45.55           12988
           45.56           12984
           45.57           13104
           45.58           13212
           45.59           13272
            45.6           13204
           45.61           13228
           45.62           13084
           45.63           12808
           45.64           12592
           45.65           12320
           45.66           12176
           45.67           11984
           45.68           11992
           45.69           11764
            45.7           11836
           45.71           11760
           45.72           11764
           45.73           11724
           45.74           11760
           45.75           11664
           45.76           11760
           45.77           11632
           45.78           11592
           45.79           11592
            45.8           11508
           45.81           11464
           45.82           11476
           45.83           11460
           45.84           11516
           45.85           11668
           45.86           11668
           45.87           11648
           45.88           11772
           45.89           11760
            45.9           11756
           45.91           12016
           45.92           12120
           45.93           12244
           45.94           12364
           45.95           12412
           45.96           12504
           45.97           12696
           45.98           12768
           45.99           12840
              46           13020
           46.01           13224
           46.02           13400
           46.03           13728
           46.04           14076
           46.05           14340
           46.06           14752
           46.07           14784
           46.08           14772
           46.09           14672
            46.1           14436
           46.11           14188
           46.12           13960
           46.13           13588
           46.14           13320
           46.15           13300
           46.16           13464
           46.17           13488
           46.18           13700
           46.19           13912
            46.2           14072
           46.21           14408
           46.22           14680
           46.23           14760
           46.24           14900
           46.25           15064
           46.26           15072
           46.27           15132
           46.28           14904
           46.29           14740
            46.3           14548
           46.31           14180
           46.32           13764
           46.33           13700
           46.34           13508
           46.35           13328
           46.36           13264
           46.37           13132
           46.38           13140
           46.39           13392
            46.4           13512
           46.41           13508
           46.42           13492
           46.43           13380
           46.44           13088
           46.45           13000
           46.46           12688
           46.47           12580
           46.48           12424
           46.49           12196
            46.5           12104
           46.51           12132
           46.52           12044
           46.53           11952
           46.54           12032
           46.55           11948
           46.56           12004
           46.57           12040
           46.58           12176
           46.59           12236
            46.6           12400
           46.61           12444
           46.62           12680
           46.63           13060
           46.64           13560
           46.65           13912
           46.66           14492
           46.67           14848
           46.68           15060
           46.69           15280
            46.7           15180
           46.71           15084
           46.72           15080
           46.73           14732
           46.74           14588
           46.75           14416
           46.76           14252
           46.77           14112
           46.78           14020
           46.79           13920
            46.8           13848
           46.81           14000
           46.82           13852
           46.83           13944
           46.84           14160
           46.85           14364
           46.86           14680
           46.87           15132
           46.88           15460
           46.89           15856
            46.9           16396
           46.91           16708
           46.92           16788
           46.93           16808
           46.94           16712
           46.95           16460
           46.96           16336
           46.97           16052
           46.98           15796
           46.99           15796
              47           15644
           47.01           15584
           47.02           15460
           47.03           15172
           47.04           15048
           47.05           14728
           47.06           14476
           47.07           14076
           47.08           13852
           47.09           13548
            47.1           13440
           47.11           13320
           47.12           13080
           47.13           13080
           47.14           12972
           47.15           12828
           47.16           12728
           47.17           12752
           47.18           12860
           47.19           12988
            47.2           12988
           47.21           13016
           47.22           13128
           47.23           13292
           47.24           13224
           47.25           13136
           47.26           13156
           47.27           13044
           47.28           12860
           47.29           13016
            47.3           13012
           47.31           13144
           47.32           13380
           47.33           13600
           47.34           13928
           47.35           14388
           47.36           14852
           47.37           15104
           47.38           15256
           47.39           15164
            47.4           14868
           47.41           14976
           47.42           14688
           47.43           14396
           47.44           14260
           47.45           13932
           47.46           13748
           47.47           13612
           47.48           13212
           47.49           12820
            47.5           12716
           47.51           12312
           47.52           12160
           47.53           12044
           47.54           11808
           47.55           11752
           47.56           11812
           47.57           11536
           47.58           11568
           47.59           11524
            47.6           11560
           47.61           11552
           47.62           11652
           47.63           11628
           47.64           11648
           47.65           11832
           47.66           11788
           47.67           11888
           47.68           12060
           47.69           12096
            47.7           11976
           47.71           11976
           47.72           11840
           47.73           11700
           47.74           11644
           47.75           11516
           47.76           11376
           47.77           11428
           47.78           11368
           47.79           11380
            47.8           11432
           47.81           11372
           47.82           11432
           47.83           11556
           47.84           11508
           47.85           11680
           47.86           11768
           47.87           11740
           47.88           11804
           47.89           11832
            47.9           11720
           47.91           11784
           47.92           11776
           47.93           11756
           47.94           11852
           47.95           11872
           47.96           11980
           47.97           11984
           47.98           12144
           47.99           12260
              48           12372
           48.01           12628
           48.02           12736
           48.03           12792
           48.04           13036
           48.05           12948
           48.06           12976
           48.07           13056
           48.08           13140
           48.09           13196
            48.1           13232
           48.11           13244
           48.12           13080
           48.13           12984
           48.14           12800
           48.15           12636
           48.16           12516
           48.17           12220
           48.18           12100
           48.19           11980
            48.2           11808
           48.21           11692
           48.22           11816
           48.23           11840
           48.24           11880
           48.25           12028
           48.26           12204
           48.27           12264
           48.28           12308
           48.29           12156
            48.3           11976
           48.31           12044
           48.32           11780
           48.33           11640
           48.34           11752
           48.35           11716
           48.36           11552
           48.37           11684
           48.38           11712
           48.39           11612
            48.4           11680
           48.41           11732
           48.42           11728
           48.43           11988
           48.44           11964
           48.45           12072
           48.46           12232
           48.47           12220
           48.48           12100
           48.49           12112
            48.5           11924
           48.51           11588
           48.52           11496
           48.53           11384
           48.54           11152
           48.55           11156
           48.56           11080
           48.57           11124
           48.58           11120
           48.59           11124
            48.6           11116
           48.61           11296
           48.62           11380
           48.63           11508
           48.64           11724
           48.65           11892
           48.66           12104
           48.67           12568
           48.68           12872
           48.69           13124
            48.7           13452
           48.71           13656
           48.72           13456
           48.73           13428
           48.74           13268
           48.75           12912
           48.76           12776
           48.77           12396
           48.78           12248
           48.79           12108
            48.8           11988
           48.81           11832
           48.82           11748
           48.83           11664
           48.84           11624
           48.85           11752
           48.86           11728
           48.87           11872
           48.88           12076
           48.89           12420
            48.9           12624
           48.91           13268
           48.92           13424
           48.93           13904
           48.94           14164
           48.95           14156
           48.96           13952
           48.97           13992
           48.98           13620
           48.99           13376
              49           13276
           49.01           13076
           49.02           13036
           49.03           12992
           49.04           12912
           49.05           12852
           49.06           12680
           49.07           12556
           49.08           12500
           49.09           12464
            49.1           12436
           49.11           12448
           49.12           12644
           49.13           12804
           49.14           12844
           49.15           13180
           49.16           13236
           49.17           13148
           49.18           13104
           49.19           12892
            49.2           12624
           49.21           12396
           49.22           12068
           49.23           11828
           49.24           11792
           49.25           11516
           49.26           11292
           49.27           11164
           49.28           11092
           49.29           11024
            49.3           11040
           49.31           10932
           49.32           10804
           49.33           10828
           49.34           10780
           49.35           10732
           49.36           10804
           49.37           10776
           49.38           10824
           49.39           10940
            49.4           10868
           49.41           10864
           49.42           10904
           49.43           10804
           49.44           10756
           49.45           10836
           49.46           10828
           49.47           10808
           49.48           10764
           49.49           10748
            49.5           10604
           49.51           10568
           49.52           10632
           49.53           10652
           49.54           10708
           49.55           10784
           49.56           10808
           49.57           10848
           49.58           10860
           49.59           10884
            49.6           11084
           49.61           11064
           49.62           11124
           49.63           11232
           49.64           11444
           49.65           11600
           49.66           11932
           49.67           12080
           49.68           12252
           49.69           12600
            49.7           12668
           49.71           12800
           49.72           12720
           49.73           12612
           49.74           12612
           49.75           12484
           49.76           12444
           49.77           12340
           49.78           12448
           49.79           12284
            49.8           12228
           49.81           12228
           49.82           11996
           49.83           11960
           49.84           11720
           49.85           11732
           49.86           11616
           49.87           11636
           49.88           11548
           49.89           11588
            49.9           11708
           49.91           11736
           49.92           11672
           49.93           11936
           49.94           11900
           49.95           11912
           49.96           12112
           49.97           12212
           49.98           12400
           49.99           12840
              50           12904
           50.01           13192
           50.02           13480
           50.03           13688
           50.04           13656
           50.05           13668
           50.06           13816
           50.07           13632
           50.08           13664
           50.09           13536
            50.1           13404
           50.11           13372
           50.12           13296
           50.13           13216
           50.14           13212
           50.15           13148
           50.16           13200
           50.17           13240
           50.18           13188
           50.19           13228
            50.2           13440
           50.21           13508
           50.22           13720
           50.23           14032
           50.24           14232
           50.25           14308
           50.26           14532
           50.27           14532
           50.28           14408
           50.29           14404
            50.3           14332
           50.31           14036
           50.32           13924
           50.33           13784
           50.34           13472
           50.35           13472
           50.36           13176
           50.37           12964
           50.38           12844
           50.39           12540
            50.4           12316
           50.41           12344
           50.42           12292
           50.43           12324
           50.44           12264
           50.45           12256
           50.46           12468
           50.47           12560
           50.48           12528
           50.49           12464
            50.5           12412
           50.51           12332
           50.52           12236
           50.53           12156
           50.54           12064
           50.55           11872
           50.56           11828
           50.57           11556
           50.58           11452
           50.59           11276
            50.6           11204
           50.61           11148
           50.62           11060
           50.63           10988
           50.64           11016
           50.65           11064
           50.66           11052
           50.67           10964
           50.68           11128
           50.69           11076
            50.7           11116
           50.71           11156
           50.72           11256
           50.73           11288
           50.74           11172
           50.75           11348
           50.76           11168
           50.77           11336
           50.78           11360
           50.79           11316
            50.8           11340
           50.81           11496
           50.82           11424
           50.83           11568
           50.84           11556
           50.85           11688
           50.86           11736
           50.87           11752
           50.88           12012
           50.89           12260
            50.9           12552
           50.91           12720
           50.92           13140
           50.93           13140
           50.94           13108
           50.95           13228
           50.96           13176
           50.97           12992
           50.98           13012
           50.99           12788
              51           12564
           51.01           12436
           51.02           12320
           51.03           12124
           51.04           12004
           51.05           11792
           51.06           11600
           51.07           11440
           51.08           11320
           51.09           11228
            51.1           11180
           51.11           11140
           51.12           11036
           51.13           11084
           51.14           11196
           51.15           11216
           51.16           11292
           51.17           11296
           51.18           11192
           51.19           11352
            51.2           11356
           51.21           11428
           51.22           11432
           51.23           11332
           51.24           11260
           51.25           11376
           51.26           11240
           51.27           11316
           51.28           11348
           51.29           11636
            51.3           11804
           51.31           12272
           51.32           12388
           51.33           12444
           51.34           12624
           51.35           12400
           51.36           12220
           51.37           12264
           51.38           12184
           51.39           11972
            51.4           11836
           51.41           11748
           51.42           11636
           51.43           11556
           51.44           11496
           51.45           11440
           51.46           11372
           51.47           11324
           51.48           11280
           51.49           11528
            51.5           11636
           51.51           11708
           51.52           12036
           51.53           12284
           51.54           12560
           51.55           12992
           51.56           13236
           51.57           13320
           51.58           13468
           51.59           13140
            51.6           12952
           51.61           12920
           51.62           12608
           51.63           12336
           51.64           12256
           51.65           12064
           51.66           11904
           51.67           11872
           51.68           11884
           51.69           11860
            51.7           11996
           51.71           12108
           51.72           12220
           51.73           12560
           51.74           12772
           51.75           12844
           51.76           12912
           51.77           12736
           51.78           12660
           51.79           12608
            51.8           12452
           51.81           12352
           51.82           12268
           51.83           12224
           51.84           12048
           51.85           12168
           51.86           12092
           51.87           12252
           51.88           12300
           51.89           12328
            51.9           12340
           51.91           12404
           51.92           12592
           51.93           12552
           51.94           12856
           51.95           12876
           51.96           13340
           51.97           13736
           51.98           14120
           51.99           14232
              52           14084
           52.01           13764
           52.02           13352
           52.03           13188
           52.04           12688
           52.05           12348
           52.06           12008
           52.07           11748
           52.08           11560
           52.09           11620
            52.1           11440
           52.11           11400
           52.12           11356
           52.13           11344
           52.14           11236
           52.15           11308
           52.16           11424
           52.17           11508
           52.18           11732
           52.19           11816
            52.2           12036
           52.21           12212
           52.22           12300
           52.23           12208
           52.24           12300
           52.25           12328
           52.26           12200
           52.27           12448
           52.28           12416
           52.29           12368
            52.3           12288
           52.31           12032
           52.32           11836
           52.33           11704
           52.34           11564
           52.35           11228
           52.36           11288
           52.37           11252
           52.38           11280
           52.39           11240
            52.4           11060
           52.41           10944
           52.42           11028
           52.43           10808
           52.44           10736
           52.45           10824
           52.46           10660
           52.47           10588
           52.48           10632
           52.49           10632
            52.5           10704
           52.51           10672
           52.52           10732
           52.53           10960
           52.54           10888
           52.55           11020
           52.56           10960
           52.57           11244
           52.58           11328
           52.59           11456
            52.6           11708
           52.61           11720
           52.62           11856
           52.63           11960
           52.64           12100
           52.65           12072
           52.66           12140
           52.67           12204
           52.68           12240
           52.69           12524
            52.7           12508
           52.71           12432
           52.72           12312
           52.73           12032
           52.74           11868
           52.75           11708
           52.76           11444
           52.77           11136
           52.78           11120
           52.79           10956
            52.8           10872
           52.81           10892
           52.82           10896
           52.83           10824
           52.84           10896
           52.85           10884
           52.86           10832
           52.87           10944
           52.88           10916
           52.89           10916
            52.9           10952
           52.91           10828
           52.92           10824
           52.93           10852
           52.94           10772
           52.95           10752
           52.96           10804
           52.97           10880
           52.98           11000
           52.99           11200
              53           11368
           53.01           11600
           53.02           11760
           53.03           11632
           53.04           11548
           53.05           11432
           53.06           11236
           53.07           11080
           53.08           10924
           53.09           10844
            53.1           10640
           53.11           10752
           53.12           10664
           53.13           10596
           53.14           10776
           53.15           10740
           53.16           10840
           53.17           11048
           53.18           11140
           53.19           11260
            53.2           11476
           53.21           11548
           53.22           11752
           53.23           12152
           53.24           12452
           53.25           12664
           53.26           12836
           53.27           12948
           53.28           12808
           53.29           12668
            53.3           12524
           53.31           12208
           53.32           11996
           53.33           11712
           53.34           11544
           53.35           11392
           53.36           11356
           53.37           11196
           53.38           11124
           53.39           11040
            53.4           10960
           53.41           11064
           53.42           11024
           53.43           11240
           53.44           11420
           53.45           11444
           53.46           11500
           53.47           11728
           53.48           11788
           53.49           11696
            53.5           11600
           53.51           11580
           53.52           11332
           53.53           11352
           53.54           11380
           53.55           11296
           53.56           11524
           53.57           11516
           53.58           11360
           53.59           11548
            53.6           11816
           53.61           11688
           53.62           11756
           53.63           11704
           53.64           11556
           53.65           11532
           53.66           11532
           53.67           11492
           53.68           11500
           53.69           11276
            53.7           11072
           53.71           11180
           53.72           11096
           53.73           11012
           53.74           11176
           53.75           11144
           53.76           11040
           53.77           11196
           53.78           11276
           53.79           11296
            53.8           11460
           53.81           11548
           53.82           11664
           53.83           12072
           53.84           12420
           53.85           12820
           53.86           13176
           53.87           13480
           53.88           13732
           53.89           14068
            53.9           14216
           53.91           14220
           53.92           14332
           53.93           14204
           53.94           14180
           53.95           14176
           53.96           14176
           53.97           14076
           53.98           13908
           53.99           13536
              54           13216
           54.01           13064
           54.02           12692
           54.03           12380
           54.04           12128
           54.05           11816
           54.06           11676
           54.07           11504
           54.08           11348
           54.09           11300
            54.1           11068
           54.11           11072
           54.12           11080
           54.13           11180
           54.14           11188
           54.15           11148
           54.16           11164
           54.17           11084
           54.18           11032
           54.19           11140
            54.2           11044
           54.21           11004
           54.22           10864
           54.23           10668
           54.24           10460
           54.25           10620
           54.26           10404
           54.27           10288
           54.28           10308
           54.29           10056
            54.3           10128
           54.31           10064
           54.32           10028
           54.33           10064
           54.34           10080
           54.35            9980
           54.36           10000
           54.37            9976
           54.38            9964
           54.39            9984
            54.4           10080
           54.41           10004
           54.42            9916
           54.43           10168
           54.44           10088
           54.45           10052
           54.46           10052
           54.47           10076
           54.48           10056
           54.49           10048
            54.5           10144
           54.51           10204
           54.52           10212
           54.53           10212
           54.54           10192
           54.55           10316
           54.56           10316
           54.57           10408
           54.58           10564
           54.59           10540
            54.6           10616
           54.61           10724
           54.62           10672
           54.63           10760
           54.64           10800
           54.65           10712
           54.66           10620
           54.67           10704
           54.68           10768
           54.69           10904
            54.7           11104
           54.71           11092
           54.72           11096
           54.73           11228
           54.74           11292
           54.75           11368
           54.76           11492
           54.77           11428
           54.78           11360
           54.79           11448
            54.8           11500
           54.81           11624
           54.82           11656
           54.83           11764
           54.84           11772
           54.85           11796
           54.86           11844
           54.87           11668
           54.88           11744
           54.89           11556
            54.9           11652
           54.91           11644
           54.92           11588
           54.93           11668
           54.94           11552
           54.95           11652
           54.96           11592
           54.97           11540
           54.98           11648
           54.99           11612
              55           11672
           55.01           11512
           55.02           11572
           55.03           11748
           55.04           11872
           55.05           12072
           55.06           12312
           55.07           12644
           55.08           12996
           55.09           13576
            55.1           13636
           55.11           13872
           55.12           14004
           55.13           13960
           55.14           13740
           55.15           13488
           55.16           13224
           55.17           12996
           55.18           12760
           55.19           12532
            55.2           12376
           55.21           12276
           55.22           12288
           55.23           12344
           55.24           12400
           55.25           12356
           55.26           12392
           55.27           12360
           55.28           12404
           55.29           12500
            55.3           12692
           55.31           12572
           55.32           12704
           55.33           12680
           55.34           12408
           55.35           12292
           55.36           12064
           55.37           11860
           55.38           11540
           55.39           11496
            55.4           11332
           55.41           11244
           55.42           11228
           55.43           11156
           55.44           11228
           55.45           11420
           55.46           11504
           55.47           11676
           55.48           11944
           55.49           12120
            55.5           12152
           55.51           12320
           55.52           12252
           55.53           12300
           55.54           12248
           55.55           12048
           55.56           11756
           55.57           11660
           55.58           11468
           55.59           11464
            55.6           11336
           55.61           11236
           55.62           11144
           55.63           11172
           55.64           11192
           55.65           11104
           55.66           11216
           55.67           11204
           55.68           11272
           55.69           11452
            55.7           11644
           55.71           11692
           55.72           11792
           55.73           11792
           55.74           11772
           55.75           11884
           55.76           11768
           55.77           11668
           55.78           11624
           55.79           11536
            55.8           11424
           55.81           11560
           55.82           11364
           55.83           11264
           55.84           11160
           55.85           11060
           55.86           10960
           55.87           10952
           55.88           10860
           55.89           10872
            55.9           10812
           55.91           10868
           55.92           10752
           55.93           10992
           55.94           11084
           55.95           11144
           55.96           11256
           55.97           11140
           55.98           11244
           55.99           11408
              56           11496
           56.01           11524
           56.02           11576
           56.03           11412
           56.04           11256
           56.05           11136
           56.06           10908
           56.07           10680
           56.08           10648
           56.09           10364
            56.1           10268
           56.11           10276
           56.12           10196
           56.13           10048
           56.14           10128
           56.15            9956
           56.16            9936
           56.17           10000
           56.18            9892
           56.19           10084
            56.2           10004
           56.21            9860
           56.22            9772
           56.23            9944
           56.24            9976
           56.25            9944
           56.26           10008
           56.27            9924
           56.28           10036
           56.29           10100
            56.3           10056
           56.31           10168
           56.32           10260
           56.33           10208
           56.34           10276
           56.35           10484
           56.36           10536
           56.37           10768
           56.38           10936
           56.39           10984
            56.4           11016
           56.41           11180
           56.42           11196
           56.43           11272
           56.44           11288
           56.45           11216
           56.46           11172
           56.47           11176
           56.48           11148
           56.49           11080
            56.5           11152
           56.51           11088
           56.52           11048
           56.53           11060
           56.54           11116
           56.55           11076
           56.56           11072
           56.57           11092
           56.58           11112
           56.59           11076
            56.6           11120
           56.61           10972
           56.62           11076
           56.63           10996
           56.64           10988
           56.65           11080
           56.66           11164
           56.67           11092
           56.68           11204
           56.69           11264
            56.7           11476
           56.71           11672
           56.72           11668
           56.73           11748
           56.74           11816
           56.75           11716
           56.76           11704
           56.77           11676
           56.78           11596
           56.79           11568
            56.8           11332
           56.81           11212
           56.82           11120
           56.83           11124
           56.84           11008
           56.85           11016
           56.86           11148
           56.87           11020
           56.88           10864
           56.89           10884
            56.9           10960
           56.91           10824
           56.92           10940
           56.93           10836
           56.94           10848
           56.95           10840
           56.96           11020
           56.97           11004
           56.98           11176
           56.99           11144
              57           11004
           57.01           11104
           57.02           11024
           57.03           10944
           57.04           10920
           57.05           10752
           57.06           10768
           57.07           10888
           57.08           10964
           57.09           11084
            57.1           11136
           57.11           11240
           57.12           11436
           57.13           11552
           57.14           11700
           57.15           11864
           57.16           11924
           57.17           11892
           57.18           11880
           57.19           11800
            57.2           11740
           57.21           11648
           57.22           11572
           57.23           11512
           57.24           11480
           57.25           11476
           57.26           11400
           57.27           11280
           57.28           11228
           57.29           11044
            57.3           10964
           57.31           10876
           57.32           10816
           57.33           10656
           57.34           10464
           57.35           10408
           57.36           10228
           57.37           10324
           57.38           10360
           57.39           10316
            57.4           10292
           57.41           10216
           57.42           10296
           57.43           10260
           57.44           10324
           57.45           10376
           57.46           10440
           57.47           10396
           57.48           10476
           57.49           10568
            57.5           10652
           57.51           10696
           57.52           10960
           57.53           11024
           57.54           10984
           57.55           11228
           57.56           11120
           57.57           11196
           57.58           11184
           57.59           10992
            57.6           10820
           57.61           10660
           57.62           10488
           57.63           10416
           57.64           10284
           57.65           10236
           57.66           10128
           57.67           10212
           57.68           10080
           57.69           10040
            57.7           10040
           57.71           10024
           57.72            9936
           57.73           10096
           57.74           10100
           57.75           10088
           57.76           10256
           57.77           10212
           57.78           10284
           57.79           10388
            57.8           10512
           57.81           10488
           57.82           10468
           57.83           10412
           57.84           10336
           57.85           10412
           57.86           10400
           57.87           10380
           57.88           10528
           57.89           10380
            57.9           10444
           57.91           10448
           57.92           10384
           57.93           10392
           57.94           10324
           57.95           10180
           57.96           10004
           57.97           10096
           57.98            9952
           57.99            9920
              58            9852
           58.01            9892
           58.02            9844
           58.03           10032
           58.04           10004
           58.05            9992
           58.06           10028
           58.07           10120
           58.08           10100
           58.09           10276
            58.1           10400
           58.11           10348
           58.12           10512
           58.13           10532
           58.14           10604
           58.15           10752
           58.16           10840
           58.17           10632
           58.18           10692
           58.19           10688
            58.2           10512
           58.21           10572
           58.22           10608
           58.23           10404
           58.24           10336
           58.25           10236
           58.26           10264
           58.27           10372
           58.28           10516
           58.29           10548
            58.3           10664
           58.31           10632
           58.32           10564
           58.33           10732
           58.34           10676
           58.35           10708
           58.36           10680
           58.37           10732
           58.38           10744
           58.39           10948
            58.4           10956
           58.41           11148
           58.42           11176
           58.43           11232
           58.44           11300
           58.45           11444
           58.46           11452
           58.47           11676
           58.48           11768
           58.49           11684
            58.5           11764
           58.51           11780
           58.52           11856
           58.53           11784
           58.54           11708
           58.55           11544
           58.56           11332
           58.57           11220
           58.58           10996
           58.59           10904
            58.6           10868
           58.61           10744
           58.62           10676
           58.63           10756
           58.64           10816
           58.65           10704
           58.66           10856
           58.67           10964
           58.68           11008
           58.69           11152
            58.7           11372
           58.71           11476
           58.72           11484
           58.73           11496
           58.74           11468
           58.75           11448
           58.76           11520
           58.77           11464
           58.78           11412
           58.79           11284
            58.8           11264
           58.81           11352
           58.82           11288
           58.83           11152
           58.84           11172
           58.85           11060
           58.86           11024
           58.87           10936
           58.88           10856
           58.89           10900
            58.9           10828
           58.91           10904
           58.92           10932
           58.93           10836
           58.94           10716
           58.95           10632
           58.96           10616
           58.97           10416
           58.98           10312
           58.99           10308
              59           10188
           59.01           10232
           59.02           10204
           59.03           10148
           59.04           10044
           59.05           10088
           59.06           10056
           59.07           10140
           59.08           10208
           59.09           10164
            59.1           10152
           59.11           10196
           59.12           10088
           59.13           10132
           59.14           10124
           59.15           10008
           59.16           10040
           59.17           10000
           59.18           10052
           59.19            9884
            59.2            9956
           59.21            9768
           59.22            9816
           59.23            9836
           59.24            9800
           59.25            9828
           59.26            9724
           59.27            9672
           59.28            9468
           59.29            9620
            59.3            9472
           59.31            9460
           59.32            9424
           59.33            9416
           59.34            9456
           59.35            9460
           59.36            9448
           59.37            9424
           59.38            9428
           59.39            9432
            59.4            9384
           59.41            9420
           59.42            9336
           59.43            9424
           59.44            9488
           59.45            9396
           59.46            9484
           59.47            9500
           59.48            9540
           59.49            9444
            59.5            9568
           59.51            9536
           59.52            9500
           59.53            9620
           59.54            9632
           59.55            9692
           59.56            9800
           59.57            9844
           59.58            9876
           59.59           10176
            59.6           10024
           59.61           10040
           59.62           10164
           59.63           10136
           59.64            9976
           59.65           10060
           59.66           10008
           59.67            9984
           59.68            9896
           59.69            9876
            59.7            9776
           59.71            9848
           59.72            9820
           59.73            9788
           59.74            9900
           59.75            9780
           59.76            9836
           59.77            9936
           59.78            9952
           59.79           10000
            59.8           10136
           59.81           10224
           59.82           10280
           59.83           10408
           59.84           10644
           59.85           10912
           59.86           11168
           59.87           11184
           59.88           11368
           59.89           11504
            59.9           11476
           59.91           11536
           59.92           11604
           59.93           11464
           59.94           11420
           59.95           11488
           59.96           11404
           59.97           11424
           59.98           11404
           59.99           11472
              60           11512
           60.01           11512
           60.02           11580
           60.03           11700
           60.04           11644
           60.05           11640
           60.06           11704
           60.07           11820
           60.08           11808
           60.09           11792
            60.1           11932
           60.11           11752
           60.12           11592
           60.13           11496
           60.14           11412
           60.15           11380
           60.16           11240
           60.17           11088
           60.18           10880
           60.19           10824
            60.2           10696
           60.21           10588
           60.22           10544
           60.23           10540
           60.24           10428
           60.25           10452
           60.26           10576
           60.27           10560
           60.28           10592
           60.29           10672
            60.3           10476
           60.31           10680
           60.32           10724
           60.33           10556
           60.34           10708
           60.35           10624
           60.36           10520
           60.37           10476
           60.38           10432
           60.39           10476
            60.4           10408
           60.41           10300
           60.42           10252
           60.43           10260
           60.44           10240
           60.45           10136
           60.46           10228
           60.47           10140
           60.48           10032
           60.49           10168
            60.5           10132
           60.51           10156
           60.52           10196
           60.53           10032
           60.54           10084
           60.55           10152
           60.56           10096
           60.57           10068
           60.58           10168
           60.59           10124
            60.6           10092
           60.61           10248
           60.62           10232
           60.63           10220
           60.64           10376
           60.65           10272
           60.66           10448
           60.67           10644
           60.68           10712
           60.69           10664
            60.7           10848
           60.71           10776
           60.72           10856
           60.73           10848
           60.74           10800
           60.75           10700
           60.76           10604
           60.77           10452
           60.78           10408
           60.79           10316
            60.8           10176
           60.81           10048
           60.82           10008
           60.83            9896
           60.84            9792
           60.85            9860
           60.86            9764
           60.87            9736
           60.88            9724
           60.89            9648
            60.9            9652
           60.91            9660
           60.92            9748
           60.93            9660
           60.94            9812
           60.95            9764
           60.96            9684
           60.97            9732
           60.98            9784
           60.99            9712
              61            9768
           61.01            9940
           61.02            9880
           61.03            9876
           61.04            9908
           61.05            9996
           61.06           10228
           61.07           10100
           61.08           10100
           61.09           10284
            61.1           10252
           61.11           10368
           61.12           10492
           61.13           10560
           61.14           10548
           61.15           10712
           61.16           10572
           61.17           10580
           61.18           10600
           61.19           10424
            61.2           10384
           61.21           10416
           61.22           10492
           61.23           10312
           61.24           10360
           61.25           10300
           61.26           10276
           61.27           10376
           61.28           10416
           61.29           10316
            61.3           10456
           61.31           10512
           61.32           10392
           61.33           10404
           61.34           10404
           61.35           10404
           61.36           10524
           61.37           10540
           61.38           10556
           61.39           10716
            61.4           10832
           61.41           10740
           61.42           10828
           61.43           10852
           61.44           10716
           61.45           10744
           61.46           10628
           61.47           10560
           61.48           10440
           61.49           10352
            61.5           10248
           61.51           10324
           61.52           10200
           61.53           10096
           61.54           10148
           61.55           10196
           61.56           10152
           61.57           10304
           61.58           10200
           61.59           10336
            61.6           10452
           61.61           10576
           61.62           10560
           61.63           10544
           61.64           10684
           61.65           10560
           61.66           10660
           61.67           10496
           61.68           10428
           61.69           10312
            61.7           10248
           61.71           10232
           61.72           10304
           61.73           10288
           61.74           10196
           61.75           10464
           61.76           10512
           61.77           10560
           61.78           10724
           61.79           10896
            61.8           10996
           61.81           11124
           61.82           11044
           61.83           11132
           61.84           11108
           61.85           10972
           61.86           10820
           61.87           10712
           61.88           10644
           61.89           10564
            61.9           10516
           61.91           10456
           61.92           10420
           61.93           10424
           61.94           10424
           61.95           10604
           61.96           10536
           61.97           10544
           61.98           10580
           61.99           10656
              62           10624
           62.01           10640
           62.02           10676
           62.03           10572
           62.04           10468
           62.05           10416
           62.06           10416
           62.07           10340
           62.08           10328
           62.09           10180
            62.1           10164
           62.11           10232
           62.12           10164
           62.13           10092
           62.14           10100
           62.15           10168
           62.16           10020
           62.17           10168
           62.18           10180
           62.19           10224
            62.2           10240
           62.21           10176
           62.22           10236
           62.23           10340
           62.24           10344
           62.25           10232
           62.26           10316
           62.27           10388
           62.28           10376
           62.29           10340
            62.3           10536
           62.31           10304
           62.32           10280
           62.33           10128
           62.34           10100
           62.35           10032
           62.36            9972
           62.37            9944
           62.38            9948
           62.39            9828
            62.4            9776
           62.41            9792
           62.42            9748
           62.43            9784
           62.44            9748
           62.45            9732
           62.46            9696
           62.47            9776
           62.48            9708
           62.49            9532
            62.5            9576
           62.51            9636
           62.52            9504
           62.53            9600
           62.54            9536
           62.55            9464
           62.56            9656
           62.57            9600
           62.58            9624
           62.59            9616
            62.6            9648
           62.61            9720
           62.62            9756
           62.63            9808
           62.64            9884
           62.65            9980
           62.66            9996
           62.67           10048
           62.68           10092
           62.69           10080
            62.7            9988
           62.71           10040
           62.72           10040
           62.73            9980
           62.74           10140
           62.75           10108
           62.76           10096
           62.77           10276
           62.78           10232
           62.79           10276
            62.8           10308
           62.81           10388
           62.82           10380
           62.83           10276
           62.84           10232
           62.85           10340
           62.86           10252
           62.87           10224
           62.88           10148
           62.89           10168
            62.9           10172
           62.91           10008
           62.92           10076
           62.93           10024
           62.94           10000
           62.95           10068
           62.96           10080
           62.97           10176
           62.98           10196
           62.99           10084
              63           10196
           63.01           10320
           63.02           10312
           63.03           10284
           63.04           10300
           63.05           10340
           63.06           10524
           63.07           10560
           63.08           10572
           63.09           10460
            63.1           10556
           63.11           10492
           63.12           10476
           63.13           10484
           63.14           10372
           63.15           10372
           63.16           10252
           63.17           10272
           63.18           10120
           63.19           10156
            63.2           10240
           63.21           10156
           63.22           10208
           63.23           10180
           63.24           10116
           63.25           10284
           63.26           10364
           63.27           10500
           63.28           10648
           63.29           10776
            63.3           10784
           63.31           11028
           63.32           11208
           63.33           11292
           63.34           11312
           63.35           11380
           63.36           11356
           63.37           11432
           63.38           11364
           63.39           11316
            63.4           11176
           63.41           11016
           63.42           11004
           63.43           10900
           63.44           10880
           63.45           10828
           63.46           10708
           63.47           10536
           63.48           10440
           63.49           10372
            63.5           10288
           63.51           10300
           63.52           10132
           63.53            9948
           63.54            9892
           63.55            9980
           63.56            9892
           63.57            9824
           63.58            9876
           63.59            9804
            63.6            9648
           63.61            9776
           63.62            9640
           63.63            9728
           63.64            9560
           63.65            9572
           63.66            9544
           63.67            9604
           63.68            9648
           63.69            9604
            63.7            9560
           63.71            9504
           63.72            9520
           63.73            9576
           63.74            9528
           63.75            9524
           63.76            9352
           63.77            9392
           63.78            9188
           63.79            9176
            63.8            9116
           63.81            9100
           63.82            9144
           63.83            9036
           63.84            9000
           63.85            9024
           63.86            9036
           63.87            9028
           63.88            9044
           63.89            9144
            63.9            9116
           63.91            9176
           63.92            9152
           63.93            9112
           63.94            9148
           63.95            9100
           63.96            8924
           63.97            9032
           63.98            9012
           63.99            8832
              64            8764
           64.01            8724
           64.02            8576
           64.03            8672
           64.04            8548
           64.05            8508
           64.06            8428
           64.07            8444
           64.08            8292
           64.09            8336
            64.1            8320
           64.11            8164
           64.12            8232
           64.13            8172
           64.14            8176
           64.15            8156
           64.16            8044
           64.17            8004
           64.18            8112
           64.19            8076
            64.2            8084
           64.21            8184
           64.22            8108
           64.23            8132
           64.24            8188
           64.25            8088
           64.26            8116
           64.27            8016
           64.28            7960
           64.29            7924
            64.3            7956
           64.31            7728
           64.32            7704
           64.33            7672
           64.34            7732
           64.35            7612
           64.36            7612
           64.37            7572
           64.38            7588
           64.39            7596
            64.4            7652
           64.41            7612
           64.42            7676
           64.43            7560
           64.44            7596
           64.45            7696
           64.46            7644
           64.47            7616
           64.48            7648
           64.49            7496
            64.5            7476
           64.51            7516
           64.52            7576
           64.53            7504
           64.54            7488
           64.55            7500
           64.56            7464
           64.57            7484
           64.58            7488
           64.59            7448
            64.6            7484
           64.61            7472
           64.62            7364
           64.63            7420
           64.64            7280
           64.65            7192
           64.66            7208
           64.67            7060
           64.68            7020
           64.69            7016
            64.7            6940
           64.71            6880
           64.72            6856
           64.73            6876
           64.74            6736
           64.75            6832
           64.76            6856
           64.77            6712
           64.78            6820
           64.79            6832
            64.8            6744
           64.81            6804
           64.82            6752
           64.83            6700
           64.84            6668
           64.85            6552
           64.86            6444
           64.87            6460
           64.88            6396
           64.89            6340
            64.9            6392
           64.91            6264
           64.92            6212
           64.93            6200
           64.94            6156
           64.95            6196
           64.96            6184
           64.97            6092
           64.98            6056
           64.99            6132
              65            6072
           65.01            6048
           65.02            6092
           65.03            5996
           65.04            5936
           65.05            6024
           65.06            5972
           65.07            5872
           65.08            5916
           65.09            5896
            65.1            5860
           65.11            5856
           65.12            5860
           65.13            5812
           65.14            5704
           65.15            5708
           65.16            5692
           65.17            5800
           65.18            5812
           65.19            5688
            65.2            5776
           65.21            5764
           65.22            5620
           65.23            5596
           65.24            5592
           65.25            5536
           65.26            5580
           65.27            5464
           65.28            5372
           65.29            5440
            65.3            5352
           65.31            5368
           65.32            5260
           65.33            5212
           65.34            5128
           65.35            5164
           65.36            5128
           65.37            5164
           65.38            5116
           65.39            4960
            65.4            4920
           65.41            4936
           65.42            4864
           65.43            4880
           65.44            4820
           65.45            4808
           65.46            4812
           65.47            4832
           65.48            4792
           65.49            4804
            65.5            4812
           65.51            4744
           65.52            4776
           65.53            4828
           65.54            4764
           65.55            4736
           65.56            4640
           65.57            4688
           65.58            4644
           65.59            4588
            65.6            4584
           65.61            4488
           65.62            4496
           65.63            4460
           65.64            4460
           65.65            4416
           65.66            4404
           65.67            4380
           65.68            4416
           65.69            4368
            65.7            4392
           65.71            4444
           65.72            4476
           65.73            4416
           65.74            4368
           65.75            4348
           65.76            4348
           65.77            4396
           65.78            4284
           65.79            4140
            65.8            4108
           65.81            4044
           65.82            3964
           65.83            3964
           65.84            3900
           65.85            3808
           65.86            3804
           65.87            3716
           65.88            3708
           65.89            3688
            65.9            3628
           65.91            3640
           65.92            3648
           65.93            3580
           65.94            3572
           65.95            3564
           65.96            3520
           65.97            3424
           65.98            3484
           65.99            3344
              66            3348
           66.01            3280
           66.02            3280
           66.03            3232
           66.04            3280
           66.05            3224
           66.06            3168
           66.07            3196
           66.08            3172
           66.09            3184
            66.1            3140
           66.11            3076
           66.12            3092
           66.13            3100
           66.14            3076
           66.15            3024
           66.16            2992
           66.17            2904
           66.18            2860
           66.19            2812
            66.2            2816
           66.21            2744
           66.22            2740
           66.23            2712
           66.24            2624
           66.25            2640
           66.26            2580
           66.27            2584
           66.28            2556
           66.29            2540
            66.3            2572
           66.31            2520
           66.32            2516
           66.33            2516
           66.34            2512
           66.35            2472
           66.36            2472
           66.37            2460
           66.38            2364
           66.39            2384
            66.4            2332
           66.41            2280
           66.42            2308
           66.43            2260
           66.44            2240
           66.45            2128
           66.46            2144
           66.47            2116
           66.48            2060
           66.49            2076
            66.5            2032
           66.51            1992
           66.52            2036
           66.53            1984
           66.54            1960
           66.55            1964
           66.56            1928
           66.57            1860
           66.58            1900
           66.59            1892
            66.6            1836
           66.61            1808
           66.62            1804
           66.63            1804
           66.64            1800
           66.65            1744
           66.66            1744
           66.67            1740
           66.68            1708
           66.69            1668
            66.7            1680
           66.71            1644
           66.72            1624
           66.73            1648
           66.74            1600
           66.75            1632
           66.76            1576
           66.77            1596
           66.78            1520
           66.79            1560
            66.8            1516
           66.81            1496
           66.82            1452
           66.83            1436
           66.84            1400
           66.85            1396
           66.86            1376
           66.87            1360
           66.88            1372
           66.89            1324
            66.9            1316
           66.91            1372
           66.92            1320
           66.93            1292
           66.94            1284
           66.95            1268
           66.96            1268
           66.97            1288
           66.98            1288
           66.99            1248
              67            1228
           67.01            1208
           67.02            1244
           67.03            1256
           67.04            1232
           67.05            1232
           67.06            1160
           67.07            1124
           67.08            1112
           67.09            1116
            67.1            1132
           67.11            1084
           67.12            1080
           67.13            1096
           67.14            1072
           67.15            1084
           67.16            1060
           67.17            1108
           67.18            1028
           67.19            1060
            67.2            1016
           67.21            1036
           67.22             996
           67.23            1004
           67.24            1004
           67.25             992
           67.26             976
           67.27             960
           67.28             956
           67.29             936
            67.3             940
           67.31             992
           67.32             988
           67.33             944
           67.34             928
           67.35             912
           67.36             924
           67.37             856
           67.38             896
           67.39             908
            67.4             912
           67.41             892
           67.42             896
           67.43             900
           67.44             888
           67.45             856
           67.46             852
           67.47             844
           67.48             880
           67.49             876
            67.5             844
           67.51             844
           67.52             840
           67.53             816
           67.54             828
           67.55             832
           67.56             812
           67.57             804
           67.58             808
           67.59             784
            67.6             808
           67.61             784
           67.62             812
           67.63             808
           67.64             784
           67.65             748
           67.66             760
           67.67             732
           67.68             760
           67.69             772
            67.7             764
           67.71             756
           67.72             760
           67.73             744
           67.74             716
           67.75             760
           67.76             704
           67.77             740
           67.78             764
           67.79             720
            67.8             716
           67.81             712
           67.82             732
           67.83             724
           67.84             688
           67.85             676
           67.86             688
           67.87             664
           67.88             660
           67.89             676
            67.9             684
           67.91             660
           67.92             676
           67.93             640
           67.94             684
           67.95             668
           67.96             672
           67.97             684
           67.98             684
           67.99             664
              68             660
           68.01             660
           68.02             640
           68.03             624
           68.04             636
           68.05             648
           68.06             660
           68.07             628
           68.08             620
           68.09             624
            68.1             624
           68.11             648
           68.12             612
           68.13             608
           68.14             616
           68.15             612
           68.16             624
           68.17             632
           68.18             636
           68.19             616
            68.2             612
           68.21             592
           68.22             596
           68.23             616
           68.24             616
           68.25             612
           68.26             608
           68.27             628
           68.28             596
           68.29             624
            68.3             608
           68.31             588
           68.32             608
           68.33             600
           68.34             588
           68.35             568
           68.36             596
           68.37             592
           68.38             580
           68.39             580
            68.4             576
           68.41             580
           68.42             592
           68.43             580
           68.44             560
           68.45             576
           68.46             556
           68.47             580
           68.48             628
           68.49             568
            68.5             580
           68.51             616
           68.52             564
           68.53             576
           68.54             564
           68.55             572
           68.56             556
           68.57             560
           68.58             524
           68.59             548
            68.6             540
           68.61             568
           68.62             552
           68.63             560
           68.64             544
           68.65             544
           68.66             580
           68.67             560
           68.68             576
           68.69             584
            68.7             568
           68.71             548
           68.72             584
           68.73             568
           68.74             580
           68.75             604
           68.76             560
           68.77             556
           68.78             592
           68.79             544
            68.8             568
           68.81             572
           68.82             556
           68.83             564
           68.84             564
           68.85             592
           68.86             564
           68.87             576
           68.88             568
           68.89             568
            68.9             556
           68.91             564
           68.92             568
           68.93             544
           68.94             532
           68.95             560
           68.96             576
           68.97             556
           68.98             588
           68.99             592
              69             568
           69.01             556
           69.02             556
           69.03             528
           69.04             552
           69.05             560
           69.06             544
           69.07             560
           69.08             568
           69.09             564
            69.1             544
           69.11             552
           69.12             536
           69.13             540
           69.14             564
           69.15             576
           69.16             552
           69.17             576
           69.18             544
           69.19             564
            69.2             552
           69.21             536
           69.22             572
           69.23             564
           69.24             564
           69.25             572
           69.26             552
           69.27             572
           69.28             564
           69.29             556
            69.3             560
           69.31             536
           69.32             564
           69.33             544
           69.34             560
           69.35             552
           69.36             552
           69.37             536
           69.38             580
           69.39             588
            69.4             576
           69.41             580
           69.42             552
           69.43             560
           69.44             564
           69.45             512
           69.46             564
           69.47             544
           69.48             532
           69.49             580
            69.5             532
           69.51             560
           69.52             568
           69.53             556
           69.54             536
           69.55             572
           69.56             568
           69.57             584
           69.58             560
           69.59             556
            69.6             544
           69.61             528
           69.62             544
           69.63             564
           69.64             548
           69.65             548
           69.66             508
           69.67             520
           69.68             528
           69.69             552
            69.7             544
           69.71             568
           69.72             556
           69.73             540
           69.74             540
           69.75             516
           69.76             548
           69.77             528
           69.78             552
           69.79             532
            69.8             532
           69.81             512
           69.82             536
           69.83             536
           69.84             536
           69.85             544
           69.86             552
           69.87             536
           69.88             556
           69.89             524
            69.9             532
           69.91             508
           69.92             516
           69.93             520
           69.94             528
           69.95             504
           69.96             512
           69.97             524
           69.98             528
           69.99             544
              70             560
           70.01             560
           70.02             568
           70.03             536
           70.04             532
           70.05             552
           70.06             508
           70.07             536
           70.08             540
           70.09             548
            70.1             528
           70.11             548
           70.12             544
           70.13             556
           70.14             536
           70.15             532
           70.16             528
           70.17             520
           70.18             528
           70.19             504
            70.2             504
           70.21             532
           70.22             548
           70.23             528
           70.24             532
           70.25             508
           70.26             516
           70.27             532
           70.28             532
           70.29             524
            70.3             536
           70.31             508
           70.32             516
           70.33             520
           70.34             488
           70.35             540
           70.36             532
           70.37             512
           70.38             524
           70.39             536
            70.4             520
           70.41             516
           70.42             532
           70.43             540
           70.44             516
           70.45             504
           70.46             500
           70.47             512
           70.48             540
           70.49             512
            70.5             516
           70.51             476
           70.52             508
           70.53             512
           70.54             504
           70.55             504
           70.56             500
           70.57             500
           70.58             508
           70.59             500
            70.6             508
           70.61             516
           70.62             496
           70.63             516
           70.64             492
           70.65             500
           70.66             500
           70.67             500
           70.68             524
           70.69             528
            70.7             512
           70.71             524
           70.72             500
           70.73             520
           70.74             504
           70.75             492
           70.76             476
           70.77             460
           70.78             496
           70.79             496
            70.8             480
           70.81             492
           70.82             492
           70.83             488
           70.84             488
           70.85             480
           70.86             488
           70.87             464
           70.88             512
           70.89             528
            70.9             556
           70.91             500
           70.92             480
           70.93             464
           70.94             464
           70.95             436
           70.96             452
           70.97             436
           70.98             460
           70.99             436
              71             412
           71.01             404
           71.02             384
           71.03             384
           71.04             324
           71.05             260
           71.06             204
           71.07             204
           71.08             204
           71.09             204
            71.1             204
           71.11             204
           71.12             204
           71.13             204
           71.14             204
           71.15             204
           71.16             204
           71.17             204
           71.18             204
           71.19             204
            71.2             204
           71.21             204
           71.22             204
           71.23             204
           71.24             204
           71.25             204
           71.26             204
           71.27             204
           71.28             204
           71.29             204
            71.3             204
           71.31             204
           71.32             204
           71.33             204
           71.34             204
           71.35             204
           71.36             204
           71.37             204
           71.38             204
           71.39             204
            71.4             204
           71.41             204
           71.42             204
           71.43             204
           71.44             204
           71.45             204
           71.46             204
           71.47             204
           71.48             204
           71.49             204
            71.5             204
           71.51             204
           71.52             204
           71.53             204
           71.54             204
           71.55             204
