# Supplementary material for: Coordination nano-space as stage of hydrogen ortho–para conversion
Source: R Soc Open Sci. 2015 Jul 29;2(7):150006. doi: 10.1098/rsos.150006 (PMC4632575; doi:10.1098/rsos.150006)
Supplement: This zipped folder contains the supplementaly informantion (PDF) and raw data of SR powder diffraction and Raman spectrum. The raw data are organised into a folder structure with README.txt files used to provide guidance on the contents. [file rsos150006supp1.zip › Suppl_data_and_info/Powder_Diffraction_Data/H2_Adsobed/H2_80K_051104A.dat]

            0.01            7784
            0.02            5000
            0.03            2760
            0.04            1640
            0.05            1000
            0.06             668
            0.07             516
            0.08             420
            0.09             356
             0.1             364
            0.11             356
            0.12             360
            0.13             348
            0.14             344
            0.15             332
            0.16             340
            0.17             340
            0.18             356
            0.19             340
             0.2             348
            0.21             348
            0.22             372
            0.23             320
            0.24             336
            0.25             340
            0.26             348
            0.27             320
            0.28             336
            0.29             348
             0.3             336
            0.31             332
            0.32             332
            0.33             332
            0.34             332
            0.35             328
            0.36             352
            0.37             344
            0.38             344
            0.39             356
             0.4             332
            0.41             332
            0.42             312
            0.43             332
            0.44             344
            0.45             344
            0.46             344
            0.47             328
            0.48             360
            0.49             328
             0.5             328
            0.51             316
            0.52             332
            0.53             340
            0.54             348
            0.55             364
            0.56             316
            0.57             356
            0.58             316
            0.59             328
             0.6             356
            0.61             308
            0.62             324
            0.63             328
            0.64             336
            0.65             320
            0.66             328
            0.67             332
            0.68             320
            0.69             344
             0.7             352
            0.71             340
            0.72             340
            0.73             308
            0.74             332
            0.75             316
            0.76             336
            0.77             332
            0.78             360
            0.79             372
             0.8             348
            0.81             316
            0.82             324
            0.83             368
            0.84             364
            0.85             360
            0.86             332
            0.87             340
            0.88             340
            0.89             336
             0.9             360
            0.91             360
            0.92             360
            0.93             340
            0.94             332
            0.95             360
            0.96             356
            0.97             352
            0.98             348
            0.99             356
               1             348
            1.01             340
            1.02             356
            1.03             332
            1.04             356
            1.05             344
            1.06             352
            1.07             336
            1.08             348
            1.09             360
             1.1             388
            1.11             360
            1.12             356
            1.13             368
            1.14             356
            1.15             356
            1.16             392
            1.17             388
            1.18             380
            1.19             396
             1.2             396
            1.21             400
            1.22             424
            1.23             448
            1.24             456
            1.25             524
            1.26             576
            1.27             580
            1.28             632
            1.29             692
             1.3             708
            1.31             728
            1.32             808
            1.33             808
            1.34             844
            1.35             868
            1.36             916
            1.37             916
            1.38             944
            1.39            1000
             1.4            1024
            1.41            1068
            1.42            1092
            1.43            1088
            1.44            1120
            1.45            1144
            1.46            1184
            1.47            1228
            1.48            1204
            1.49            1256
             1.5            1308
            1.51            1268
            1.52            1332
            1.53            1292
            1.54            1392
            1.55            1412
            1.56            1424
            1.57            1428
            1.58            1484
            1.59            1476
             1.6            1496
            1.61            1476
            1.62            1488
            1.63            1520
            1.64            1528
            1.65            1556
            1.66            1568
            1.67            1568
            1.68            1624
            1.69            1576
             1.7            1600
            1.71            1612
            1.72            1636
            1.73            1640
            1.74            1664
            1.75            1668
            1.76            1736
            1.77            1720
            1.78            1780
            1.79            1728
             1.8            1748
            1.81            1756
            1.82            1792
            1.83            1828
            1.84            1860
            1.85            1932
            1.86            1972
            1.87            1968
            1.88            2044
            1.89            2084
             1.9            2152
            1.91            2224
            1.92            2196
            1.93            2272
            1.94            2352
            1.95            2456
            1.96            2524
            1.97            2668
            1.98            2756
            1.99            2904
               2            3036
            2.01            3148
            2.02            3248
            2.03            3448
            2.04            3608
            2.05            3704
            2.06            3876
            2.07            3968
            2.08            4148
            2.09            4208
             2.1            4396
            2.11            4484
            2.12            4584
            2.13            4672
            2.14            4772
            2.15            4896
            2.16            4968
            2.17            5020
            2.18            5116
            2.19            5100
             2.2            5216
            2.21            5248
            2.22            5200
            2.23            5208
            2.24            5308
            2.25            5344
            2.26            5324
            2.27            5372
            2.28            5396
            2.29            5404
             2.3            5428
            2.31            5436
            2.32            5400
            2.33            5524
            2.34            5536
            2.35            5492
            2.36            5508
            2.37            5512
            2.38            5588
            2.39            5552
             2.4            5640
            2.41            5556
            2.42            5704
            2.43            5624
            2.44            5636
            2.45            5692
            2.46            5604
            2.47            5648
            2.48            5720
            2.49            5664
             2.5            5736
            2.51            5712
            2.52            5736
            2.53            5664
            2.54            5736
            2.55            5772
            2.56            5756
            2.57            5896
            2.58            5884
            2.59            5884
             2.6            5844
            2.61            5856
            2.62            5900
            2.63            5916
            2.64            5916
            2.65            5916
            2.66            5956
            2.67            5968
            2.68            5996
            2.69            5968
             2.7            6044
            2.71            6052
            2.72            6032
            2.73            6060
            2.74            6084
            2.75            6124
            2.76            6084
            2.77            6052
            2.78            6212
            2.79            6260
             2.8            6288
            2.81            6192
            2.82            6252
            2.83            6228
            2.84            6256
            2.85            6276
            2.86            6336
            2.87            6404
            2.88            6356
            2.89            6300
             2.9            6360
            2.91            6376
            2.92            6372
            2.93            6380
            2.94            6480
            2.95            6432
            2.96            6512
            2.97            6492
            2.98            6636
            2.99            6548
               3            6564
            3.01            6536
            3.02            6600
            3.03            6584
            3.04            6592
            3.05            6596
            3.06            6588
            3.07            6604
            3.08            6652
            3.09            6768
             3.1            6764
            3.11            6724
            3.12            6824
            3.13            6704
            3.14            6836
            3.15            6772
            3.16            6824
            3.17            6896
            3.18            6924
            3.19            6884
             3.2            6856
            3.21            6916
            3.22            7036
            3.23            6992
            3.24            7020
            3.25            6964
            3.26            6964
            3.27            7000
            3.28            7012
            3.29            7100
             3.3            7180
            3.31            7056
            3.32            7192
            3.33            7152
            3.34            7168
            3.35            7224
            3.36            7228
            3.37            7228
            3.38            7156
            3.39            7276
             3.4            7256
            3.41            7232
            3.42            7332
            3.43            7316
            3.44            7384
            3.45            7380
            3.46            7444
            3.47            7460
            3.48            7540
            3.49            7428
             3.5            7456
            3.51            7556
            3.52            7536
            3.53            7580
            3.54            7576
            3.55            7592
            3.56            7624
            3.57            7600
            3.58            7676
            3.59            7708
             3.6            7712
            3.61            7716
            3.62            7828
            3.63            7768
            3.64            7844
            3.65            7724
            3.66            7864
            3.67            7788
            3.68            7792
            3.69            7808
             3.7            7912
            3.71            7944
            3.72            8032
            3.73            8000
            3.74            8036
            3.75            8044
            3.76            7932
            3.77            8120
            3.78            8112
            3.79            8204
             3.8            8136
            3.81            8176
            3.82            8216
            3.83            8240
            3.84            8436
            3.85            8288
            3.86            8340
            3.87            8380
            3.88            8452
            3.89            8544
             3.9            8608
            3.91            8568
            3.92            8652
            3.93            8636
            3.94            8608
            3.95            8784
            3.96            8984
            3.97            8920
            3.98            8968
            3.99            9084
               4            9332
            4.01            9440
            4.02            9928
            4.03           10584
            4.04           12140
            4.05           14848
            4.06           20028
            4.07           26860
            4.08           30348
            4.09           26028
             4.1           19064
            4.11           14228
            4.12           12068
            4.13           11216
            4.14           10956
            4.15           10932
            4.16           11000
            4.17           11344
            4.18           11596
            4.19           12108
             4.2           12396
            4.21           12884
            4.22           13396
            4.23           14128
            4.24           15268
            4.25           17040
            4.26           19960
            4.27           25016
            4.28           35488
            4.29           58228
             4.3          109288
            4.31          217744
            4.32          416856
            4.33          649532
            4.34          663056
            4.35          418200
            4.36          202324
            4.37           90540
            4.38           44892
            4.39           26648
             4.4           19416
            4.41           15756
            4.42           13912
            4.43           12888
            4.44           12332
            4.45           11760
            4.46           11572
            4.47           11276
            4.48           11044
            4.49           10904
             4.5           10776
            4.51           10632
            4.52           10660
            4.53           10544
            4.54           10500
            4.55           10528
            4.56           10368
            4.57           10212
            4.58           10324
            4.59           10340
             4.6           10196
            4.61           10192
            4.62           10236
            4.63           10276
            4.64           10256
            4.65           10176
            4.66           10136
            4.67           10188
            4.68           10168
            4.69           10156
             4.7           10196
            4.71           10256
            4.72           10248
            4.73           10292
            4.74           10360
            4.75           10392
            4.76           10384
            4.77           10384
            4.78           10480
            4.79           10540
             4.8           10556
            4.81           10464
            4.82           10488
            4.83           10556
            4.84           10580
            4.85           10756
            4.86           10804
            4.87           10572
            4.88           10840
            4.89           10704
             4.9           10820
            4.91           10904
            4.92           10932
            4.93           10888
            4.94           10992
            4.95           10988
            4.96           11016
            4.97           11108
            4.98           11200
            4.99           11012
               5           11164
            5.01           11248
            5.02           11316
            5.03           11332
            5.04           11420
            5.05           11412
            5.06           11504
            5.07           11580
            5.08           11548
            5.09           11580
             5.1           11664
            5.11           11672
            5.12           11876
            5.13           11840
            5.14           11860
            5.15           11952
            5.16           11956
            5.17           11964
            5.18           11952
            5.19           12160
             5.2           12180
            5.21           12328
            5.22           12380
            5.23           12340
            5.24           12564
            5.25           12480
            5.26           12608
            5.27           12584
            5.28           12764
            5.29           12748
             5.3           12912
            5.31           12972
            5.32           13080
            5.33           13312
            5.34           13276
            5.35           13280
            5.36           13408
            5.37           13600
            5.38           13636
            5.39           13652
             5.4           13812
            5.41           13740
            5.42           13852
            5.43           14028
            5.44           14080
            5.45           14284
            5.46           14388
            5.47           14572
            5.48           14720
            5.49           14732
             5.5           14908
            5.51           15112
            5.52           15196
            5.53           15392
            5.54           15804
            5.55           15868
            5.56           16188
            5.57           16576
            5.58           17032
            5.59           17544
             5.6           18176
            5.61           19108
            5.62           20296
            5.63           21704
            5.64           22944
            5.65           24108
            5.66           25684
            5.67           27348
            5.68           30000
            5.69           34736
             5.7           43128
            5.71           59528
            5.72           96088
            5.73          176856
            5.74          351816
            5.75          695256
            5.76         1201076
            5.77         1436576
            5.78         1046740
            5.79          544280
             5.8          243996
            5.81          113996
            5.82           63520
            5.83           41768
            5.84           32372
            5.85           27896
            5.86           25644
            5.87           24692
            5.88           24864
            5.89           25844
             5.9           28560
            5.91           33584
            5.92           42496
            5.93           56788
            5.94           74160
            5.95           85484
            5.96           80992
            5.97           62576
            5.98           45348
            5.99           34424
               6           28616
            6.01           25308
            6.02           23684
            6.03           23028
            6.04           22424
            6.05           22556
            6.06           22740
            6.07           22944
            6.08           23232
            6.09           23632
             6.1           23840
            6.11           24284
            6.12           24492
            6.13           24616
            6.14           24784
            6.15           24880
            6.16           24796
            6.17           24888
            6.18           24772
            6.19           24300
             6.2           24168
            6.21           23972
            6.22           23604
            6.23           23316
            6.24           23168
            6.25           22784
            6.26           22740
            6.27           22336
            6.28           22256
            6.29           21992
             6.3           21864
            6.31           21748
            6.32           21888
            6.33           21544
            6.34           21672
            6.35           21544
            6.36           21636
            6.37           21612
            6.38           21788
            6.39           21944
             6.4           22336
            6.41           23332
            6.42           24796
            6.43           26924
            6.44           29676
            6.45           30864
            6.46           29188
            6.47           26460
            6.48           24276
            6.49           22892
             6.5           22500
            6.51           22216
            6.52           22076
            6.53           22172
            6.54           22220
            6.55           22168
            6.56           22220
            6.57           22220
            6.58           22172
            6.59           22364
             6.6           22340
            6.61           22204
            6.62           22444
            6.63           22508
            6.64           22504
            6.65           22720
            6.66           22800
            6.67           22756
            6.68           22868
            6.69           22896
             6.7           22816
            6.71           23196
            6.72           23116
            6.73           22972
            6.74           23160
            6.75           23332
            6.76           23344
            6.77           23316
            6.78           23592
            6.79           23472
             6.8           23628
            6.81           23692
            6.82           23772
            6.83           23824
            6.84           23956
            6.85           23808
            6.86           24052
            6.87           24124
            6.88           24224
            6.89           24340
             6.9           24524
            6.91           24448
            6.92           24580
            6.93           24632
            6.94           24740
            6.95           24960
            6.96           25252
            6.97           25268
            6.98           25324
            6.99           25788
               7           25740
            7.01           26204
            7.02           26344
            7.03           26716
            7.04           27092
            7.05           27544
            7.06           28064
            7.07           28836
            7.08           29560
            7.09           30252
             7.1           31644
            7.11           33528
            7.12           35816
            7.13           39464
            7.14           44840
            7.15           52692
            7.16           66252
            7.17           89556
            7.18          129144
            7.19          191468
             7.2          274892
            7.21          341984
            7.22          342328
            7.23          266156
            7.24          177892
            7.25          114596
            7.26           78472
            7.27           58032
            7.28           46956
            7.29           40308
             7.3           36064
            7.31           33292
            7.32           31832
            7.33           30108
            7.34           29268
            7.35           28404
            7.36           27756
            7.37           27404
            7.38           27084
            7.39           26636
             7.4           26756
            7.41           26488
            7.42           26260
            7.43           26284
            7.44           26120
            7.45           25840
            7.46           25784
            7.47           25724
            7.48           25512
            7.49           25524
             7.5           25416
            7.51           25472
            7.52           25424
            7.53           25500
            7.54           25368
            7.55           25476
            7.56           25280
            7.57           25060
            7.58           25244
            7.59           25216
             7.6           25144
            7.61           25224
            7.62           25072
            7.63           24984
            7.64           25176
            7.65           25256
            7.66           25312
            7.67           25296
            7.68           25332
            7.69           25240
             7.7           25404
            7.71           25484
            7.72           25832
            7.73           26268
            7.74           26864
            7.75           27432
            7.76           28268
            7.77           28444
            7.78           28072
            7.79           27360
             7.8           26832
            7.81           26084
            7.82           25684
            7.83           25428
            7.84           25204
            7.85           25028
            7.86           25132
            7.87           25000
            7.88           24936
            7.89           24864
             7.9           24988
            7.91           25040
            7.92           25108
            7.93           24960
            7.94           25048
            7.95           25112
            7.96           25196
            7.97           25320
            7.98           25504
            7.99           25532
               8           25632
            8.01           25772
            8.02           26036
            8.03           26372
            8.04           26672
            8.05           27260
            8.06           28136
            8.07           28952
            8.08           30660
            8.09           33252
             8.1           37748
            8.11           45384
            8.12           59908
            8.13           84688
            8.14          122432
            8.15          163124
            8.16          176848
            8.17          144852
            8.18          101348
            8.19           67652
             8.2           50456
            8.21           44316
            8.22           43820
            8.23           41360
            8.24           36796
            8.25           31648
            8.26           28628
            8.27           27312
            8.28           26416
            8.29           26028
             8.3           25872
            8.31           25804
            8.32           25652
            8.33           25892
            8.34           25848
            8.35           25692
            8.36           25704
            8.37           25912
            8.38           25952
            8.39           26120
             8.4           26156
            8.41           25936
            8.42           26120
            8.43           26180
            8.44           26032
            8.45           25928
            8.46           26160
            8.47           26008
            8.48           26136
            8.49           26396
             8.5           26584
            8.51           26604
            8.52           26812
            8.53           26912
            8.54           27244
            8.55           27548
            8.56           28040
            8.57           28776
            8.58           29796
            8.59           30748
             8.6           33356
            8.61           37552
            8.62           46536
            8.63           65396
            8.64          106300
            8.65          181876
            8.66          298468
            8.67          373900
            8.68          307832
            8.69          187124
             8.7          102832
            8.71           60532
            8.72           44260
            8.73           38260
            8.74           34692
            8.75           32088
            8.76           30100
            8.77           28748
            8.78           28020
            8.79           27784
             8.8           27400
            8.81           27284
            8.82           26908
            8.83           26768
            8.84           26624
            8.85           26448
            8.86           26280
            8.87           26200
            8.88           25928
            8.89           25796
             8.9           25484
            8.91           25424
            8.92           25352
            8.93           25092
            8.94           25124
            8.95           24768
            8.96           24800
            8.97           24616
            8.98           24464
            8.99           24372
               9           24272
            9.01           23840
            9.02           23932
            9.03           23756
            9.04           23764
            9.05           23628
            9.06           23576
            9.07           23772
            9.08           24144
            9.09           24724
             9.1           25980
            9.11           27896
            9.12           29676
            9.13           29084
            9.14           27216
            9.15           25312
            9.16           24292
            9.17           23984
            9.18           24092
            9.19           24500
             9.2           25844
            9.21           27652
            9.22           30424
            9.23           33328
            9.24           34644
            9.25           33136
            9.26           30332
            9.27           28216
            9.28           28208
            9.29           31944
             9.3           40264
            9.31           47932
            9.32           44192
            9.33           34132
            9.34           26240
            9.35           22576
            9.36           21144
            9.37           20376
            9.38           20100
            9.39           20032
             9.4           19912
            9.41           19904
            9.42           19708
            9.43           19688
            9.44           19604
            9.45           19628
            9.46           19640
            9.47           19932
            9.48           20132
            9.49           20048
             9.5           20736
            9.51           21280
            9.52           22476
            9.53           24484
            9.54           27744
            9.55           32728
            9.56           40780
            9.57           50912
            9.58           58788
            9.59           57952
             9.6           48684
            9.61           37952
            9.62           30240
            9.63           25224
            9.64           22408
            9.65           20872
            9.66           19816
            9.67           19072
            9.68           18668
            9.69           18368
             9.7           18000
            9.71           17996
            9.72           17696
            9.73           17472
            9.74           17308
            9.75           17436
            9.76           17128
            9.77           17108
            9.78           17136
            9.79           16828
             9.8           16932
            9.81           16788
            9.82           16816
            9.83           16796
            9.84           16800
            9.85           16724
            9.86           16664
            9.87           16628
            9.88           16492
            9.89           16464
             9.9           16476
            9.91           16432
            9.92           16436
            9.93           16476
            9.94           16528
            9.95           16568
            9.96           16548
            9.97           16480
            9.98           16676
            9.99           16556
              10           16820
           10.01           17072
           10.02           17400
           10.03           17656
           10.04           18472
           10.05           19768
           10.06           21596
           10.07           24444
           10.08           28812
           10.09           33272
            10.1           36376
           10.11           34828
           10.12           30064
           10.13           25264
           10.14           21656
           10.15           19152
           10.16           18188
           10.17           17484
           10.18           16896
           10.19           16904
            10.2           16732
           10.21           16648
           10.22           16724
           10.23           16872
           10.24           17080
           10.25           17352
           10.26           17684
           10.27           18072
           10.28           18664
           10.29           19392
            10.3           20208
           10.31           21568
           10.32           23212
           10.33           25592
           10.34           29300
           10.35           34908
           10.36           43608
           10.37           57504
           10.38           79412
           10.39          110828
            10.4          150572
           10.41          184992
           10.42          192816
           10.43          165320
           10.44          122192
           10.45           84164
           10.46           58792
           10.47           42808
           10.48           33400
           10.49           27496
            10.5           23876
           10.51           21380
           10.52           19744
           10.53           18460
           10.54           17444
           10.55           16896
           10.56           16400
           10.57           15768
           10.58           15544
           10.59           15116
            10.6           14932
           10.61           14704
           10.62           14628
           10.63           14336
           10.64           14100
           10.65           13924
           10.66           13872
           10.67           13832
           10.68           13820
           10.69           13680
            10.7           13648
           10.71           13500
           10.72           13416
           10.73           13432
           10.74           13308
           10.75           13272
           10.76           13284
           10.77           13284
           10.78           13312
           10.79           13272
            10.8           13240
           10.81           13128
           10.82           13052
           10.83           13068
           10.84           13052
           10.85           13028
           10.86           13084
           10.87           12944
           10.88           12928
           10.89           12936
            10.9           12884
           10.91           12916
           10.92           12872
           10.93           12664
           10.94           12788
           10.95           12688
           10.96           12636
           10.97           12712
           10.98           12708
           10.99           12664
              11           12704
           11.01           12576
           11.02           12484
           11.03           12580
           11.04           12536
           11.05           12432
           11.06           12592
           11.07           12476
           11.08           12380
           11.09           12488
            11.1           12540
           11.11           12436
           11.12           12596
           11.13           12572
           11.14           12612
           11.15           12720
           11.16           12740
           11.17           12740
           11.18           12940
           11.19           13056
            11.2           13296
           11.21           13780
           11.22           14436
           11.23           15144
           11.24           16432
           11.25           18092
           11.26           19444
           11.27           20384
           11.28           20164
           11.29           18968
            11.3           17440
           11.31           16024
           11.32           14960
           11.33           14412
           11.34           13916
           11.35           13364
           11.36           13260
           11.37           13084
           11.38           13080
           11.39           13012
            11.4           13124
           11.41           13184
           11.42           13276
           11.43           13616
           11.44           13768
           11.45           14128
           11.46           14792
           11.47           15908
           11.48           17920
           11.49           21876
            11.5           30056
           11.51           47876
           11.52           83016
           11.53          139816
           11.54          201736
           11.55          204676
           11.56          140792
           11.57           79956
           11.58           43756
           11.59           27040
            11.6           19856
           11.61           16548
           11.62           14740
           11.63           14020
           11.64           13392
           11.65           13076
           11.66           12892
           11.67           12628
           11.68           12564
           11.69           12456
            11.7           12512
           11.71           12416
           11.72           12460
           11.73           12472
           11.74           12412
           11.75           12572
           11.76           12712
           11.77           12732
           11.78           12768
           11.79           12928
            11.8           13212
           11.81           13548
           11.82           13888
           11.83           14252
           11.84           15304
           11.85           16384
           11.86           18044
           11.87           20616
           11.88           24376
           11.89           28932
            11.9           34320
           11.91           37384
           11.92           36512
           11.93           32076
           11.94           26700
           11.95           22184
           11.96           19216
           11.97           17148
           11.98           16036
           11.99           15672
              12           15888
           12.01           16024
           12.02           15488
           12.03           14532
           12.04           13884
           12.05           13656
           12.06           13336
           12.07           13236
           12.08           13316
           12.09           13364
            12.1           13520
           12.11           13620
           12.12           13708
           12.13           13916
           12.14           14152
           12.15           14396
           12.16           14764
           12.17           15092
           12.18           15512
           12.19           16000
            12.2           16712
           12.21           17632
           12.22           18668
           12.23           20340
           12.24           22568
           12.25           25068
           12.26           28696
           12.27           34416
           12.28           43236
           12.29           58452
            12.3           83576
           12.31          120020
           12.32          167944
           12.33          208244
           12.34          211136
           12.35          172736
           12.36          122388
           12.37           80852
           12.38           55268
           12.39           39824
            12.4           30852
           12.41           25476
           12.42           22364
           12.43           20208
           12.44           18772
           12.45           17688
           12.46           17020
           12.47           16744
           12.48           16456
           12.49           16232
            12.5           16392
           12.51           16884
           12.52           17300
           12.53           18388
           12.54           20152
           12.55           22748
           12.56           26628
           12.57           31664
           12.58           37724
           12.59           42784
            12.6           43612
           12.61           39152
           12.62           33028
           12.63           27128
           12.64           22808
           12.65           20076
           12.66           18288
           12.67           16908
           12.68           16112
           12.69           15172
            12.7           14448
           12.71           13872
           12.72           13536
           12.73           13140
           12.74           13048
           12.75           12968
           12.76           12904
           12.77           12928
           12.78           13088
           12.79           13172
            12.8           13640
           12.81           14008
           12.82           14688
           12.83           15776
           12.84           17228
           12.85           19812
           12.86           24060
           12.87           31424
           12.88           43916
           12.89           63284
            12.9           87044
           12.91          104072
           12.92          100708
           12.93           78644
           12.94           55500
           12.95           40184
           12.96           32708
           12.97           31476
           12.98           36092
           12.99           47720
              13           67856
           13.01           95312
           13.02          107848
           13.03           88464
           13.04           57984
           13.05           35044
           13.06           22420
           13.07           16980
           13.08           14364
           13.09           12960
            13.1           12336
           13.11           11932
           13.12           11676
           13.13           11424
           13.14           11296
           13.15           11120
           13.16           11092
           13.17           10972
           13.18           10992
           13.19           10984
            13.2           10980
           13.21           10784
           13.22           10732
           13.23           10740
           13.24           10712
           13.25           10752
           13.26           10928
           13.27           10820
           13.28           10904
           13.29           10936
            13.3           10876
           13.31           11012
           13.32           11064
           13.33           10952
           13.34           11048
           13.35           11184
           13.36           11180
           13.37           11324
           13.38           11356
           13.39           11336
            13.4           11416
           13.41           11552
           13.42           11664
           13.43           11688
           13.44           11928
           13.45           12068
           13.46           12204
           13.47           12492
           13.48           12756
           13.49           13284
            13.5           13656
           13.51           14212
           13.52           14976
           13.53           16240
           13.54           17860
           13.55           20148
           13.56           23428
           13.57           28036
           13.58           35284
           13.59           46532
            13.6           62448
           13.61           82372
           13.62           99292
           13.63          102052
           13.64           89772
           13.65           69104
           13.66           50376
           13.67           36988
           13.68           28416
           13.69           22680
            13.7           19316
           13.71           16968
           13.72           15464
           13.73           14432
           13.74           13800
           13.75           13088
           13.76           12608
           13.77           12268
           13.78           12152
           13.79           11884
            13.8           11740
           13.81           11476
           13.82           11412
           13.83           11420
           13.84           11360
           13.85           11408
           13.86           11260
           13.87           11088
           13.88           11152
           13.89           11208
            13.9           11168
           13.91           11184
           13.92           11124
           13.93           11120
           13.94           11132
           13.95           11224
           13.96           11160
           13.97           11308
           13.98           11364
           13.99           11424
              14           11512
           14.01           11492
           14.02           11544
           14.03           11836
           14.04           11796
           14.05           11836
           14.06           11972
           14.07           12280
           14.08           12512
           14.09           12768
            14.1           12944
           14.11           13176
           14.12           13552
           14.13           14172
           14.14           14812
           14.15           15804
           14.16           16988
           14.17           18552
           14.18           21244
           14.19           24648
            14.2           30316
           14.21           38876
           14.22           51716
           14.23           67588
           14.24           84712
           14.25           93880
           14.26           88704
           14.27           72992
           14.28           55280
           14.29           40612
            14.3           31368
           14.31           25680
           14.32           22528
           14.33           20620
           14.34           20092
           14.35           19936
           14.36           20576
           14.37           21732
           14.38           23632
           14.39           26840
            14.4           31564
           14.41           38044
           14.42           48424
           14.43           61608
           14.44           77200
           14.45           91092
           14.46           95132
           14.47           86452
           14.48           72672
           14.49           58952
            14.5           48160
           14.51           39640
           14.52           33060
           14.53           27540
           14.54           23852
           14.55           20860
           14.56           18772
           14.57           17288
           14.58           16044
           14.59           15056
            14.6           14364
           14.61           13876
           14.62           13404
           14.63           13104
           14.64           12968
           14.65           12740
           14.66           12688
           14.67           12556
           14.68           12600
           14.69           12760
            14.7           13188
           14.71           13696
           14.72           14728
           14.73           15572
           14.74           15808
           14.75           15368
           14.76           14516
           14.77           13816
           14.78           13392
           14.79           13212
            14.8           12880
           14.81           12648
           14.82           12388
           14.83           12080
           14.84           11852
           14.85           11716
           14.86           11604
           14.87           11532
           14.88           11524
           14.89           11384
            14.9           11472
           14.91           11436
           14.92           11632
           14.93           11840
           14.94           12192
           14.95           12372
           14.96           12944
           14.97           13592
           14.98           14668
           14.99           15888
              15           17656
           15.01           19360
           15.02           20788
           15.03           21348
           15.04           20492
           15.05           18852
           15.06           17180
           15.07           15800
           15.08           15032
           15.09           14344
            15.1           13648
           15.11           13036
           15.12           12556
           15.13           11964
           15.14           11772
           15.15           11384
           15.16           11228
           15.17           11184
           15.18           11104
           15.19           11004
            15.2           10988
           15.21           11016
           15.22           11008
           15.23           11156
           15.24           11260
           15.25           11332
           15.26           11544
           15.27           11676
           15.28           11896
           15.29           12016
            15.3           12492
           15.31           13108
           15.32           13704
           15.33           14864
           15.34           16468
           15.35           18916
           15.36           21632
           15.37           24360
           15.38           26288
           15.39           26324
            15.4           24260
           15.41           21448
           15.42           18836
           15.43           16972
           15.44           15812
           15.45           15064
           15.46           14944
           15.47           15308
           15.48           16584
           15.49           18152
            15.5           20136
           15.51           21300
           15.52           22608
           15.53           25044
           15.54           29156
           15.55           34676
           15.56           41040
           15.57           46044
           15.58           46632
           15.59           42488
            15.6           35744
           15.61           29028
           15.62           23980
           15.63           20272
           15.64           17712
           15.65           15900
           15.66           14580
           15.67           13692
           15.68           13136
           15.69           12564
            15.7           12088
           15.71           11856
           15.72           11488
           15.73           11368
           15.74           11220
           15.75           11012
           15.76           10908
           15.77           10852
           15.78           10784
           15.79           10616
            15.8           10752
           15.81           10608
           15.82           10576
           15.83           10608
           15.84           10548
           15.85           10460
           15.86           10560
           15.87           10576
           15.88           10548
           15.89           10532
            15.9           10716
           15.91           10776
           15.92           10864
           15.93           10748
           15.94           10692
           15.95           10568
           15.96           10496
           15.97           10416
           15.98           10380
           15.99           10272
              16           10292
           16.01           10260
           16.02           10304
           16.03           10192
           16.04           10284
           16.05           10196
           16.06           10164
           16.07           10264
           16.08           10220
           16.09           10256
            16.1           10312
           16.11           10380
           16.12           10484
           16.13           10588
           16.14           10728
           16.15           10708
           16.16           10980
           16.17           10872
           16.18           11020
           16.19           11016
            16.2           11020
           16.21           10976
           16.22           11128
           16.23           11172
           16.24           11440
           16.25           11812
           16.26           12188
           16.27           12576
           16.28           13460
           16.29           14660
            16.3           16368
           16.31           19168
           16.32           23488
           16.33           29580
           16.34           37620
           16.35           44680
           16.36           46724
           16.37           42032
           16.38           33800
           16.39           25824
            16.4           20320
           16.41           16940
           16.42           14796
           16.43           13568
           16.44           12824
           16.45           12196
           16.46           11856
           16.47           11704
           16.48           11584
           16.49           11320
            16.5           11208
           16.51           11096
           16.52           11012
           16.53           10960
           16.54           10944
           16.55           10996
           16.56           11052
           16.57           11108
           16.58           11084
           16.59           11236
            16.6           11232
           16.61           11464
           16.62           11568
           16.63           11652
           16.64           11884
           16.65           12128
           16.66           12324
           16.67           12588
           16.68           12776
           16.69           12960
            16.7           13176
           16.71           13476
           16.72           13600
           16.73           14108
           16.74           14696
           16.75           14868
           16.76           14540
           16.77           14024
           16.78           13424
           16.79           13008
            16.8           12996
           16.81           12944
           16.82           13224
           16.83           13752
           16.84           14472
           16.85           15380
           16.86           16656
           16.87           18380
           16.88           21004
           16.89           24464
            16.9           29148
           16.91           35076
           16.92           40452
           16.93           41672
           16.94           39160
           16.95           33236
           16.96           27232
           16.97           22432
           16.98           19128
           16.99           16804
              17           15468
           17.01           14460
           17.02           13928
           17.03           13700
           17.04           13412
           17.05           13420
           17.06           13508
           17.07           14056
           17.08           14580
           17.09           15612
            17.1           16988
           17.11           18028
           17.12           18800
           17.13           18328
           17.14           17012
           17.15           15748
           17.16           14632
           17.17           13692
           17.18           13084
           17.19           12784
            17.2           12636
           17.21           12564
           17.22           12624
           17.23           12712
           17.24           12804
           17.25           13012
           17.26           13224
           17.27           13688
           17.28           14372
           17.29           15240
            17.3           16692
           17.31           19520
           17.32           24676
           17.33           33956
           17.34           49028
           17.35           65584
           17.36           74828
           17.37           72968
           17.38           71376
           17.39           71652
            17.4           68340
           17.41           63616
           17.42           62468
           17.43           62468
           17.44           59720
           17.45           53384
           17.46           44312
           17.47           35844
           17.48           29144
           17.49           24488
            17.5           20900
           17.51           18776
           17.52           17136
           17.53           15768
           17.54           14872
           17.55           14152
           17.56           13608
           17.57           13416
           17.58           13008
           17.59           12604
            17.6           12532
           17.61           12312
           17.62           12164
           17.63           12124
           17.64           12132
           17.65           11992
           17.66           12012
           17.67           12100
           17.68           11972
           17.69           12144
            17.7           12228
           17.71           12068
           17.72           12300
           17.73           12316
           17.74           12484
           17.75           12792
           17.76           13228
           17.77           13396
           17.78           13892
           17.79           14352
            17.8           15348
           17.81           16768
           17.82           18824
           17.83           21792
           17.84           26724
           17.85           33976
           17.86           45144
           17.87           60448
           17.88           78836
           17.89           93096
            17.9           96000
           17.91           82396
           17.92           61984
           17.93           44320
           17.94           32188
           17.95           24660
           17.96           20300
           17.97           17600
           17.98           15788
           17.99           14772
              18           14000
           18.01           13340
           18.02           13016
           18.03           12712
           18.04           12480
           18.05           12384
           18.06           12304
           18.07           12044
           18.08           12040
           18.09           12012
            18.1           11936
           18.11           12032
           18.12           12276
           18.13           12348
           18.14           12440
           18.15           12544
           18.16           12700
           18.17           12928
           18.18           13260
           18.19           13560
            18.2           14104
           18.21           14656
           18.22           15596
           18.23           16848
           18.24           18388
           18.25           20904
           18.26           25100
           18.27           31392
           18.28           40568
           18.29           52200
            18.3           62280
           18.31           67528
           18.32           68756
           18.33           68524
           18.34           66456
           18.35           63724
           18.36           60384
           18.37           57416
           18.38           53772
           18.39           48456
            18.4           41844
           18.41           35216
           18.42           29820
           18.43           25744
           18.44           23164
           18.45           21460
           18.46           20436
           18.47           20264
           18.48           20452
           18.49           21328
            18.5           22968
           18.51           25480
           18.52           28100
           18.53           30436
           18.54           31188
           18.55           29468
           18.56           26708
           18.57           23452
           18.58           20640
           18.59           18556
            18.6           16860
           18.61           15584
           18.62           14828
           18.63           14284
           18.64           13844
           18.65           13520
           18.66           13516
           18.67           13356
           18.68           13480
           18.69           13472
            18.7           13756
           18.71           14304
           18.72           14924
           18.73           15588
           18.74           17052
           18.75           19088
           18.76           22080
           18.77           26568
           18.78           33148
           18.79           42164
            18.8           52340
           18.81           60376
           18.82           61288
           18.83           54736
           18.84           43804
           18.85           33456
           18.86           26172
           18.87           21564
           18.88           18488
           18.89           16760
            18.9           15580
           18.91           14800
           18.92           14472
           18.93           14376
           18.94           14680
           18.95           15184
           18.96           15704
           18.97           16508
           18.98           17304
           18.99           17600
              19           17100
           19.01           16320
           19.02           15256
           19.03           14356
           19.04           13672
           19.05           13052
           19.06           12668
           19.07           12284
           19.08           12128
           19.09           12004
            19.1           11876
           19.11           11856
           19.12           11964
           19.13           11868
           19.14           12040
           19.15           12160
           19.16           12548
           19.17           12968
           19.18           13568
           19.19           14644
            19.2           15912
           19.21           17308
           19.22           19080
           19.23           20068
           19.24           19840
           19.25           18872
           19.26           17348
           19.27           15764
           19.28           14700
           19.29           13984
            19.3           13612
           19.31           13616
           19.32           13600
           19.33           13816
           19.34           14420
           19.35           15036
           19.36           15968
           19.37           17672
           19.38           19780
           19.39           22752
            19.4           26936
           19.41           31544
           19.42           35728
           19.43           37664
           19.44           35452
           19.45           30800
           19.46           26100
           19.47           21572
           19.48           18576
           19.49           16520
            19.5           14976
           19.51           13840
           19.52           13200
           19.53           12600
           19.54           12120
           19.55           11900
           19.56           11676
           19.57           11516
           19.58           11460
           19.59           11344
            19.6           11360
           19.61           11500
           19.62           11592
           19.63           11672
           19.64           11968
           19.65           12256
           19.66           12488
           19.67           12704
           19.68           12576
           19.69           12332
            19.7           12192
           19.71           11784
           19.72           11540
           19.73           11336
           19.74           11220
           19.75           10924
           19.76           10808
           19.77           10756
           19.78           10840
           19.79           10760
            19.8           10680
           19.81           10616
           19.82           10612
           19.83           10572
           19.84           10496
           19.85           10616
           19.86           10496
           19.87           10576
           19.88           10604
           19.89           10584
            19.9           10560
           19.91           10624
           19.92           10616
           19.93           10568
           19.94           10512
           19.95           10536
           19.96           10608
           19.97           10692
           19.98           10808
           19.99           10636
              20           10748
           20.01           10800
           20.02           10820
           20.03           10848
           20.04           11008
           20.05           10796
           20.06           10944
           20.07           11012
           20.08           10996
           20.09           11100
            20.1           11220
           20.11           11204
           20.12           11368
           20.13           11416
           20.14           11496
           20.15           11756
           20.16           12032
           20.17           12280
           20.18           12612
           20.19           13076
            20.2           13620
           20.21           14612
           20.22           15772
           20.23           17216
           20.24           19288
           20.25           21888
           20.26           24980
           20.27           28168
           20.28           29704
           20.29           29156
            20.3           26540
           20.31           23376
           20.32           20224
           20.33           17988
           20.34           16172
           20.35           14856
           20.36           13796
           20.37           13184
           20.38           12688
           20.39           12344
            20.4           12172
           20.41           11752
           20.42           11908
           20.43           11760
           20.44           11732
           20.45           11840
           20.46           12256
           20.47           12460
           20.48           12840
           20.49           12776
            20.5           12288
           20.51           11924
           20.52           11548
           20.53           11300
           20.54           11304
           20.55           11264
           20.56           11264
           20.57           11336
           20.58           11320
           20.59           11240
            20.6           11376
           20.61           11404
           20.62           11472
           20.63           11588
           20.64           11624
           20.65           11556
           20.66           11776
           20.67           11740
           20.68           11840
           20.69           12120
            20.7           12216
           20.71           12452
           20.72           12628
           20.73           12852
           20.74           13120
           20.75           13576
           20.76           14016
           20.77           14348
           20.78           15132
           20.79           15896
            20.8           16908
           20.81           18252
           20.82           20136
           20.83           22588
           20.84           26356
           20.85           31304
           20.86           38888
           20.87           48420
           20.88           58864
           20.89           67360
            20.9           72064
           20.91           71844
           20.92           68592
           20.93           63828
           20.94           58552
           20.95           52504
           20.96           47216
           20.97           41336
           20.98           35936
           20.99           30840
              21           26740
           21.01           23352
           21.02           20840
           21.03           19040
           21.04           17420
           21.05           16456
           21.06           15540
           21.07           14788
           21.08           14424
           21.09           13968
            21.1           13656
           21.11           13476
           21.12           13268
           21.13           13024
           21.14           12852
           21.15           12780
           21.16           12600
           21.17           12636
           21.18           12664
           21.19           12616
            21.2           12832
           21.21           12932
           21.22           13220
           21.23           13512
           21.24           14048
           21.25           14436
           21.26           15296
           21.27           16596
           21.28           18040
           21.29           20404
            21.3           23508
           21.31           27624
           21.32           33200
           21.33           38592
           21.34           42972
           21.35           43768
           21.36           40628
           21.37           34464
           21.38           28576
           21.39           23692
            21.4           20028
           21.41           17848
           21.42           16440
           21.43           15212
           21.44           14348
           21.45           13868
           21.46           13308
           21.47           13104
           21.48           12800
           21.49           12632
            21.5           12640
           21.51           12668
           21.52           12476
           21.53           12692
           21.54           12708
           21.55           12844
           21.56           13016
           21.57           13344
           21.58           13404
           21.59           13792
            21.6           14228
           21.61           14636
           21.62           15388
           21.63           16284
           21.64           17340
           21.65           18836
           21.66           20744
           21.67           22996
           21.68           26228
           21.69           30184
            21.7           34960
           21.71           39416
           21.72           42924
           21.73           44976
           21.74           46648
           21.75           47140
           21.76           46864
           21.77           46112
           21.78           43264
           21.79           37712
            21.8           31308
           21.81           25336
           21.82           21152
           21.83           18364
           21.84           16596
           21.85           15156
           21.86           14392
           21.87           13748
           21.88           13172
           21.89           12864
            21.9           12488
           21.91           12236
           21.92           12032
           21.93           11796
           21.94           11672
           21.95           11616
           21.96           11496
           21.97           11380
           21.98           11208
           21.99           11184
              22           11116
           22.01           11188
           22.02           11124
           22.03           11076
           22.04           11052
           22.05           11084
           22.06           11064
           22.07           11144
           22.08           11144
           22.09           11100
            22.1           11192
           22.11           11120
           22.12           10932
           22.13           10980
           22.14           11116
           22.15           11084
           22.16           11316
           22.17           11384
           22.18           11296
           22.19           11496
            22.2           11692
           22.21           11796
           22.22           12176
           22.23           12620
           22.24           13176
           22.25           13788
           22.26           14700
           22.27           15104
           22.28           15400
           22.29           15124
            22.3           14576
           22.31           13808
           22.32           13328
           22.33           12768
           22.34           12752
           22.35           12564
           22.36           12648
           22.37           12848
           22.38           12812
           22.39           13104
            22.4           13436
           22.41           13864
           22.42           14384
           22.43           15064
           22.44           16052
           22.45           17208
           22.46           18804
           22.47           20892
           22.48           23632
           22.49           27032
            22.5           31224
           22.51           35288
           22.52           38820
           22.53           41028
           22.54           40876
           22.55           39492
           22.56           36304
           22.57           32312
           22.58           28952
           22.59           26696
            22.6           25840
           22.61           26700
           22.62           28268
           22.63           30716
           22.64           33616
           22.65           35492
           22.66           35392
           22.67           33280
           22.68           29748
           22.69           25656
            22.7           22508
           22.71           19648
           22.72           17816
           22.73           16200
           22.74           15108
           22.75           14088
           22.76           13516
           22.77           13020
           22.78           12596
           22.79           12276
            22.8           12052
           22.81           11720
           22.82           11580
           22.83           11400
           22.84           11324
           22.85           11184
           22.86           11140
           22.87           10908
           22.88           10916
           22.89           10848
            22.9           10812
           22.91           10800
           22.92           10740
           22.93           10628
           22.94           10568
           22.95           10636
           22.96           10632
           22.97           10636
           22.98           10604
           22.99           10504
              23           10528
           23.01           10520
           23.02           10512
           23.03           10624
           23.04           10528
           23.05           10504
           23.06           10616
           23.07           10544
           23.08           10472
           23.09           10528
            23.1           10532
           23.11           10564
           23.12           10628
           23.13           10696
           23.14           10976
           23.15           11292
           23.16           11808
           23.17           12816
           23.18           14632
           23.19           17112
            23.2           19804
           23.21           20712
           23.22           19028
           23.23           16260
           23.24           14108
           23.25           13008
           23.26           12568
           23.27           12668
           23.28           12768
           23.29           12876
            23.3           12864
           23.31           12536
           23.32           11968
           23.33           11716
           23.34           11464
           23.35           11004
           23.36           10872
           23.37           10884
           23.38           10756
           23.39           10848
            23.4           10948
           23.41           10912
           23.42           10848
           23.43           10744
           23.44           10768
           23.45           10840
           23.46           10928
           23.47           10760
           23.48           10932
           23.49           11068
            23.5           11068
           23.51           11264
           23.52           11440
           23.53           11612
           23.54           12140
           23.55           12524
           23.56           13388
           23.57           14620
           23.58           16660
           23.59           19300
            23.6           23012
           23.61           26416
           23.62           27948
           23.63           26752
           23.64           23568
           23.65           20232
           23.66           17732
           23.67           15952
           23.68           14608
           23.69           13928
            23.7           13616
           23.71           13396
           23.72           13360
           23.73           13460
           23.74           13616
           23.75           13808
           23.76           13764
           23.77           13580
           23.78           13244
           23.79           12984
            23.8           12656
           23.81           12552
           23.82           12392
           23.83           12296
           23.84           12572
           23.85           12676
           23.86           12980
           23.87           13340
           23.88           14128
           23.89           15032
            23.9           16624
           23.91           18584
           23.92           21040
           23.93           22812
           23.94           23616
           23.95           22960
           23.96           21832
           23.97           20072
           23.98           18452
           23.99           17008
              24           15664
           24.01           14580
           24.02           13936
           24.03           13296
           24.04           12684
           24.05           12416
           24.06           12096
           24.07           11896
           24.08           11708
           24.09           11436
            24.1           11432
           24.11           11288
           24.12           11328
           24.13           11236
           24.14           11268
           24.15           11248
           24.16           11324
           24.17           11324
           24.18           11460
           24.19           11460
            24.2           11408
           24.21           11544
           24.22           11656
           24.23           11780
           24.24           11972
           24.25           12020
           24.26           12484
           24.27           12960
           24.28           13620
           24.29           14816
            24.3           16140
           24.31           17884
           24.32           19612
           24.33           20688
           24.34           20312
           24.35           18916
           24.36           17024
           24.37           15272
           24.38           14220
           24.39           13316
            24.4           12860
           24.41           12748
           24.42           12576
           24.43           12272
           24.44           12408
           24.45           12440
           24.46           12592
           24.47           12756
           24.48           12876
           24.49           13076
            24.5           13388
           24.51           13748
           24.52           14220
           24.53           14704
           24.54           15164
           24.55           16128
           24.56           17156
           24.57           18592
           24.58           20296
           24.59           22748
            24.6           25776
           24.61           29716
           24.62           34464
           24.63           39464
           24.64           43572
           24.65           46656
           24.66           48740
           24.67           49156
           24.68           49104
           24.69           48280
            24.7           46176
           24.71           43464
           24.72           39568
           24.73           35272
           24.74           31312
           24.75           27692
           24.76           24784
           24.77           23128
           24.78           21916
           24.79           21412
            24.8           21356
           24.81           21208
           24.82           20708
           24.83           19636
           24.84           18096
           24.85           16524
           24.86           15460
           24.87           14556
           24.88           14068
           24.89           13712
            24.9           13344
           24.91           13128
           24.92           13152
           24.93           13088
           24.94           13172
           24.95           13304
           24.96           13680
           24.97           14216
           24.98           15080
           24.99           16068
              25           17276
           25.01           18664
           25.02           19776
           25.03           19864
           25.04           19184
           25.05           18084
           25.06           16592
           25.07           15376
           25.08           14440
           25.09           13508
            25.1           12920
           25.11           12560
           25.12           12160
           25.13           11996
           25.14           11904
           25.15           11768
           25.16           11756
           25.17           11724
           25.18           11876
           25.19           11908
            25.2           12052
           25.21           12100
           25.22           12372
           25.23           12540
           25.24           12920
           25.25           13292
           25.26           13792
           25.27           14404
           25.28           15308
           25.29           16352
            25.3           17760
           25.31           19428
           25.32           21560
           25.33           23180
           25.34           25208
           25.35           26292
           25.36           26324
           25.37           25636
           25.38           24324
           25.39           22984
            25.4           21732
           25.41           20328
           25.42           18940
           25.43           17588
           25.44           16672
           25.45           15844
           25.46           15288
           25.47           15088
           25.48           15080
           25.49           14972
            25.5           14916
           25.51           14448
           25.52           13696
           25.53           13028
           25.54           12240
           25.55           11816
           25.56           11416
           25.57           10996
           25.58           10788
           25.59           10664
            25.6           10568
           25.61           10448
           25.62           10276
           25.63           10244
           25.64           10148
           25.65           10212
           25.66           10148
           25.67           10216
           25.68           10144
           25.69           10136
            25.7           10176
           25.71           10184
           25.72           10112
           25.73           10056
           25.74           10044
           25.75            9884
           25.76            9864
           25.77            9820
           25.78            9768
           25.79            9752
            25.8            9732
           25.81            9648
           25.82            9672
           25.83            9632
           25.84            9632
           25.85            9684
           25.86            9688
           25.87            9708
           25.88            9864
           25.89            9960
            25.9           10052
           25.91           10284
           25.92           10540
           25.93           10856
           25.94           11568
           25.95           12320
           25.96           13404
           25.97           14848
           25.98           16248
           25.99           17120
              26           17212
           26.01           16184
           26.02           14680
           26.03           13440
           26.04           12424
           26.05           11808
           26.06           11676
           26.07           11668
           26.08           11744
           26.09           12000
            26.1           12424
           26.11           12916
           26.12           13840
           26.13           14920
           26.14           16172
           26.15           17376
           26.16           18308
           26.17           18816
           26.18           18904
           26.19           19076
            26.2           19272
           26.21           19212
           26.22           18040
           26.23           15988
           26.24           14224
           26.25           12904
           26.26           12152
           26.27           11724
           26.28           11728
           26.29           11700
            26.3           12072
           26.31           12616
           26.32           13476
           26.33           14544
           26.34           15872
           26.35           17072
           26.36           18016
           26.37           18308
           26.38           17648
           26.39           16664
            26.4           15296
           26.41           13932
           26.42           13040
           26.43           12240
           26.44           11652
           26.45           11356
           26.46           11068
           26.47           10796
           26.48           10872
           26.49           10792
            26.5           10780
           26.51           10888
           26.52           10868
           26.53           10776
           26.54           10860
           26.55           10744
           26.56           10408
           26.57           10292
           26.58           10084
           26.59            9972
            26.6           10036
           26.61           10208
           26.62           10456
           26.63           10748
           26.64           11268
           26.65           11800
           26.66           12736
           26.67           13712
           26.68           14792
           26.69           15708
            26.7           15936
           26.71           15448
           26.72           14616
           26.73           13496
           26.74           12492
           26.75           11844
           26.76           11348
           26.77           10920
           26.78           10880
           26.79           10884
            26.8           11128
           26.81           11428
           26.82           11992
           26.83           12864
           26.84           14080
           26.85           15208
           26.86           15636
           26.87           15248
           26.88           14108
           26.89           12856
            26.9           11748
           26.91           10852
           26.92           10148
           26.93            9900
           26.94            9660
           26.95            9472
           26.96            9320
           26.97            9296
           26.98            9220
           26.99            9248
              27            9196
           27.01            9136
           27.02            9100
           27.03            9000
           27.04            9164
           27.05            9188
           27.06            9320
           27.07            9160
           27.08            9124
           27.09            9112
            27.1            9364
           27.11            9360
           27.12            9552
           27.13            9520
           27.14            9748
           27.15            9924
           27.16           10092
           27.17           10344
           27.18           10524
           27.19           10664
            27.2           11048
           27.21           11464
           27.22           11912
           27.23           12544
           27.24           13424
           27.25           14196
           27.26           15524
           27.27           16880
           27.28           18616
           27.29           20464
            27.3           22088
           27.31           23348
           27.32           23996
           27.33           24116
           27.34           23568
           27.35           22720
           27.36           21556
           27.37           20072
           27.38           18824
           27.39           17764
            27.4           17020
           27.41           16628
           27.42           16456
           27.43           16464
           27.44           16736
           27.45           16996
           27.46           16624
           27.47           16152
           27.48           15636
           27.49           14640
            27.5           13960
           27.51           13156
           27.52           12340
           27.53           11676
           27.54           11108
           27.55           10396
           27.56           10184
           27.57           10032
           27.58            9844
           27.59            9892
            27.6            9752
           27.61            9712
           27.62            9752
           27.63            9752
           27.64            9716
           27.65            9864
           27.66            9900
           27.67            9876
           27.68            9880
           27.69            9888
            27.7            9884
           27.71            9916
           27.72           10016
           27.73           10168
           27.74           10408
           27.75           10584
           27.76           10920
           27.77           11004
           27.78           11044
           27.79           10944
            27.8           10856
           27.81           10724
           27.82           10624
           27.83           10544
           27.84           10640
           27.85           10628
           27.86           10756
           27.87           10912
           27.88           11240
           27.89           11784
            27.9           12400
           27.91           13136
           27.92           14200
           27.93           15392
           27.94           16760
           27.95           18152
           27.96           19104
           27.97           19344
           27.98           19096
           27.99           18136
              28           16904
           28.01           15604
           28.02           14280
           28.03           13028
           28.04           12076
           28.05           11420
           28.06           10700
           28.07           10228
           28.08            9884
           28.09            9528
            28.1            9396
           28.11            9280
           28.12            9096
           28.13            8980
           28.14            8876
           28.15            8716
           28.16            8740
           28.17            8660
           28.18            8588
           28.19            8592
            28.2            8584
           28.21            8424
           28.22            8412
           28.23            8516
           28.24            8484
           28.25            8472
           28.26            8396
           28.27            8304
           28.28            8396
           28.29            8372
            28.3            8240
           28.31            8312
           28.32            8316
           28.33            8176
           28.34            8192
           28.35            8164
           28.36            8340
           28.37            8320
           28.38            8256
           28.39            8260
            28.4            8320
           28.41            8372
           28.42            8312
           28.43            8368
           28.44            8536
           28.45            8452
           28.46            8544
           28.47            8676
           28.48            8648
           28.49            8832
            28.5            8968
           28.51            9040
           28.52            9144
           28.53            9344
           28.54            9700
           28.55           10012
           28.56           10380
           28.57           10812
           28.58           11236
           28.59           11692
            28.6           11952
           28.61           11880
           28.62           11776
           28.63           11484
           28.64           11384
           28.65           11216
           28.66           11320
           28.67           11600
           28.68           12048
           28.69           12580
            28.7           13320
           28.71           14248
           28.72           14788
           28.73           14872
           28.74           14464
           28.75           13464
           28.76           12672
           28.77           11740
           28.78           11068
           28.79           10504
            28.8            9972
           28.81            9756
           28.82            9420
           28.83            9304
           28.84            9232
           28.85            9184
           28.86            9256
           28.87            9080
           28.88            9044
           28.89            9176
            28.9            9152
           28.91            9228
           28.92            9384
           28.93            9412
           28.94            9692
           28.95            9852
           28.96           10100
           28.97           10436
           28.98           10684
           28.99           10884
              29           10968
           29.01           11088
           29.02           11160
           29.03           11336
           29.04           11600
           29.05           11940
           29.06           12712
           29.07           13660
           29.08           14944
           29.09           17128
            29.1           20240
           29.11           24096
           29.12           28276
           29.13           30912
           29.14           30632
           29.15           28584
           29.16           25812
           29.17           23268
           29.18           21404
           29.19           19592
            29.2           17868
           29.21           16372
           29.22           15240
           29.23           14144
           29.24           13376
           29.25           13028
           29.26           12844
           29.27           12868
           29.28           13192
           29.29           13416
            29.3           14016
           29.31           14436
           29.32           14840
           29.33           14744
           29.34           14520
           29.35           13788
           29.36           13288
           29.37           12828
           29.38           12604
           29.39           12648
            29.4           13064
           29.41           13800
           29.42           14936
           29.43           16916
           29.44           19496
           29.45           22048
           29.46           23584
           29.47           23476
           29.48           21652
           29.49           18728
            29.5           15784
           29.51           13752
           29.52           12384
           29.53           11220
           29.54           10592
           29.55           10208
           29.56            9776
           29.57            9564
           29.58            9492
           29.59            9436
            29.6            9444
           29.61            9548
           29.62            9492
           29.63            9596
           29.64            9832
           29.65           10084
           29.66           10604
           29.67           11244
           29.68           12372
           29.69           14008
            29.7           15968
           29.71           17776
           29.72           18860
           29.73           18484
           29.74           16984
           29.75           15136
           29.76           13628
           29.77           12096
           29.78           11280
           29.79           10712
            29.8           10040
           29.81            9780
           29.82            9680
           29.83            9336
           29.84            9188
           29.85            9056
           29.86            8928
           29.87            8980
           29.88            8908
           29.89            8848
            29.9            8960
           29.91            8992
           29.92            8944
           29.93            9152
           29.94            9172
           29.95            9288
           29.96            9576
           29.97            9820
           29.98           10284
           29.99           11024
              30           11636
           30.01           12900
           30.02           14684
           30.03           16428
           30.04           17664
           30.05           18384
           30.06           17712
           30.07           16244
           30.08           14760
           30.09           13240
            30.1           12096
           30.11           11340
           30.12           10856
           30.13           10424
           30.14           10320
           30.15           10128
           30.16           10116
           30.17           10088
           30.18           10036
           30.19           10048
            30.2           10204
           30.21           10208
           30.22           10332
           30.23           10556
           30.24           10852
           30.25           11248
           30.26           11684
           30.27           12296
           30.28           12956
           30.29           13796
            30.3           14648
           30.31           15524
           30.32           16440
           30.33           17172
           30.34           17584
           30.35           18112
           30.36           18332
           30.37           18296
           30.38           18296
           30.39           18400
            30.4           18516
           30.41           19200
           30.42           20004
           30.43           20888
           30.44           21652
           30.45           21496
           30.46           20440
           30.47           18616
           30.48           16660
           30.49           14896
            30.5           13484
           30.51           12404
           30.52           11480
           30.53           11028
           30.54           10600
           30.55           10276
           30.56           10120
           30.57            9856
           30.58            9844
           30.59            9724
            30.6            9676
           30.61            9592
           30.62            9616
           30.63            9556
           30.64            9768
           30.65           10216
           30.66           10756
           30.67           11308
           30.68           11692
           30.69           11512
            30.7           10704
           30.71            9976
           30.72            9512
           30.73            9024
           30.74            8692
           30.75            8604
           30.76            8564
           30.77            8508
           30.78            8492
           30.79            8372
            30.8            8352
           30.81            8364
           30.82            8412
           30.83            8400
           30.84            8480
           30.85            8564
           30.86            8588
           30.87            8604
           30.88            8652
           30.89            8808
            30.9            8868
           30.91            8996
           30.92            9192
           30.93            9464
           30.94            9820
           30.95           10240
           30.96           10788
           30.97           11472
           30.98           12208
           30.99           13232
              31           14172
           31.01           15056
           31.02           15260
           31.03           14860
           31.04           14408
           31.05           13748
           31.06           13032
           31.07           12452
           31.08           11692
           31.09           10928
            31.1           10528
           31.11           10228
           31.12            9924
           31.13            9856
           31.14            9776
           31.15            9712
           31.16            9716
           31.17            9756
           31.18           10004
           31.19           10456
            31.2           10808
           31.21           11376
           31.22           12172
           31.23           13068
           31.24           13492
           31.25           13576
           31.26           13192
           31.27           12488
           31.28           11936
           31.29           11428
            31.3           10968
           31.31           10748
           31.32           10524
           31.33           10484
           31.34           10392
           31.35           10568
           31.36           10904
           31.37           11404
           31.38           12112
           31.39           13092
            31.4           14400
           31.41           15864
           31.42           17088
           31.43           17660
           31.44           17532
           31.45           16444
           31.46           15260
           31.47           13952
           31.48           12868
           31.49           12128
            31.5           11664
           31.51           11316
           31.52           11184
           31.53           11064
           31.54           11064
           31.55           11248
           31.56           11692
           31.57           11832
           31.58           12472
           31.59           12976
            31.6           13464
           31.61           13724
           31.62           13620
           31.63           13392
           31.64           13068
           31.65           12764
           31.66           12508
           31.67           12544
           31.68           12712
           31.69           13248
            31.7           14160
           31.71           15376
           31.72           16828
           31.73           17948
           31.74           18544
           31.75           18268
           31.76           17308
           31.77           15920
           31.78           14552
           31.79           13596
            31.8           12720
           31.81           12112
           31.82           11508
           31.83           10884
           31.84           10528
           31.85           10280
           31.86           10132
           31.87            9960
           31.88           10080
           31.89           10060
            31.9           10104
           31.91           10396
           31.92           10644
           31.93           10952
           31.94           11316
           31.95           11884
           31.96           12640
           31.97           13544
           31.98           14676
           31.99           15944
              32           17432
           32.01           18592
           32.02           19488
           32.03           19844
           32.04           19272
           32.05           17928
           32.06           16756
           32.07           15436
           32.08           14488
           32.09           13788
            32.1           13332
           32.11           12984
           32.12           12932
           32.13           13048
           32.14           13132
           32.15           13324
           32.16           13124
           32.17           12892
           32.18           12408
           32.19           11784
            32.2           11176
           32.21           10636
           32.22           10304
           32.23            9944
           32.24            9604
           32.25            9384
           32.26            9080
           32.27            8984
           32.28            8952
           32.29            8768
            32.3            8688
           32.31            8652
           32.32            8684
           32.33            8520
           32.34            8592
           32.35            8516
           32.36            8524
           32.37            8512
           32.38            8508
           32.39            8492
            32.4            8552
           32.41            8588
           32.42            8640
           32.43            8764
           32.44            8892
           32.45            9088
           32.46            9300
           32.47            9396
           32.48            9680
           32.49           10072
            32.5           10468
           32.51           11016
           32.52           11852
           32.53           12648
           32.54           13732
           32.55           14660
           32.56           15356
           32.57           15792
           32.58           15544
           32.59           15052
            32.6           14640
           32.61           14272
           32.62           14164
           32.63           14476
           32.64           14636
           32.65           14896
           32.66           15012
           32.67           14672
           32.68           14040
           32.69           13048
            32.7           12204
           32.71           11208
           32.72           10708
           32.73           10088
           32.74            9844
           32.75            9596
           32.76            9468
           32.77            9220
           32.78            9348
           32.79            9304
            32.8            9248
           32.81            9568
           32.82            9760
           32.83            9984
           32.84           10352
           32.85           10660
           32.86           11136
           32.87           11568
           32.88           11796
           32.89           11644
            32.9           11296
           32.91           10792
           32.92           10324
           32.93            9900
           32.94            9592
           32.95            9360
           32.96            9160
           32.97            9060
           32.98            8924
           32.99            9000
              33            8952
           33.01            9000
           33.02            9144
           33.03            9296
           33.04            9556
           33.05            9824
           33.06           10008
           33.07            9976
           33.08           10216
           33.09           10368
            33.1           10448
           33.11           10620
           33.12           10628
           33.13           10456
           33.14           10276
           33.15           10004
           33.16            9728
           33.17            9376
           33.18            9172
           33.19            8840
            33.2            8848
           33.21            8668
           33.22            8544
           33.23            8480
           33.24            8396
           33.25            8348
           33.26            8372
           33.27            8388
           33.28            8464
           33.29            8480
            33.3            8656
           33.31            8720
           33.32            8952
           33.33            9144
           33.34            9392
           33.35            9688
           33.36            9920
           33.37           10172
           33.38           10480
           33.39           10936
            33.4           11176
           33.41           11268
           33.42           11292
           33.43           10928
           33.44           10612
           33.45           10232
           33.46            9892
           33.47            9592
           33.48            9340
           33.49            9072
            33.5            8804
           33.51            8736
           33.52            8580
           33.53            8412
           33.54            8376
           33.55            8428
           33.56            8660
           33.57            8648
           33.58            8652
           33.59            8788
            33.6            8972
           33.61            9040
           33.62            9184
           33.63            9184
           33.64            9104
           33.65            9196
           33.66            9216
           33.67            9084
           33.68            9232
           33.69            9364
            33.7            9696
           33.71           10012
           33.72           10400
           33.73           10612
           33.74           10988
           33.75           11236
           33.76           11224
           33.77           11084
           33.78           10860
           33.79           10404
            33.8           10072
           33.81            9724
           33.82            9492
           33.83            9288
           33.84            9272
           33.85            9060
           33.86            8872
           33.87            8864
           33.88            8836
           33.89            8836
            33.9            8876
           33.91            8852
           33.92            8896
           33.93            8884
           33.94            9032
           33.95            9132
           33.96            9220
           33.97            9352
           33.98            9560
           33.99            9848
              34           10164
           34.01           10552
           34.02           10988
           34.03           11400
           34.04           12248
           34.05           13156
           34.06           14196
           34.07           15740
           34.08           17428
           34.09           19100
            34.1           20912
           34.11           22196
           34.12           22920
           34.13           23056
           34.14           22568
           34.15           21688
           34.16           20376
           34.17           18840
           34.18           17448
           34.19           16064
            34.2           14880
           34.21           13792
           34.22           12992
           34.23           12348
           34.24           11856
           34.25           11440
           34.26           11204
           34.27           10904
           34.28           10672
           34.29           10504
            34.3           10580
           34.31           10684
           34.32           10908
           34.33           11164
           34.34           11808
           34.35           12432
           34.36           13332
           34.37           14404
           34.38           15256
           34.39           15904
            34.4           15952
           34.41           15512
           34.42           14596
           34.43           13484
           34.44           12628
           34.45           11768
           34.46           11292
           34.47           10836
           34.48           10684
           34.49           10444
            34.5           10316
           34.51           10044
           34.52            9896
           34.53            9716
           34.54            9640
           34.55            9664
           34.56            9640
           34.57            9588
           34.58            9792
           34.59            9948
            34.6           10216
           34.61           10648
           34.62           10888
           34.63           11068
           34.64           11104
           34.65           10816
           34.66           10456
           34.67           10176
           34.68            9692
           34.69            9300
            34.7            9144
           34.71            8836
           34.72            8628
           34.73            8448
           34.74            8284
           34.75            8176
           34.76            8172
           34.77            8156
           34.78            8020
           34.79            8040
            34.8            8084
           34.81            8020
           34.82            7972
           34.83            8112
           34.84            8100
           34.85            8124
           34.86            8152
           34.87            8272
           34.88            8308
           34.89            8468
            34.9            8636
           34.91            8772
           34.92            8852
           34.93            9072
           34.94            9244
           34.95            9376
           34.96            9404
           34.97            9316
           34.98            9212
           34.99            8892
              35            8872
           35.01            8672
           35.02            8544
           35.03            8452
           35.04            8492
           35.05            8412
           35.06            8476
           35.07            8812
           35.08            9100
           35.09            9568
            35.1           10444
           35.11           11328
           35.12           11912
           35.13           12176
           35.14           11728
           35.15           11304
           35.16           10908
           35.17           11056
           35.18           11316
           35.19           11884
            35.2           12364
           35.21           12648
           35.22           12880
           35.23           13132
           35.24           13520
           35.25           13788
           35.26           13820
           35.27           13628
           35.28           13272
           35.29           12644
            35.3           12120
           35.31           11700
           35.32           11044
           35.33           10704
           35.34           10420
           35.35           10428
           35.36           10532
           35.37           10732
           35.38           11204
           35.39           11764
            35.4           12160
           35.41           12268
           35.42           12352
           35.43           12128
           35.44           11924
           35.45           11740
           35.46           11484
           35.47           11028
           35.48           10724
           35.49           10380
            35.5            9940
           35.51            9680
           35.52            9376
           35.53            9204
           35.54            9044
           35.55            9092
           35.56            9080
           35.57            9160
           35.58            9484
           35.59            9672
            35.6           10320
           35.61           10804
           35.62           11340
           35.63           11552
           35.64           11488
           35.65           11200
           35.66           11172
           35.67           11176
           35.68           11148
           35.69           11220
            35.7           11092
           35.71           10736
           35.72           10256
           35.73            9896
           35.74            9548
           35.75            9496
           35.76            9288
           35.77            9300
           35.78            9280
           35.79            9236
            35.8            9324
           35.81            9204
           35.82            9168
           35.83            9180
           35.84            9212
           35.85            9252
           35.86            9552
           35.87            9804
           35.88           10280
           35.89           10592
            35.9           10956
           35.91           11156
           35.92           11268
           35.93           11360
           35.94           11236
           35.95           11020
           35.96           10852
           35.97           10668
           35.98           10480
           35.99           10140
              36           10040
           36.01            9784
           36.02            9592
           36.03            9576
           36.04            9492
           36.05            9752
           36.06            9956
           36.07           10072
           36.08           10368
           36.09           10652
            36.1           11080
           36.11           11588
           36.12           12036
           36.13           12236
           36.14           12172
           36.15           12372
           36.16           12128
           36.17           11996
           36.18           11772
           36.19           11584
            36.2           11472
           36.21           11496
           36.22           11616
           36.23           11704
           36.24           11824
           36.25           11804
           36.26           11712
           36.27           11244
           36.28           10796
           36.29           10476
            36.3            9968
           36.31            9696
           36.32            9448
           36.33            9216
           36.34            9052
           36.35            8844
           36.36            8856
           36.37            8656
           36.38            8620
           36.39            8604
            36.4            8580
           36.41            8792
           36.42            8800
           36.43            8872
           36.44            8920
           36.45            8948
           36.46            8980
           36.47            9060
           36.48            9232
           36.49            9276
            36.5            9384
           36.51            9408
           36.52            9536
           36.53            9652
           36.54            9816
           36.55            9960
           36.56           10264
           36.57           10600
           36.58           11028
           36.59           11656
            36.6           12416
           36.61           13004
           36.62           13960
           36.63           14804
           36.64           15488
           36.65           15908
           36.66           15968
           36.67           15464
           36.68           15052
           36.69           14424
            36.7           13704
           36.71           13156
           36.72           12788
           36.73           12188
           36.74           11744
           36.75           11172
           36.76           10676
           36.77           10208
           36.78            9804
           36.79            9440
            36.8            9164
           36.81            8940
           36.82            8900
           36.83            8660
           36.84            8536
           36.85            8520
           36.86            8492
           36.87            8332
           36.88            8316
           36.89            8264
            36.9            8220
           36.91            8168
           36.92            8136
           36.93            8160
           36.94            8196
           36.95            8224
           36.96            8296
           36.97            8152
           36.98            8220
           36.99            8340
              37            8388
           37.01            8640
           37.02            8708
           37.03            8800
           37.04            8992
           37.05            9388
           37.06            9848
           37.07           10404
           37.08           10824
           37.09           11144
            37.1           11396
           37.11           11532
           37.12           11588
           37.13           11788
           37.14           11908
           37.15           11916
           37.16           11848
           37.17           11556
           37.18           11284
           37.19           10940
            37.2           10840
           37.21           10472
           37.22           10404
           37.23           10388
           37.24           10332
           37.25           10304
           37.26           10308
           37.27           10172
           37.28           10264
           37.29           10312
            37.3           10524
           37.31           10784
           37.32           11196
           37.33           11672
           37.34           12248
           37.35           12928
           37.36           13152
           37.37           13380
           37.38           13332
           37.39           12944
            37.4           12820
           37.41           12564
           37.42           12188
           37.43           11772
           37.44           11372
           37.45           10920
           37.46           10640
           37.47           10352
           37.48           10096
           37.49           10108
            37.5            9984
           37.51           10020
           37.52           10196
           37.53           10500
           37.54           10824
           37.55           11172
           37.56           11636
           37.57           11960
           37.58           12096
           37.59           12216
            37.6           12324
           37.61           12152
           37.62           12072
           37.63           11608
           37.64           11120
           37.65           10796
           37.66           10388
           37.67            9976
           37.68            9748
           37.69            9292
            37.7            9220
           37.71            8968
           37.72            8824
           37.73            8804
           37.74            8744
           37.75            8764
           37.76            8956
           37.77            9052
           37.78            9160
           37.79            9480
            37.8            9716
           37.81           10072
           37.82           10440
           37.83           10672
           37.84           10748
           37.85           10560
           37.86           10316
           37.87            9776
           37.88            9384
           37.89            9092
            37.9            8736
           37.91            8632
           37.92            8424
           37.93            8304
           37.94            8324
           37.95            8192
           37.96            8232
           37.97            8288
           37.98            8252
           37.99            8320
              38            8312
           38.01            8424
           38.02            8572
           38.03            8652
           38.04            8864
           38.05            9088
           38.06            9384
           38.07            9564
           38.08            9768
           38.09            9752
            38.1            9792
           38.11            9676
           38.12            9668
           38.13            9672
           38.14            9748
           38.15            9780
           38.16            9708
           38.17            9568
           38.18            9368
           38.19            9188
            38.2            8952
           38.21            8828
           38.22            8680
           38.23            8484
           38.24            8452
           38.25            8316
           38.26            8312
           38.27            8276
           38.28            8312
           38.29            8300
            38.3            8276
           38.31            8388
           38.32            8364
           38.33            8508
           38.34            8528
           38.35            8496
           38.36            8584
           38.37            8652
           38.38            8860
           38.39            8960
            38.4            9072
           38.41            9176
           38.42            9268
           38.43            9432
           38.44            9776
           38.45           10048
           38.46           10260
           38.47           10484
           38.48           11064
           38.49           11540
            38.5           12128
           38.51           12796
           38.52           13364
           38.53           13592
           38.54           13952
           38.55           13880
           38.56           13588
           38.57           13172
           38.58           12844
           38.59           12296
            38.6           12036
           38.61           11628
           38.62           11472
           38.63           11124
           38.64           10796
           38.65           10580
           38.66           10252
           38.67            9776
           38.68            9564
           38.69            9224
            38.7            9092
           38.71            8872
           38.72            8832
           38.73            8696
           38.74            8580
           38.75            8652
           38.76            8616
           38.77            8520
           38.78            8664
           38.79            8536
            38.8            8572
           38.81            8648
           38.82            8764
           38.83            8632
           38.84            8584
           38.85            8448
           38.86            8344
           38.87            8284
           38.88            8192
           38.89            8000
            38.9            7992
           38.91            7956
           38.92            7900
           38.93            7916
           38.94            7948
           38.95            7900
           38.96            7960
           38.97            8036
           38.98            8020
           38.99            8096
              39            8164
           39.01            8256
           39.02            8236
           39.03            8376
           39.04            8344
           39.05            8412
           39.06            8404
           39.07            8280
           39.08            8224
           39.09            8216
            39.1            8132
           39.11            8092
           39.12            8056
           39.13            7980
           39.14            8008
           39.15            8140
           39.16            8036
           39.17            8100
           39.18            8220
           39.19            8088
            39.2            8196
           39.21            8316
           39.22            8400
           39.23            8536
           39.24            8700
           39.25            8840
           39.26            9044
           39.27            9108
           39.28            9348
           39.29            9412
            39.3            9420
           39.31            9412
           39.32            9620
           39.33            9688
           39.34            9652
           39.35            9628
           39.36            9700
           39.37            9716
           39.38           10012
           39.39           10300
            39.4           10544
           39.41           11092
           39.42           11700
           39.43           12096
           39.44           12560
           39.45           12800
           39.46           12960
           39.47           12956
           39.48           12828
           39.49           12516
            39.5           12220
           39.51           11832
           39.52           11600
           39.53           11472
           39.54           11332
           39.55           11252
           39.56           11240
           39.57           11276
           39.58           11300
           39.59           11412
            39.6           11300
           39.61           11104
           39.62           11020
           39.63           11164
           39.64           11168
           39.65           11332
           39.66           11844
           39.67           12004
           39.68           12368
           39.69           12496
            39.7           12388
           39.71           12228
           39.72           11840
           39.73           11476
           39.74           11192
           39.75           10944
           39.76           10812
           39.77           10488
           39.78           10396
           39.79           10064
            39.8            9808
           39.81            9764
           39.82            9620
           39.83            9568
           39.84            9700
           39.85            9828
           39.86           10036
           39.87           10284
           39.88           10476
           39.89           10888
            39.9           11252
           39.91           11320
           39.92           11548
           39.93           11664
           39.94           11464
           39.95           11372
           39.96           11176
           39.97           10936
           39.98           10748
           39.99           10616
              40           10368
           40.01           10304
           40.02           10100
           40.03            9952
           40.04            9884
           40.05            9668
           40.06            9460
           40.07            9308
           40.08            9096
           40.09            8840
            40.1            8732
           40.11            8704
           40.12            8532
           40.13            8548
           40.14            8440
           40.15            8408
           40.16            8560
           40.17            8592
           40.18            8632
           40.19            8744
            40.2            8872
           40.21            8988
           40.22            8996
           40.23            8888
           40.24            8812
           40.25            8648
           40.26            8484
           40.27            8220
           40.28            8180
           40.29            8036
            40.3            8028
           40.31            7940
           40.32            7884
           40.33            7884
           40.34            7920
           40.35            7944
           40.36            7968
           40.37            8024
           40.38            8080
           40.39            8092
            40.4            8288
           40.41            8412
           40.42            8516
           40.43            8712
           40.44            8852
           40.45            8916
           40.46            8992
           40.47            8896
           40.48            8744
           40.49            8576
            40.5            8484
           40.51            8332
           40.52            8224
           40.53            8156
           40.54            8200
           40.55            8144
           40.56            8260
           40.57            8224
           40.58            8316
           40.59            8460
            40.6            8380
           40.61            8520
           40.62            8632
           40.63            8680
           40.64            8732
           40.65            8780
           40.66            8756
           40.67            8688
           40.68            8672
           40.69            8456
            40.7            8352
           40.71            8296
           40.72            8312
           40.73            8288
           40.74            8412
           40.75            8272
           40.76            8416
           40.77            8412
           40.78            8500
           40.79            8692
            40.8            8804
           40.81            8872
           40.82            8956
           40.83            9072
           40.84            9076
           40.85            8992
           40.86            8960
           40.87            8808
           40.88            8688
           40.89            8552
            40.9            8364
           40.91            8388
           40.92            8304
           40.93            8120
           40.94            8084
           40.95            8020
           40.96            7956
           40.97            7980
           40.98            7920
           40.99            7788
              41            7948
           41.01            7952
           41.02            7904
           41.03            7904
           41.04            7956
           41.05            7880
           41.06            8000
           41.07            7988
           41.08            8008
           41.09            8060
            41.1            8088
           41.11            8040
           41.12            8124
           41.13            8284
           41.14            8332
           41.15            8492
           41.16            8660
           41.17            8776
           41.18            9184
           41.19            9520
            41.2           10092
           41.21           10820
           41.22           11448
           41.23           11668
           41.24           11800
           41.25           11616
           41.26           11284
           41.27           11144
           41.28           11036
           41.29           10752
            41.3           10660
           41.31           10620
           41.32           10432
           41.33           10396
           41.34           10292
           41.35           10252
           41.36           10224
           41.37           10200
           41.38           10044
           41.39            9952
            41.4            9728
           41.41            9740
           41.42            9532
           41.43            9652
           41.44            9652
           41.45            9820
           41.46           10000
           41.47           10072
           41.48           10068
           41.49           10120
            41.5            9888
           41.51            9812
           41.52            9792
           41.53            9608
           41.54            9764
           41.55            9788
           41.56            9836
           41.57            9876
           41.58            9904
           41.59            9892
            41.6           10072
           41.61           10272
           41.62           10688
           41.63           11168
           41.64           11760
           41.65           12464
           41.66           12964
           41.67           13220
           41.68           13264
           41.69           13036
            41.7           12664
           41.71           12292
           41.72           11808
           41.73           11272
           41.74           10772
           41.75           10420
           41.76           10020
           41.77            9704
           41.78            9492
           41.79            9248
            41.8            9188
           41.81            9092
           41.82            9076
           41.83            9052
           41.84            9120
           41.85            9200
           41.86            9396
           41.87            9804
           41.88           10080
           41.89           10536
            41.9           10820
           41.91           11004
           41.92           10984
           41.93           10848
           41.94           10548
           41.95           10224
           41.96            9940
           41.97            9848
           41.98            9684
           41.99            9516
              42            9272
           42.01            9056
           42.02            8940
           42.03            8696
           42.04            8564
           42.05            8384
           42.06            8328
           42.07            8304
           42.08            8252
           42.09            8224
            42.1            8268
           42.11            8372
           42.12            8460
           42.13            8408
           42.14            8480
           42.15            8568
           42.16            8652
           42.17            8760
           42.18            8824
           42.19            8892
            42.2            8920
           42.21            9000
           42.22            8828
           42.23            8708
           42.24            8436
           42.25            8256
           42.26            8116
           42.27            8048
           42.28            7924
           42.29            7896
            42.3            7752
           42.31            7724
           42.32            7768
           42.33            7672
           42.34            7676
           42.35            7636
           42.36            7724
           42.37            7584
           42.38            7556
           42.39            7584
            42.4            7572
           42.41            7500
           42.42            7516
           42.43            7600
           42.44            7620
           42.45            7696
           42.46            7756
           42.47            7812
           42.48            7876
           42.49            7900
            42.5            8024
           42.51            8180
           42.52            8276
           42.53            8452
           42.54            8548
           42.55            8592
           42.56            8656
           42.57            8732
           42.58            8892
           42.59            9176
            42.6            9448
           42.61            9652
           42.62            9876
           42.63           10084
           42.64           10016
           42.65           10068
           42.66            9888
           42.67            9744
           42.68            9492
           42.69            9484
            42.7            9328
           42.71            9304
           42.72            9328
           42.73            9328
           42.74            9568
           42.75            9760
           42.76            9900
           42.77           10220
           42.78           10336
           42.79           10396
            42.8           10376
           42.81           10376
           42.82           10248
           42.83           10228
           42.84           10044
           42.85            9740
           42.86            9672
           42.87            9508
           42.88            9224
           42.89            9104
            42.9            8992
           42.91            8960
           42.92            9068
           42.93            9036
           42.94            9188
           42.95            9192
           42.96            9244
           42.97            9092
           42.98            8936
           42.99            8768
              43            8604
           43.01            8472
           43.02            8356
           43.03            8308
           43.04            8236
           43.05            8180
           43.06            8116
           43.07            8084
           43.08            8268
           43.09            8116
            43.1            8264
           43.11            8340
           43.12            8420
           43.13            8572
           43.14            8832
           43.15            9076
           43.16            9404
           43.17            9768
           43.18           10064
           43.19           10404
            43.2           10608
           43.21           10696
           43.22           10580
           43.23           10504
           43.24           10308
           43.25           10276
           43.26           10160
           43.27            9864
           43.28            9992
           43.29            9824
            43.3            9772
           43.31            9844
           43.32            9848
           43.33            9936
           43.34           10128
           43.35           10244
           43.36           10584
           43.37           10960
           43.38           11328
           43.39           11544
            43.4           11900
           43.41           12080
           43.42           12100
           43.43           11984
           43.44           11920
           43.45           11648
           43.46           11440
           43.47           11340
           43.48           11072
           43.49           11024
            43.5           10904
           43.51           10768
           43.52           10568
           43.53           10384
           43.54           10116
           43.55            9936
           43.56            9720
           43.57            9464
           43.58            9376
           43.59            9172
            43.6            9016
           43.61            8928
           43.62            8924
           43.63            8880
           43.64            8820
           43.65            9028
           43.66            9064
           43.67            9132
           43.68            9292
           43.69            9112
            43.7            9208
           43.71            9196
           43.72            9128
           43.73            9084
           43.74            9112
           43.75            9008
           43.76            9060
           43.77            9240
           43.78            9360
           43.79            9632
            43.8            9852
           43.81            9928
           43.82           10272
           43.83           10464
           43.84           10568
           43.85           10516
           43.86           10428
           43.87           10268
           43.88           10016
           43.89            9852
            43.9            9664
           43.91            9548
           43.92            9360
           43.93            9084
           43.94            8820
           43.95            8656
           43.96            8368
           43.97            8184
           43.98            8100
           43.99            8064
              44            7924
           44.01            7884
           44.02            7888
           44.03            7856
           44.04            7876
           44.05            7904
           44.06            8032
           44.07            8068
           44.08            8160
           44.09            8276
            44.1            8308
           44.11            8140
           44.12            8240
           44.13            8140
           44.14            8172
           44.15            8064
           44.16            7980
           44.17            7860
           44.18            7880
           44.19            7780
            44.2            7792
           44.21            7760
           44.22            7836
           44.23            7796
           44.24            7832
           44.25            7788
           44.26            7832
           44.27            7900
           44.28            7980
           44.29            7908
            44.3            8036
           44.31            8040
           44.32            8028
           44.33            8140
           44.34            8144
           44.35            8196
           44.36            8344
           44.37            8356
           44.38            8508
           44.39            8728
            44.4            8884
           44.41            9040
           44.42            9032
           44.43            9064
           44.44            8952
           44.45            8984
           44.46            8904
           44.47            8808
           44.48            8936
           44.49            9108
            44.5            8976
           44.51            9004
           44.52            8844
           44.53            8712
           44.54            8664
           44.55            8540
           44.56            8256
           44.57            8284
           44.58            8164
           44.59            8080
            44.6            8132
           44.61            8132
           44.62            8220
           44.63            8256
           44.64            8196
           44.65            8176
           44.66            8248
           44.67            8148
           44.68            8120
           44.69            8072
            44.7            8004
           44.71            7892
           44.72            7856
           44.73            7908
           44.74            7908
           44.75            7884
           44.76            7980
           44.77            7988
           44.78            7992
           44.79            8204
            44.8            8268
           44.81            8468
           44.82            8564
           44.83            8540
           44.84            8392
           44.85            8236
           44.86            7984
           44.87            7812
           44.88            7716
           44.89            7536
            44.9            7508
           44.91            7476
           44.92            7472
           44.93            7528
           44.94            7500
           44.95            7440
           44.96            7660
           44.97            7760
           44.98            7868
           44.99            8004
              45            8192
           45.01            8316
           45.02            8704
           45.03            8888
           45.04            9068
           45.05            9232
           45.06            9304
           45.07            9184
           45.08            9204
           45.09            8872
            45.1            8700
           45.11            8536
           45.12            8340
           45.13            8188
           45.14            8112
           45.15            7988
           45.16            7908
           45.17            7968
           45.18            8100
           45.19            8180
            45.2            8328
           45.21            8440
           45.22            8696
           45.23            8952
           45.24            9152
           45.25            9324
           45.26            9484
           45.27            9744
           45.28            9624
           45.29            9584
            45.3            9412
           45.31            9412
           45.32            9160
           45.33            9052
           45.34            9004
           45.35            8896
           45.36            8876
           45.37            8680
           45.38            8668
           45.39            8488
            45.4            8528
           45.41            8704
           45.42            8772
           45.43            8800
           45.44            8888
           45.45            9028
           45.46            9056
           45.47            9156
           45.48            9092
           45.49            8912
            45.5            8800
           45.51            8576
           45.52            8348
           45.53            8188
           45.54            8016
           45.55            7836
           45.56            7704
           45.57            7656
           45.58            7612
           45.59            7504
            45.6            7624
           45.61            7440
           45.62            7444
           45.63            7360
           45.64            7244
           45.65            7316
           45.66            7356
           45.67            7308
           45.68            7276
           45.69            7332
            45.7            7300
           45.71            7332
           45.72            7288
           45.73            7164
           45.74            7272
           45.75            7312
           45.76            7256
           45.77            7256
           45.78            7204
           45.79            7124
            45.8            7220
           45.81            7264
           45.82            7264
           45.83            7272
           45.84            7376
           45.85            7332
           45.86            7428
           45.87            7528
           45.88            7580
           45.89            7732
            45.9            7796
           45.91            7868
           45.92            8152
           45.93            8288
           45.94            8360
           45.95            8612
           45.96            8868
           45.97            8840
           45.98            8880
           45.99            8904
              46            8780
           46.01            8768
           46.02            8780
           46.03            8508
           46.04            8584
           46.05            8524
           46.06            8376
           46.07            8376
           46.08            8320
           46.09            8180
            46.1            7988
           46.11            8020
           46.12            8024
           46.13            8124
           46.14            8068
           46.15            8108
           46.16            8148
           46.17            8208
           46.18            8388
           46.19            8532
            46.2            8656
           46.21            8688
           46.22            8920
           46.23            9032
           46.24            9256
           46.25            9572
           46.26            9616
           46.27            9772
           46.28            9728
           46.29            9816
            46.3            9808
           46.31            9728
           46.32            9628
           46.33            9480
           46.34            9560
           46.35            9452
           46.36            9476
           46.37            9400
           46.38            9548
           46.39            9452
            46.4            9624
           46.41            9688
           46.42            9756
           46.43            9920
           46.44           10048
           46.45           10076
           46.46           10288
           46.47           10356
           46.48           10368
           46.49           10376
            46.5           10380
           46.51           10184
           46.52           10088
           46.53            9856
           46.54            9732
           46.55            9636
           46.56            9360
           46.57            9192
           46.58            9020
           46.59            8740
            46.6            8764
           46.61            8692
           46.62            8780
           46.63            8708
           46.64            8808
           46.65            8760
           46.66            8812
           46.67            8908
           46.68            8800
           46.69            8732
            46.7            8680
           46.71            8480
           46.72            8352
           46.73            8292
           46.74            8252
           46.75            8012
           46.76            7960
           46.77            7844
           46.78            7672
           46.79            7696
            46.8            7640
           46.81            7528
           46.82            7612
           46.83            7584
           46.84            7604
           46.85            7616
           46.86            7656
           46.87            7548
           46.88            7644
           46.89            7628
            46.9            7592
           46.91            7744
           46.92            7740
           46.93            7796
           46.94            7828
           46.95            7836
           46.96            7888
           46.97            7920
           46.98            7816
           46.99            7972
              47            7960
           47.01            8084
           47.02            8116
           47.03            8148
           47.04            8360
           47.05            8448
           47.06            8712
           47.07            8920
           47.08            8932
           47.09            9060
            47.1            9088
           47.11            8992
           47.12            8988
           47.13            8996
           47.14            8856
           47.15            8824
           47.16            8700
           47.17            8500
           47.18            8404
           47.19            8248
            47.2            8132
           47.21            8056
           47.22            8036
           47.23            7776
           47.24            7756
           47.25            7684
           47.26            7680
           47.27            7720
           47.28            7808
           47.29            7736
            47.3            7744
           47.31            7804
           47.32            7872
           47.33            7908
           47.34            7984
           47.35            7884
           47.36            7876
           47.37            7912
           47.38            7836
           47.39            7900
            47.4            7908
           47.41            8000
           47.42            8252
           47.43            8480
           47.44            8696
           47.45            8864
           47.46            8892
           47.47            8616
           47.48            8496
           47.49            8308
            47.5            8212
           47.51            8176
           47.52            8040
           47.53            7976
           47.54            7948
           47.55            7936
           47.56            7912
           47.57            7936
           47.58            7924
           47.59            8020
            47.6            8140
           47.61            8200
           47.62            8368
           47.63            8592
           47.64            8888
           47.65            9052
           47.66            9324
           47.67            9484
           47.68            9432
           47.69            9264
            47.7            9008
           47.71            8844
           47.72            8680
           47.73            8464
           47.74            8384
           47.75            8388
           47.76            8284
           47.77            8232
           47.78            8224
           47.79            8324
            47.8            8480
           47.81            8604
           47.82            8776
           47.83            8984
           47.84            9148
           47.85            9160
           47.86            9084
           47.87            8992
           47.88            8796
           47.89            8628
            47.9            8592
           47.91            8536
           47.92            8528
           47.93            8464
           47.94            8604
           47.95            8532
           47.96            8748
           47.97            8676
           47.98            8804
           47.99            8880
              48            8940
           48.01            9052
           48.02            9192
           48.03            9380
           48.04            9592
           48.05            9764
           48.06            9832
           48.07            9684
           48.08            9416
           48.09            9196
            48.1            8836
           48.11            8616
           48.12            8288
           48.13            8064
           48.14            8020
           48.15            7956
           48.16            7868
           48.17            7908
           48.18            7896
           48.19            7844
            48.2            7820
           48.21            7948
           48.22            8072
           48.23            8132
           48.24            8312
           48.25            8344
           48.26            8464
           48.27            8516
           48.28            8552
           48.29            8624
            48.3            8656
           48.31            8620
           48.32            8668
           48.33            8592
           48.34            8480
           48.35            8368
           48.36            8316
           48.37            8084
           48.38            8024
           48.39            7928
            48.4            7816
           48.41            7764
           48.42            7740
           48.43            7716
           48.44            7616
           48.45            7452
           48.46            7420
           48.47            7484
           48.48            7428
           48.49            7320
            48.5            7352
           48.51            7312
           48.52            7272
           48.53            7360
           48.54            7448
           48.55            7472
           48.56            7620
           48.57            7628
           48.58            7772
           48.59            7884
            48.6            7988
           48.61            8012
           48.62            8144
           48.63            8268
           48.64            8304
           48.65            8368
           48.66            8468
           48.67            8512
           48.68            8556
           48.69            8632
            48.7            8536
           48.71            8556
           48.72            8640
           48.73            8412
           48.74            8216
           48.75            8020
           48.76            7892
           48.77            7756
           48.78            7696
           48.79            7552
            48.8            7496
           48.81            7400
           48.82            7408
           48.83            7504
           48.84            7528
           48.85            7456
           48.86            7500
           48.87            7468
           48.88            7456
           48.89            7484
            48.9            7480
           48.91            7420
           48.92            7412
           48.93            7492
           48.94            7524
           48.95            7428
           48.96            7628
           48.97            7712
           48.98            7916
           48.99            8004
              49            8036
           49.01            8040
           49.02            7956
           49.03            7844
           49.04            7700
           49.05            7460
           49.06            7372
           49.07            7416
           49.08            7356
           49.09            7432
            49.1            7416
           49.11            7540
           49.12            7572
           49.13            7636
           49.14            7800
           49.15            7780
           49.16            7900
           49.17            8060
           49.18            8244
           49.19            8556
            49.2            8808
           49.21            8908
           49.22            9128
           49.23            9072
           49.24            8920
           49.25            8760
           49.26            8552
           49.27            8312
           49.28            8128
           49.29            8016
            49.3            7864
           49.31            7728
           49.32            7816
           49.33            7684
           49.34            7656
           49.35            7708
           49.36            7772
           49.37            7808
           49.38            7852
           49.39            7996
            49.4            8168
           49.41            8276
           49.42            8228
           49.43            8224
           49.44            8284
           49.45            8180
           49.46            8148
           49.47            8200
           49.48            8200
           49.49            8268
            49.5            8228
           49.51            8268
           49.52            8416
           49.53            8328
           49.54            8412
           49.55            8384
           49.56            8372
           49.57            8180
           49.58            8212
           49.59            8064
            49.6            7952
           49.61            7904
           49.62            7968
           49.63            7840
           49.64            7904
           49.65            7788
           49.66            7812
           49.67            7892
           49.68            7984
           49.69            7984
            49.7            8208
           49.71            8288
           49.72            8332
           49.73            8604
           49.74            8824
           49.75            8900
           49.76            9240
           49.77            9516
           49.78            9816
           49.79           10104
            49.8           10156
           49.81           10256
           49.82           10320
           49.83           10268
           49.84           10196
           49.85           10256
           49.86           10080
           49.87            9916
           49.88            9792
           49.89            9456
            49.9            9264
           49.91            9000
           49.92            8876
           49.93            8528
           49.94            8292
           49.95            8160
           49.96            8044
           49.97            7900
           49.98            7884
           49.99            7816
              50            7736
           50.01            7780
           50.02            7732
           50.03            7700
           50.04            7716
           50.05            7668
           50.06            7716
           50.07            7632
           50.08            7512
           50.09            7468
            50.1            7344
           50.11            7272
           50.12            7208
           50.13            7232
           50.14            7108
           50.15            7036
           50.16            7008
           50.17            6952
           50.18            7024
           50.19            6924
            50.2            6864
           50.21            6952
           50.22            6892
           50.23            6888
           50.24            6868
           50.25            6880
           50.26            6912
           50.27            6868
           50.28            6896
           50.29            6928
            50.3            6952
           50.31            7016
           50.32            6940
           50.33            6968
           50.34            7004
           50.35            6976
           50.36            7008
           50.37            7072
           50.38            7116
           50.39            7116
            50.4            7140
           50.41            7112
           50.42            7296
           50.43            7320
           50.44            7380
           50.45            7396
           50.46            7424
           50.47            7400
           50.48            7464
           50.49            7504
            50.5            7560
           50.51            7580
           50.52            7732
           50.53            7752
           50.54            7828
           50.55            7860
           50.56            7892
           50.57            7956
           50.58            8000
           50.59            8048
            50.6            8068
           50.61            8224
           50.62            8144
           50.63            8244
           50.64            8308
           50.65            8264
           50.66            8256
           50.67            8156
           50.68            8224
           50.69            8284
            50.7            8168
           50.71            8140
           50.72            8100
           50.73            8172
           50.74            8156
           50.75            8096
           50.76            8156
           50.77            8164
           50.78            8188
           50.79            8116
            50.8            8256
           50.81            8292
           50.82            8260
           50.83            8364
           50.84            8552
           50.85            8784
           50.86            8996
           50.87            9268
           50.88            9764
           50.89            9784
            50.9           10040
           50.91           10128
           50.92            9992
           50.93            9956
           50.94            9844
           50.95            9572
           50.96            9392
           50.97            9204
           50.98            9032
           50.99            9000
              51            8972
           51.01            8840
           51.02            8824
           51.03            8804
           51.04            8824
           51.05            8788
           51.06            8848
           51.07            8832
           51.08            8884
           51.09            8972
            51.1            8900
           51.11            8960
           51.12            8828
           51.13            8588
           51.14            8364
           51.15            8216
           51.16            8072
           51.17            8008
           51.18            7940
           51.19            7952
            51.2            8004
           51.21            7980
           51.22            8008
           51.23            8244
           51.24            8392
           51.25            8412
           51.26            8624
           51.27            8752
           51.28            8684
           51.29            8592
            51.3            8564
           51.31            8396
           51.32            8260
           51.33            8184
           51.34            8132
           51.35            8072
           51.36            8000
           51.37            7844
           51.38            7892
           51.39            7912
            51.4            7836
           51.41            7972
           51.42            8060
           51.43            8084
           51.44            8152
           51.45            8140
           51.46            8284
           51.47            8332
           51.48            8264
           51.49            8224
            51.5            8124
           51.51            8120
           51.52            8040
           51.53            8020
           51.54            7928
           51.55            7828
           51.56            7800
           51.57            7712
           51.58            7656
           51.59            7644
            51.6            7648
           51.61            7584
           51.62            7600
           51.63            7592
           51.64            7672
           51.65            7716
           51.66            7820
           51.67            7720
           51.68            7868
           51.69            7900
            51.7            7924
           51.71            8012
           51.72            8052
           51.73            7944
           51.74            8044
           51.75            7928
           51.76            7784
           51.77            7540
           51.78            7512
           51.79            7288
            51.8            7256
           51.81            7184
           51.82            6980
           51.83            7036
           51.84            6940
           51.85            6900
           51.86            6948
           51.87            6868
           51.88            6800
           51.89            6844
            51.9            6872
           51.91            6812
           51.92            6852
           51.93            6844
           51.94            6880
           51.95            6936
           51.96            6956
           51.97            6864
           51.98            6984
           51.99            7084
              52            7152
           52.01            7168
           52.02            7264
           52.03            7276
           52.04            7456
           52.05            7568
           52.06            7632
           52.07            7660
           52.08            7832
           52.09            7888
            52.1            7968
           52.11            7932
           52.12            7924
           52.13            7976
           52.14            8032
           52.15            7892
           52.16            7852
           52.17            7780
           52.18            7692
           52.19            7796
            52.2            7792
           52.21            7688
           52.22            7680
           52.23            7752
           52.24            7656
           52.25            7784
           52.26            7756
           52.27            7720
           52.28            7668
           52.29            7672
            52.3            7696
           52.31            7804
           52.32            7832
           52.33            7752
           52.34            7888
           52.35            7988
           52.36            8060
           52.37            8228
           52.38            8336
           52.39            8320
            52.4            8364
           52.41            8224
           52.42            8124
           52.43            8168
           52.44            8108
           52.45            8016
           52.46            7960
           52.47            7872
           52.48            7984
           52.49            7924
            52.5            7816
           52.51            7704
           52.52            7764
           52.53            7756
           52.54            7796
           52.55            7688
           52.56            7728
           52.57            7608
           52.58            7728
           52.59            7628
            52.6            7720
           52.61            7844
           52.62            7816
           52.63            7768
           52.64            7796
           52.65            7880
           52.66            7700
           52.67            7800
           52.68            7728
           52.69            7844
            52.7            7864
           52.71            7904
           52.72            8076
           52.73            8188
           52.74            8296
           52.75            8372
           52.76            8424
           52.77            8532
           52.78            8572
           52.79            8500
            52.8            8492
           52.81            8392
           52.82            8228
           52.83            8208
           52.84            8204
           52.85            8164
           52.86            8012
           52.87            7916
           52.88            7932
           52.89            7780
            52.9            7684
           52.91            7608
           52.92            7440
           52.93            7324
           52.94            7404
           52.95            7276
           52.96            7256
           52.97            7240
           52.98            7220
           52.99            7244
              53            7256
           53.01            7220
           53.02            7212
           53.03            7268
           53.04            7264
           53.05            7328
           53.06            7328
           53.07            7400
           53.08            7360
           53.09            7560
            53.1            7652
           53.11            7776
           53.12            7800
           53.13            7796
           53.14            7832
           53.15            7880
           53.16            7832
           53.17            7676
           53.18            7608
           53.19            7496
            53.2            7332
           53.21            7316
           53.22            7256
           53.23            7156
           53.24            7144
           53.25            7084
           53.26            7064
           53.27            7168
           53.28            7068
           53.29            7068
            53.3            7136
           53.31            7136
           53.32            7188
           53.33            7244
           53.34            7264
           53.35            7280
           53.36            7364
           53.37            7408
           53.38            7340
           53.39            7336
            53.4            7304
           53.41            7324
           53.42            7264
           53.43            7336
           53.44            7256
           53.45            7296
           53.46            7288
           53.47            7256
           53.48            7292
           53.49            7268
            53.5            7080
           53.51            7096
           53.52            7032
           53.53            7084
           53.54            7140
           53.55            7000
           53.56            6956
           53.57            6984
           53.58            6976
           53.59            7044
            53.6            7088
           53.61            7040
           53.62            7128
           53.63            7288
           53.64            7308
           53.65            7340
           53.66            7368
           53.67            7572
           53.68            7536
           53.69            7540
            53.7            7588
           53.71            7524
           53.72            7544
           53.73            7520
           53.74            7396
           53.75            7412
           53.76            7436
           53.77            7308
           53.78            7460
           53.79            7432
            53.8            7464
           53.81            7488
           53.82            7604
           53.83            7604
           53.84            7708
           53.85            7728
           53.86            7696
           53.87            7764
           53.88            7808
           53.89            7868
            53.9            7996
           53.91            8164
           53.92            8068
           53.93            8312
           53.94            8380
           53.95            8420
           53.96            8520
           53.97            8508
           53.98            8516
           53.99            8572
              54            8472
           54.01            8368
           54.02            8416
           54.03            8360
           54.04            8160
           54.05            8176
           54.06            8016
           54.07            7892
           54.08            7920
           54.09            7792
            54.1            7716
           54.11            7816
           54.12            7780
           54.13            7704
           54.14            7848
           54.15            7932
           54.16            7936
           54.17            8116
           54.18            8180
           54.19            8236
            54.2            8312
           54.21            8276
           54.22            8256
           54.23            8128
           54.24            8184
           54.25            8060
           54.26            8032
           54.27            8080
           54.28            8008
           54.29            7952
            54.3            7968
           54.31            7820
           54.32            7920
           54.33            7824
           54.34            7728
           54.35            7756
           54.36            7716
           54.37            7568
           54.38            7560
           54.39            7572
            54.4            7496
           54.41            7472
           54.42            7452
           54.43            7340
           54.44            7220
           54.45            7120
           54.46            7108
           54.47            7052
           54.48            7144
           54.49            7024
            54.5            7084
           54.51            6996
           54.52            6988
           54.53            7116
           54.54            7048
           54.55            6960
           54.56            6996
           54.57            6892
           54.58            6980
           54.59            6992
            54.6            6940
           54.61            6920
           54.62            6956
           54.63            6872
           54.64            6916
           54.65            6912
           54.66            6812
           54.67            6640
           54.68            6716
           54.69            6708
            54.7            6632
           54.71            6564
           54.72            6592
           54.73            6408
           54.74            6516
           54.75            6516
           54.76            6488
           54.77            6460
           54.78            6596
           54.79            6472
            54.8            6576
           54.81            6568
           54.82            6520
           54.83            6496
           54.84            6608
           54.85            6528
           54.86            6496
           54.87            6520
           54.88            6528
           54.89            6628
            54.9            6640
           54.91            6632
           54.92            6680
           54.93            6708
           54.94            6744
           54.95            6788
           54.96            6900
           54.97            6848
           54.98            6912
           54.99            6912
              55            7064
           55.01            7084
           55.02            7072
           55.03            7040
           55.04            7004
           55.05            7032
           55.06            6968
           55.07            7044
           55.08            6908
           55.09            6864
            55.1            6908
           55.11            6868
           55.12            6864
           55.13            6888
           55.14            7072
           55.15            6936
           55.16            7064
           55.17            7104
           55.18            7180
           55.19            7248
            55.2            7324
           55.21            7480
           55.22            7616
           55.23            7680
           55.24            7864
           55.25            8028
           55.26            8160
           55.27            8204
           55.28            8188
           55.29            8172
            55.3            8156
           55.31            8128
           55.32            8216
           55.33            8216
           55.34            8140
           55.35            8212
           55.36            8312
           55.37            8380
           55.38            8424
           55.39            8308
            55.4            8360
           55.41            8436
           55.42            8476
           55.43            8380
           55.44            8392
           55.45            8356
           55.46            8260
           55.47            8180
           55.48            8060
           55.49            7964
            55.5            7920
           55.51            7780
           55.52            7708
           55.53            7648
           55.54            7564
           55.55            7560
           55.56            7516
           55.57            7436
           55.58            7516
           55.59            7536
            55.6            7488
           55.61            7508
           55.62            7568
           55.63            7544
           55.64            7604
           55.65            7564
           55.66            7580
           55.67            7460
           55.68            7440
           55.69            7276
            55.7            7364
           55.71            7328
           55.72            7312
           55.73            7212
           55.74            7232
           55.75            7152
           55.76            7092
           55.77            7008
           55.78            7124
           55.79            7120
            55.8            6996
           55.81            7016
           55.82            7020
           55.83            7072
           55.84            7004
           55.85            7112
           55.86            7060
           55.87            7068
           55.88            7072
           55.89            7024
            55.9            7044
           55.91            7136
           55.92            7156
           55.93            7156
           55.94            7204
           55.95            7300
           55.96            7356
           55.97            7456
           55.98            7476
           55.99            7464
              56            7528
           56.01            7504
           56.02            7472
           56.03            7436
           56.04            7408
           56.05            7276
           56.06            7324
           56.07            7160
           56.08            7116
           56.09            7136
            56.1            6952
           56.11            6916
           56.12            6924
           56.13            6776
           56.14            6796
           56.15            6772
           56.16            6772
           56.17            6748
           56.18            6732
           56.19            6680
            56.2            6680
           56.21            6716
           56.22            6736
           56.23            6684
           56.24            6740
           56.25            6772
           56.26            6724
           56.27            6860
           56.28            6884
           56.29            7000
            56.3            7012
           56.31            7132
           56.32            7072
           56.33            7184
           56.34            7252
           56.35            7228
           56.36            7328
           56.37            7284
           56.38            7436
           56.39            7444
            56.4            7532
           56.41            7452
           56.42            7460
           56.43            7456
           56.44            7408
           56.45            7372
           56.46            7360
           56.47            7264
           56.48            7320
           56.49            7348
            56.5            7368
           56.51            7336
           56.52            7384
           56.53            7388
           56.54            7308
           56.55            7376
           56.56            7284
           56.57            7428
           56.58            7488
           56.59            7320
            56.6            7428
           56.61            7412
           56.62            7572
           56.63            7576
           56.64            7724
           56.65            7604
           56.66            7732
           56.67            7660
           56.68            7524
           56.69            7540
            56.7            7552
           56.71            7444
           56.72            7428
           56.73            7336
           56.74            7324
           56.75            7272
           56.76            7204
           56.77            7172
           56.78            7324
           56.79            7352
            56.8            7288
           56.81            7436
           56.82            7524
           56.83            7380
           56.84            7480
           56.85            7492
           56.86            7416
           56.87            7416
           56.88            7316
           56.89            7276
            56.9            7324
           56.91            7240
           56.92            7232
           56.93            7292
           56.94            7380
           56.95            7404
           56.96            7560
           56.97            7568
           56.98            7700
           56.99            7756
              57            7892
           57.01            7856
           57.02            7952
           57.03            7844
           57.04            7756
           57.05            7696
           57.06            7608
           57.07            7488
           57.08            7564
           57.09            7460
            57.1            7440
           57.11            7524
           57.12            7556
           57.13            7476
           57.14            7416
           57.15            7536
           57.16            7496
           57.17            7628
           57.18            7584
           57.19            7412
            57.2            7528
           57.21            7348
           57.22            7440
           57.23            7368
           57.24            7300
           57.25            7184
           57.26            7224
           57.27            7164
           57.28            7200
           57.29            7064
            57.3            7156
           57.31            7076
           57.32            7196
           57.33            7192
           57.34            7156
           57.35            7240
           57.36            7372
           57.37            7240
           57.38            7240
           57.39            7228
            57.4            7332
           57.41            7336
           57.42            7440
           57.43            7308
           57.44            7328
           57.45            7256
           57.46            7172
           57.47            7196
           57.48            7160
           57.49            6984
            57.5            7008
           57.51            6960
           57.52            6912
           57.53            6932
           57.54            6936
           57.55            6852
           57.56            6928
           57.57            6872
           57.58            6788
           57.59            6848
            57.6            6828
           57.61            6728
           57.62            6760
           57.63            6704
           57.64            6772
           57.65            6724
           57.66            6668
           57.67            6584
           57.68            6736
           57.69            6664
            57.7            6744
           57.71            6772
           57.72            6792
           57.73            6756
           57.74            6880
           57.75            6868
           57.76            6924
           57.77            7008
           57.78            7012
           57.79            6920
            57.8            6996
           57.81            7028
           57.82            7048
           57.83            7100
           57.84            7112
           57.85            7060
           57.86            7136
           57.87            7176
           57.88            7052
           57.89            7124
            57.9            7228
           57.91            7240
           57.92            7192
           57.93            7248
           57.94            7108
           57.95            7100
           57.96            7152
           57.97            7032
           57.98            7052
           57.99            7076
              58            7044
           58.01            7012
           58.02            7076
           58.03            6992
           58.04            7044
           58.05            7044
           58.06            7112
           58.07            7164
           58.08            7232
           58.09            7148
            58.1            7252
           58.11            7268
           58.12            7272
           58.13            7372
           58.14            7496
           58.15            7348
           58.16            7424
           58.17            7380
           58.18            7356
           58.19            7340
            58.2            7304
           58.21            7252
           58.22            7232
           58.23            7220
           58.24            7188
           58.25            7200
           58.26            7200
           58.27            7192
           58.28            7208
           58.29            7276
            58.3            7356
           58.31            7404
           58.32            7460
           58.33            7496
           58.34            7628
           58.35            7864
           58.36            7828
           58.37            8032
           58.38            8152
           58.39            8036
            58.4            8068
           58.41            8028
           58.42            7980
           58.43            8000
           58.44            8076
           58.45            7876
           58.46            7868
           58.47            7796
           58.48            7724
           58.49            7728
            58.5            7620
           58.51            7340
           58.52            7328
           58.53            7280
           58.54            7216
           58.55            7236
           58.56            7060
           58.57            7080
           58.58            7088
           58.59            6932
            58.6            7004
           58.61            7024
           58.62            6956
           58.63            6836
           58.64            6896
           58.65            6912
           58.66            6908
           58.67            6912
           58.68            6860
           58.69            6864
            58.7            6840
           58.71            6880
           58.72            6932
           58.73            7040
           58.74            7000
           58.75            6920
           58.76            6900
           58.77            6904
           58.78            6784
           58.79            6876
            58.8            6884
           58.81            6876
           58.82            6868
           58.83            6864
           58.84            6876
           58.85            6964
           58.86            6912
           58.87            6968
           58.88            7016
           58.89            6964
            58.9            6968
           58.91            6984
           58.92            7060
           58.93            7064
           58.94            7000
           58.95            6996
           58.96            6924
           58.97            6848
           58.98            6872
           58.99            6784
              59            6828
           59.01            6788
           59.02            6744
           59.03            6776
           59.04            6732
           59.05            6668
           59.06            6632
           59.07            6632
           59.08            6632
           59.09            6616
            59.1            6656
           59.11            6596
           59.12            6600
           59.13            6600
           59.14            6604
           59.15            6740
           59.16            6724
           59.17            6636
           59.18            6712
           59.19            6756
            59.2            6800
           59.21            6824
           59.22            6816
           59.23            6632
           59.24            6616
           59.25            6620
           59.26            6624
           59.27            6560
           59.28            6620
           59.29            6580
            59.3            6604
           59.31            6596
           59.32            6680
           59.33            6804
           59.34            6696
           59.35            6680
           59.36            6772
           59.37            6796
           59.38            6864
           59.39            6976
            59.4            7020
           59.41            6964
           59.42            6968
           59.43            7084
           59.44            6992
           59.45            6984
           59.46            7068
           59.47            7036
           59.48            7044
           59.49            7048
            59.5            7116
           59.51            7084
           59.52            7064
           59.53            7016
           59.54            7084
           59.55            6988
           59.56            7028
           59.57            7004
           59.58            7016
           59.59            6968
            59.6            6928
           59.61            6936
           59.62            6876
           59.63            6920
           59.64            6944
           59.65            6944
           59.66            6948
           59.67            6972
           59.68            7008
           59.69            7048
            59.7            7032
           59.71            6992
           59.72            7060
           59.73            7000
           59.74            6956
           59.75            6988
           59.76            6956
           59.77            6892
           59.78            6852
           59.79            6764
            59.8            6788
           59.81            6720
           59.82            6796
           59.83            6668
           59.84            6684
           59.85            6608
           59.86            6700
           59.87            6708
           59.88            6744
           59.89            6744
            59.9            6736
           59.91            6832
           59.92            6688
           59.93            6772
           59.94            6840
           59.95            6912
           59.96            6820
           59.97            6800
           59.98            6828
           59.99            6932
              60            6964
           60.01            6852
           60.02            6808
           60.03            6840
           60.04            6964
           60.05            6992
           60.06            6952
           60.07            7012
           60.08            7028
           60.09            7028
            60.1            7052
           60.11            7020
           60.12            7024
           60.13            7064
           60.14            7040
           60.15            6932
           60.16            6908
           60.17            7044
           60.18            7000
           60.19            6956
            60.2            6948
           60.21            6900
           60.22            6852
           60.23            6800
           60.24            6940
           60.25            6776
           60.26            6760
           60.27            6848
           60.28            6832
           60.29            6840
            60.3            6768
           60.31            6856
           60.32            6864
           60.33            6864
           60.34            6888
           60.35            7064
           60.36            7156
           60.37            7172
           60.38            7232
           60.39            7224
            60.4            7284
           60.41            7312
           60.42            7348
           60.43            7264
           60.44            7276
           60.45            7236
           60.46            7232
           60.47            7288
           60.48            7324
           60.49            7352
            60.5            7356
           60.51            7424
           60.52            7544
           60.53            7620
           60.54            7656
           60.55            7820
           60.56            7888
           60.57            7900
           60.58            7864
           60.59            8004
            60.6            7780
           60.61            7604
           60.62            7512
           60.63            7400
           60.64            7348
           60.65            7312
           60.66            7328
           60.67            7280
           60.68            7216
           60.69            7224
            60.7            7280
           60.71            7332
           60.72            7312
           60.73            7260
           60.74            7204
           60.75            7208
           60.76            7212
           60.77            7140
           60.78            7092
           60.79            7080
            60.8            7084
           60.81            7136
           60.82            7128
           60.83            7196
           60.84            7232
           60.85            7304
           60.86            7344
           60.87            7416
           60.88            7456
           60.89            7464
            60.9            7524
           60.91            7420
           60.92            7444
           60.93            7356
           60.94            7212
           60.95            7216
           60.96            7224
           60.97            7104
           60.98            7076
           60.99            7016
              61            6984
           61.01            6980
           61.02            6908
           61.03            6940
           61.04            6960
           61.05            7068
           61.06            7080
           61.07            7084
           61.08            7144
           61.09            7176
            61.1            7276
           61.11            7352
           61.12            7348
           61.13            7464
           61.14            7444
           61.15            7308
           61.16            7272
           61.17            7228
           61.18            7248
           61.19            7064
            61.2            6960
           61.21            6920
           61.22            6908
           61.23            6848
           61.24            6796
           61.25            6712
           61.26            6716
           61.27            6680
           61.28            6668
           61.29            6736
            61.3            6692
           61.31            6708
           61.32            6756
           61.33            6728
           61.34            6740
           61.35            6784
           61.36            6780
           61.37            6848
           61.38            6948
           61.39            6896
            61.4            7108
           61.41            7088
           61.42            7100
           61.43            7088
           61.44            7164
           61.45            7168
           61.46            7168
           61.47            7172
           61.48            7112
           61.49            7076
            61.5            7036
           61.51            7028
           61.52            6848
           61.53            6852
           61.54            6776
           61.55            6844
           61.56            6856
           61.57            6816
           61.58            6856
           61.59            6900
            61.6            6864
           61.61            6876
           61.62            6880
           61.63            6800
           61.64            6940
           61.65            7020
           61.66            7088
           61.67            7096
           61.68            7148
           61.69            7072
            61.7            7224
           61.71            7180
           61.72            7188
           61.73            7264
           61.74            7276
           61.75            7160
           61.76            7092
           61.77            7036
           61.78            7088
           61.79            7072
            61.8            7000
           61.81            6972
           61.82            7076
           61.83            7080
           61.84            7052
           61.85            7172
           61.86            7184
           61.87            7244
           61.88            7240
           61.89            7204
            61.9            7196
           61.91            7208
           61.92            7160
           61.93            7088
           61.94            7128
           61.95            7072
           61.96            6964
           61.97            6972
           61.98            6968
           61.99            6888
              62            6956
           62.01            7000
           62.02            7060
           62.03            7060
           62.04            7224
           62.05            7108
           62.06            7228
           62.07            7232
           62.08            7320
           62.09            7212
            62.1            7256
           62.11            7192
           62.12            7216
           62.13            7180
           62.14            7084
           62.15            7052
           62.16            7100
           62.17            7040
           62.18            7024
           62.19            7072
            62.2            7100
           62.21            7020
           62.22            6960
           62.23            6924
           62.24            6796
           62.25            6848
           62.26            6792
           62.27            6844
           62.28            6800
           62.29            6804
            62.3            6900
           62.31            6856
           62.32            6932
           62.33            6948
           62.34            7008
           62.35            6904
           62.36            7048
           62.37            7196
           62.38            7268
           62.39            7316
            62.4            7356
           62.41            7356
           62.42            7348
           62.43            7376
           62.44            7396
           62.45            7460
           62.46            7484
           62.47            7364
           62.48            7360
           62.49            7312
            62.5            7272
           62.51            7212
           62.52            7240
           62.53            7232
           62.54            7256
           62.55            7112
           62.56            7060
           62.57            7160
           62.58            7080
           62.59            6964
            62.6            6972
           62.61            6904
           62.62            6860
           62.63            6820
           62.64            6776
           62.65            6764
           62.66            6632
           62.67            6704
           62.68            6648
           62.69            6720
            62.7            6736
           62.71            6652
           62.72            6664
           62.73            6600
           62.74            6560
           62.75            6680
           62.76            6536
           62.77            6500
           62.78            6596
           62.79            6632
            62.8            6604
           62.81            6652
           62.82            6616
           62.83            6524
           62.84            6648
           62.85            6596
           62.86            6636
           62.87            6576
           62.88            6620
           62.89            6568
            62.9            6560
           62.91            6564
           62.92            6616
           62.93            6624
           62.94            6604
           62.95            6532
           62.96            6596
           62.97            6620
           62.98            6636
           62.99            6676
              63            6672
           63.01            6652
           63.02            6628
           63.03            6660
           63.04            6672
           63.05            6840
           63.06            6760
           63.07            6768
           63.08            6828
           63.09            6900
            63.1            6832
           63.11            7024
           63.12            7076
           63.13            6952
           63.14            7008
           63.15            7040
           63.16            7028
           63.17            7020
           63.18            7044
           63.19            6992
            63.2            7068
           63.21            7028
           63.22            6972
           63.23            7076
           63.24            7164
           63.25            7108
           63.26            7228
           63.27            7200
           63.28            7280
           63.29            7492
            63.3            7580
           63.31            7704
           63.32            7796
           63.33            7928
           63.34            8008
           63.35            8068
           63.36            8116
           63.37            8164
           63.38            8028
           63.39            7964
            63.4            7952
           63.41            7800
           63.42            7884
           63.43            7708
           63.44            7672
           63.45            7636
           63.46            7576
           63.47            7576
           63.48            7568
           63.49            7544
            63.5            7560
           63.51            7516
           63.52            7428
           63.53            7444
           63.54            7412
           63.55            7396
           63.56            7344
           63.57            7308
           63.58            7136
           63.59            7180
            63.6            7096
           63.61            6996
           63.62            7044
           63.63            6984
           63.64            6976
           63.65            7020
           63.66            7024
           63.67            6972
           63.68            7068
           63.69            6988
            63.7            7056
           63.71            6952
           63.72            7024
           63.73            6836
           63.74            6920
           63.75            6912
           63.76            6908
           63.77            6888
           63.78            6924
           63.79            6832
            63.8            6836
           63.81            6668
           63.82            6768
           63.83            6724
           63.84            6736
           63.85            6744
           63.86            6776
           63.87            6780
           63.88            6796
           63.89            6800
            63.9            6744
           63.91            6780
           63.92            6752
           63.93            6764
           63.94            6708
           63.95            6780
           63.96            6692
           63.97            6728
           63.98            6840
           63.99            6896
              64            6876
           64.01            6904
           64.02            6940
           64.03            6888
           64.04            6924
           64.05            6980
           64.06            6916
           64.07            6856
           64.08            6916
           64.09            6796
            64.1            6776
           64.11            6800
           64.12            6724
           64.13            6656
           64.14            6628
           64.15            6512
           64.16            6548
           64.17            6564
           64.18            6540
           64.19            6532
            64.2            6552
           64.21            6508
           64.22            6440
           64.23            6476
           64.24            6472
           64.25            6444
           64.26            6400
           64.27            6356
           64.28            6336
           64.29            6364
            64.3            6316
           64.31            6364
           64.32            6412
           64.33            6280
           64.34            6396
           64.35            6352
           64.36            6340
           64.37            6412
           64.38            6348
           64.39            6308
            64.4            6400
           64.41            6424
           64.42            6404
           64.43            6484
           64.44            6468
           64.45            6472
           64.46            6460
           64.47            6568
           64.48            6520
           64.49            6576
            64.5            6576
           64.51            6544
           64.52            6636
           64.53            6656
           64.54            6680
           64.55            6776
           64.56            6804
           64.57            6844
           64.58            6792
           64.59            6888
            64.6            6816
           64.61            6888
           64.62            7008
           64.63            6900
           64.64            6884
           64.65            6896
           64.66            6912
           64.67            6868
           64.68            6880
           64.69            6824
            64.7            6840
           64.71            6756
           64.72            6752
           64.73            6824
           64.74            6920
           64.75            6860
           64.76            6836
           64.77            6744
           64.78            6884
           64.79            6868
            64.8            6964
           64.81            6836
           64.82            6836
           64.83            6852
           64.84            6816
           64.85            6836
           64.86            6804
           64.87            6716
           64.88            6712
           64.89            6724
            64.9            6824
           64.91            6932
           64.92            6840
           64.93            6816
           64.94            6920
           64.95            6936
           64.96            6940
           64.97            6956
           64.98            7000
           64.99            6992
              65            6932
           65.01            6860
           65.02            6812
           65.03            6788
           65.04            6784
           65.05            6652
           65.06            6732
           65.07            6640
           65.08            6560
           65.09            6652
            65.1            6608
           65.11            6484
           65.12            6620
           65.13            6556
           65.14            6604
           65.15            6628
           65.16            6540
           65.17            6568
           65.18            6628
           65.19            6632
            65.2            6600
           65.21            6644
           65.22            6644
           65.23            6584
           65.24            6616
           65.25            6664
           65.26            6660
           65.27            6704
           65.28            6684
           65.29            6660
            65.3            6748
           65.31            6756
           65.32            6712
           65.33            6816
           65.34            6764
           65.35            6732
           65.36            6804
           65.37            6732
           65.38            6680
           65.39            6644
            65.4            6600
           65.41            6612
           65.42            6616
           65.43            6576
           65.44            6580
           65.45            6616
           65.46            6488
           65.47            6548
           65.48            6556
           65.49            6476
            65.5            6512
           65.51            6528
           65.52            6524
           65.53            6472
           65.54            6548
           65.55            6484
           65.56            6496
           65.57            6504
           65.58            6596
           65.59            6436
            65.6            6504
           65.61            6516
           65.62            6456
           65.63            6568
           65.64            6496
           65.65            6456
           65.66            6396
           65.67            6496
           65.68            6368
           65.69            6508
            65.7            6492
           65.71            6432
           65.72            6504
           65.73            6576
           65.74            6532
           65.75            6616
           65.76            6568
           65.77            6572
           65.78            6568
           65.79            6620
            65.8            6660
           65.81            6584
           65.82            6640
           65.83            6556
           65.84            6560
           65.85            6560
           65.86            6448
           65.87            6568
           65.88            6488
           65.89            6448
            65.9            6572
           65.91            6536
           65.92            6612
           65.93            6612
           65.94            6612
           65.95            6544
           65.96            6624
           65.97            6576
           65.98            6588
           65.99            6604
              66            6724
           66.01            6640
           66.02            6672
           66.03            6632
           66.04            6748
           66.05            6764
           66.06            6736
           66.07            6684
           66.08            6708
           66.09            6684
            66.1            6780
           66.11            6792
           66.12            6716
           66.13            6760
           66.14            6792
           66.15            6880
           66.16            6788
           66.17            6828
           66.18            6936
           66.19            6812
            66.2            6984
           66.21            7044
           66.22            7000
           66.23            7052
           66.24            7040
           66.25            7028
           66.26            7068
           66.27            7084
           66.28            7060
           66.29            7072
            66.3            7024
           66.31            7012
           66.32            6976
           66.33            6980
           66.34            6888
           66.35            6836
           66.36            6772
           66.37            6776
           66.38            6732
           66.39            6680
            66.4            6576
           66.41            6648
           66.42            6620
           66.43            6576
           66.44            6552
           66.45            6536
           66.46            6440
           66.47            6428
           66.48            6504
           66.49            6364
            66.5            6468
           66.51            6328
           66.52            6380
           66.53            6388
           66.54            6312
           66.55            6248
           66.56            6356
           66.57            6292
           66.58            6264
           66.59            6320
            66.6            6252
           66.61            6284
           66.62            6292
           66.63            6264
           66.64            6304
           66.65            6352
           66.66            6332
           66.67            6280
           66.68            6416
           66.69            6372
            66.7            6392
           66.71            6320
           66.72            6392
           66.73            6444
           66.74            6436
           66.75            6500
           66.76            6408
           66.77            6512
           66.78            6476
           66.79            6412
            66.8            6520
           66.81            6480
           66.82            6456
           66.83            6588
           66.84            6544
           66.85            6476
           66.86            6496
           66.87            6584
           66.88            6576
           66.89            6636
            66.9            6596
           66.91            6588
           66.92            6692
           66.93            6736
           66.94            6804
           66.95            6868
           66.96            6828
           66.97            6764
           66.98            6768
           66.99            6868
              67            6848
           67.01            6856
           67.02            6888
           67.03            6744
           67.04            6808
           67.05            6832
           67.06            6768
           67.07            6764
           67.08            6776
           67.09            6768
            67.1            6764
           67.11            6716
           67.12            6724
           67.13            6768
           67.14            6804
           67.15            6760
           67.16            6856
           67.17            6844
           67.18            6832
           67.19            6948
            67.2            6940
           67.21            6980
           67.22            6944
           67.23            6900
           67.24            6848
           67.25            6912
           67.26            6884
           67.27            6792
           67.28            6808
           67.29            6904
            67.3            6900
           67.31            6840
           67.32            6948
           67.33            6936
           67.34            6852
           67.35            6876
           67.36            6872
           67.37            6828
           67.38            6756
           67.39            6616
            67.4            6664
           67.41            6556
           67.42            6520
           67.43            6520
           67.44            6488
           67.45            6496
           67.46            6612
           67.47            6604
           67.48            6620
           67.49            6532
            67.5            6576
           67.51            6604
           67.52            6576
           67.53            6564
           67.54            6472
           67.55            6476
           67.56            6404
           67.57            6428
           67.58            6368
           67.59            6392
            67.6            6380
           67.61            6372
           67.62            6340
           67.63            6260
           67.64            6304
           67.65            6368
           67.66            6416
           67.67            6400
           67.68            6388
           67.69            6372
            67.7            6404
           67.71            6372
           67.72            6340
           67.73            6300
           67.74            6324
           67.75            6220
           67.76            6340
           67.77            6272
           67.78            6256
           67.79            6228
            67.8            6328
           67.81            6308
           67.82            6356
           67.83            6392
           67.84            6432
           67.85            6372
           67.86            6364
           67.87            6364
           67.88            6368
           67.89            6336
            67.9            6324
           67.91            6376
           67.92            6348
           67.93            6312
           67.94            6252
           67.95            6260
           67.96            6228
           67.97            6224
           67.98            6288
           67.99            6280
              68            6244
           68.01            6208
           68.02            6124
           68.03            6224
           68.04            6228
           68.05            6204
           68.06            6212
           68.07            6272
           68.08            6208
           68.09            6280
            68.1            6192
           68.11            6248
           68.12            6196
           68.13            6288
           68.14            6304
           68.15            6340
           68.16            6392
           68.17            6332
           68.18            6440
           68.19            6444
            68.2            6408
           68.21            6440
           68.22            6496
           68.23            6456
           68.24            6476
           68.25            6456
           68.26            6424
           68.27            6392
           68.28            6440
           68.29            6280
            68.3            6232
           68.31            6328
           68.32            6340
           68.33            6380
           68.34            6308
           68.35            6208
           68.36            6240
           68.37            6284
           68.38            6204
           68.39            6316
            68.4            6376
           68.41            6384
           68.42            6372
           68.43            6376
           68.44            6356
           68.45            6244
           68.46            6228
           68.47            6200
           68.48            6228
           68.49            6100
            68.5            6044
           68.51            6024
           68.52            6092
           68.53            5980
           68.54            6036
           68.55            6000
           68.56            6080
           68.57            6028
           68.58            6132
           68.59            6172
            68.6            6132
           68.61            6092
           68.62            6036
           68.63            5964
           68.64            5844
           68.65            5768
           68.66            5800
           68.67            5796
           68.68            5728
           68.69            5744
            68.7            5692
           68.71            5576
           68.72            5608
           68.73            5596
           68.74            5636
           68.75            5624
           68.76            5536
           68.77            5520
           68.78            5588
           68.79            5512
            68.8            5512
           68.81            5500
           68.82            5488
           68.83            5424
           68.84            5328
           68.85            5340
           68.86            5248
           68.87            5204
           68.88            5248
           68.89            5104
            68.9            5124
           68.91            5164
           68.92            5060
           68.93            5068
           68.94            5064
           68.95            5036
           68.96            5012
           68.97            4968
           68.98            4956
           68.99            5024
              69            4988
           69.01            4944
           69.02            4988
           69.03            4960
           69.04            4952
           69.05            4984
           69.06            5068
           69.07            4976
           69.08            4960
           69.09            5012
            69.1            5040
           69.11            4972
           69.12            4940
           69.13            4864
           69.14            4876
           69.15            4824
           69.16            4788
           69.17            4724
           69.18            4628
           69.19            4656
            69.2            4616
           69.21            4580
           69.22            4464
           69.23            4464
           69.24            4452
           69.25            4448
           69.26            4420
           69.27            4388
           69.28            4380
           69.29            4312
            69.3            4324
           69.31            4276
           69.32            4268
           69.33            4296
           69.34            4240
           69.35            4180
           69.36            4212
           69.37            4112
           69.38            4176
           69.39            4148
            69.4            4068
           69.41            4020
           69.42            4028
           69.43            4000
           69.44            3976
           69.45            3992
           69.46            3972
           69.47            3916
           69.48            3904
           69.49            3880
            69.5            3880
           69.51            3904
           69.52            3876
           69.53            3852
           69.54            3800
           69.55            3776
           69.56            3732
           69.57            3748
           69.58            3756
           69.59            3700
            69.6            3676
           69.61            3616
           69.62            3632
           69.63            3632
           69.64            3540
           69.65            3580
           69.66            3580
           69.67            3536
           69.68            3560
           69.69            3536
            69.7            3504
           69.71            3564
           69.72            3536
           69.73            3444
           69.74            3484
           69.75            3464
           69.76            3516
           69.77            3428
           69.78            3472
           69.79            3428
            69.8            3384
           69.81            3416
           69.82            3348
           69.83            3384
           69.84            3272
           69.85            3284
           69.86            3276
           69.87            3252
           69.88            3228
           69.89            3244
            69.9            3244
           69.91            3244
           69.92            3200
           69.93            3268
           69.94            3260
           69.95            3264
           69.96            3320
           69.97            3288
           69.98            3228
           69.99            3272
              70            3260
           70.01            3168
           70.02            3080
           70.03            3096
           70.04            3056
           70.05            3032
           70.06            2980
           70.07            2952
           70.08            2948
           70.09            2860
            70.1            2844
           70.11            2860
           70.12            2828
           70.13            2828
           70.14            2824
           70.15            2760
           70.16            2732
           70.17            2676
           70.18            2664
           70.19            2644
            70.2            2612
           70.21            2524
           70.22            2488
           70.23            2500
           70.24            2448
           70.25            2448
           70.26            2508
           70.27            2452
           70.28            2380
           70.29            2380
            70.3            2320
           70.31            2308
           70.32            2320
           70.33            2304
           70.34            2236
           70.35            2176
           70.36            2156
           70.37            2168
           70.38            2132
           70.39            2124
            70.4            2108
           70.41            2060
           70.42            2056
           70.43            2060
           70.44            2048
           70.45            1984
           70.46            2032
           70.47            1944
           70.48            1940
           70.49            1964
            70.5            1952
           70.51            1892
           70.52            1860
           70.53            1868
           70.54            1796
           70.55            1812
           70.56            1792
           70.57            1792
           70.58            1752
           70.59            1756
            70.6            1772
           70.61            1688
           70.62            1720
           70.63            1656
           70.64            1676
           70.65            1688
           70.66            1632
           70.67            1616
           70.68            1612
           70.69            1564
            70.7            1560
           70.71            1540
           70.72            1516
           70.73            1488
           70.74            1464
           70.75            1460
           70.76            1400
           70.77            1404
           70.78            1356
           70.79            1368
            70.8            1340
           70.81            1360
           70.82            1336
           70.83            1336
           70.84            1300
           70.85            1296
           70.86            1276
           70.87            1224
           70.88            1240
           70.89            1204
            70.9            1216
           70.91            1228
           70.92            1172
           70.93            1184
           70.94            1152
           70.95            1136
           70.96            1104
           70.97            1096
           70.98            1100
           70.99            1064
              71            1052
           71.01            1008
           71.02            1004
           71.03             972
           71.04             952
           71.05             936
           71.06             960
           71.07             916
           71.08             904
           71.09             900
            71.1             896
           71.11             852
           71.12             840
           71.13             868
           71.14             848
           71.15             816
           71.16             800
           71.17             764
           71.18             740
           71.19             764
            71.2             756
           71.21             744
           71.22             728
           71.23             696
           71.24             692
           71.25             668
           71.26             624
           71.27             640
           71.28             612
           71.29             644
            71.3             620
           71.31             608
           71.32             572
           71.33             596
           71.34             616
           71.35             568
           71.36             524
           71.37             496
           71.38             484
           71.39             460
            71.4             444
           71.41             432
           71.42             392
           71.43             436
           71.44             388
           71.45             416
           71.46             416
           71.47             440
           71.48             364
           71.49             268
            71.5             204
           71.51             204
           71.52             204
           71.53             204
           71.54             204
           71.55             204
           71.56             204
           71.57             204
           71.58             204
           71.59             204
            71.6             204
           71.61             204
           71.62             204
           71.63             204
           71.64             204
           71.65             204
           71.66             204
           71.67             204
           71.68             204
           71.69             204
            71.7             204
           71.71             204
           71.72             204
           71.73             204
           71.74             204
           71.75             204
           71.76             204
           71.77             204
           71.78             204
           71.79             204
            71.8             204
           71.81             204
           71.82             204
           71.83             204
           71.84             204
           71.85             204
           71.86             204
           71.87             204
           71.88             204
           71.89             204
            71.9             204
           71.91             204
           71.92             204
           71.93             204
           71.94             204
           71.95             204
           71.96             204
           71.97             204
           71.98             204
           71.99             204
              72             204
           72.01             204
