# Supplementary material for: Coordination nano-space as stage of hydrogen ortho–para conversion
Source: R Soc Open Sci. 2015 Jul 29;2(7):150006. doi: 10.1098/rsos.150006 (PMC4632575; doi:10.1098/rsos.150006)
Supplement: This zipped folder contains the supplementaly informantion (PDF) and raw data of SR powder diffraction and Raman spectrum. The raw data are organised into a folder structure with README.txt files used to provide guidance on the contents. [file rsos150006supp1.zip › Suppl_data_and_info/Raman_Spectra/20K_H2.txt]

80	907.364196777
81.5215148926	18.270652771
83.0430297852	8.21301841736
84.5645446777	8.11983203888
86.0860595703	15.5250329971
87.6075744629	12.8252925873
89.1290893555	22.7841663361
90.650604248	40.5190887451
92.1721191406	23.3175449371
93.6936340332	18.877532959
95.2151489258	18.9231185913
96.7366638184	19.3937606812
98.2581787109	0.362645119429
99.7796936035	2.05176091194
101.301208496	9.31615447998
102.822715759	3.93695735931
104.344230652	19.6632614136
105.865745544	21.8661022186
107.387260437	10.7135133743
108.90877533	-4.56122112274
110.430290222	13.330657959
111.951805115	24.4542827606
113.473320007	18.5945053101
114.9948349	18.2154445648
116.516349792	8.67995834351
118.037864685	-0.00053507060511
119.559379578	-0.227215096354
121.08089447	8.95786952972
122.602409363	17.9068965912
124.123924255	34.2308349609
125.645439148	73.270324707
127.166954041	28.7329444885
128.688461304	19.3500938416
130.209976196	47.2354812622
131.731491089	49.5348625183
133.253005981	21.9580230713
134.774520874	9.27736568451
136.296035767	25.7938594818
137.817550659	29.3616352081
139.339065552	40.6666717529
140.860580444	48.7435798645
142.382095337	44.2579536438
143.903610229	50.3050117493
145.425125122	48.5552940369
146.946640015	44.7557487488
148.468154907	49.5664176941
149.9896698	34.8208007813
151.511184692	30.6991996765
153.032699585	36.9345321655
154.554214478	38.418094635
156.07572937	68.4799118042
157.597244263	86.8876342773
159.118759155	80.2292022705
160.640274048	44.0598106384
162.16178894	24.3566303253
163.683303833	20.5775527954
165.204818726	32.9425544739
166.726333618	16.2848873138
168.247848511	16.2915744781
169.769363403	23.5114459991
171.290878296	27.449754715
172.812393188	25.6027812958
174.333908081	32.3924674988
175.855422974	36.1389503479
177.376937866	8.89001941681
178.898452759	24.2244186401
180.419967651	31.795715332
181.941482544	24.6609230042
183.462997437	8.03110313416
184.984512329	22.4605827332
186.506027222	35.961025238
188.027542114	35.1562728882
189.549057007	-5.23119354248
191.070571899	9.9859457016
192.592086792	32.6114082336
194.113601685	38.1895065308
195.635116577	71.3860168457
197.15663147	70.8215560913
198.678146362	76.3867492676
200.199661255	125.643974304
201.721176147	185.45463562
203.24269104	217.281311035
204.764205933	211.535507202
206.285720825	150.848709106
207.807235718	92.2627716064
209.32875061	49.7657546997
210.850265503	27.9496994019
212.371780396	37.1666603088
213.893280029	26.4551506042
215.414794922	22.6038150787
216.936309814	30.7103118896
218.457824707	53.1235237122
219.9793396	25.1649913788
221.500854492	11.7254610062
223.022369385	24.2486667633
224.543884277	22.2816066742
226.06539917	31.7599582672
227.586914063	36.166633606
229.108428955	28.8698005676
230.629943848	14.4406328201
232.15145874	20.7059173584
233.672973633	31.3204421997
235.194488525	37.2631568909
236.716003418	48.9308509827
238.237518311	52.2678070068
239.759033203	45.0072479248
241.280548096	24.7673988342
242.802062988	0.857531011105
244.323577881	5.9476313591
245.845092773	20.9938201904
247.366607666	24.9082126617
248.888122559	38.1500396729
250.409637451	44.5247268677
251.931152344	43.9164962769
253.452667236	36.4639625549
254.974182129	47.9354972839
256.495697021	41.3391075134
258.017211914	32.2044563293
259.538726807	54.4240074158
261.060241699	42.107749939
262.581756592	48.8761672974
264.103271484	67.1266098022
265.624786377	66.0574417114
267.14630127	17.3006229401
268.667816162	2.99630069733
270.189331055	21.7086868286
271.710845947	36.7851333618
273.23236084	46.2718544006
274.753875732	50.1475486755
276.275390625	46.3829269409
277.796905518	27.8098373413
279.31842041	32.5422401428
280.839935303	52.2194824219
282.361450195	71.9732818604
283.882965088	40.3164596558
285.40447998	21.6867675781
286.925994873	28.4513950348
288.447509766	54.0129356384
289.969024658	53.5007247925
291.490539551	60.6733779907
293.012054443	80.6419143677
294.533569336	107.330543518
296.055084229	102.347473145
297.576599121	104.923492432
299.098114014	105.237007141
300.619628906	96.9761276245
302.141143799	63.0723876953
303.662658691	63.7329330444
305.184173584	75.8653640747
306.705688477	86.4720153809
308.227203369	65.2930526733
309.748718262	62.5408210754
311.270233154	54.7964477539
312.791748047	41.2804527283
314.313262939	64.010055542
315.834777832	77.6791687012
317.356292725	99.21900177
318.877807617	132.713745117
320.39932251	167.502914429
321.920837402	190.492553711
323.442352295	216.114456177
324.963867188	245.351257324
326.48538208	257.326965332
328.006896973	331.886688232
329.528411865	501.532623291
331.049926758	800.585998535
332.57144165	1341.6105957
334.092956543	1799.39904785
335.614471436	1898.45397949
337.135986328	1574.68334961
338.657501221	910.554870605
340.179016113	470.963500977
341.700531006	230.206497192
343.222045898	149.741073608
344.743560791	106.108360291
346.265045166	78.8078308105
347.786560059	66.9136962891
349.308074951	73.5496826172
350.829589844	110.080169678
352.351104736	97.7689666748
353.872619629	112.611915588
355.394134521	136.987686157
356.915649414	81.2295379639
358.437164307	74.8550491333
359.958679199	79.043182373
361.480194092	83.1942672729
363.001708984	76.6104431152
364.523223877	70.4080352783
366.04473877	67.0991363525
367.566253662	65.104095459
369.087768555	60.9766426086
370.609283447	83.1730041504
372.13079834	68.4350738525
373.652313232	45.9627494812
375.173828125	65.7468109131
376.695343018	60.6794815063
378.21685791	64.7862091064
379.738372803	70.1808319092
381.259887695	66.3146591187
382.781402588	91.2656784058
384.30291748	73.1327209473
385.824432373	58.1382675171
387.345947266	84.7005310059
388.867462158	67.2483444214
390.388977051	70.8302383423
391.910491943	80.0903244019
393.432006836	85.0784683228
394.953521729	89.7800827026
396.475036621	75.9636154175
397.996551514	76.093421936
399.518066406	99.4056549072
401.039581299	103.116676331
402.561096191	102.99798584
404.082611084	112.399185181
405.604125977	133.524703979
407.125640869	156.660964966
408.647155762	179.684631348
410.168670654	194.738174438
411.690185547	213.363189697
413.211700439	271.797027588
414.733215332	370.484344482
416.254730225	554.611633301
417.776245117	813.686706543
419.29776001	1118.04431152
420.819274902	1190.05114746
422.340789795	939.97076416
423.862304688	565.183410645
425.38381958	307.398345947
426.905334473	236.228347778
428.426849365	207.073364258
429.948364258	196.563049316
431.46987915	186.159378052
432.991394043	181.68309021
434.512908936	200.574813843
436.034423828	201.977478027
437.555938721	174.26763916
439.077453613	169.670806885
440.598968506	163.458282471
442.120483398	155.734161377
443.641998291	151.293884277
445.163513184	165.745697021
446.685028076	157.259017944
448.206542969	155.83821106
449.728057861	160.017807007
451.249572754	158.064590454
452.771087646	163.865966797
454.292602539	174.035827637
455.814117432	181.697647095
457.335632324	180.294494629
458.857147217	207.870376587
460.378662109	226.362609863
461.900177002	240.153213501
463.421691895	251.220108032
464.943206787	250.908004761
466.46472168	244.488052368
467.986236572	251.261276245
469.507751465	274.155212402
471.029266357	297.432556152
472.55078125	326.194793701
474.072296143	333.455932617
475.593811035	322.125030518
477.115325928	307.498565674
478.63684082	262.6328125
480.158355713	250.422317505
481.679870605	260.023162842
483.201385498	274.377075195
484.722900391	262.422271729
486.244415283	263.463317871
487.765930176	250.664779663
489.287445068	219.627624512
490.808959961	237.501846313
492.330474854	199.885101318
493.851989746	171.413360596
495.373504639	161.453598022
496.895019531	145.665588379
498.416534424	150.350067139
499.938049316	153.12940979
501.459564209	153.558929443
502.981079102	154.268661499
504.502593994	146.050765991
506.024108887	158.349868774
507.545623779	173.730728149
509.067138672	179.576156616
510.588653564	172.334899902
512.110168457	139.34828186
513.631652832	133.721694946
515.153198242	152.463012695
516.674682617	138.432067871
518.196228027	149.33744812
519.717712402	155.241195679
521.239257813	165.311019897
522.760742188	195.126846313
524.282287598	197.961410522
525.803771973	217.775253296
527.325317383	238.683898926
528.846801758	250.356750488
530.368347168	252.793731689
531.889831543	241.917938232
533.411376953	260.761749268
534.932861328	312.758789063
536.454406738	377.90838623
537.975891113	537.26776123
539.497436523	667.151611328
541.018920898	730.116516113
542.540466309	699.266906738
544.061950684	571.694763184
545.583496094	409.214202881
547.104980469	282.458129883
548.626525879	216.791275024
550.148010254	183.459640503
551.669555664	157.20980835
553.191040039	143.360900879
554.712585449	137.813049316
556.234069824	132.603973389
557.755615234	132.726669312
559.277099609	120.770507813
560.79864502	99.288444519
562.320129395	79.0992279053
563.841674805	113.655967712
565.36315918	93.2537994385
566.88470459	89.5763549805
568.406188965	106.044311523
569.927734375	112.46308136
571.44921875	74.8464813232
572.97076416	69.8486557007
574.492248535	82.1596450806
576.013793945	93.8144073486
577.53527832	92.218170166
579.05682373	84.0952835083
580.578308105	85.741065979
582.099853516	100.073768616
583.621337891	121.334686279
585.142883301	95.5430984497
586.664367676	96.5182418823
588.185913086	115.589675903
589.707397461	132.59576416
591.228942871	80.1299133301
592.750427246	87.8747711182
594.271972656	115.275161743
595.793457031	140.453582764
597.315002441	144.078308105
598.836486816	102.627197266
600.358032227	105.413230896
601.879516602	123.025169373
603.401062012	120.335067749
604.922546387	93.1040649414
606.444091797	102.42905426
607.965576172	112.988548279
609.487121582	106.338294983
611.008605957	67.5135498047
612.530090332	83.8249130249
614.051635742	74.5769958496
615.573120117	62.9763679504
617.094665527	72.1194534302
618.616149902	92.5326385498
620.137695313	73.7007141113
621.659179688	72.8063812256
623.180725098	92.659614563
624.702209473	106.217605591
626.223754883	93.295135498
627.745239258	107.492897034
629.266784668	113.694580078
630.788269043	96.6648178101
632.309814453	113.528579712
633.831298828	104.040168762
635.352844238	98.0777359009
636.874328613	105.13899231
638.395874023	128.498458862
639.917358398	123.460098267
641.438903809	131.318588257
642.960388184	146.602020264
644.481933594	159.31137085
646.003417969	145.956344604
647.524963379	176.144424438
649.046447754	208.87940979
650.567993164	226.443466187
652.089477539	219.953842163
653.611022949	231.580749512
655.132507324	206.642959595
656.654052734	209.721679688
658.175537109	231.914459229
659.69708252	212.178573608
661.218566895	217.700744629
662.740112305	243.140258789
664.26159668	268.474334717
665.78314209	279.125091553
667.304626465	270.15914917
668.826171875	332.410400391
670.34765625	395.719451904
671.86920166	468.33102417
673.390686035	576.159973145
674.912231445	768.813781738
676.43371582	1041.91674805
677.95526123	1273.19360352
679.476745605	1388.85546875
680.998291016	1331.4050293
682.519775391	1028.5814209
684.041320801	718.386474609
685.562805176	456.218109131
687.084350586	275.308959961
688.605834961	186.403625488
690.127380371	143.610275269
691.648864746	101.739356995
693.170410156	76.3337020874
694.691894531	84.133934021
696.213439941	71.0473327637
697.734924316	69.6671218872
699.256469727	59.6746673584
700.777954102	50.10546875
702.299499512	65.467010498
703.820983887	67.1170425415
705.342529297	80.9761428833
706.864013672	92.5394592285
708.385559082	88.5191192627
709.907043457	52.7125205994
711.428588867	66.2680206299
712.950073242	61.6259460449
714.471618652	64.2510681152
715.993103027	83.9300918579
717.514648438	58.932346344
719.036132813	44.3368988037
720.557678223	53.2108078003
722.079162598	75.0403060913
723.600708008	91.5485153198
725.122192383	67.211479187
726.643737793	76.0769042969
728.165222168	70.6927947998
729.686767578	64.0810394287
731.208251953	93.5444564819
732.729797363	99.8722839355
734.251281738	107.652488708
735.772827148	114.992897034
737.294311523	112.497924805
738.815856934	82.5464401245
740.337341309	112.433395386
741.858886719	102.319236755
743.380371094	94.338142395
744.901916504	107.680030823
746.423400879	123.94644165
747.944946289	136.089859009
749.466430664	127.054466248
750.987976074	115.927825928
752.509460449	112.413162231
754.031005859	94.461730957
755.552490234	102.441856384
757.074035645	109.779785156
758.59552002	109.210289001
760.11706543	98.7946166992
761.638549805	86.4930114746
763.160095215	92.6067199707
764.68157959	106.154075623
766.203125	110.457450867
767.724609375	94.0520858765
769.246154785	89.7688293457
770.76763916	105.441886902
772.28918457	124.177368164
773.810668945	135.936920166
775.332214355	132.964523315
776.85369873	111.164749146
778.375244141	116.497306824
779.896728516	129.375244141
781.418273926	150.900466919
782.939758301	186.50402832
784.461303711	183.27545166
785.982788086	196.985702515
787.504272461	204.736938477
789.025817871	210.532012939
790.547302246	230.409057617
792.068847656	224.17388916
793.590332031	226.258666992
795.111877441	198.207107544
796.633361816	166.34967041
798.154907227	192.253234863
799.676391602	160.728363037
801.197937012	164.684921265
802.719421387	172.518508911
804.240966797	170.019256592
805.762451172	154.8931427
807.283996582	149.578186035
808.805480957	167.878494263
810.327026367	174.799545288
811.848510742	168.313262939
813.370056152	168.349716187
814.891540527	167.720870972
816.413085938	164.54069519
817.934570313	164.848190308
819.456115723	169.487991333
820.977600098	175.75479126
822.499145508	179.798355103
824.020629883	167.331375122
825.542175293	145.923614502
827.063659668	142.76222229
828.585205078	186.852325439
830.106689453	139.228637695
831.628234863	156.816177368
833.149719238	156.528503418
834.671264648	136.901519775
836.192749023	133.355697632
837.714294434	127.264511108
839.235778809	142.317642212
840.757324219	137.015625
842.278808594	127.796104431
843.800354004	143.273498535
845.321838379	117.935325623
846.843383789	112.701782227
848.364868164	113.128692627
849.886413574	110.773582458
851.407897949	103.221328735
852.929443359	111.981063843
854.450927734	107.943305969
855.972473145	107.230422974
857.49395752	105.18270874
859.01550293	97.9954452515
860.536987305	100.572975159
862.058532715	98.3589859009
863.58001709	89.6866455078
865.1015625	87.9326400757
866.623046875	87.9862747192
868.144592285	36.786857605
869.66607666	53.8975334167
871.18762207	52.2120742798
872.709106445	50.8234100342
874.230651855	58.720035553
875.75213623	59.8664016724
877.273681641	49.990814209
878.795166016	60.7944793701
880.316711426	63.2363510132
881.838195801	60.40625
883.359741211	80.3756790161
884.881225586	51.3623199463
886.402770996	59.9656982422
887.924255371	64.2951583862
889.445800781	64.4214782715
890.967285156	75.4763412476
892.488830566	61.6091918945
894.010314941	82.8549804688
895.531860352	93.1875534058
897.053344727	97.2512359619
898.574890137	107.348968506
900.096374512	113.695579529
901.617919922	92.1292953491
903.139404297	72.59765625
904.660949707	64.8503265381
906.182434082	66.0759429932
907.703979492	56.2500572205
909.225463867	62.0625343323
910.747009277	69.4717712402
912.268493652	58.9437484741
913.790039063	46.5774383545
915.311523438	71.8106155396
916.833068848	48.4144897461
918.354553223	32.3073768616
919.876098633	37.6774749756
921.397583008	57.8273696899
922.919128418	70.7760772705
924.440612793	23.1436920166
925.962158203	21.1899433136
927.483642578	22.9956169128
929.005187988	29.8369941711
930.526672363	40.3160362244
932.048217773	34.5685768127
933.569702148	36.5709075928
935.091247559	26.96301651
936.612731934	34.4682044983
938.134277344	45.9109077454
939.655761719	21.1424121857
941.177307129	48.8289527893
942.698791504	54.8446464539
944.220336914	45.8018951416
945.741821289	45.09324646
947.263366699	68.1375579834
948.784851074	82.4235687256
950.306396484	79.2418441772
951.827880859	70.0096511841
953.34942627	68.6643371582
954.870910645	74.4368972778
956.392456055	68.2548522949
957.91394043	65.0740509033
959.43548584	55.3400154114
960.956970215	42.1708831787
962.478515625	41.6108818054
964	61.4649085999
965.521484375	40.3742523193
967.043029785	77.0909729004
968.56451416	64.2542114258
970.08605957	41.4732971191
971.607543945	40.4166145325
973.129089355	44.0529975891
974.65057373	71.6674575806
976.172119141	46.0092391968
977.693603516	34.2282676697
979.215148926	34.7974243164
980.736633301	17.1267089844
982.258178711	-0.228788748384
983.779663086	38.5059280396
985.301208496	53.7383003235
986.822692871	51.0801239014
988.344238281	43.0057258606
989.865722656	33.2104568481
991.387268066	59.9036979675
992.908752441	64.4876480103
994.430297852	62.4303588867
995.951782227	54.3930473328
997.473327637	46.649559021
998.994812012	94.1684951782
1000.51635742	86.1335983276
1002.0378418	89.9733123779
1003.55938721	115.327308655
1005.08087158	139.212356567
1006.60241699	120.392105103
1008.12390137	128.007919312
1009.64544678	127.346725464
1011.16693115	145.449066162
1012.68847656	170.477890015
1014.20996094	184.695068359
1015.73150635	185.497161865
1017.25299072	167.25579834
1018.77453613	195.135513306
1020.29602051	298.714019775
1021.81756592	488.515655518
1023.33905029	779.302978516
1024.8605957	1287.19470215
1026.38208008	1822.51513672
1027.90356445	2307.40966797
1029.4251709	2649.09692383
1030.94665527	2892.42773438
1032.46813965	3237.60766602
1033.98962402	3853.23754883
1035.51123047	4894.31738281
1037.03271484	6138.62646484
1038.55419922	7289.46191406
1040.07568359	8001.10351563
1041.59729004	7916.97363281
1043.11877441	7084.75634766
1044.64025879	5878.51416016
1046.16174316	4606.71923828
1047.68334961	3506.58666992
1049.20483398	2702.34033203
1050.72631836	2130.41918945
1052.24780273	1722.19299316
1053.76940918	1373.27905273
1055.29089355	1119.37353516
1056.81237793	947.234619141
1058.3338623	805.119140625
1059.85546875	684.072265625
1061.37695313	602.213195801
1062.8984375	526.139038086
1064.41992188	486.79208374
1065.94152832	477.273010254
1067.4630127	448.709014893
1068.98449707	437.886810303
1070.50598145	448.667236328
1072.02758789	442.828674316
1073.54907227	419.06350708
1075.07055664	384.943725586
1076.59204102	350.166503906
1078.11364746	369.13293457
1079.63513184	405.967803955
1081.15661621	425.397186279
1082.67810059	427.473724365
1084.19970703	428.547943115
1085.72119141	450.496154785
1087.24267578	474.742218018
1088.76416016	486.446044922
1090.2857666	475.578491211
1091.80725098	459.025939941
1093.32873535	454.508514404
1094.85021973	459.86907959
1096.37182617	454.916931152
1097.89331055	434.352294922
1099.41479492	415.441986084
1100.9362793	404.199890137
1102.45788574	387.054382324
1103.97937012	323.580596924
1105.50085449	344.44442749
1107.02233887	329.002380371
1108.54394531	355.392120361
1110.06542969	391.983581543
1111.58691406	391.800292969
1113.10839844	380.632080078
1114.63000488	380.375305176
1116.15148926	409.064178467
1117.67297363	431.581512451
1119.19445801	453.780578613
1120.71606445	488.594116211
1122.23754883	525.82434082
1123.7590332	495.909576416
1125.28051758	467.840789795
1126.80212402	428.389129639
1128.3236084	365.507263184
1129.84509277	286.868041992
1131.36657715	229.805297852
1132.88818359	178.436203003
1134.40966797	156.204742432
1135.93115234	138.698806763
1137.45263672	131.647399902
1138.97424316	133.834960938
1140.49572754	120.867645264
1142.01721191	77.5136108398
1143.53869629	91.3059997559
1145.06018066	97.6095657349
1146.58178711	87.788772583
1148.10327148	83.3330688477
1149.62475586	111.066459656
1151.14624023	98.1200561523
1152.66784668	113.374137878
1154.18933105	119.993988037
1155.71081543	117.373374939
1157.2322998	116.214942932
1158.75390625	124.993148804
1160.27539063	121.746627808
1161.796875	91.4992828369
1163.31835938	76.0033111572
1164.83996582	72.8942337036
1166.3614502	64.5638504028
1167.88293457	46.6053924561
1169.40441895	70.8957519531
1170.92602539	87.4962387085
1172.44750977	64.4805831909
1173.96899414	58.5972976685
1175.49047852	64.5026931763
1177.01208496	61.3199119568
1178.53356934	56.4364051819
1180.05505371	69.9983215332
1181.57653809	95.87474823
1183.09814453	83.0513763428
1184.61962891	46.6021080017
1186.14111328	30.3670158386
1187.66259766	69.1391906738
1189.1842041	87.240737915
1190.70568848	102.369064331
1192.22717285	68.3480377197
1193.74865723	36.7571983337
1195.27026367	41.1804428101
1196.79174805	70.5168762207
1198.31323242	57.4441452026
1199.8347168	66.7933044434
1201.35632324	65.1317749023
1202.87780762	75.8250350952
1204.39929199	97.3555984497
1205.92077637	103.740432739
1207.44238281	65.1265487671
1208.96386719	102.967437744
1210.48535156	103.87348175
1212.00683594	140.815948486
1213.52844238	175.946762085
1215.04992676	189.047668457
1216.57141113	206.21105957
1218.09289551	294.125274658
1219.61450195	341.316986084
1221.13598633	458.200012207
1222.6574707	602.67578125
1224.17895508	786.342590332
1225.70056152	1103.06188965
1227.2220459	1764.10705566
1228.74353027	3437.51855469
1230.26501465	9111.14648438
1231.78662109	20750.3730469
1233.30810547	34311.4492188
1234.82958984	41453.2109375
1236.35107422	34967.828125
1237.87268066	17300.546875
1239.39416504	6432.97558594
1240.91564941	2310.54882813
1242.43713379	1029.64465332
1243.95874023	629.854431152
1245.48022461	410.362335205
1247.00170898	295.644500732
1248.52319336	246.738845825
1250.0447998	199.091552734
1251.56628418	182.566329956
1253.08776855	172.446777344
1254.60925293	152.427581787
1256.13085938	127.475708008
1257.65234375	123.174468994
1259.17382813	137.352386475
1260.6953125	133.191162109
1262.21691895	156.881881714
1263.73840332	160.858184814
1265.2598877	137.942077637
1266.78137207	120.794555664
1268.30297852	117.325279236
1269.82446289	130.639022827
1271.34594727	127.92414093
1272.86743164	128.185195923
1274.38903809	121.367034912
1275.91052246	113.36756897
1277.43200684	120.53502655
1278.95349121	103.375938416
1280.47509766	73.4074325562
1281.99658203	78.7881317139
1283.51806641	88.3098831177
1285.03955078	79.4461364746
1286.56115723	63.2801170349
1288.0826416	73.2344970703
1289.60412598	83.153968811
1291.12561035	103.974876404
1292.6472168	101.030570984
1294.16870117	107.921195984
1295.69018555	131.114395142
1297.21166992	155.639022827
1298.73327637	165.639846802
1300.25476074	185.476760864
1301.77624512	166.17741394
1303.29772949	200.290145874
1304.81933594	205.98248291
1306.34082031	197.501739502
1307.86230469	204.225418091
1309.38378906	201.184371948
1310.90539551	188.963577271
1312.42687988	182.276473999
1313.94836426	167.317504883
1315.46984863	171.937347412
1316.99145508	169.578643799
1318.51293945	146.841384888
1320.03442383	141.220825195
1321.5559082	150.843276978
1323.07739258	158.746170044
1324.59899902	154.316314697
1326.1204834	164.945007324
1327.64196777	161.944656372
1329.16345215	135.822341919
1330.68505859	130.306381226
1332.20654297	163.818267822
1333.72802734	213.44670105
1335.24951172	251.234939575
1336.77111816	277.456848145
1338.29260254	250.450927734
1339.81408691	212.015930176
1341.33557129	244.583465576
1342.85717773	207.915328979
1344.37866211	244.461380005
1345.90014648	233.302658081
1347.42163086	230.946624756
1348.9432373	235.544021606
1350.46472168	245.596374512
1351.98620605	277.098846436
1353.50769043	342.956634521
1355.02929688	348.921203613
1356.55078125	428.091583252
1358.07226563	454.583526611
1359.59375	479.512451172
1361.11535645	503.276611328
1362.63684082	501.649017334
1364.1583252	505.940185547
1365.67980957	529.622741699
1367.20141602	515.941040039
1368.72290039	520.345947266
1370.24438477	525.90447998
1371.76586914	559.15802002
1373.28747559	588.877075195
1374.80895996	537.736877441
1376.33044434	514.913818359
1377.85192871	462.132019043
1379.37353516	450.258087158
1380.89501953	449.72454834
1382.41650391	456.199401855
1383.93798828	469.473693848
1385.45959473	478.663818359
1386.9810791	467.16796875
1388.50256348	524.178100586
1390.02404785	573.389160156
1391.5456543	586.155029297
1393.06713867	558.060974121
1394.58862305	505.666503906
1396.11010742	430.16796875
1397.63171387	322.077667236
1399.15319824	240.984619141
1400.67468262	167.682907104
1402.19616699	145.1065979
1403.71777344	132.51776123
1405.23925781	99.2541351318
1406.76074219	72.1160736084
1408.28222656	82.389755249
1409.80383301	99.0261459351
1411.32531738	99.0575942993
1412.84680176	88.887512207
1414.36828613	71.9657363892
1415.88989258	71.0633544922
1417.41137695	88.4823532104
1418.93286133	101.744026184
1420.4543457	91.6966934204
1421.97595215	82.3196334839
1423.49743652	79.2840576172
1425.0189209	67.9330062866
1426.54040527	78.0371704102
1428.06201172	90.0134124756
1429.58349609	101.752876282
1431.10498047	104.415588379
1432.62646484	81.1491928101
1434.14807129	56.2791557312
1435.66955566	97.3804244995
1437.19104004	98.0919570923
1438.71252441	101.892631531
1440.23413086	98.8386383057
1441.75561523	99.6719665527
1443.27709961	99.1233139038
1444.79858398	84.1206588745
1446.32019043	148.409591675
1447.8416748	162.676651001
1449.36315918	187.98210144
1450.88464355	179.897262573
1452.40625	191.580825806
1453.92773438	202.623886108
1455.44921875	196.38092041
1456.97070313	205.112609863
1458.49230957	172.011672974
1460.01379395	199.255966187
1461.53527832	220.677078247
1463.0567627	223.631851196
1464.57836914	231.465240479
1466.09985352	211.639251709
1467.62133789	174.511581421
1469.14282227	191.119476318
1470.66442871	219.379013062
1472.18591309	179.26651001
1473.70739746	169.246826172
1475.22888184	169.020050049
1476.75048828	185.065475464
1478.27197266	169.615036011
1479.79345703	133.077941895
1481.31494141	139.557907104
1482.83654785	149.376846313
1484.35803223	106.055541992
1485.8795166	128.885559082
1487.40100098	134.978713989
1488.92260742	173.248001099
1490.4440918	230.76133728
1491.96557617	297.570922852
1493.48706055	370.459686279
1495.00854492	410.065612793
1496.53015137	406.879180908
1498.05163574	434.873687744
1499.57312012	435.9894104
1501.09460449	431.483856201
1502.61621094	451.64239502
1504.13769531	533.194030762
1505.65917969	651.847412109
1507.18066406	726.022827148
1508.70227051	775.542114258
1510.22375488	733.525024414
1511.74523926	675.611938477
1513.26672363	560.883239746
1514.78833008	528.410461426
1516.30981445	529.693054199
1517.83129883	517.539367676
1519.3527832	524.54296875
1520.87438965	538.707519531
1522.39587402	459.660247803
1523.9173584	430.793487549
1525.43884277	417.267730713
1526.96044922	431.364379883
1528.48193359	455.988616943
1530.00341797	483.638397217
1531.52490234	487.494750977
1533.04650879	440.649993896
1534.56799316	413.166259766
1536.08947754	432.537353516
1537.61096191	446.834320068
1539.13256836	394.742095947
1540.65405273	374.291656494
1542.17553711	371.692230225
1543.69702148	356.915740967
1545.21862793	332.832794189
1546.7401123	320.967376709
1548.26159668	333.283752441
1549.78308105	334.219360352
1551.3046875	340.159790039
1552.82617188	362.214538574
1554.34765625	407.983093262
1555.86914063	474.566680908
1557.39074707	561.542297363
1558.91223145	654.089050293
1560.43371582	710.265808105
1561.9552002	706.944885254
1563.47680664	752.360412598
1564.99829102	849.9453125
1566.51977539	1005.87060547
1568.04125977	1171.6237793
1569.56286621	1200.21862793
1571.08435059	1096.03723145
1572.60583496	953.619934082
1574.12731934	800.006591797
1575.64892578	709.31640625
1577.17041016	639.865844727
1578.69189453	581.819824219
1580.21337891	510.183959961
1581.73498535	452.057556152
1583.25646973	410.440643311
1584.7779541	379.496337891
1586.29943848	357.535125732
1587.82104492	344.571777344
1589.3425293	335.567626953
1590.86401367	349.453704834
1592.38549805	338.61541748
1593.90710449	392.912322998
1595.42858887	442.063995361
1596.95007324	641.643798828
1598.47155762	1017.37841797
1599.99316406	1442.7565918
1601.51464844	1698.55419922
1603.03613281	1587.46960449
1604.55761719	1425.98498535
1606.07922363	1681.62744141
1607.60070801	3366.75195313
1609.12219238	8531.53222656
1610.64367676	19275.5683594
1612.1652832	33017.2929688
1613.68676758	41443.40625
1615.20825195	37356.1914063
1616.72973633	22942.1113281
1618.25134277	9684.11621094
1619.77282715	3660.51708984
1621.29431152	1753.42504883
1622.8157959	983.185302734
1624.33740234	637.319335938
1625.85888672	486.688659668
1627.38037109	419.468902588
1628.90185547	395.615753174
1630.42346191	404.80569458
1631.94494629	410.546478271
1633.46643066	405.350616455
1634.98791504	453.491271973
1636.50952148	556.453369141
1638.03100586	696.430786133
1639.55249023	785.119567871
1641.07397461	864.175109863
1642.59558105	908.860717773
1644.11706543	925.579956055
1645.6385498	954.969604492
1647.16003418	978.06652832
1648.68164063	1077.83825684
1650.203125	1138.71032715
1651.72460938	1217.49230957
1653.24609375	1274.4230957
1654.7677002	1305.49047852
1656.28918457	1300.30700684
1657.81066895	1345.65014648
1659.33215332	1434.2310791
1660.85375977	1469.34899902
1662.37524414	1458.56237793
1663.89672852	1247.93005371
1665.41821289	948.77130127
1666.93981934	723.987915039
1668.46130371	598.266357422
1669.98278809	562.797485352
1671.50427246	547.920349121
1673.02575684	536.061462402
1674.54736328	543.026306152
1676.06884766	533.50189209
1677.59033203	517.568908691
1679.11181641	534.95300293
1680.63342285	581.361022949
1682.15490723	623.334472656
1683.6763916	611.925842285
1685.19787598	645.646789551
1686.71948242	665.069396973
1688.2409668	706.610046387
1689.76245117	783.755981445
1691.28393555	877.585754395
1692.80554199	965.86706543
1694.32702637	1090.87304688
1695.84851074	1260.11486816
1697.36999512	1481.83422852
1698.89160156	1697.69067383
1700.41308594	1850.0480957
1701.93457031	1897.18933105
1703.45605469	1997.77124023
1704.97766113	2190.19970703
1706.49914551	2444.46044922
1708.02062988	2686.46435547
1709.54211426	2817.10009766
1711.0637207	2804.86791992
1712.58520508	2605.23144531
1714.10668945	2451.32958984
1715.62817383	2388.81982422
1717.14978027	2215.87036133
1718.67126465	2141.52490234
1720.19274902	2014.22387695
1721.7142334	1828.36828613
1723.23583984	1620.50073242
1724.75732422	1403.79870605
1726.27880859	1195.12475586
1727.80029297	1041.06213379
1729.32189941	951.172241211
1730.84338379	867.791748047
1732.36486816	797.184387207
1733.88635254	745.372314453
1735.40795898	708.89263916
1736.92944336	665.979064941
1738.45092773	639.482727051
1739.97241211	670.046386719
1741.49401855	664.768676758
1743.01550293	658.062194824
1744.5369873	703.58013916
1746.05847168	765.749755859
1747.58007813	867.795959473
1749.1015625	984.518920898
1750.62304688	1082.34326172
1752.14453125	1164.81494141
1753.6661377	1176.94177246
1755.18762207	1132.80236816
1756.70910645	1142.84924316
1758.23059082	1156.58654785
1759.75219727	1165.98474121
1761.27368164	1118.81384277
1762.79516602	1100.70678711
1764.31665039	1087.76623535
1765.83825684	1018.77227783
1767.35974121	947.716003418
1768.88122559	874.910461426
1770.40270996	783.920349121
1771.92431641	766.635681152
1773.44580078	729.923583984
1774.96728516	709.007751465
1776.48876953	650.589599609
1778.01037598	640.576904297
1779.53186035	620.497314453
1781.05334473	595.306762695
1782.5748291	587.917297363
1784.09643555	594.813842773
1785.61791992	561.712768555
1787.1394043	558.105712891
1788.66088867	596.402282715
1790.18249512	587.464660645
1791.70397949	541.1171875
1793.22546387	525.237182617
1794.74694824	531.687805176
1796.26855469	520.631408691
1797.79003906	479.18536377
1799.31152344	455.658233643
1800.83300781	493.230834961
1802.35461426	513.253723145
1803.87609863	482.424560547
1805.39758301	452.197998047
1806.91906738	447.233398438
1808.44067383	510.287567139
1809.9621582	516.759521484
1811.48364258	503.367523193
1813.00512695	508.138458252
1814.5267334	525.14251709
1816.04821777	550.374572754
1817.56970215	587.406311035
1819.09118652	602.386352539
1820.61279297	637.989624023
1822.13427734	591.872436523
1823.65576172	572.868225098
1825.17724609	621.290344238
1826.69885254	593.341064453
1828.22033691	552.542358398
1829.74182129	547.31652832
1831.26330566	549.005126953
1832.78491211	555.796936035
1834.30639648	555.5390625
1835.82788086	557.133911133
1837.34936523	528.830383301
1838.87097168	558.931884766
1840.39245605	508.30557251
1841.91394043	503.13192749
1843.4354248	532.643859863
1844.95703125	543.542358398
1846.47851563	539.348510742
1848	539.89453125
1849.52148438	537.41784668
1851.04296875	569.383972168
1852.5645752	609.705810547
1854.08605957	591.168029785
1855.60754395	580.070617676
1857.12902832	631.133239746
1858.65063477	642.060791016
1860.17211914	630.10760498
1861.69360352	632.678283691
1863.21508789	638.127685547
1864.73669434	636.877929688
1866.25817871	649.379882813
1867.77966309	647.513000488
1869.30114746	638.488708496
1870.82275391	657.581665039
1872.34423828	666.018981934
1873.86572266	709.155334473
1875.38720703	728.452819824
1876.90881348	735.05065918
1878.43029785	724.273498535
1879.95178223	744.461547852
1881.4732666	783.895690918
1882.99487305	776.241210938
1884.51635742	792.746154785
1886.0378418	823.439453125
1887.55932617	885.953308105
1889.08093262	920.678955078
1890.60241699	984.58026123
1892.12390137	1073.67468262
1893.64538574	1189.38793945
1895.16699219	1376.75610352
1896.68847656	1693.01391602
1898.20996094	2115.20898438
1899.73144531	2662.01074219
1901.25305176	3425.50756836
1902.77453613	4272.58789063
1904.29602051	4981.40283203
1905.81750488	4997.3515625
1907.33911133	4312.37988281
1908.8605957	3310.34082031
1910.38208008	2395.80932617
1911.90356445	1723.06713867
1913.4251709	1275.58398438
1914.94665527	1049.80895996
1916.46813965	954.47467041
1917.98962402	879.553955078
1919.51123047	832.544677734
1921.03271484	778.947143555
1922.55419922	696.731933594
1924.07568359	642.29876709
1925.59729004	670.463562012
1927.11877441	722.569091797
1928.64025879	767.201599121
1930.16174316	794.424316406
1931.68334961	806.692932129
1933.20483398	784.801452637
1934.72631836	809.328552246
1936.24780273	932.082336426
1937.76940918	1045.60192871
1939.29089355	1079.30456543
1940.81237793	1111.24975586
1942.3338623	1061.03613281
1943.85546875	941.886108398
1945.37695313	843.718566895
1946.8984375	697.242431641
1948.41992188	573.195800781
1949.94152832	526.358642578
1951.4630127	482.668884277
1952.98449707	456.052856445
1954.50598145	462.214294434
1956.02758789	465.146820068
1957.54907227	466.053466797
1959.07055664	469.384521484
1960.59204102	462.439147949
1962.11364746	463.287567139
1963.63513184	445.845336914
1965.15661621	489.265319824
1966.67810059	510.231506348
1968.19970703	533.124511719
1969.72119141	540.036132813
1971.24267578	571.945556641
1972.76416016	581.630371094
1974.2857666	550.135864258
1975.80725098	510.832855225
1977.32873535	488.699859619
1978.85021973	508.325195313
1980.37182617	448.125152588
1981.89331055	487.41607666
1983.41479492	449.893310547
1984.9362793	440.364807129
1986.45788574	444.827331543
1987.97937012	386.558624268
1989.50085449	399.685516357
1991.02233887	400.778625488
1992.54394531	407.338989258
1994.06542969	399.298522949
1995.58691406	384.558502197
1997.10839844	410.53503418
1998.63000488	430.458984375
2000.15148926	430.312774658
2001.67297363	417.874420166
2003.19445801	482.280944824
2004.71606445	473.55279541
2006.23754883	478.511230469
2007.7590332	538.199279785
2009.28051758	604.584777832
2010.80212402	662.533935547
2012.3236084	748.033508301
2013.84509277	775.800354004
2015.36657715	827.178222656
2016.88818359	873.483886719
2018.40966797	837.078125
2019.93115234	851.230102539
2021.45263672	903.661560059
2022.97424316	900.932067871
2024.49572754	852.257629395
2026.01721191	831.393310547
2027.53869629	852.686462402
2029.06018066	856.701477051
2030.58178711	836.266174316
2032.10327148	822.016296387
2033.62475586	783.406555176
2035.14624023	774.248168945
2036.66784668	789.436157227
2038.18933105	795.178283691
2039.71081543	791.478759766
2041.2322998	797.82019043
2042.75390625	805.253234863
2044.27539063	787.485412598
2045.796875	796.768554688
2047.31835938	774.474365234
2048.83984375	797.843322754
2050.36132813	821.575012207
2051.88305664	866.947265625
2053.40454102	928.35546875
2054.92602539	1034.30529785
2056.44750977	1201.1373291
2057.96899414	1443.60876465
2059.49047852	1782.9284668
2061.01196289	2125.40771484
2062.53344727	2395.92285156
2064.05517578	2547.02661133
2065.57666016	2561.4855957
2067.09814453	2516.70996094
2068.61962891	2412.10986328
2070.14111328	2321.96020508
2071.66259766	2270.94213867
2073.18408203	2348.07250977
2074.70556641	2422.90625
2076.22729492	2564.48022461
2077.7487793	2731.83813477
2079.27026367	2888.56616211
2080.79174805	2849.19873047
2082.31323242	2571.16088867
2083.8347168	2221.17749023
2085.35620117	1916.29772949
2086.87768555	1701.09436035
2088.39941406	1583.61120605
2089.92089844	1489.89746094
2091.44238281	1369.01513672
2092.96386719	1268.17712402
2094.48535156	1119.83666992
2096.00683594	1077.56860352
2097.52832031	925.185424805
2099.04980469	837.026794434
2100.5715332	819.039733887
2102.09301758	799.016845703
2103.61450195	778.148620605
2105.13598633	753.137268066
2106.6574707	726.383544922
2108.17895508	735.993164063
2109.70043945	732.250244141
2111.22192383	742.065063477
2112.74365234	751.791870117
2114.26513672	740.407714844
2115.78662109	736.175598145
2117.30810547	743.901977539
2118.82958984	760.280822754
2120.35107422	794.506164551
2121.87255859	812.633605957
2123.39404297	813.882568359
2124.91577148	856.356994629
2126.43725586	937.685974121
2127.95874023	990.907470703
2129.48022461	1109.83911133
2131.00170898	1252.82653809
2132.52319336	1347.52172852
2134.04467773	1332.41113281
2135.56616211	1221.00622559
2137.08789063	1129.55725098
2138.609375	1087.13684082
2140.13085938	1040.96813965
2141.65234375	948.852355957
2143.17382813	854.134277344
2144.6953125	798.577331543
2146.21679688	762.455200195
2147.73828125	760.138061523
2149.26000977	776.767822266
2150.78149414	761.84576416
2152.30297852	779.502746582
2153.82446289	725.917480469
2155.34594727	686.740112305
2156.86743164	676.91229248
2158.38891602	652.346191406
2159.91040039	629.414428711
2161.43212891	607.141113281
2162.95361328	588.354064941
2164.47509766	581.628417969
2165.99658203	556.523010254
2167.51806641	539.977722168
2169.03955078	523.730285645
2170.56103516	541.293212891
2172.08251953	542.029663086
2173.60424805	504.775878906
2175.12573242	505.937652588
2176.6472168	518.130187988
2178.16870117	498.582305908
2179.69018555	524.424133301
2181.21166992	529.774108887
2182.7331543	519.109008789
2184.25463867	564.870849609
2185.77636719	689.233276367
2187.29785156	759.175231934
2188.81933594	759.329589844
2190.34082031	642.05255127
2191.86230469	518.169311523
2193.38378906	501.74420166
2194.90527344	520.366394043
2196.42675781	555.651916504
2197.94848633	683.069519043
2199.4699707	881.37677002
2200.99145508	1061.29138184
2202.51293945	1031.04528809
2204.03442383	842.269836426
2205.5559082	650.13269043
2207.07739258	529.176330566
2208.59887695	480.610870361
2210.12036133	481.968475342
2211.64208984	490.574768066
2213.16357422	451.068878174
2214.68505859	422.277923584
2216.20654297	402.084411621
2217.72802734	440.635528564
2219.24951172	441.642730713
2220.77099609	398.705627441
2222.29248047	474.53225708
2223.81420898	425.265716553
2225.33569336	503.982940674
2226.85717773	482.212249756
2228.37866211	488.956451416
2229.90014648	517.933349609
2231.42163086	570.39666748
2232.94311523	581.91418457
2234.46459961	571.043395996
2235.98632813	580.186340332
2237.5078125	644.039916992
2239.02929688	663.893066406
2240.55078125	724.748535156
2242.07226563	779.628112793
2243.59375	831.101379395
2245.11523438	939.881347656
2246.63671875	1098.90856934
2248.15844727	1331.65844727
2249.67993164	1668.05358887
2251.20141602	2161.95581055
2252.72290039	2853.58374023
2254.24438477	3548.45410156
2255.76586914	3982.79101563
2257.28735352	4200.29882813
2258.80883789	4266.28076172
2260.33056641	4795.89160156
2261.85205078	5600.95947266
2263.37353516	6536.31054688
2264.89501953	7459.22851563
2266.41650391	7915.93457031
2267.93798828	7775.30908203
2269.45947266	6994.89794922
2270.98095703	6019.43798828
2272.50268555	5191.45458984
2274.02416992	4463.21044922
2275.5456543	4049.03027344
2277.06713867	3829.88671875
2278.58862305	3888.0402832
2280.11010742	4025.28857422
2281.6315918	4196.53173828
2283.15307617	4519.42822266
2284.67480469	4653.60400391
2286.19628906	4381.578125
2287.71777344	3753.17236328
2289.23925781	2942.09912109
2290.76074219	2242.32910156
2292.28222656	1745.20947266
2293.80371094	1396.12963867
2295.32519531	1203.53173828
2296.84692383	1067.94213867
2298.3684082	942.174072266
2299.88989258	890.239135742
2301.41137695	874.272521973
2302.93286133	823.479553223
2304.4543457	795.389099121
2305.97583008	767.721191406
2307.49731445	773.477111816
2309.01904297	743.174072266
2310.54052734	787.967102051
2312.06201172	808.699523926
2313.58349609	790.910949707
2315.10498047	830.641479492
2316.62646484	832.22857666
2318.14794922	797.548828125
2319.66943359	741.443969727
2321.19116211	742.885314941
2322.71264648	770.422668457
2324.23413086	730.08404541
2325.75561523	701.330200195
2327.27709961	706.610473633
2328.79858398	709.13494873
2330.32006836	666.807373047
2331.84155273	680.557250977
2333.36328125	698.122436523
2334.88476563	707.073730469
2336.40625	679.311035156
2337.92773438	624.818847656
2339.44921875	623.837585449
2340.97070313	623.415344238
2342.4921875	641.097473145
2344.01367188	642.555603027
2345.53540039	670.958984375
2347.05688477	728.613037109
2348.57836914	777.968383789
2350.09985352	810.17980957
2351.62133789	784.834777832
2353.14282227	722.510803223
2354.66430664	686.760314941
2356.18579102	665.795715332
2357.70751953	627.123474121
2359.22900391	631.728149414
2360.75048828	657.813110352
2362.27197266	675.575195313
2363.79345703	713.362548828
2365.31494141	795.509643555
2366.83642578	821.929626465
2368.35791016	922.507629395
2369.87963867	956.25390625
2371.40112305	948.733520508
2372.92260742	881.996459961
2374.4440918	746.917907715
2375.96557617	648.531921387
2377.48706055	571.374267578
2379.00854492	565.547424316
2380.5300293	557.291809082
2382.05151367	499.746337891
2383.57324219	512.427124023
2385.09472656	522.057434082
2386.61621094	474.945861816
2388.13769531	551.461791992
2389.65917969	500.863220215
2391.18066406	576.471252441
2392.70214844	543.447875977
2394.22363281	554.540771484
2395.74536133	567.87890625
2397.2668457	537.216125488
2398.78833008	556.337097168
2400.30981445	548.10546875
2401.83129883	522.746520996
2403.3527832	512.121765137
2404.87426758	489.112670898
2406.39575195	449.650787354
2407.91748047	429.213653564
2409.43896484	444.305114746
2410.96044922	413.036407471
2412.48193359	422.286682129
2414.00341797	418.5519104
2415.52490234	433.071868896
2417.04638672	423.575897217
2418.56787109	434.839904785
2420.08959961	404.620880127
2421.61108398	384.590942383
2423.13256836	416.887756348
2424.65405273	407.390350342
2426.17553711	390.051574707
2427.69702148	386.581054688
2429.21850586	372.699798584
2430.73999023	387.228149414
2432.26171875	375.44644165
2433.78320313	383.129455566
2435.3046875	364.255218506
2436.82617188	354.299102783
2438.34765625	380.627044678
2439.86914063	390.684631348
2441.390625	417.559844971
2442.91210938	453.171630859
2444.43383789	475.105438232
2445.95532227	543.357971191
2447.47680664	639.608947754
2448.99829102	722.641906738
2450.51977539	870.087219238
2452.04125977	1095.82800293
2453.56274414	1460.77429199
2455.08422852	2202.625
2456.60595703	3799.52856445
2458.12744141	6812.44628906
2459.64892578	10600.0283203
2461.17041016	12810.5839844
2462.69189453	11443.2558594
2464.21337891	7449.06347656
2465.73486328	3716.51245117
2467.25634766	1709.66247559
2468.77807617	936.019042969
2470.29956055	624.761657715
2471.82104492	467.461791992
2473.3425293	390.892944336
2474.86401367	353.463897705
2476.38549805	321.105865479
2477.90698242	291.995269775
2479.4284668	263.379394531
2480.95019531	237.789550781
2482.47167969	222.838729858
2483.99316406	237.793991089
2485.51464844	241.567520142
2487.03613281	242.125778198
2488.55761719	240.033828735
2490.07910156	232.503341675
2491.60058594	239.884750366
2493.12231445	235.469665527
2494.64379883	224.795166016
2496.1652832	208.401489258
2497.68676758	218.566818237
2499.20825195	220.875778198
2500.72973633	202.648162842
2502.2512207	202.147644043
2503.77270508	205.008743286
2505.29443359	201.091629028
2506.81591797	197.787948608
2508.33740234	205.929260254
2509.85888672	192.899887085
2511.38037109	190.151977539
2512.90185547	195.621948242
2514.42333984	184.66557312
2515.94482422	206.14012146
2517.46655273	226.129547119
2518.98803711	220.778060913
2520.50952148	206.961151123
2522.03100586	211.80039978
2523.55249023	224.617340088
2525.07397461	237.057907104
2526.59545898	253.730194092
2528.11694336	257.823699951
2529.63867188	270.303436279
2531.16015625	262.555847168
2532.68164063	275.392303467
2534.203125	282.231414795
2535.72460938	249.187484741
2537.24609375	235.786407471
2538.76757813	238.294006348
2540.2890625	241.150115967
2541.81079102	231.044082642
2543.33227539	226.291046143
2544.85375977	211.675064087
2546.37524414	200.472839355
2547.89672852	174.336868286
2549.41821289	193.626617432
2550.93969727	196.589279175
2552.46118164	192.206665039
2553.98291016	172.814865112
2555.50439453	190.210876465
2557.02587891	192.784912109
2558.54736328	197.975784302
2560.06884766	206.74760437
2561.59033203	234.93258667
2563.11181641	241.455490112
2564.63330078	223.559844971
2566.15478516	197.970672607
2567.67651367	203.513458252
2569.19799805	218.074432373
2570.71948242	233.237792969
2572.2409668	216.777893066
2573.76245117	176.957626343
2575.28393555	182.739883423
2576.80541992	217.300628662
2578.3269043	215.718109131
2579.84863281	227.833755493
2581.37011719	245.178421021
2582.89160156	271.827941895
2584.41308594	285.832122803
2585.93457031	267.299591064
2587.45605469	277.872436523
2588.97753906	306.969848633
2590.49902344	303.509674072
2592.02075195	344.392364502
2593.54223633	319.085327148
2595.0637207	345.376647949
2596.58520508	369.124328613
2598.10668945	388.160217285
2599.62817383	366.490997314
2601.1496582	374.889953613
2602.67114258	373.961669922
2604.19287109	371.631500244
2605.71435547	334.240234375
2607.23583984	333.044647217
2608.75732422	353.026062012
2610.27880859	387.800476074
2611.80029297	380.634338379
2613.32177734	379.765777588
2614.84326172	399.897369385
2616.36499023	460.281311035
2617.88647461	471.665893555
2619.40795898	472.544006348
2620.92944336	455.495056152
2622.45092773	495.864990234
2623.97241211	546.796264648
2625.49389648	649.068359375
2627.01538086	866.20880127
2628.53710938	1250.39001465
2630.05859375	1702.75549316
2631.58007813	2098.25415039
2633.1015625	2374.88085938
2634.62304688	2450.12573242
2636.14453125	2410.0637207
2637.66601563	2480.91601563
2639.1875	2798.46362305
2640.70922852	3260.88037109
2642.23071289	3828.54492188
2643.75219727	4290.76171875
2645.27368164	4505.58691406
2646.79516602	4350.61962891
2648.31665039	3900.28442383
2649.83813477	3305.01098633
2651.35961914	2681.49536133
2652.88134766	2175.91430664
2654.40283203	1795.99780273
2655.92431641	1467.01013184
2657.44580078	1206.12316895
2658.96728516	1005.56469727
2660.48876953	843.805114746
2662.01025391	779.952148438
2663.53173828	697.063354492
2665.0534668	608.810302734
2666.57495117	582.315551758
2668.09643555	520.711853027
2669.61791992	477.867279053
2671.1394043	502.867645264
2672.66088867	501.138092041
2674.18237305	473.973022461
2675.70385742	481.11038208
2677.22558594	489.238586426
2678.74707031	502.507263184
2680.26855469	491.148376465
2681.79003906	512.074951172
2683.31152344	539.874450684
2684.83300781	550.535827637
2686.35449219	529.272155762
2687.87597656	524.517150879
2689.39770508	531.069946289
2690.91918945	522.994934082
2692.44067383	523.441833496
2693.9621582	523.983947754
2695.48364258	507.017272949
2697.00512695	493.283111572
2698.52661133	452.835876465
2700.0480957	458.936187744
2701.56982422	418.195098877
2703.09130859	386.949005127
2704.61279297	381.014282227
2706.13427734	375.917297363
2707.65576172	348.425842285
2709.17724609	340.453979492
2710.69873047	340.204711914
2712.22021484	365.441467285
2713.74194336	316.944274902
2715.26342773	356.152709961
2716.78491211	380.393157959
2718.30639648	395.477233887
2719.82788086	423.938171387
2721.34936523	412.948150635
2722.87084961	445.803894043
2724.39233398	462.207580566
2725.9140625	505.989135742
2727.43554688	550.005004883
2728.95703125	594.621582031
2730.47851563	589.042907715
2732	540.543762207
2733.52148438	499.41607666
2735.04296875	475.385284424
2736.56445313	468.793884277
2738.0859375	445.287414551
2739.60766602	400.341217041
2741.12915039	432.899932861
2742.65063477	378.675628662
2744.17211914	443.190795898
2745.69360352	372.141235352
2747.21508789	353.070159912
2748.73657227	374.952819824
2750.25805664	356.478729248
2751.77978516	346.861480713
2753.30126953	322.799468994
2754.82275391	329.79675293
2756.34423828	321.293334961
2757.86572266	308.844421387
2759.38720703	286.656555176
2760.90869141	279.464538574
2762.43017578	270.074737549
2763.9519043	267.130767822
2765.47338867	254.463684082
2766.99487305	260.829528809
2768.51635742	233.893844604
2770.0378418	210.813095093
2771.55932617	198.254318237
2773.08081055	179.522781372
2774.60229492	168.267578125
2776.12402344	179.296264648
2777.64550781	167.406036377
2779.16699219	183.628295898
2780.68847656	182.415878296
2782.20996094	208.550476074
2783.73144531	207.425552368
2785.25292969	217.636199951
2786.77441406	201.545394897
2788.29614258	234.945678711
2789.81762695	242.835861206
2791.33911133	257.40222168
2792.8605957	274.613189697
2794.38208008	318.928955078
2795.90356445	325.143737793
2797.42504883	306.899078369
2798.9465332	283.483276367
2800.46826172	267.105621338
2801.98974609	250.577209473
2803.51123047	256.712463379
2805.03271484	230.422027588
2806.55419922	258.234130859
2808.07568359	231.848953247
2809.59716797	226.063400269
2811.11865234	251.857421875
2812.64038086	257.891296387
2814.16186523	267.953369141
2815.68334961	278.045837402
2817.20483398	334.215026855
2818.72631836	422.610168457
2820.24780273	579.182434082
2821.76928711	674.985595703
2823.29077148	721.893249512
2824.8125	834.318603516
2826.33398438	1050.50378418
2827.85546875	1466.10595703
2829.37695313	2392.75366211
2830.8984375	4048.68994141
2832.41992188	6013.22460938
2833.94140625	7512.50097656
2835.46289063	8252.4140625
2836.98461914	9153.31933594
2838.50610352	10498.5849609
2840.02758789	10667.40625
2841.54907227	8564.74121094
2843.07055664	5291.17431641
2844.59204102	2750.31591797
2846.11352539	1454.00061035
2847.63500977	884.366027832
2849.15673828	553.09588623
2850.67822266	397.964660645
2852.19970703	325.0027771
2853.72119141	280.637329102
2855.24267578	237.542541504
2856.76416016	232.741821289
2858.28564453	229.78578186
2859.80712891	215.3152771
2861.32885742	221.523696899
2862.8503418	181.812545776
2864.37182617	233.431091309
2865.89331055	262.899688721
2867.41479492	279.985107422
2868.9362793	303.016265869
2870.45776367	343.386627197
2871.97924805	331.326293945
2873.50097656	329.846923828
2875.02246094	311.005584717
2876.54394531	308.65447998
2878.06542969	333.263092041
2879.58691406	344.394104004
2881.10839844	339.413146973
2882.62988281	365.535552979
2884.15136719	388.44519043
2885.6730957	424.475372314
2887.19458008	446.49017334
2888.71606445	450.425445557
2890.23754883	451.719970703
2891.7590332	379.591033936
2893.28051758	282.022857666
2894.80200195	213.89515686
2896.32348633	178.758956909
2897.84521484	157.929458618
2899.36669922	157.766067505
2900.88818359	186.251998901
2902.40966797	178.176727295
2903.93115234	154.884078979
2905.45263672	169.811004639
2906.97412109	170.361968994
2908.49560547	122.910377502
2910.01708984	169.882034302
2911.53881836	161.23576355
2913.06030273	167.997238159
2914.58178711	169.387329102
2916.10327148	197.043563843
2917.62475586	215.583938599
2919.14624023	208.057540894
2920.66772461	214.82472229
2922.18920898	216.423965454
2923.7109375	202.481689453
2925.23242188	224.261978149
2926.75390625	244.755172729
2928.27539063	266.991699219
2929.796875	320.037353516
2931.31835938	348.285217285
2932.83984375	422.451812744
2934.36132813	471.540985107
2935.88305664	497.796661377
2937.40454102	524.934570313
2938.92602539	537.69354248
2940.44750977	507.849731445
2941.96899414	503.543609619
2943.49047852	521.588684082
2945.01196289	521.134521484
2946.53344727	501.369354248
2948.05517578	463.743591309
2949.57666016	412.621002197
2951.09814453	406.483001709
2952.61962891	374.853637695
2954.14111328	344.418426514
2955.66259766	310.115936279
2957.18408203	281.208526611
2958.70556641	274.421966553
2960.22729492	254.817886353
2961.7487793	255.247802734
2963.27026367	260.630432129
2964.79174805	238.267562866
2966.31323242	210.229644775
2967.8347168	232.350006104
2969.35620117	227.098770142
2970.87768555	218.591827393
2972.39941406	216.620834351
2973.92089844	204.35899353
2975.44238281	205.690673828
2976.96386719	207.318725586
2978.48535156	205.048583984
2980.00683594	207.08795166
2981.52832031	208.718002319
2983.04980469	198.356109619
2984.5715332	201.549728394
2986.09301758	210.632705688
2987.61450195	210.848571777
2989.13598633	202.60774231
2990.6574707	194.370498657
2992.17895508	195.530258179
2993.70043945	183.698699951
2995.22192383	163.310516357
2996.74365234	169.823486328
2998.26513672	170.079467773
2999.78662109	150.276535034
3001.30810547	135.287506104
3002.82958984	129.639343262
3004.35107422	121.800689697
3005.87255859	93.5135955811
3007.39404297	46.1507453918
3008.91577148	54.3604316711
3010.43725586	81.8864135742
3011.95874023	75.0998153687
3013.48022461	64.1270446777
3015.00170898	58.7426376343
3016.52319336	44.6940231323
3018.04467773	62.9511146545
3019.56616211	74.3048019409
3021.08789063	53.1051559448
3022.609375	41.5108566284
3024.13085938	30.9553489685
3025.65234375	42.5226173401
3027.17382813	66.6417388916
3028.6953125	56.2846298218
3030.21679688	19.6633281708
3031.73828125	64.2497558594
3033.26000977	55.949962616
3034.78149414	47.7095375061
3036.30297852	49.1118392944
3037.82446289	84.1699295044
3039.34594727	55.964969635
3040.86743164	48.3343772888
3042.38891602	57.5947303772
3043.91040039	58.4779663086
3045.43212891	64.9388275146
3046.95361328	62.1063957214
3048.47509766	45.1121711731
3049.99658203	40.9064712524
3051.51806641	43.1846084595
3053.03955078	41.4960784912
3054.56103516	23.4144306183
3056.08251953	24.1364364624
3057.60424805	14.5757713318
3059.12573242	3.08672738075
3060.6472168	35.5749206543
3062.16870117	34.0787963867
3063.69018555	32.8567848206
3065.21166992	12.1818904877
3066.7331543	32.745639801
3068.25463867	12.4372529984
3069.77636719	-7.1220164299
3071.29785156	26.2758216858
3072.81933594	2.98499298096
3074.34082031	7.92608785629
3075.86230469	28.4463348389
3077.38378906	30.1418609619
3078.90527344	1.42142045498
3080.42675781	17.5798091888
3081.94848633	20.6602783203
3083.4699707	23.6019592285
3084.99145508	14.6315736771
3086.51293945	25.3348731995
3088.03442383	17.713262558
3089.5559082	67.4149932861
3091.07739258	95.2180786133
3092.59887695	73.9989242554
3094.12036133	111.661941528
3095.64208984	74.5643463135
3097.16357422	114.383560181
3098.68505859	146.678512573
3100.20654297	279.992950439
3101.72802734	465.770507813
3103.24951172	510.125061035
3104.77099609	388.93862915
3106.29248047	222.057617188
3107.81420898	138.238861084
3109.33569336	109.572814941
3110.85717773	116.317977905
3112.37866211	105.680099487
3113.90014648	112.483650208
3115.42163086	120.075912476
3116.94311523	106.217811584
3118.46459961	101.47568512
3119.98632813	93.1620864868
3121.5078125	100.732978821
[truncated: 906 more rows]
