# Supplementary material for: Coordination nano-space as stage of hydrogen ortho–para conversion
Source: R Soc Open Sci. 2015 Jul 29;2(7):150006. doi: 10.1098/rsos.150006 (PMC4632575; doi:10.1098/rsos.150006)
Supplement: This zipped folder contains the supplementaly informantion (PDF) and raw data of SR powder diffraction and Raman spectrum. The raw data are organised into a folder structure with README.txt files used to provide guidance on the contents. [file rsos150006supp1.zip › Suppl_data_and_info/Raman_Spectra/35K_H2.txt]

80	870.555908203
81.5215148926	-3.04523849487
83.0430297852	3.35576963425
84.5645446777	6.46120882034
86.0860595703	-4.29177331924
87.6075744629	2.23642516136
89.1290893555	20.2325248718
90.650604248	41.3093299866
92.1721191406	27.126159668
93.6936340332	26.5215892792
95.2151489258	32.1361312866
96.7366638184	39.7943305969
98.2581787109	6.53238773346
99.7796936035	0.700112819672
101.301208496	5.41787958145
102.822715759	1.1688554287
104.344230652	-2.89789652824
105.865745544	-1.29219007492
107.387260437	3.41964268684
108.90877533	1.59345054626
110.430290222	9.49951076508
111.951805115	15.2716856003
113.473320007	15.9205493927
114.9948349	18.648141861
116.516349792	6.8038392067
118.037864685	1.76576948166
119.559379578	20.3849582672
121.08089447	20.135969162
122.602409363	28.5722179413
124.123924255	43.9752159119
125.645439148	63.4698486328
127.166954041	29.1725902557
128.688461304	12.8693990707
130.209976196	17.627368927
131.731491089	12.9639053345
133.253005981	17.2848453522
134.774520874	22.1968307495
136.296035767	23.6666107178
137.817550659	9.40458488464
139.339065552	16.7614135742
140.860580444	23.9631843567
142.382095337	13.237203598
143.903610229	47.8665657043
145.425125122	43.6313171387
146.946640015	22.4187316895
148.468154907	24.1119422913
149.9896698	30.183681488
151.511184692	36.1253509521
153.032699585	42.3153266907
154.554214478	52.4185333252
156.07572937	57.1677131653
157.597244263	53.8369865417
159.118759155	40.8428077698
160.640274048	14.3159255981
162.16178894	14.4393396378
163.683303833	25.2567615509
165.204818726	37.2501983643
166.726333618	11.7175769806
168.247848511	2.09097480774
169.769363403	7.61967277527
171.290878296	29.2056598663
172.812393188	34.6385612488
174.333908081	18.4412784576
175.855422974	-5.58722877502
177.376937866	-7.47538948059
178.898452759	3.87220668793
180.419967651	11.1344652176
181.941482544	12.8306255341
183.462997437	14.4414720535
184.984512329	26.0897598267
186.506027222	26.2764759064
188.027542114	10.2770242691
189.549057007	-1.08845472336
191.070571899	5.26977300644
192.592086792	16.8515968323
194.113601685	26.2239246368
195.635116577	12.8929309845
197.15663147	29.482711792
198.678146362	69.8948287964
200.199661255	130.440704346
201.721176147	179.987701416
203.24269104	221.145233154
204.764205933	230.05708313
206.285720825	166.633483887
207.807235718	74.9661483765
209.32875061	41.291633606
210.850265503	45.088596344
212.371780396	22.7647666931
213.893280029	29.5036849976
215.414794922	33.3676795959
216.936309814	31.498916626
218.457824707	33.5957069397
219.9793396	19.3945102692
221.500854492	17.5581855774
223.022369385	33.251411438
224.543884277	48.6818466187
226.06539917	36.299079895
227.586914063	28.2007255554
229.108428955	35.2574539185
230.629943848	30.3817596436
232.15145874	20.8454971313
233.672973633	15.2401742935
235.194488525	18.3275184631
236.716003418	17.5719566345
238.237518311	36.1703414917
239.759033203	52.462890625
241.280548096	48.4527282715
242.802062988	20.8247413635
244.323577881	21.7239017487
245.845092773	28.8270969391
247.366607666	17.1119995117
248.888122559	44.2458572388
250.409637451	41.9568328857
251.931152344	27.9867534637
253.452667236	31.0479125977
254.974182129	12.9165058136
256.495697021	17.4622325897
258.017211914	37.1421966553
259.538726807	53.2373542786
261.060241699	53.5015602112
262.581756592	55.7248001099
264.103271484	57.368637085
265.624786377	47.8699111938
267.14630127	40.2034797668
268.667816162	44.2298355103
270.189331055	56.3441848755
271.710845947	62.6362609863
273.23236084	38.4563598633
274.753875732	24.8766899109
276.275390625	26.0152454376
277.796905518	30.0884685516
279.31842041	31.1794376373
280.839935303	37.5780181885
282.361450195	45.4210624695
283.882965088	32.0077133179
285.40447998	41.4573669434
286.925994873	36.975353241
288.447509766	20.952123642
289.969024658	47.7850914001
291.490539551	63.1099510193
293.012054443	83.2215652466
294.533569336	108.155838013
296.055084229	113.997489929
297.576599121	108.175926208
299.098114014	102.524085999
300.619628906	104.48841095
302.141143799	133.961898804
303.662658691	117.793502808
305.184173584	95.1998519897
306.705688477	79.642616272
308.227203369	73.1684494019
309.748718262	70.6552810669
311.270233154	65.9172058105
312.791748047	61.6802558899
314.313262939	85.8149185181
315.834777832	84.4993057251
317.356292725	91.5366516113
318.877807617	118.840965271
320.39932251	166.794815063
321.920837402	201.436019897
323.442352295	243.786834717
324.963867188	302.599975586
326.48538208	386.095581055
328.006896973	635.558044434
329.528411865	952.689453125
331.049926758	1278.41625977
332.57144165	1475.00024414
334.092956543	1311.66625977
335.614471436	981.308898926
337.135986328	588.972045898
338.657501221	350.417480469
340.179016113	205.854217529
341.700531006	123.632865906
343.222045898	91.3113937378
344.743560791	92.7913513184
346.265045166	72.5552368164
347.786560059	67.5078887939
349.308074951	80.6382904053
350.829589844	93.8627548218
352.351104736	94.6309432983
353.872619629	92.8051681519
355.394134521	88.5751342773
356.915649414	77.1218948364
358.437164307	63.2395057678
359.958679199	67.8313751221
361.480194092	79.8295669556
363.001708984	66.5907821655
364.523223877	61.0815887451
366.04473877	64.8574676514
367.566253662	67.3403778076
369.087768555	48.5131607056
370.609283447	64.7769546509
372.13079834	68.3112182617
373.652313232	58.5659637451
375.173828125	40.0340003967
376.695343018	42.854927063
378.21685791	52.2265625
379.738372803	59.7683677673
381.259887695	56.5944824219
382.781402588	67.239944458
384.30291748	58.5744056702
385.824432373	57.1406478882
387.345947266	84.4497909546
388.867462158	78.4967193604
390.388977051	62.6680984497
391.910491943	59.0607376099
393.432006836	78.6964950562
394.953521729	77.2203979492
396.475036621	72.3506011963
397.996551514	73.3496170044
399.518066406	85.2254562378
401.039581299	111.160919189
402.561096191	91.2152252197
404.082611084	97.6433181763
405.604125977	140.597015381
407.125640869	160.477127075
408.647155762	161.588485718
410.168670654	181.969055176
411.690185547	223.337173462
413.211700439	267.497528076
414.733215332	333.371429443
416.254730225	505.186706543
417.776245117	784.188476563
419.29776001	1152.41577148
420.819274902	1180.06506348
422.340789795	966.801879883
423.862304688	633.812438965
425.38381958	320.639953613
426.905334473	230.552520752
428.426849365	168.447784424
429.948364258	145.637680054
431.46987915	164.491256714
432.991394043	142.516326904
434.512908936	135.076293945
436.034423828	134.936264038
437.555938721	132.038589478
439.077453613	87.9798812866
440.598968506	91.6286468506
442.120483398	100.774024963
443.641998291	104.750923157
445.163513184	109.691619873
446.685028076	97.2958145142
448.206542969	105.699150085
449.728057861	122.211074829
451.249572754	111.698722839
452.771087646	114.693351746
454.292602539	110.17678833
455.814117432	109.335548401
457.335632324	125.717445374
458.857147217	154.203948975
460.378662109	140.909210205
461.900177002	129.197174072
463.421691895	142.9271698
464.943206787	139.223831177
466.46472168	147.613494873
467.986236572	177.762283325
469.507751465	224.636398315
471.029266357	255.903579712
472.55078125	271.716888428
474.072296143	279.51361084
475.593811035	274.268005371
477.115325928	243.742599487
478.63684082	223.286392212
480.158355713	209.584503174
481.679870605	203.666824341
483.201385498	206.393798828
484.722900391	213.047821045
486.244415283	209.432312012
487.765930176	198.150314331
489.287445068	182.295944214
490.808959961	171.014358521
492.330474854	163.144302368
493.851989746	163.660018921
495.373504639	162.407730103
496.895019531	128.257904053
498.416534424	142.277923584
499.938049316	143.284057617
501.459564209	130.763381958
502.981079102	113.576972961
504.502593994	124.337852478
506.024108887	141.453857422
507.545623779	159.695037842
509.067138672	174.118637085
510.588653564	174.958358765
512.110168457	159.354110718
513.631652832	146.696411133
515.153198242	143.867935181
516.674682617	152.761108398
518.196228027	173.97869873
519.717712402	189.096359253
521.239257813	199.832458496
522.760742188	211.133987427
524.282287598	205.971496582
525.803771973	218.309692383
527.325317383	240.985412598
528.846801758	264.247619629
530.368347168	257.978546143
531.889831543	257.411834717
533.411376953	286.577819824
534.932861328	344.870605469
536.454406738	415.043731689
537.975891113	548.848876953
539.497436523	681.270812988
541.018920898	771.52355957
542.540466309	777.539001465
544.061950684	589.89251709
545.583496094	436.357727051
547.104980469	331.652770996
548.626525879	269.567871094
550.148010254	200.90284729
551.669555664	148.608261108
553.191040039	131.096954346
554.712585449	138.07434082
556.234069824	148.083786011
557.755615234	141.046417236
559.277099609	123.709762573
560.79864502	105.609931946
562.320129395	93.5752029419
563.841674805	89.4499282837
565.36315918	97.3875656128
566.88470459	100.20652771
568.406188965	92.7584686279
569.927734375	73.7962341309
571.44921875	68.963722229
572.97076416	57.7952613831
574.492248535	48.0519447327
576.013793945	46.079875946
577.53527832	44.0712280273
579.05682373	41.4987602234
580.578308105	52.7351837158
582.099853516	72.5242538452
583.621337891	77.1427307129
585.142883301	68.3159408569
586.664367676	64.4021911621
588.185913086	65.3249282837
589.707397461	71.1157913208
591.228942871	97.6260910034
592.750427246	110.413154602
594.271972656	118.166122437
595.793457031	123.85382843
597.315002441	127.275520325
598.836486816	150.609130859
600.358032227	149.061141968
601.879516602	152.714385986
603.401062012	184.693435669
604.922546387	162.177932739
606.444091797	144.199172974
607.965576172	143.516662598
609.487121582	146.961608887
611.008605957	113.163673401
612.530090332	103.543754578
614.051635742	77.0527191162
615.573120117	59.6499977112
617.094665527	70.0513916016
618.616149902	65.0942230225
620.137695313	63.9734687805
621.659179688	78.1147003174
623.180725098	93.9741973877
624.702209473	78.7882614136
626.223754883	86.8251037598
627.745239258	99.6911697388
629.266784668	105.582206726
630.788269043	99.5573577881
632.309814453	97.1508255005
633.831298828	96.4788513184
635.352844238	125.002479553
636.874328613	139.71105957
638.395874023	73.5054550171
639.917358398	104.247627258
641.438903809	106.387145996
642.960388184	101.506858826
644.481933594	105.859992981
646.003417969	135.60848999
647.524963379	141.178665161
649.046447754	147.378860474
650.567993164	157.321929932
652.089477539	171.598266602
653.611022949	194.850906372
655.132507324	195.534637451
656.654052734	200.221862793
658.175537109	213.566635132
659.69708252	227.183151245
661.218566895	244.127151489
662.740112305	263.524658203
664.26159668	282.993011475
665.78314209	299.854858398
667.304626465	309.313781738
668.826171875	338.020294189
670.34765625	396.280395508
671.86920166	487.488739014
673.390686035	619.602661133
674.912231445	900.994628906
676.43371582	1179.65588379
677.95526123	1401.37854004
679.476745605	1506.07727051
680.998291016	1413.04296875
682.519775391	1073.44628906
684.041320801	724.942626953
685.562805176	454.633789063
687.084350586	296.965698242
688.605834961	185.168624878
690.127380371	118.755874634
691.648864746	84.2466964722
693.170410156	76.7719345093
694.691894531	87.5252761841
696.213439941	77.5029754639
697.734924316	76.6751098633
699.256469727	79.6615142822
700.777954102	79.9636917114
702.299499512	69.6935577393
703.820983887	65.5422439575
705.342529297	57.2140769958
706.864013672	57.1908950806
708.385559082	62.3880844116
709.907043457	47.1326408386
711.428588867	61.1921195984
712.950073242	66.5791244507
714.471618652	69.1171798706
715.993103027	71.3599090576
717.514648438	54.4187393188
719.036132813	75.1845703125
720.557678223	91.2211532593
722.079162598	89.8572692871
723.600708008	70.9691696167
725.122192383	86.596862793
726.643737793	74.0603942871
728.165222168	79.3590621948
729.686767578	91.0927047729
731.208251953	74.6214523315
732.729797363	86.9150085449
734.251281738	100.696258545
735.772827148	100.243721008
737.294311523	84.9268875122
738.815856934	67.5263748169
740.337341309	90.0980606079
741.858886719	90.178352356
743.380371094	93.7470245361
744.901916504	107.341033936
746.423400879	104.168800354
747.944946289	109.531921387
749.466430664	108.343948364
750.987976074	102.134094238
752.509460449	93.9850921631
754.031005859	88.0164871216
755.552490234	82.1386489868
757.074035645	94.9055099487
758.59552002	100.009971619
760.11706543	76.7071914673
761.638549805	52.9678001404
763.160095215	65.8089065552
764.68157959	70.7863388062
766.203125	75.5552825928
767.724609375	92.7336959839
769.246154785	88.7956619263
770.76763916	83.7232131958
772.28918457	104.343482971
773.810668945	130.582885742
775.332214355	129.887191772
776.85369873	111.163246155
778.375244141	107.598510742
779.896728516	110.427467346
781.418273926	126.815307617
782.939758301	167.279876709
784.461303711	196.356323242
785.982788086	214.904174805
787.504272461	231.291564941
789.025817871	238.299194336
790.547302246	222.46836853
792.068847656	215.753952026
793.590332031	172.020706177
795.111877441	149.504272461
796.633361816	153.110092163
798.154907227	155.477340698
799.676391602	157.223312378
801.197937012	148.53704834
802.719421387	130.153717041
804.240966797	113.796859741
805.762451172	118.972717285
807.283996582	156.620361328
808.805480957	164.15473938
810.327026367	155.648712158
811.848510742	141.367675781
813.370056152	130.318084717
814.891540527	143.981414795
816.413085938	148.124130249
817.934570313	152.105911255
819.456115723	149.690078735
820.977600098	128.99961853
822.499145508	185.340988159
824.020629883	166.521697998
825.542175293	127.680511475
827.063659668	114.688392639
828.585205078	158.718093872
830.106689453	120.698478699
831.628234863	132.606201172
833.149719238	133.069488525
834.671264648	120.136512756
836.192749023	118.47290802
837.714294434	111.635818481
839.235778809	136.140991211
840.757324219	130.195098877
842.278808594	111.730743408
843.800354004	120.565948486
845.321838379	107.281929016
846.843383789	98.0922164917
848.364868164	94.5469589233
849.886413574	91.7801513672
851.407897949	87.1611022949
852.929443359	101.953018188
854.450927734	84.7916259766
855.972473145	83.7937698364
857.49395752	82.5048980713
859.01550293	65.2369384766
860.536987305	68.1736297607
862.058532715	91.4511184692
863.58001709	90.0067596436
865.1015625	73.7928466797
866.623046875	58.406288147
868.144592285	54.4410438538
869.66607666	52.2898483276
871.18762207	35.2014541626
872.709106445	21.8931179047
874.230651855	22.3665828705
875.75213623	30.4652042389
877.273681641	41.9287605286
878.795166016	65.2768783569
880.316711426	69.1275787354
881.838195801	55.6039924622
883.359741211	54.6261405945
884.881225586	36.9371604919
886.402770996	47.0991516113
887.924255371	56.5859718323
889.445800781	52.6523513794
890.967285156	35.0977020264
892.488830566	34.9830245972
894.010314941	39.9647331238
895.531860352	39.4911575317
897.053344727	30.1141548157
898.574890137	20.8731212616
900.096374512	58.4878807068
901.617919922	45.2347145081
903.139404297	49.914855957
904.660949707	50.4092636108
906.182434082	39.0259552002
907.703979492	52.4939041138
909.225463867	60.1976089478
910.747009277	35.306098938
912.268493652	17.0467758179
913.790039063	19.5370330811
915.311523438	31.7677536011
916.833068848	39.775894165
918.354553223	15.1580495834
919.876098633	7.03552532196
921.397583008	23.5217609406
922.919128418	44.7008934021
924.440612793	-1.08640670776
925.962158203	6.03166007996
927.483642578	12.1724357605
929.005187988	12.1488189697
930.526672363	9.3361492157
932.048217773	8.12209224701
933.569702148	13.6986989975
935.091247559	1.5412209034
936.612731934	-4.71963214874
938.134277344	4.25906801224
939.655761719	21.5580425262
941.177307129	15.5466480255
942.698791504	10.8115882874
944.220336914	8.00377464294
945.741821289	13.885140419
947.263366699	31.0531330109
948.784851074	41.0279846191
950.306396484	42.6686782837
951.827880859	26.3529338837
953.34942627	6.30313205719
954.870910645	2.13026881218
956.392456055	33.2911643982
957.91394043	51.824180603
959.43548584	21.4973545074
960.956970215	11.6846237183
962.478515625	22.6933307648
964	26.0428581238
965.521484375	27.7605342865
967.043029785	16.3303546906
968.56451416	20.9953956604
970.08605957	20.7462310791
971.607543945	9.34259414673
973.129089355	14.1595201492
974.65057373	-0.673198640347
976.172119141	18.7769050598
977.693603516	20.4699478149
979.215148926	2.80110120773
980.736633301	-8.50193881989
982.258178711	4.56641435623
983.779663086	25.910490036
985.301208496	16.7992401123
986.822692871	10.5571012497
988.344238281	22.7596054077
989.865722656	28.3671741486
991.387268066	57.8741607666
992.908752441	50.5807113647
994.430297852	43.3041191101
995.951782227	35.0973930359
997.473327637	19.4774093628
998.994812012	37.8515548706
1000.51635742	68.0214309692
1002.0378418	85.4166412354
1003.55938721	104.089096069
1005.08087158	123.370178223
1006.60241699	124.622055054
1008.12390137	112.001983643
1009.64544678	132.233322144
1011.16693115	131.586975098
1012.68847656	122.632118225
1014.20996094	124.924163818
1015.73150635	126.398368835
1017.25299072	147.460174561
1018.77453613	218.667800903
1020.29602051	327.188934326
1021.81756592	518.155212402
1023.33905029	867.105529785
1024.8605957	1432.41113281
1026.38208008	2076.80371094
1027.90356445	2662.09130859
1029.4251709	3059.48706055
1030.94665527	3291.96972656
1032.46813965	3568.25634766
1033.98962402	4298.33740234
1035.51123047	5440.15722656
1037.03271484	6764.11914063
1038.55419922	7983.41552734
1040.07568359	8761.73339844
1041.59729004	8739.00585938
1043.11877441	7637.76269531
1044.64025879	6328.69433594
1046.16174316	4953.07861328
1047.68334961	3765.61962891
1049.20483398	2950.28393555
1050.72631836	2297.70092773
1052.24780273	1823.87902832
1053.76940918	1493.80505371
1055.29089355	1232.52319336
1056.81237793	1021.26763916
1058.3338623	879.591918945
1059.85546875	760.307006836
1061.37695313	671.912902832
1062.8984375	616.591064453
1064.41992188	562.337463379
1065.94152832	509.551116943
1067.4630127	490.152008057
1068.98449707	440.120513916
1070.50598145	459.330505371
1072.02758789	460.39440918
1073.54907227	436.38369751
1075.07055664	403.332702637
1076.59204102	384.085723877
1078.11364746	440.304443359
1079.63513184	422.006652832
1081.15661621	426.140289307
1082.67810059	443.278381348
1084.19970703	447.451416016
1085.72119141	444.405273438
1087.24267578	486.963287354
1088.76416016	501.328430176
1090.2857666	486.174987793
1091.80725098	458.013366699
1093.32873535	446.889831543
1094.85021973	490.18548584
1096.37182617	468.023895264
1097.89331055	448.867919922
1099.41479492	426.979217529
1100.9362793	405.032196045
1102.45788574	386.69708252
1103.97937012	369.976409912
1105.50085449	345.630493164
1107.02233887	343.085266113
1108.54394531	355.79385376
1110.06542969	373.354980469
1111.58691406	383.264801025
1113.10839844	373.198883057
1114.63000488	411.009155273
1116.15148926	431.655944824
1117.67297363	456.399780273
1119.19445801	477.278503418
1120.71606445	487.579376221
1122.23754883	507.226104736
1123.7590332	512.091064453
1125.28051758	496.21395874
1126.80212402	451.200927734
1128.3236084	377.794464111
1129.84509277	287.652893066
1131.36657715	203.64855957
1132.88818359	156.168884277
1134.40966797	138.142974854
1135.93115234	117.547584534
1137.45263672	110.52432251
1138.97424316	118.345993042
1140.49572754	102.490684509
1142.01721191	84.8720474243
1143.53869629	87.5422897339
1145.06018066	66.4296188354
1146.58178711	60.0871162415
1148.10327148	81.80884552
1149.62475586	95.3210372925
1151.14624023	109.434295654
1152.66784668	93.5141983032
1154.18933105	97.9750518799
1155.71081543	110.988327026
1157.2322998	112.231277466
1158.75390625	96.3786239624
1160.27539063	114.014579773
1161.796875	105.473236084
1163.31835938	88.3111724854
1164.83996582	65.4339904785
1166.3614502	52.9833564758
1167.88293457	59.8438301086
1169.40441895	49.4450302124
1170.92602539	42.0529251099
1172.44750977	39.4549255371
1173.96899414	46.4755249023
1175.49047852	50.3129081726
1177.01208496	45.8262443542
1178.53356934	55.0647163391
1180.05505371	88.4897232056
1181.57653809	86.4031524658
1183.09814453	79.8602676392
1184.61962891	78.2256317139
1186.14111328	74.3534698486
1187.66259766	59.1212120056
1189.1842041	86.615447998
1190.70568848	64.7119674683
1192.22717285	63.1120948792
1193.74865723	54.1495132446
1195.27026367	42.8636245728
1196.79174805	54.124168396
1198.31323242	76.4322891235
1199.8347168	71.4479522705
1201.35632324	80.5371551514
1202.87780762	88.9851837158
1204.39929199	95.3239822388
1205.92077637	100.952423096
1207.44238281	101.643058777
1208.96386719	84.8662261963
1210.48535156	109.296264648
1212.00683594	126.717857361
1213.52844238	140.419235229
1215.04992676	164.738815308
1216.57141113	213.304321289
1218.09289551	294.628814697
1219.61450195	359.390930176
1221.13598633	465.06854248
1222.6574707	627.007141113
1224.17895508	870.045471191
1225.70056152	1278.73181152
1227.2220459	2078.33178711
1228.74353027	4198.546875
1230.26501465	10924.6298828
1231.78662109	23357.1972656
1233.30810547	36857.4648438
1234.82958984	43112.1328125
1236.35107422	35636.734375
1237.87268066	18159.2617188
1239.39416504	7057.76806641
1240.91564941	2615.73217773
1242.43713379	1116.3248291
1243.95874023	645.983215332
1245.48022461	443.928314209
1247.00170898	329.520355225
1248.52319336	252.981552124
1250.0447998	189.070648193
1251.56628418	159.99395752
1253.08776855	139.042526245
1254.60925293	123.848625183
1256.13085938	121.739280701
1257.65234375	126.496948242
1259.17382813	144.178985596
1260.6953125	118.344291687
1262.21691895	139.814682007
1263.73840332	169.502609253
1265.2598877	166.858322144
1266.78137207	133.465545654
1268.30297852	123.313949585
1269.82446289	120.455276489
1271.34594727	120.755172729
1272.86743164	129.514968872
1274.38903809	122.319946289
1275.91052246	98.1833648682
1277.43200684	88.6140975952
1278.95349121	119.740318298
1280.47509766	99.7544555664
1281.99658203	91.2248535156
1283.51806641	75.2026901245
1285.03955078	73.2609100342
1286.56115723	83.5588531494
1288.0826416	68.2951126099
1289.60412598	55.9755783081
1291.12561035	74.503036499
1292.6472168	121.750434875
1294.16870117	136.527526855
1295.69018555	117.227035522
1297.21166992	106.021278381
1298.73327637	142.288635254
1300.25476074	157.548706055
1301.77624512	180.209579468
1303.29772949	185.354110718
1304.81933594	205.870666504
1306.34082031	223.214080811
1307.86230469	211.436721802
1309.38378906	180.324691772
1310.90539551	171.208480835
1312.42687988	196.273834229
1313.94836426	197.25100708
1315.46984863	174.776000977
1316.99145508	150.120315552
1318.51293945	135.546188354
1320.03442383	124.913368225
1321.5559082	141.49899292
1323.07739258	133.372039795
1324.59899902	120.81300354
1326.1204834	113.585968018
1327.64196777	117.312736511
1329.16345215	142.954421997
1330.68505859	195.547485352
1332.20654297	215.370742798
1333.72802734	215.28364563
1335.24951172	242.132156372
1336.77111816	242.927459717
1338.29260254	230.33770752
1339.81408691	225.352020264
1341.33557129	226.41696167
1342.85717773	228.324829102
1344.37866211	235.905090332
1345.90014648	244.329284668
1347.42163086	234.5987854
1348.9432373	234.756561279
1350.46472168	267.594360352
1351.98620605	316.263702393
1353.50769043	319.521972656
1355.02929688	372.929931641
1356.55078125	432.999084473
1358.07226563	471.315002441
1359.59375	486.905548096
1361.11535645	481.260253906
1362.63684082	467.674865723
1364.1583252	474.201263428
1365.67980957	465.062316895
1367.20141602	492.246582031
1368.72290039	504.771118164
1370.24438477	538.043762207
1371.76586914	545.62878418
1373.28747559	515.182434082
1374.80895996	503.046356201
1376.33044434	478.127349854
1377.85192871	440.328735352
1379.37353516	410.392456055
1380.89501953	392.23324585
1382.41650391	424.220153809
1383.93798828	460.945953369
1385.45959473	462.240844727
1386.9810791	529.141784668
1388.50256348	494.296691895
1390.02404785	552.99786377
1391.5456543	556.821105957
1393.06713867	550.331054688
1394.58862305	510.183135986
1396.11010742	418.99319458
1397.63171387	316.658843994
1399.15319824	216.521347046
1400.67468262	147.454223633
1402.19616699	144.483688354
1403.71777344	155.568191528
1405.23925781	129.569137573
1406.76074219	84.9390563965
1408.28222656	72.8827819824
1409.80383301	99.877281189
1411.32531738	100.480400085
1412.84680176	81.8016738892
1414.36828613	76.5003433228
1415.88989258	71.9586486816
1417.41137695	76.5513916016
1418.93286133	77.7798233032
1420.4543457	71.1825332642
1421.97595215	121.822601318
1423.49743652	78.4197311401
1425.0189209	55.9163513184
1426.54040527	34.4826316833
1428.06201172	33.4881095886
1429.58349609	47.2582740784
1431.10498047	61.1075515747
1432.62646484	68.5921020508
1434.14807129	68.7898406982
1435.66955566	87.6968994141
1437.19104004	78.706451416
1438.71252441	93.8971710205
1440.23413086	96.1108932495
1441.75561523	94.4823684692
1443.27709961	100.657745361
1444.79858398	97.5928421021
1446.32019043	109.365890503
1447.8416748	94.0453948975
1449.36315918	176.656219482
1450.88464355	176.981964111
1452.40625	149.603912354
1453.92773438	138.35168457
1455.44921875	150.423629761
1456.97070313	170.507904053
1458.49230957	129.012557983
1460.01379395	174.593902588
1461.53527832	174.187042236
1463.0567627	203.12562561
1464.57836914	217.342758179
1466.09985352	209.297927856
1467.62133789	186.846954346
1469.14282227	150.008544922
1470.66442871	139.082824707
1472.18591309	131.72416687
1473.70739746	136.134872437
1475.22888184	123.226745605
1476.75048828	136.777648926
1478.27197266	131.441589355
1479.79345703	111.648094177
1481.31494141	141.348739624
1482.83654785	163.068054199
1484.35803223	117.168807983
1485.8795166	74.7267837524
1487.40100098	107.381874084
1488.92260742	163.166290283
1490.4440918	233.003112793
1491.96557617	301.483154297
1493.48706055	346.34753418
1495.00854492	374.992797852
1496.53015137	369.264984131
1498.05163574	357.952209473
1499.57312012	382.890075684
1501.09460449	395.696990967
1502.61621094	438.715362549
1504.13769531	518.479492188
1505.65917969	605.048706055
1507.18066406	671.754089355
1508.70227051	686.940063477
1510.22375488	700.936584473
1511.74523926	652.241149902
1513.26672363	553.093383789
1514.78833008	511.988769531
1516.30981445	497.929443359
1517.83129883	475.832275391
1519.3527832	466.872711182
1520.87438965	472.33895874
1522.39587402	459.256866455
1523.9173584	426.663696289
1525.43884277	421.936096191
1526.96044922	427.547332764
1528.48193359	456.748382568
1530.00341797	466.431671143
1531.52490234	443.606994629
1533.04650879	440.524017334
1534.56799316	448.203399658
1536.08947754	428.209594727
1537.61096191	397.066955566
1539.13256836	383.030883789
1540.65405273	366.252502441
1542.17553711	338.483581543
1543.69702148	326.106445313
1545.21862793	332.093688965
1546.7401123	316.387695313
1548.26159668	312.443908691
1549.78308105	319.087036133
1551.3046875	324.150634766
1552.82617188	338.916625977
1554.34765625	400.924560547
1555.86914063	476.055511475
1557.39074707	522.778991699
1558.91223145	562.628417969
1560.43371582	646.904174805
1561.9552002	687.27142334
1563.47680664	793.384521484
1564.99829102	865.269897461
1566.51977539	959.672912598
1568.04125977	994.404174805
1569.56286621	909.41784668
1571.08435059	785.287841797
1572.60583496	705.870910645
1574.12731934	644.465393066
1575.64892578	672.045410156
1577.17041016	643.323730469
1578.69189453	555.309204102
1580.21337891	491.161560059
1581.73498535	441.226867676
1583.25646973	409.294555664
1584.7779541	396.108001709
1586.29943848	374.253601074
1587.82104492	327.202545166
1589.3425293	329.460601807
1590.86401367	352.59552002
1592.38549805	392.433898926
1593.90710449	369.996063232
1595.42858887	455.834899902
1596.95007324	679.200012207
1598.47155762	1054.88696289
1599.99316406	1479.98217773
1601.51464844	1724.90356445
1603.03613281	1650.41577148
1604.55761719	1438.18017578
1606.07922363	1864.96203613
1607.60070801	3828.41333008
1609.12219238	9424.54785156
1610.64367676	20451.7304688
1612.1652832	33816.5507813
1613.68676758	41451.0742188
1615.20825195	37001.1601563
1616.72973633	22961.5058594
1618.25134277	9864.78515625
1619.77282715	3754.95385742
1621.29431152	1746.0736084
1622.8157959	970.292236328
1624.33740234	628.372009277
1625.85888672	474.447021484
1627.38037109	406.179870605
1628.90185547	385.935394287
1630.42346191	386.814025879
1631.94494629	376.442993164
1633.46643066	436.671813965
1634.98791504	440.725036621
1636.50952148	576.126586914
1638.03100586	725.327819824
1639.55249023	840.404541016
1641.07397461	876.572387695
1642.59558105	891.269348145
1644.11706543	923.933227539
1645.6385498	948.228393555
1647.16003418	989.340820313
1648.68164063	1072.6262207
1650.203125	1132.08117676
1651.72460938	1137.78662109
1653.24609375	1180.3548584
1654.7677002	1245.44958496
1656.28918457	1319.29736328
1657.81066895	1384.24035645
1659.33215332	1444.97473145
1660.85375977	1494.38342285
1662.37524414	1395.15893555
1663.89672852	1194.19494629
1665.41821289	868.356811523
1666.93981934	643.242919922
1668.46130371	530.015136719
1669.98278809	515.872497559
1671.50427246	507.852966309
1673.02575684	490.592315674
1674.54736328	490.080932617
1676.06884766	482.851959229
1677.59033203	497.201446533
1679.11181641	521.812744141
1680.63342285	561.107543945
1682.15490723	623.596740723
1683.6763916	607.959594727
1685.19787598	635.951477051
1686.71948242	677.752563477
1688.2409668	689.76739502
1689.76245117	760.327880859
1691.28393555	827.294372559
1692.80554199	915.786376953
1694.32702637	1027.36889648
1695.84851074	1203.09106445
1697.36999512	1389.02941895
1698.89160156	1608.85192871
1700.41308594	1783.9675293
1701.93457031	1862.30859375
1703.45605469	1952.98474121
1704.97766113	2140.75390625
1706.49914551	2377.5144043
1708.02062988	2618.45141602
1709.54211426	2771.8425293
1711.0637207	2754.76538086
1712.58520508	2607.10400391
1714.10668945	2441.55786133
1715.62817383	2286.78881836
1717.14978027	2218.35644531
1718.67126465	2128.0612793
1720.19274902	1965.59924316
1721.7142334	1772.38806152
1723.23583984	1581.98840332
1724.75732422	1390.06884766
1726.27880859	1204.07678223
1727.80029297	1065.7734375
1729.32189941	937.509887695
1730.84338379	868.770690918
1732.36486816	805.733581543
1733.88635254	736.674865723
1735.40795898	691.523620605
1736.92944336	683.734863281
1738.45092773	675.791809082
1739.97241211	662.23651123
1741.49401855	671.583740234
1743.01550293	678.290344238
1744.5369873	709.885803223
1746.05847168	769.712585449
1747.58007813	852.795043945
1749.1015625	962.277526855
1750.62304688	1069.86877441
1752.14453125	1138.3939209
1753.6661377	1167.30297852
1755.18762207	1148.71508789
1756.70910645	1127.31164551
1758.23059082	1150.70581055
1759.75219727	1187.1072998
1761.27368164	1185.17382813
1762.79516602	1166.28894043
1764.31665039	1116.46447754
1765.83825684	1043.10595703
1767.35974121	968.716003418
1768.88122559	902.62701416
1770.40270996	849.733886719
1771.92431641	815.590454102
1773.44580078	731.173950195
1774.96728516	697.612548828
1776.48876953	688.202636719
1778.01037598	639.27154541
1779.53186035	596.660827637
1781.05334473	598.702209473
1782.5748291	585.645141602
1784.09643555	555.037963867
1785.61791992	554.455810547
1787.1394043	547.930664063
1788.66088867	524.431030273
1790.18249512	516.293334961
1791.70397949	490.595214844
1793.22546387	508.540100098
1794.74694824	509.231842041
1796.26855469	474.509185791
1797.79003906	437.481384277
1799.31152344	438.848999023
1800.83300781	472.504119873
1802.35461426	460.127624512
1803.87609863	461.544006348
1805.39758301	484.499603271
1806.91906738	489.473114014
1808.44067383	489.837768555
1809.9621582	473.565673828
1811.48364258	481.415588379
1813.00512695	507.228820801
1814.5267334	535.363830566
1816.04821777	564.115722656
1817.56970215	573.56036377
1819.09118652	599.352172852
1820.61279297	636.686950684
1822.13427734	683.278198242
1823.65576172	654.913208008
1825.17724609	624.528320313
1826.69885254	627.58795166
1828.22033691	623.142272949
1829.74182129	587.316101074
1831.26330566	562.092529297
1832.78491211	579.395996094
1834.30639648	574.289855957
1835.82788086	566.592346191
1837.34936523	525.589599609
1838.87097168	543.736755371
1840.39245605	521.647827148
1841.91394043	489.168151855
1843.4354248	481.962158203
1844.95703125	505.601928711
1846.47851563	511.104827881
1848	508.006103516
1849.52148438	563.004394531
1851.04296875	558.913024902
1852.5645752	556.967163086
1854.08605957	560.617492676
1855.60754395	573.047485352
1857.12902832	594.13671875
1858.65063477	579.51751709
1860.17211914	600.895690918
1861.69360352	608.220336914
1863.21508789	594.434997559
1864.73669434	606.191711426
1866.25817871	615.165710449
1867.77966309	613.970031738
1869.30114746	625.781860352
1870.82275391	654.140380859
1872.34423828	669.450134277
1873.86572266	718.358520508
1875.38720703	759.362121582
1876.90881348	737.5859375
1878.43029785	751.818725586
1879.95178223	796.148925781
1881.4732666	805.955078125
1882.99487305	795.175476074
1884.51635742	784.244628906
1886.0378418	867.061767578
1887.55932617	894.327270508
1889.08093262	894.727355957
1890.60241699	987.180419922
1892.12390137	1090.89697266
1893.64538574	1214.74829102
1895.16699219	1420.42370605
1896.68847656	1717.15270996
1898.20996094	2132.31396484
1899.73144531	2719.12963867
1901.25305176	3474.3425293
1902.77453613	4301.22705078
1904.29602051	4915.25732422
1905.81750488	4908.06396484
1907.33911133	4193.95166016
1908.8605957	3300.78442383
1910.38208008	2356.33081055
1911.90356445	1643.24633789
1913.4251709	1239.42858887
1914.94665527	1027.01599121
1916.46813965	906.771789551
1917.98962402	847.244262695
1919.51123047	815.622192383
1921.03271484	797.370605469
1922.55419922	716.838012695
1924.07568359	633.198120117
1925.59729004	671.053833008
1927.11877441	708.446838379
1928.64025879	700.263549805
1930.16174316	710.78717041
1931.68334961	730.699584961
1933.20483398	806.786865234
1934.72631836	884.014160156
1936.24780273	929.124084473
1937.76940918	971.385803223
1939.29089355	899.16809082
1940.81237793	834.372924805
1942.3338623	759.324523926
1943.85546875	726.670654297
1945.37695313	719.645263672
1946.8984375	670.320251465
1948.41992188	607.516906738
1949.94152832	551.267150879
1951.4630127	525.509460449
1952.98449707	515.457763672
1954.50598145	513.897521973
1956.02758789	510.468719482
1957.54907227	481.456054688
1959.07055664	460.968322754
1960.59204102	442.651885986
1962.11364746	504.548095703
1963.63513184	474.505310059
1965.15661621	481.812255859
1966.67810059	477.847595215
1968.19970703	505.327972412
1969.72119141	521.639892578
1971.24267578	534.207214355
1972.76416016	539.016845703
1974.2857666	524.959716797
1975.80725098	507.525665283
1977.32873535	488.613952637
1978.85021973	442.598388672
1980.37182617	431.594696045
1981.89331055	454.767730713
1983.41479492	456.617401123
1984.9362793	416.776733398
1986.45788574	385.399200439
1987.97937012	376.544311523
1989.50085449	354.413665771
1991.02233887	370.677185059
1992.54394531	375.362976074
1994.06542969	366.15512085
1995.58691406	372.39050293
1997.10839844	393.044830322
1998.63000488	411.791778564
2000.15148926	389.21105957
2001.67297363	446.57901001
2003.19445801	460.972991943
2004.71606445	465.822113037
2006.23754883	497.75604248
2007.7590332	594.266845703
2009.28051758	641.734436035
2010.80212402	689.927246094
2012.3236084	748.087280273
2013.84509277	782.504455566
2015.36657715	795.683837891
2016.88818359	785.02130127
2018.40966797	741.167236328
2019.93115234	717.86920166
2021.45263672	758.978820801
2022.97424316	756.731506348
2024.49572754	719.539123535
2026.01721191	689.696228027
2027.53869629	709.284667969
2029.06018066	766.22265625
2030.58178711	757.972412109
2032.10327148	728.528625488
2033.62475586	685.400512695
2035.14624023	680.148864746
2036.66784668	695.198669434
2038.18933105	689.553833008
2039.71081543	700.832824707
2041.2322998	732.856445313
2042.75390625	731.44720459
2044.27539063	756.682678223
2045.796875	756.971069336
2047.31835938	769.376647949
2048.83984375	699.689025879
2050.36132813	781.888000488
2051.88305664	807.953857422
2053.40454102	952.642272949
2054.92602539	1061.85192871
2056.44750977	1230.08251953
2057.96899414	1474.3918457
2059.49047852	1792.98205566
2061.01196289	2122.02539063
2062.53344727	2373.48535156
2064.05517578	2518.96533203
2065.57666016	2548.62524414
2067.09814453	2440.8815918
2068.61962891	2294.05688477
2070.14111328	2272.70263672
2071.66259766	2281.87207031
2073.18408203	2276.60717773
2074.70556641	2290.37573242
2076.22729492	2434.19287109
2077.7487793	2681.61914063
2079.27026367	2822.08007813
2080.79174805	2726.11547852
2082.31323242	2456.36328125
2083.8347168	2105.51049805
2085.35620117	1804.76538086
2086.87768555	1628.61376953
2088.39941406	1507.74060059
2089.92089844	1388.48986816
2091.44238281	1307.22924805
2092.96386719	1221.7902832
2094.48535156	1104.63220215
2096.00683594	981.521911621
2097.52832031	921.844238281
2099.04980469	817.891418457
2100.5715332	767.272521973
2102.09301758	737.06451416
2103.61450195	690.595947266
2105.13598633	672.892272949
2106.6574707	666.456359863
2108.17895508	696.223999023
2109.70043945	701.539123535
2111.22192383	713.922363281
2112.74365234	741.669006348
2114.26513672	749.974060059
2115.78662109	743.203674316
2117.30810547	737.155578613
2118.82958984	748.314025879
2120.35107422	790.49609375
2121.87255859	783.121520996
2123.39404297	788.910095215
2124.91577148	812.504821777
2126.43725586	875.54107666
2127.95874023	953.759155273
2129.48022461	1083.79785156
2131.00170898	1220.53857422
2132.52319336	1308.86608887
2134.04467773	1241.0333252
2135.56616211	1198.1652832
2137.08789063	1126.84814453
2138.609375	1065.27001953
2140.13085938	1008.21124268
2141.65234375	937.039733887
2143.17382813	854.39239502
2144.6953125	766.76373291
2146.21679688	723.086975098
2147.73828125	724.355957031
2149.26000977	707.321716309
2150.78149414	704.581542969
2152.30297852	763.629272461
2153.82446289	727.136535645
2155.34594727	698.608276367
2156.86743164	599.396179199
2158.38891602	579.866394043
2159.91040039	580.024841309
2161.43212891	569.797424316
2162.95361328	553.199645996
2164.47509766	520.381713867
2165.99658203	497.022460938
2167.51806641	504.44934082
2169.03955078	525.67980957
2170.56103516	513.383911133
2172.08251953	497.224090576
2173.60424805	494.708374023
2175.12573242	484.125640869
2176.6472168	488.164733887
2178.16870117	501.288879395
2179.69018555	496.169281006
2181.21166992	501.542175293
2182.7331543	462.485443115
2184.25463867	510.777557373
2185.77636719	571.240234375
2187.29785156	709.805175781
2188.81933594	711.85534668
2190.34082031	633.973022461
2191.86230469	526.508911133
2193.38378906	487.647979736
2194.90527344	456.852355957
2196.42675781	483.514282227
2197.94848633	616.886962891
2199.4699707	782.688842773
2200.99145508	979.756835938
2202.51293945	990.737182617
2204.03442383	868.049865723
2205.5559082	697.060668945
2207.07739258	547.699584961
2208.59887695	492.205993652
2210.12036133	481.829681396
2211.64208984	476.211914063
2213.16357422	456.225463867
2214.68505859	445.918121338
2216.20654297	452.036407471
2217.72802734	452.67590332
2219.24951172	422.781768799
2220.77099609	389.0987854
2222.29248047	414.004119873
2223.81420898	435.45993042
2225.33569336	452.830932617
2226.85717773	431.637115479
2228.37866211	457.424591064
2229.90014648	478.128997803
2231.42163086	532.690979004
2232.94311523	532.227233887
2234.46459961	554.351074219
2235.98632813	579.077514648
2237.5078125	615.051269531
2239.02929688	624.068969727
2240.55078125	657.484680176
2242.07226563	717.618835449
2243.59375	816.135681152
2245.11523438	935.419372559
2246.63671875	1089.32910156
2248.15844727	1340.71337891
2249.67993164	1696.3729248
2251.20141602	2253.0168457
2252.72290039	3031.3684082
2254.24438477	3730.73071289
2255.76586914	4182.796875
2257.28735352	4352.3515625
2258.80883789	4469.48730469
2260.33056641	5012.64501953
2261.85205078	5862.50878906
2263.37353516	6881.85546875
2264.89501953	7628.87744141
2266.41650391	8076.07421875
2267.93798828	7889.93945313
2269.45947266	7060.81835938
2270.98095703	6132.59375
2272.50268555	5179.15234375
2274.02416992	4456.08300781
2275.5456543	4049.64111328
2277.06713867	3811.17260742
2278.58862305	3878.94824219
2280.11010742	4079.73608398
2281.6315918	4303.48974609
2283.15307617	4557.47070313
2284.67480469	4592.17626953
2286.19628906	4340.62304688
2287.71777344	3699.44946289
2289.23925781	2888.73657227
2290.76074219	2212.3840332
2292.28222656	1719.30810547
2293.80371094	1375.74597168
2295.32519531	1139.609375
2296.84692383	1023.26098633
2298.3684082	940.09387207
2299.88989258	898.281677246
2301.41137695	825.962097168
2302.93286133	807.362976074
2304.4543457	813.684448242
2305.97583008	793.802490234
2307.49731445	811.376159668
2309.01904297	816.10723877
2310.54052734	839.099121094
2312.06201172	793.949279785
2313.58349609	789.381347656
2315.10498047	814.406677246
2316.62646484	813.461547852
2318.14794922	775.609619141
2319.66943359	733.471740723
2321.19116211	735.078979492
2322.71264648	700.20892334
2324.23413086	740.973510742
2325.75561523	713.942687988
2327.27709961	746.025817871
2328.79858398	675.452758789
2330.32006836	663.154296875
2331.84155273	653.673400879
2333.36328125	686.88873291
2334.88476563	698.276733398
2336.40625	663.627075195
2337.92773438	657.283203125
2339.44921875	662.38079834
2340.97070313	656.577880859
2342.4921875	653.243286133
2344.01367188	648.631774902
2345.53540039	681.940612793
2347.05688477	727.669494629
2348.57836914	762.784301758
2350.09985352	803.550598145
2351.62133789	805.043518066
2353.14282227	753.585510254
2354.66430664	691.871643066
2356.18579102	639.360168457
2357.70751953	603.171447754
2359.22900391	605.385559082
2360.75048828	624.105773926
2362.27197266	615.636169434
2363.79345703	649.666687012
2365.31494141	694.876159668
2366.83642578	731.8203125
2368.35791016	788.897033691
2369.87963867	847.187011719
2371.40112305	841.463684082
2372.92260742	802.61138916
2374.4440918	766.755981445
2375.96557617	659.864379883
2377.48706055	609.930603027
2379.00854492	569.213256836
2380.5300293	521.169067383
2382.05151367	525.094238281
2383.57324219	507.081695557
2385.09472656	489.502960205
2386.61621094	473.095428467
2388.13769531	511.395324707
2389.65917969	522.618896484
2391.18066406	527.21673584
2392.70214844	540.627563477
2394.22363281	565.93359375
2395.74536133	552.386352539
2397.2668457	535.616516113
2398.78833008	482.652374268
2400.30981445	479.973510742
2401.83129883	472.898834229
2403.3527832	452.131195068
2404.87426758	408.009918213
2406.39575195	421.902404785
2407.91748047	385.575256348
2409.43896484	405.713531494
2410.96044922	397.770690918
2412.48193359	372.056243896
2414.00341797	364.806762695
2415.52490234	375.33416748
2417.04638672	393.909851074
2418.56787109	375.392608643
2420.08959961	347.97869873
2421.61108398	334.997344971
2423.13256836	338.545318604
2424.65405273	323.802398682
2426.17553711	344.380432129
2427.69702148	356.499267578
2429.21850586	343.373291016
2430.73999023	344.323455811
2432.26171875	314.631591797
2433.78320313	320.507171631
2435.3046875	333.526641846
2436.82617188	341.584228516
2438.34765625	339.637481689
2439.86914063	362.455474854
2441.390625	381.443267822
2442.91210938	410.000976563
2444.43383789	470.512939453
2445.95532227	530.461730957
2447.47680664	602.036743164
2448.99829102	712.494934082
2450.51977539	862.221130371
2452.04125977	1092.13146973
2453.56274414	1513.69091797
2455.08422852	2389.81665039
2456.60595703	4157.13574219
2458.12744141	7180.90869141
2459.64892578	10753.9570313
2461.17041016	12677.5292969
2462.69189453	11177.0546875
2464.21337891	7284.8984375
2465.73486328	3669.12890625
2467.25634766	1694.11682129
2468.77807617	938.949157715
2470.29956055	625.58782959
2471.82104492	434.436126709
2473.3425293	361.579345703
2474.86401367	317.529327393
2476.38549805	279.479797363
2477.90698242	237.992279053
2479.4284668	191.612548828
2480.95019531	175.098693848
2482.47167969	165.002029419
2483.99316406	176.518920898
2485.51464844	188.617446899
2487.03613281	190.671768188
2488.55761719	181.188964844
2490.07910156	182.606811523
2491.60058594	192.674163818
2493.12231445	185.031524658
2494.64379883	170.139465332
2496.1652832	182.536209106
2497.68676758	180.900146484
2499.20825195	158.951522827
2500.72973633	163.378341675
2502.2512207	155.202514648
2503.77270508	164.850982666
2505.29443359	183.413696289
2506.81591797	189.134262085
2508.33740234	167.049713135
2509.85888672	125.177200317
2511.38037109	150.113800049
2512.90185547	180.488250732
2514.42333984	170.878540039
2515.94482422	153.593063354
2517.46655273	154.363296509
2518.98803711	167.79486084
2520.50952148	183.111221313
2522.03100586	163.428756714
2523.55249023	182.078475952
2525.07397461	234.774841309
2526.59545898	245.34147644
2528.11694336	236.816802979
2529.63867188	229.738296509
2531.16015625	228.965560913
2532.68164063	223.363296509
2534.203125	196.30267334
2535.72460938	186.79725647
2537.24609375	202.835830688
2538.76757813	201.748825073
2540.2890625	184.049758911
2541.81079102	179.571792603
2543.33227539	178.335601807
2544.85375977	178.149414063
2546.37524414	163.007720947
2547.89672852	133.779754639
2549.41821289	134.489151001
2550.93969727	154.75668335
2552.46118164	133.214782715
2553.98291016	136.119934082
2555.50439453	121.773094177
2557.02587891	121.125495911
2558.54736328	145.536880493
2560.06884766	176.21031189
2561.59033203	174.232650757
2563.11181641	185.414459229
2564.63330078	166.201141357
2566.15478516	159.616622925
2567.67651367	122.737380981
2569.19799805	153.110961914
2570.71948242	174.690505981
2572.2409668	149.739639282
2573.76245117	137.408737183
2575.28393555	168.292724609
2576.80541992	173.804916382
2578.3269043	144.992614746
2579.84863281	185.793182373
2581.37011719	213.800109863
2582.89160156	226.957809448
2584.41308594	217.890090942
2585.93457031	233.626480103
2587.45605469	230.117889404
2588.97753906	286.679534912
2590.49902344	268.706481934
2592.02075195	300.787536621
2593.54223633	267.99786377
2595.0637207	313.111602783
2596.58520508	312.414642334
2598.10668945	305.483551025
2599.62817383	303.917510986
2601.1496582	271.653869629
2602.67114258	257.994750977
2604.19287109	265.949523926
2605.71435547	240.386703491
2607.23583984	261.932373047
2608.75732422	257.283905029
2610.27880859	303.173736572
2611.80029297	354.678131104
2613.32177734	380.065856934
2614.84326172	377.430023193
2616.36499023	406.046905518
2617.88647461	425.953704834
2619.40795898	428.167236328
2620.92944336	414.709777832
2622.45092773	451.195892334
2623.97241211	524.713317871
2625.49389648	648.110351563
2627.01538086	888.418579102
2628.53710938	1285.58081055
2630.05859375	1730.87536621
2631.58007813	2136.37866211
2633.1015625	2409.06542969
2634.62304688	2436.54125977
2636.14453125	2426.30517578
2637.66601563	2530.1003418
2639.1875	2810.79492188
2640.70922852	3267.40917969
2642.23071289	3851.64477539
2643.75219727	4348.18017578
2645.27368164	4440.90869141
2646.79516602	4257.66455078
2648.31665039	3833.26611328
2649.83813477	3222.8293457
2651.35961914	2631.92602539
2652.88134766	2141.9753418
2654.40283203	1697.49255371
2655.92431641	1380.91467285
2657.44580078	1166.05371094
2658.96728516	988.271911621
2660.48876953	835.30670166
2662.01025391	686.20300293
2663.53173828	630.145629883
2665.0534668	570.752441406
2666.57495117	513.797485352
2668.09643555	463.279602051
2669.61791992	430.52230835
2671.1394043	423.232757568
2672.66088867	428.447387695
2674.18237305	432.494689941
2675.70385742	418.606811523
2677.22558594	429.215484619
2678.74707031	445.875305176
2680.26855469	449.988372803
2681.79003906	430.677093506
2683.31152344	463.097259521
2684.83300781	466.753356934
2686.35449219	448.680603027
2687.87597656	449.488311768
2689.39770508	475.467285156
2690.91918945	473.906341553
2692.44067383	485.130889893
2693.9621582	479.491363525
2695.48364258	452.012329102
2697.00512695	432.349121094
2698.52661133	402.733978271
2700.0480957	362.176940918
2701.56982422	355.038391113
2703.09130859	314.304595947
2704.61279297	348.89730835
2706.13427734	283.705749512
2707.65576172	272.903106689
2709.17724609	271.782592773
2710.69873047	256.750640869
2712.22021484	213.702102661
2713.74194336	259.542907715
2715.26342773	268.353424072
2716.78491211	271.119689941
2718.30639648	299.786224365
2719.82788086	328.434417725
2721.34936523	369.322570801
2722.87084961	384.687316895
2724.39233398	400.475616455
2725.9140625	436.960113525
2727.43554688	476.745056152
2728.95703125	493.068115234
2730.47851563	500.710021973
2732	493.069488525
2733.52148438	469.075775146
2735.04296875	440.419036865
2736.56445313	370.570098877
2738.0859375	351.875915527
2739.60766602	345.767578125
2741.12915039	370.84185791
2742.65063477	330.620025635
2744.17211914	316.88079834
2745.69360352	316.810333252
2747.21508789	292.157196045
2748.73657227	264.372253418
2750.25805664	305.696166992
2751.77978516	288.855438232
2753.30126953	261.656890869
2754.82275391	261.065765381
2756.34423828	264.264404297
2757.86572266	218.489456177
2759.38720703	210.228439331
2760.90869141	219.382034302
2762.43017578	206.107376099
2763.9519043	184.628448486
2765.47338867	168.294616699
2766.99487305	173.036865234
2768.51635742	185.324707031
2770.0378418	171.905303955
2771.55932617	138.388122559
2773.08081055	128.27142334
2774.60229492	94.1943588257
2776.12402344	93.0251846313
2777.64550781	109.428161621
2779.16699219	130.998687744
2780.68847656	140.414764404
2782.20996094	165.568328857
2783.73144531	170.689025879
2785.25292969	184.618103027
2786.77441406	156.013290405
2788.29614258	187.646057129
2789.81762695	190.289428711
2791.33911133	198.048965454
2792.8605957	215.24659729
2794.38208008	218.935882568
2795.90356445	205.225234985
2797.42504883	176.860107422
2798.9465332	171.754867554
2800.46826172	172.65763855
2801.98974609	167.78678894
2803.51123047	173.87437439
2805.03271484	180.30279541
2806.55419922	179.642120361
2808.07568359	153.583175659
2809.59716797	168.131484985
2811.11865234	137.126159668
2812.64038086	155.647247314
2814.16186523	182.810897827
2815.68334961	210.620513916
2817.20483398	285.18347168
2818.72631836	384.095001221
2820.24780273	507.839172363
2821.76928711	650.248291016
2823.29077148	721.46282959
2824.8125	789.214416504
2826.33398438	1016.31573486
2827.85546875	1513.90979004
2829.37695313	2468.85864258
2830.8984375	4135.21533203
2832.41992188	6006.62597656
2833.94140625	7447.41455078
2835.46289063	8272.11132813
2836.98461914	9248.97558594
2838.50610352	10396.0048828
2840.02758789	10298.59375
2841.54907227	8211.64453125
2843.07055664	5068.17773438
2844.59204102	2656.31445313
2846.11352539	1349.11608887
2847.63500977	780.538818359
2849.15673828	491.11605835
2850.67822266	354.389923096
2852.19970703	266.768493652
2853.72119141	221.343032837
2855.24267578	187.663772583
2856.76416016	167.033584595
2858.28564453	168.733810425
2859.80712891	173.366394043
2861.32885742	167.422744751
2862.8503418	135.949905396
2864.37182617	175.599182129
2865.89331055	201.472091675
2867.41479492	219.428909302
2868.9362793	205.385894775
2870.45776367	238.982925415
2871.97924805	227.200057983
2873.50097656	250.555526733
2875.02246094	258.823577881
2876.54394531	245.474304199
2878.06542969	255.17956543
2879.58691406	286.496063232
2881.10839844	265.754272461
2882.62988281	302.205505371
2884.15136719	340.092285156
2885.6730957	328.139221191
2887.19458008	372.525482178
2888.71606445	418.637512207
2890.23754883	375.667510986
2891.7590332	276.587158203
2893.28051758	203.594207764
2894.80200195	144.660964966
2896.32348633	103.616981506
2897.84521484	73.5524291992
2899.36669922	95.1743927002
2900.88818359	95.2646026611
2902.40966797	100.815460205
2903.93115234	89.7052841187
2905.45263672	80.6868972778
2906.97412109	87.6711120605
2908.49560547	77.5919494629
2910.01708984	104.763298035
2911.53881836	111.986038208
2913.06030273	113.889923096
2914.58178711	96.9753723145
2916.10327148	108.214195251
2917.62475586	123.743278503
2919.14624023	160.423919678
2920.66772461	166.248168945
2922.18920898	127.04851532
2923.7109375	127.402046204
2925.23242188	161.760772705
2926.75390625	191.616394043
2928.27539063	209.795181274
2929.796875	257.495300293
2931.31835938	303.021453857
2932.83984375	367.929107666
2934.36132813	391.435699463
2935.88305664	425.930480957
2937.40454102	458.667205811
2938.92602539	473.389251709
2940.44750977	482.015380859
2941.96899414	474.973175049
2943.49047852	476.760162354
2945.01196289	487.374298096
2946.53344727	462.231628418
2948.05517578	427.528869629
2949.57666016	390.767364502
2951.09814453	376.133636475
2952.61962891	336.533721924
2954.14111328	295.115966797
2955.66259766	308.152191162
2957.18408203	261.931304932
2958.70556641	228.665786743
2960.22729492	230.623413086
2961.7487793	214.357437134
2963.27026367	202.708511353
2964.79174805	203.539505005
2966.31323242	196.344848633
2967.8347168	199.439544678
2969.35620117	213.201293945
2970.87768555	211.791946411
2972.39941406	183.677841187
2973.92089844	182.304962158
2975.44238281	186.767349243
2976.96386719	171.795898438
2978.48535156	163.651702881
2980.00683594	153.374923706
2981.52832031	166.832000732
2983.04980469	167.903320313
2984.5715332	173.935501099
2986.09301758	183.109451294
2987.61450195	178.535873413
2989.13598633	194.478042603
2990.6574707	186.911727905
2992.17895508	207.787689209
2993.70043945	188.565689087
2995.22192383	183.102005005
2996.74365234	172.413665771
2998.26513672	171.958526611
2999.78662109	150.807113647
3001.30810547	126.092605591
3002.82958984	111.45249939
3004.35107422	110.053382874
3005.87255859	71.8710327148
3007.39404297	25.0382194519
3008.91577148	60.0005912781
3010.43725586	57.9846611023
3011.95874023	55.2905044556
3013.48022461	51.6313781738
3015.00170898	34.8170318604
3016.52319336	38.5996055603
3018.04467773	53.0622901917
3019.56616211	60.4266395569
3021.08789063	49.6033287048
3022.609375	46.5553779602
3024.13085938	52.9897842407
3025.65234375	60.0159835815
3027.17382813	57.8948402405
3028.6953125	58.9491691589
3030.21679688	45.5332794189
3031.73828125	54.1325874329
3033.26000977	51.4068984985
3034.78149414	78.9938659668
3036.30297852	59.8642196655
3037.82446289	55.4366569519
3039.34594727	61.9482421875
3040.86743164	66.5739593506
3042.38891602	69.6883773804
3043.91040039	46.1339759827
3045.43212891	58.2594642639
3046.95361328	77.4731826782
3048.47509766	74.8224639893
3049.99658203	60.8826713562
3051.51806641	56.5360221863
3053.03955078	62.8213920593
3054.56103516	65.3810501099
3056.08251953	51.2856788635
3057.60424805	60.689414978
3059.12573242	43.9589118958
3060.6472168	43.3129997253
3062.16870117	28.1951618195
3063.69018555	25.976984024
3065.21166992	40.6356964111
3066.7331543	21.2707290649
3068.25463867	29.6983032227
3069.77636719	51.4889984131
3071.29785156	37.7229652405
3072.81933594	11.5112581253
3074.34082031	-3.28602194786
3075.86230469	37.7392692566
3077.38378906	20.0806617737
3078.90527344	30.1838970184
3080.42675781	36.667137146
3081.94848633	52.6167106628
3083.4699707	72.6133804321
3084.99145508	68.4391555786
3086.51293945	74.2082901001
3088.03442383	60.5401649475
3089.5559082	87.4149551392
3091.07739258	120.947090149
3092.59887695	136.049789429
3094.12036133	145.043228149
3095.64208984	124.554893494
3097.16357422	184.824005127
3098.68505859	253.868270874
3100.20654297	420.102996826
3101.72802734	667.428955078
3103.24951172	766.953674316
3104.77099609	611.784729004
3106.29248047	361.886505127
3107.81420898	233.199203491
3109.33569336	187.417312622
3110.85717773	174.961196899
3112.37866211	148.11026001
3113.90014648	166.660186768
3115.42163086	175.609054565
3116.94311523	122.655700684
3118.46459961	131.753677368
3119.98632813	154.082641602
3121.5078125	150.90625
[truncated: 906 more rows]
