# Supplementary material for: Coordination nano-space as stage of hydrogen ortho–para conversion
Source: R Soc Open Sci. 2015 Jul 29;2(7):150006. doi: 10.1098/rsos.150006 (PMC4632575; doi:10.1098/rsos.150006)
Supplement: This zipped folder contains the supplementaly informantion (PDF) and raw data of SR powder diffraction and Raman spectrum. The raw data are organised into a folder structure with README.txt files used to provide guidance on the contents. [file rsos150006supp1.zip › Suppl_data_and_info/Raman_Spectra/65K_H2.txt]

80	836.694458008
81.5215148926	13.340549469
83.0430297852	8.11056423187
84.5645446777	-2.80922818184
86.0860595703	-5.97893857956
87.6075744629	-0.148983553052
89.1290893555	4.84281778336
90.650604248	6.37355136871
92.1721191406	-1.3793438673
93.6936340332	19.6932125092
95.2151489258	27.7675609589
96.7366638184	3.93758487701
98.2581787109	2.83989024162
99.7796936035	10.3595581055
101.301208496	16.2278003693
102.822715759	7.10404825211
104.344230652	8.97794151306
105.865745544	3.79284691811
107.387260437	-4.70946502686
108.90877533	0.808112442493
110.430290222	6.45465993881
111.951805115	6.96498966217
113.473320007	1.48400962353
114.9948349	-0.0410051047802
116.516349792	8.44037055969
118.037864685	22.6132678986
119.559379578	39.9642677307
121.08089447	23.8170490265
122.602409363	22.9144821167
124.123924255	35.2349090576
125.645439148	57.6891670227
127.166954041	34.2908172607
128.688461304	19.0412063599
130.209976196	16.5560760498
131.731491089	13.5059041977
133.253005981	19.3308258057
134.774520874	24.1223392487
136.296035767	24.4003543854
137.817550659	23.7389774323
139.339065552	25.8803462982
140.860580444	28.0896663666
142.382095337	28.1451454163
143.903610229	37.6237602234
145.425125122	43.6923904419
146.946640015	44.3185119629
148.468154907	35.6284217834
149.9896698	52.1179122925
151.511184692	52.1034049988
153.032699585	35.4793739319
154.554214478	21.157453537
156.07572937	66.0978546143
157.597244263	87.7567749023
159.118759155	63.1384849548
160.640274048	21.9708423615
162.16178894	21.9530143738
163.683303833	27.2653083801
165.204818726	16.9607753754
166.726333618	18.1619815826
168.247848511	24.5697422028
169.769363403	32.9477424622
171.290878296	39.6433982849
172.812393188	32.4347381592
174.333908081	28.6913986206
175.855422974	26.2520141602
177.376937866	18.2036914825
178.898452759	24.3311061859
180.419967651	31.3583297729
181.941482544	34.349822998
183.462997437	21.9693546295
184.984512329	28.7833404541
186.506027222	31.0509433746
188.027542114	21.736284256
189.549057007	6.76424121857
191.070571899	3.2372982502
192.592086792	12.8715314865
194.113601685	35.8226509094
195.635116577	30.7445316315
197.15663147	52.7153739929
198.678146362	87.6784820557
200.199661255	123.654563904
201.721176147	180.334472656
203.24269104	191.570037842
204.764205933	170.876449585
206.285720825	137.861282349
207.807235718	83.7280273438
209.32875061	47.3538246155
210.850265503	33.157081604
212.371780396	45.8785324097
213.893280029	38.9427452087
215.414794922	41.6386756897
216.936309814	49.7769966125
218.457824707	28.9370613098
219.9793396	35.8199310303
221.500854492	46.2339057922
223.022369385	51.5360488892
224.543884277	39.9543304443
226.06539917	38.9807739258
227.586914063	45.5930404663
229.108428955	57.2213821411
230.629943848	57.4037055969
232.15145874	44.9683952332
233.672973633	33.2607917786
235.194488525	29.9963607788
236.716003418	29.3255615234
238.237518311	41.5063400269
239.759033203	52.1274490356
241.280548096	49.2551803589
242.802062988	40.7387886047
244.323577881	31.3727149963
245.845092773	27.6107025146
247.366607666	37.096622467
248.888122559	51.6553115845
250.409637451	49.7548599243
251.931152344	50.4745559692
253.452667236	83.2237167358
254.974182129	52.4385604858
256.495697021	45.1865501404
258.017211914	54.7595558167
259.538726807	58.4117431641
261.060241699	65.4334030151
262.581756592	55.420791626
264.103271484	41.9505844116
265.624786377	61.8997383118
267.14630127	56.4828681946
268.667816162	51.4166488647
270.189331055	49.3962860107
271.710845947	47.4153175354
273.23236084	43.1097373962
274.753875732	48.5182495117
276.275390625	63.3655357361
277.796905518	79.3469161987
279.31842041	62.7114219666
280.839935303	61.5350494385
282.361450195	73.8292236328
283.882965088	48.9347763062
285.40447998	52.7880477905
286.925994873	63.9596099854
288.447509766	78.2312698364
289.969024658	101.637145996
291.490539551	94.5775299072
293.012054443	98.7119674683
294.533569336	118.993110657
296.055084229	118.466003418
297.576599121	129.378829956
299.098114014	127.492698669
300.619628906	111.058906555
302.141143799	113.201423645
303.662658691	111.020782471
305.184173584	103.935691833
306.705688477	95.6329345703
308.227203369	108.262535095
309.748718262	98.349281311
311.270233154	84.0151977539
312.791748047	74.5812072754
314.313262939	87.7828063965
315.834777832	92.0132980347
317.356292725	100.419364929
318.877807617	113.850196838
320.39932251	111.254226685
321.920837402	129.128234863
323.442352295	167.077987671
324.963867188	223.546936035
326.48538208	289.369171143
328.006896973	367.594421387
329.528411865	430.833557129
331.049926758	451.458618164
332.57144165	338.063537598
334.092956543	263.2734375
335.614471436	190.854492188
337.135986328	126.07686615
338.657501221	138.713516235
340.179016113	120.169425964
341.700531006	108.430984497
343.222045898	108.360198975
344.743560791	100.084701538
346.265045166	85.1174468994
347.786560059	81.6480178833
349.308074951	87.1531600952
350.829589844	79.4049835205
352.351104736	91.83934021
353.872619629	92.8057937622
355.394134521	83.9065246582
356.915649414	86.3240966797
358.437164307	82.2062149048
359.958679199	78.0154876709
361.480194092	75.2421417236
363.001708984	75.0784606934
364.523223877	85.8036193848
366.04473877	79.6742706299
367.566253662	69.5616531372
369.087768555	85.2307815552
370.609283447	96.3672180176
372.13079834	97.9854812622
373.652313232	90.2625961304
375.173828125	73.9438018799
376.695343018	90.7031860352
378.21685791	99.5266494751
379.738372803	95.9237823486
381.259887695	76.7959060669
382.781402588	82.3510894775
384.30291748	82.3904953003
385.824432373	84.4978637695
387.345947266	94.8242111206
388.867462158	94.9391174316
390.388977051	78.7918777466
391.910491943	66.0861663818
393.432006836	69.1886444092
394.953521729	78.0569381714
396.475036621	93.5456314087
397.996551514	97.1945648193
399.518066406	84.9910125732
401.039581299	89.4391174316
402.561096191	102.674819946
404.082611084	116.418395996
405.604125977	126.566650391
407.125640869	127.676170349
408.647155762	125.346939087
410.168670654	122.114784241
411.690185547	127.270057678
413.211700439	164.658416748
414.733215332	219.177764893
416.254730225	345.89956665
417.776245117	533.063415527
419.29776001	746.445495605
420.819274902	768.224365234
422.340789795	621.367858887
423.862304688	395.794952393
425.38381958	198.139068604
426.905334473	144.510025024
428.426849365	105.781143188
429.948364258	94.7950057983
431.46987915	116.825424194
432.991394043	109.894325256
434.512908936	101.04699707
436.034423828	94.7594680786
437.555938721	92.2133178711
439.077453613	87.137802124
440.598968506	94.6106262207
442.120483398	96.4036483765
443.641998291	93.3458023071
445.163513184	105.953811646
446.685028076	93.0095367432
448.206542969	101.365661621
449.728057861	116.256134033
451.249572754	96.0710296631
452.771087646	103.728401184
454.292602539	99.6362609863
455.814117432	96.5177688599
457.335632324	110.571968079
458.857147217	121.034393311
460.378662109	114.867889404
461.900177002	103.585159302
463.421691895	95.3514862061
464.943206787	93.6259841919
466.46472168	101.264503479
467.986236572	115.937698364
469.507751465	138.570999146
471.029266357	175.760955811
472.55078125	201.709564209
474.072296143	209.548751831
475.593811035	199.897949219
477.115325928	176.532409668
478.63684082	153.884719849
480.158355713	157.12928772
481.679870605	172.627288818
483.201385498	182.997268677
484.722900391	159.285186768
486.244415283	153.722900391
487.765930176	156.817520142
489.287445068	161.627288818
490.808959961	159.841705322
492.330474854	156.337677002
493.851989746	151.260284424
495.373504639	143.339416504
496.895019531	129.064254761
498.416534424	128.130050659
499.938049316	124.267364502
501.459564209	118.775878906
502.981079102	115.902236938
504.502593994	136.579498291
506.024108887	141.809906006
507.545623779	135.134521484
509.067138672	121.784698486
510.588653564	120.103843689
512.110168457	126.298812866
513.631652832	141.663619995
515.153198242	154.974090576
516.674682617	133.014160156
518.196228027	153.671951294
519.717712402	172.836837769
521.239257813	180.398208618
522.760742188	170.912246704
524.282287598	198.849014282
525.803771973	224.007629395
527.325317383	229.715103149
528.846801758	212.325332642
530.368347168	213.170944214
531.889831543	232.689910889
533.411376953	259.429016113
534.932861328	292.288085938
536.454406738	335.88067627
537.975891113	391.704711914
539.497436523	452.823699951
541.018920898	518.297058105
542.540466309	581.348083496
544.061950684	534.004760742
545.583496094	425.670379639
547.104980469	317.41116333
548.626525879	238.683410645
550.148010254	192.759765625
551.669555664	171.029006958
553.191040039	160.900634766
554.712585449	157.774353027
556.234069824	157.469177246
557.755615234	128.252761841
559.277099609	119.767745972
560.79864502	115.90802002
562.320129395	111.084197998
563.841674805	139.906921387
565.36315918	150.125961304
566.88470459	145.640182495
568.406188965	135.277496338
569.927734375	135.044830322
571.44921875	113.93270874
572.97076416	99.177734375
574.492248535	93.175819397
576.013793945	95.544128418
577.53527832	97.2378997803
579.05682373	93.5897521973
580.578308105	91.1419448853
582.099853516	93.5942993164
583.621337891	104.672554016
585.142883301	99.7620620728
586.664367676	97.8641967773
588.185913086	108.606697083
589.707397461	134.317153931
591.228942871	123.325080872
592.750427246	130.027313232
594.271972656	122.468612671
595.793457031	109.829803467
597.315002441	143.765777588
598.836486816	157.989212036
600.358032227	172.626190186
601.879516602	181.356124878
603.401062012	178.987518311
604.922546387	184.832290649
606.444091797	200.080322266
607.965576172	201.66784668
609.487121582	193.331970215
611.008605957	202.529327393
612.530090332	174.627593994
614.051635742	135.737609863
615.573120117	112.783691406
617.094665527	119.00705719
618.616149902	90.4482040405
620.137695313	87.7617645264
621.659179688	103.804283142
623.180725098	121.595024109
624.702209473	111.98400116
626.223754883	105.483146667
627.745239258	118.349952698
629.266784668	124.313453674
630.788269043	112.694236755
632.309814453	127.515785217
633.831298828	124.69304657
635.352844238	126.458122253
636.874328613	130.454040527
638.395874023	126.343696594
639.917358398	111.869476318
641.438903809	131.637145996
642.960388184	145.486999512
644.481933594	138.227508545
646.003417969	129.087799072
647.524963379	134.398025513
649.046447754	130.877304077
650.567993164	139.786987305
652.089477539	178.422439575
653.611022949	173.964202881
655.132507324	176.067199707
656.654052734	176.396820068
658.175537109	176.057174683
659.69708252	182.766479492
661.218566895	184.036437988
662.740112305	195.269195557
664.26159668	211.824630737
665.78314209	229.265182495
667.304626465	243.863449097
668.826171875	269.101531982
670.34765625	304.137481689
671.86920166	366.573150635
673.390686035	474.349517822
674.912231445	604.685974121
676.43371582	799.95300293
677.95526123	946.91619873
679.476745605	989.825195313
680.998291016	901.636108398
682.519775391	685.834533691
684.041320801	462.393432617
685.562805176	292.330413818
687.084350586	207.475708008
688.605834961	189.200637817
690.127380371	143.37953186
691.648864746	120.339302063
693.170410156	114.087097168
694.691894531	110.26524353
696.213439941	112.55040741
697.734924316	107.064750671
699.256469727	100.7628479
700.777954102	97.192276001
702.299499512	98.5732192993
703.820983887	90.9670715332
705.342529297	93.9409866333
706.864013672	92.4199447632
708.385559082	86.4007949829
709.907043457	96.9613418579
711.428588867	100.320610046
712.950073242	105.808830261
714.471618652	111.316795349
715.993103027	113.971008301
717.514648438	109.981391907
719.036132813	114.457183838
720.557678223	130.269500732
722.079162598	141.834350586
723.600708008	131.957122803
725.122192383	102.132545471
726.643737793	145.306808472
728.165222168	153.360397339
729.686767578	134.216720581
731.208251953	144.493469238
732.729797363	133.204742432
734.251281738	157.574829102
735.772827148	167.714553833
737.294311523	151.573532104
738.815856934	128.488418579
740.337341309	124.349235535
741.858886719	133.144378662
743.380371094	134.307128906
744.901916504	124.699180603
746.423400879	129.649139404
747.944946289	93.13306427
749.466430664	93.110748291
750.987976074	110.92288208
752.509460449	123.617889404
754.031005859	112.301460266
755.552490234	100.460510254
757.074035645	97.415512085
758.59552002	96.4991455078
760.11706543	94.8141555786
761.638549805	117.279594421
763.160095215	104.772079468
764.68157959	94.0972518921
766.203125	92.0807113647
767.724609375	97.7871246338
769.246154785	104.16116333
770.76763916	117.65802002
772.28918457	126.506355286
773.810668945	130.9425354
775.332214355	134.734527588
776.85369873	135.97442627
778.375244141	132.616790771
779.896728516	152.0730896
781.418273926	186.621200562
782.939758301	212.238388062
784.461303711	205.97833252
785.982788086	207.835266113
787.504272461	209.372421265
789.025817871	206.972351074
790.547302246	198.848846436
792.068847656	170.654342651
793.590332031	147.188964844
795.111877441	139.793365479
796.633361816	143.952819824
798.154907227	145.356552124
799.676391602	150.685317993
801.197937012	154.104660034
802.719421387	131.237670898
804.240966797	103.038841248
805.762451172	119.316215515
807.283996582	139.524642944
808.805480957	137.46421814
810.327026367	120.625335693
811.848510742	113.882469177
813.370056152	150.516113281
814.891540527	136.558227539
816.413085938	121.344726563
817.934570313	133.098480225
819.456115723	151.544067383
820.977600098	129.099441528
822.499145508	148.643112183
824.020629883	151.571609497
825.542175293	144.181213379
827.063659668	145.29826355
828.585205078	175.399536133
830.106689453	152.27444458
831.628234863	134.001617432
833.149719238	116.981498718
834.671264648	114.620185852
836.192749023	141.348495483
837.714294434	127.537872314
839.235778809	128.040634155
840.757324219	117.220779419
842.278808594	105.739646912
843.800354004	114.195793152
845.321838379	124.137771606
846.843383789	112.922180176
848.364868164	107.320053101
849.886413574	105.975662231
851.407897949	103.340682983
852.929443359	118.212043762
854.450927734	117.691085815
855.972473145	113.444473267
857.49395752	102.029006958
859.01550293	79.3262481689
860.536987305	48.5799484253
862.058532715	75.9227142334
863.58001709	91.4864654541
865.1015625	87.7744827271
866.623046875	70.6504440308
868.144592285	55.9613113403
869.66607666	62.7363548279
871.18762207	63.5020332336
872.709106445	67.9368515015
874.230651855	76.4339752197
875.75213623	72.5896835327
877.273681641	57.1910018921
878.795166016	53.991569519
880.316711426	52.5508651733
881.838195801	53.5627746582
883.359741211	66.1013717651
884.881225586	54.7414474487
886.402770996	66.416885376
887.924255371	70.3323669434
889.445800781	64.1496658325
890.967285156	58.6298141479
892.488830566	50.2463493347
894.010314941	44.515296936
895.531860352	58.0740852356
897.053344727	63.8888130188
898.574890137	47.3655776978
900.096374512	81.1531677246
901.617919922	73.7174835205
903.139404297	56.1501197815
904.660949707	38.5099525452
906.182434082	31.310503006
907.703979492	49.6633148193
909.225463867	41.0927772522
910.747009277	44.1654510498
912.268493652	46.0215148926
913.790039063	43.3788261414
915.311523438	42.1809120178
916.833068848	37.4598426819
918.354553223	42.4040718079
919.876098633	26.6435184479
921.397583008	15.6868200302
922.919128418	40.4971466064
924.440612793	47.729133606
925.962158203	32.5808753967
927.483642578	28.2584648132
929.005187988	26.6700744629
930.526672363	23.7483577728
932.048217773	37.0095825195
933.569702148	47.2377204895
935.091247559	36.3547401428
936.612731934	32.4942855835
938.134277344	29.0907745361
939.655761719	-2.13834691048
941.177307129	32.5367469788
942.698791504	39.1946525574
944.220336914	38.1521644592
945.741821289	34.0747947693
947.263366699	35.7880058289
948.784851074	86.1246109009
950.306396484	89.4512023926
951.827880859	61.7747268677
953.34942627	38.7706298828
954.870910645	39.7396621704
956.392456055	57.2602310181
957.91394043	53.7583351135
959.43548584	36.4275512695
960.956970215	31.6263103485
962.478515625	36.981842041
964	39.1243133545
965.521484375	43.7672729492
967.043029785	56.780090332
968.56451416	56.5463485718
970.08605957	43.673500061
971.607543945	27.8136844635
973.129089355	25.6972770691
974.65057373	46.9142227173
976.172119141	49.9668083191
977.693603516	46.5020446777
979.215148926	44.1143188477
980.736633301	44.1479148865
982.258178711	29.9779205322
983.779663086	44.2252845764
985.301208496	37.4837875366
986.822692871	29.9705677032
988.344238281	41.141834259
989.865722656	71.5258789063
991.387268066	70.9750976563
992.908752441	61.8295516968
994.430297852	48.0558204651
995.951782227	45.1452178955
997.473327637	64.0324020386
998.994812012	80.4411087036
1000.51635742	72.9266662598
1002.0378418	84.7306213379
1003.55938721	97.1743621826
1005.08087158	102.586166382
1006.60241699	110.742622375
1008.12390137	108.584869385
1009.64544678	97.5963897705
1011.16693115	107.767944336
1012.68847656	121.914634705
1014.20996094	121.487854004
1015.73150635	118.779182434
1017.25299072	160.421005249
1018.77453613	226.842102051
1020.29602051	328.463287354
1021.81756592	499.027862549
1023.33905029	792.278503418
1024.8605957	1312.56311035
1026.38208008	1844.38647461
1027.90356445	2269.0234375
1029.4251709	2535.11010742
1030.94665527	2715.8737793
1032.46813965	3010.90332031
1033.98962402	3644.74731445
1035.51123047	4552.21875
1037.03271484	5551.21875
1038.55419922	6335.79882813
1040.07568359	6651.50390625
1041.59729004	6440.75195313
1043.11877441	5510.87890625
1044.64025879	4481.62109375
1046.16174316	3499.73657227
1047.68334961	2684.70043945
1049.20483398	2094.13476563
1050.72631836	1660.9309082
1052.24780273	1380.54870605
1053.76940918	1111.27368164
1055.29089355	911.411987305
1056.81237793	782.435058594
1058.3338623	674.309143066
1059.85546875	569.621582031
1061.37695313	489.030548096
1062.8984375	461.39263916
1064.41992188	430.320983887
1065.94152832	388.567504883
1067.4630127	386.412017822
1068.98449707	366.280029297
1070.50598145	371.487640381
1072.02758789	361.213409424
1073.54907227	334.349029541
1075.07055664	311.863067627
1076.59204102	325.084259033
1078.11364746	309.486907959
1079.63513184	328.107940674
1081.15661621	354.889099121
1082.67810059	364.542938232
1084.19970703	356.809783936
1085.72119141	371.361938477
1087.24267578	411.210174561
1088.76416016	394.722351074
1090.2857666	384.159973145
1091.80725098	390.628387451
1093.32873535	392.95904541
1094.85021973	350.463256836
1096.37182617	336.919921875
1097.89331055	353.187561035
1099.41479492	345.79498291
1100.9362793	315.289398193
1102.45788574	287.991546631
1103.97937012	291.336761475
1105.50085449	282.777526855
1107.02233887	277.858398438
1108.54394531	266.726501465
1110.06542969	254.543411255
1111.58691406	258.000366211
1113.10839844	301.260314941
1114.63000488	306.529724121
1116.15148926	314.32989502
1117.67297363	327.970703125
1119.19445801	348.414978027
1120.71606445	371.565185547
1122.23754883	386.504211426
1123.7590332	402.933654785
1125.28051758	368.198120117
1126.80212402	313.582305908
1128.3236084	266.191436768
1129.84509277	230.58265686
1131.36657715	177.919921875
1132.88818359	138.009719849
1134.40966797	111.991195679
1135.93115234	97.0716247559
1137.45263672	87.3424301147
1138.97424316	79.9749603271
1140.49572754	77.529045105
1142.01721191	69.3553009033
1143.53869629	68.7440719604
1145.06018066	67.5093307495
1146.58178711	69.2971572876
1148.10327148	73.2038803101
1149.62475586	71.4397888184
1151.14624023	70.7414703369
1152.66784668	60.4732627869
1154.18933105	82.1348114014
1155.71081543	96.2616729736
1157.2322998	90.8770370483
1158.75390625	88.3986053467
1160.27539063	90.0407943726
1161.796875	81.3868331909
1163.31835938	77.7284088135
1164.83996582	53.1382369995
1166.3614502	26.9191951752
1167.88293457	31.1203174591
1169.40441895	40.5069274902
1170.92602539	39.6964263916
1172.44750977	27.6129570007
1173.96899414	24.6320991516
1175.49047852	32.8461990356
1177.01208496	44.3573989868
1178.53356934	50.4216918945
1180.05505371	45.1305999756
1181.57653809	61.3187141418
1183.09814453	59.4524993896
1184.61962891	60.9892425537
1186.14111328	71.1538238525
1187.66259766	62.4408149719
1189.1842041	40.5103416443
1190.70568848	25.7901439667
1192.22717285	28.5438671112
1193.74865723	27.369348526
1195.27026367	27.281879425
1196.79174805	41.2628517151
1198.31323242	41.8988456726
1199.8347168	52.0477104187
1201.35632324	57.5415687561
1202.87780762	63.2051353455
1204.39929199	67.7366867065
1205.92077637	74.0943527222
1207.44238281	90.7848739624
1208.96386719	75.8789367676
1210.48535156	96.325553894
1212.00683594	103.430938721
1213.52844238	121.596542358
1215.04992676	156.819824219
1216.57141113	194.887420654
1218.09289551	247.580581665
1219.61450195	279.421447754
1221.13598633	347.71194458
1222.6574707	457.999450684
1224.17895508	668.09954834
1225.70056152	1049.29199219
1227.2220459	1726.84289551
1228.74353027	3654.13500977
1230.26501465	9330.37792969
1231.78662109	18851.4453125
1233.30810547	27493.7421875
1234.82958984	29847.9179688
1236.35107422	23241.5390625
1237.87268066	11539.6513672
1239.39416504	4507.06640625
1240.91564941	1735.71496582
1242.43713379	802.403503418
1243.95874023	473.958068848
1245.48022461	304.966674805
1247.00170898	240.381774902
1248.52319336	171.886505127
1250.0447998	169.597396851
1251.56628418	153.888412476
1253.08776855	118.549186707
1254.60925293	86.1366195679
1256.13085938	75.9258880615
1257.65234375	76.6350097656
1259.17382813	71.6297912598
1260.6953125	75.6933364868
1262.21691895	102.686378479
1263.73840332	106.094764709
1265.2598877	86.2632598877
1266.78137207	78.0276184082
1268.30297852	78.0077972412
1269.82446289	68.7135162354
1271.34594727	72.417137146
1272.86743164	82.0818023682
1274.38903809	102.26058197
1275.91052246	103.777336121
1277.43200684	57.5666007996
1278.95349121	72.2021102905
1280.47509766	77.5342330933
1281.99658203	64.5778198242
1283.51806641	47.8574790955
1285.03955078	45.7379150391
1286.56115723	56.7846374512
1288.0826416	57.4584732056
1289.60412598	39.7045860291
1291.12561035	52.4346504211
1292.6472168	50.3039779663
1294.16870117	52.1072502136
1295.69018555	62.791885376
1297.21166992	82.8829727173
1298.73327637	110.525558472
1300.25476074	97.40184021
1301.77624512	113.627754211
1303.29772949	118.969848633
1304.81933594	128.840499878
1306.34082031	130.199432373
1307.86230469	124.538131714
1309.38378906	142.381195068
1310.90539551	125.544700623
1312.42687988	124.037567139
1313.94836426	119.196723938
1315.46984863	116.946868896
1316.99145508	113.756530762
1318.51293945	110.533432007
1320.03442383	115.279808044
1321.5559082	98.5378265381
1323.07739258	92.98046875
1324.59899902	105.949623108
1326.1204834	100.609474182
1327.64196777	86.6234436035
1329.16345215	87.7129745483
1330.68505859	109.012992859
1332.20654297	127.143234253
1333.72802734	158.973678589
1335.24951172	162.198471069
1336.77111816	158.236785889
1338.29260254	147.690307617
1339.81408691	139.314544678
1341.33557129	146.323257446
1342.85717773	134.94871521
1344.37866211	127.678894043
1345.90014648	133.214935303
1347.42163086	136.295257568
1348.9432373	159.359512329
1350.46472168	194.828231812
1351.98620605	211.691955566
1353.50769043	213.154327393
1355.02929688	231.170532227
1356.55078125	244.341094971
1358.07226563	285.724151611
1359.59375	286.700256348
1361.11535645	272.595489502
1362.63684082	289.718078613
1364.1583252	292.991363525
1365.67980957	290.925079346
1367.20141602	302.347961426
1368.72290039	311.528930664
1370.24438477	300.945831299
1371.76586914	285.612945557
1373.28747559	262.281860352
1374.80895996	217.913879395
1376.33044434	249.429794312
1377.85192871	210.879730225
1379.37353516	228.956222534
1380.89501953	244.707046509
1382.41650391	254.610748291
1383.93798828	269.716430664
1385.45959473	294.320800781
1386.9810791	320.066711426
1388.50256348	318.56060791
1390.02404785	375.345855713
1391.5456543	389.645141602
1393.06713867	372.857055664
1394.58862305	332.277770996
1396.11010742	261.748931885
1397.63171387	168.747085571
1399.15319824	127.969642639
1400.67468262	89.7890167236
1402.19616699	72.1907501221
1403.71777344	72.298286438
1405.23925781	38.8817100525
1406.76074219	6.60797691345
1408.28222656	23.0888500214
1409.80383301	35.4474067688
1411.32531738	23.8904361725
1412.84680176	13.9028949738
1414.36828613	3.83481955528
1415.88989258	9.31960678101
1417.41137695	7.46211290359
1418.93286133	-1.39979827404
1420.4543457	5.40080547333
1421.97595215	14.0788021088
1423.49743652	0.487399399281
1425.0189209	1.7574300766
1426.54040527	8.75907325745
1428.06201172	5.97887516022
1429.58349609	2.77101922035
1431.10498047	2.74198532104
1432.62646484	-4.29920434952
1434.14807129	-4.94419050217
1435.66955566	43.250629425
1437.19104004	16.981880188
1438.71252441	5.19884443283
1440.23413086	1.00421869755
1441.75561523	1.94078481197
1443.27709961	9.18979072571
1444.79858398	15.6044473648
1446.32019043	21.4926509857
1447.8416748	39.5326194763
1449.36315918	75.5896835327
1450.88464355	58.9503479004
1452.40625	39.1227607727
1453.92773438	18.6431083679
1455.44921875	3.60212945938
1456.97070313	28.4620418549
1458.49230957	26.2825126648
1460.01379395	1.7323590517
1461.53527832	28.6538410187
1463.0567627	50.7380027771
1464.57836914	46.0063591003
1466.09985352	39.4791069031
1467.62133789	50.1681900024
1469.14282227	56.9907188416
1470.66442871	32.2584342957
1472.18591309	36.4196357727
1473.70739746	32.8192672729
1475.22888184	41.1337242126
1476.75048828	25.5819740295
1478.27197266	25.3400344849
1479.79345703	41.1445159912
1481.31494141	30.7210636139
1482.83654785	48.7912712097
1484.35803223	19.5011310577
1485.8795166	13.803314209
1487.40100098	35.5495681763
1488.92260742	61.6824913025
1490.4440918	84.5145797729
1491.96557617	129.132537842
1493.48706055	190.945510864
1495.00854492	192.620483398
1496.53015137	207.937576294
1498.05163574	160.954193115
1499.57312012	163.83215332
1501.09460449	201.352279663
1502.61621094	252.510879517
1504.13769531	311.74710083
1505.65917969	375.283752441
1507.18066406	419.948852539
1508.70227051	404.52166748
1510.22375488	373.396697998
1511.74523926	340.457824707
1513.26672363	279.641174316
1514.78833008	249.543243408
1516.30981445	255.61730957
1517.83129883	259.857391357
1519.3527832	237.070755005
1520.87438965	213.506668091
1522.39587402	209.473754883
1523.9173584	208.388534546
1525.43884277	199.118759155
1526.96044922	197.719360352
1528.48193359	209.884185791
1530.00341797	225.625823975
1531.52490234	229.437286377
1533.04650879	217.054870605
1534.56799316	203.558456421
1536.08947754	168.428771973
1537.61096191	197.70211792
1539.13256836	168.639526367
1540.65405273	179.39654541
1542.17553711	176.366622925
1543.69702148	150.786834717
1545.21862793	142.160934448
1546.7401123	144.305969238
1548.26159668	130.198226929
1549.78308105	104.679504395
1551.3046875	123.059394836
1552.82617188	133.984680176
1554.34765625	144.2159729
1555.86914063	171.456207275
1557.39074707	202.455718994
1558.91223145	221.771682739
1560.43371582	245.427429199
1561.9552002	269.040557861
1563.47680664	312.38482666
1564.99829102	340.065216064
1566.51977539	348.71585083
1568.04125977	335.039703369
1569.56286621	340.971679688
1571.08435059	341.028045654
1572.60583496	326.7940979
1574.12731934	370.09753418
1575.64892578	396.382385254
1577.17041016	368.270507813
1578.69189453	318.190032959
1580.21337891	265.424804688
1581.73498535	225.256866455
1583.25646973	197.723770142
1584.7779541	192.175949097
1586.29943848	195.093566895
1587.82104492	185.076553345
1589.3425293	217.009613037
1590.86401367	188.56237793
1592.38549805	180.761322021
1593.90710449	234.42376709
1595.42858887	296.83493042
1596.95007324	466.575073242
1598.47155762	737.102783203
1599.99316406	1001.50653076
1601.51464844	1127.73120117
1603.03613281	1045.04406738
1604.55761719	1010.59991455
1606.07922363	1464.5847168
1607.60070801	3212.69506836
1609.12219238	7919.04931641
1610.64367676	16243.203125
1612.1652832	24516.234375
1613.68676758	27340.3320313
1615.20825195	22362.1425781
1616.72973633	12897.9648438
1618.25134277	5301.04638672
1619.77282715	1992.35986328
1621.29431152	920.105773926
1622.8157959	518.061035156
1624.33740234	351.051879883
1625.85888672	261.046081543
1627.38037109	223.250656128
1628.90185547	220.120010376
1630.42346191	221.878448486
1631.94494629	235.516159058
1633.46643066	247.289031982
1634.98791504	269.918182373
1636.50952148	355.328643799
1638.03100586	436.078399658
1639.55249023	504.87121582
1641.07397461	510.245666504
1642.59558105	483.659881592
1644.11706543	483.352294922
1645.6385498	513.151489258
1647.16003418	555.747619629
1648.68164063	596.642456055
1650.203125	597.344604492
1651.72460938	667.317382813
1653.24609375	673.811584473
1654.7677002	695.728088379
1656.28918457	764.803039551
1657.81066895	824.901245117
1659.33215332	874.608764648
1660.85375977	907.429016113
1662.37524414	768.637573242
1663.89672852	564.218444824
1665.41821289	374.94833374
1666.93981934	273.623596191
1668.46130371	235.175750732
1669.98278809	236.004302979
1671.50427246	238.15171814
1673.02575684	242.27923584
1674.54736328	248.12852478
1676.06884766	242.151199341
1677.59033203	251.376800537
1679.11181641	265.375366211
1680.63342285	288.200531006
1682.15490723	294.92199707
1683.6763916	310.858978271
1685.19787598	342.723693848
1686.71948242	357.547424316
1688.2409668	375.759765625
1689.76245117	420.580566406
1691.28393555	500.195281982
1692.80554199	565.317504883
1694.32702637	614.194274902
1695.84851074	738.985656738
1697.36999512	860.200256348
1698.89160156	990.813049316
1700.41308594	1104.21887207
1701.93457031	1155.53381348
1703.45605469	1216.22033691
1704.97766113	1367.45593262
1706.49914551	1524.8425293
1708.02062988	1663.78393555
1709.54211426	1742.125
1711.0637207	1718.58081055
1712.58520508	1603.87060547
1714.10668945	1484.43725586
1715.62817383	1420.39428711
1717.14978027	1336.5333252
1718.67126465	1269.32116699
1720.19274902	1181.97485352
1721.7142334	1056.37902832
1723.23583984	917.121765137
1724.75732422	788.312561035
1726.27880859	674.806213379
1727.80029297	578.582397461
1729.32189941	487.903503418
1730.84338379	462.748931885
1732.36486816	429.365203857
1733.88635254	398.985656738
1735.40795898	364.70614624
1736.92944336	359.342926025
1738.45092773	355.4659729
1739.97241211	352.633880615
1741.49401855	392.298248291
1743.01550293	377.312652588
1744.5369873	405.034210205
1746.05847168	418.237304688
1747.58007813	458.354522705
1749.1015625	551.946899414
1750.62304688	614.396179199
1752.14453125	663.117858887
1753.6661377	700.867614746
1755.18762207	694.049499512
1756.70910645	704.778930664
1758.23059082	750.878417969
1759.75219727	772.368286133
1761.27368164	776.40435791
1762.79516602	765.784667969
1764.31665039	718.369384766
1765.83825684	651.4921875
1767.35974121	587.550354004
1768.88122559	549.017456055
1770.40270996	525.013122559
1771.92431641	513.423400879
1773.44580078	456.743011475
1774.96728516	435.677246094
1776.48876953	419.271179199
1778.01037598	394.497406006
1779.53186035	359.581390381
1781.05334473	340.818634033
1782.5748291	325.287658691
1784.09643555	322.956695557
1785.61791992	341.619506836
1787.1394043	322.574310303
1788.66088867	319.128570557
1790.18249512	320.664672852
1791.70397949	329.272491455
1793.22546387	329.848876953
1794.74694824	312.91217041
1796.26855469	284.616638184
1797.79003906	275.907684326
1799.31152344	294.034088135
1800.83300781	297.206726074
1802.35461426	274.11541748
1803.87609863	303.724243164
1805.39758301	326.536315918
1806.91906738	318.637145996
1808.44067383	305.980987549
1809.9621582	324.361694336
1811.48364258	356.390930176
1813.00512695	354.463592529
1814.5267334	339.522888184
1816.04821777	368.115020752
1817.56970215	407.255584717
1819.09118652	413.662475586
1820.61279297	408.586456299
1822.13427734	410.379577637
1823.65576172	379.063171387
1825.17724609	391.575805664
1826.69885254	361.294311523
1828.22033691	352.893035889
1829.74182129	364.695892334
1831.26330566	355.552490234
1832.78491211	356.39175415
1834.30639648	329.052185059
1835.82788086	337.874053955
1837.34936523	328.318939209
1838.87097168	328.7628479
1840.39245605	326.92074585
1841.91394043	312.848175049
1843.4354248	311.533874512
1844.95703125	317.085693359
1846.47851563	310.903839111
1848	293.200866699
1849.52148438	280.264099121
1851.04296875	287.657073975
1852.5645752	329.783752441
1854.08605957	341.138549805
1855.60754395	339.660644531
1857.12902832	344.401947021
1858.65063477	378.410064697
1860.17211914	353.111480713
1861.69360352	337.120880127
1863.21508789	361.103851318
1864.73669434	363.886932373
1866.25817871	352.930847168
1867.77966309	377.134765625
1869.30114746	369.646850586
1870.82275391	388.401306152
1872.34423828	391.672637939
1873.86572266	400.188110352
1875.38720703	420.473480225
1876.90881348	430.716003418
1878.43029785	439.502380371
1879.95178223	453.216369629
1881.4732666	471.444519043
1882.99487305	484.06930542
1884.51635742	474.889038086
1886.0378418	521.928955078
1887.55932617	530.726379395
1889.08093262	557.063171387
1890.60241699	608.168823242
1892.12390137	684.578308105
1893.64538574	794.719421387
1895.16699219	955.498352051
1896.68847656	1181.90881348
1898.20996094	1472.57897949
1899.73144531	1855.82727051
1901.25305176	2381.00878906
1902.77453613	2951.27124023
1904.29602051	3254.18139648
1905.81750488	3192.39794922
1907.33911133	2678.12011719
1908.8605957	2010.52600098
1910.38208008	1460.78955078
1911.90356445	1064.40307617
1913.4251709	781.033874512
1914.94665527	620.270385742
1916.46813965	562.928710938
1917.98962402	538.921875
1919.51123047	510.888061523
1921.03271484	480.015472412
1922.55419922	430.600738525
1924.07568359	391.813323975
1925.59729004	353.135375977
1927.11877441	334.113891602
1928.64025879	322.216674805
1930.16174316	344.353118896
1931.68334961	398.961578369
1933.20483398	430.430145264
1934.72631836	443.210845947
1936.24780273	442.815673828
1937.76940918	407.678741455
1939.29089355	403.45135498
1940.81237793	423.507629395
1942.3338623	432.294342041
1943.85546875	504.846496582
1945.37695313	491.830505371
1946.8984375	454.363098145
1948.41992188	431.579101563
1949.94152832	397.703765869
1951.4630127	377.620849609
1952.98449707	382.159118652
1954.50598145	386.288787842
1956.02758789	358.673797607
1957.54907227	319.190338135
1959.07055664	340.048919678
1960.59204102	348.042938232
1962.11364746	343.912231445
1963.63513184	380.286254883
1965.15661621	350.53314209
1966.67810059	345.040466309
1968.19970703	352.980072021
1969.72119141	361.289154053
1971.24267578	359.840332031
1972.76416016	358.909851074
1974.2857666	344.474334717
1975.80725098	322.541046143
1977.32873535	317.835418701
1978.85021973	293.685241699
1980.37182617	297.740844727
1981.89331055	288.17868042
1983.41479492	275.800720215
1984.9362793	269.263061523
1986.45788574	256.542449951
1987.97937012	225.478637695
1989.50085449	234.92678833
1991.02233887	245.656539917
1992.54394531	263.747680664
1994.06542969	266.041564941
1995.58691406	249.160491943
1997.10839844	250.86529541
1998.63000488	268.984405518
2000.15148926	292.639984131
2001.67297363	302.602416992
2003.19445801	307.911254883
2004.71606445	362.865936279
2006.23754883	410.261138916
2007.7590332	493.433685303
2009.28051758	531.722839355
2010.80212402	532.18951416
2012.3236084	552.450927734
2013.84509277	531.393737793
2015.36657715	487.675170898
2016.88818359	433.285949707
2018.40966797	365.737243652
2019.93115234	359.272613525
2021.45263672	387.028564453
2022.97424316	345.950561523
2024.49572754	359.54296875
2026.01721191	350.61428833
2027.53869629	374.909820557
2029.06018066	397.939788818
2030.58178711	417.807434082
2032.10327148	402.483917236
2033.62475586	387.658294678
2035.14624023	395.530395508
2036.66784668	407.194488525
2038.18933105	412.140319824
2039.71081543	421.311065674
2041.2322998	438.16519165
2042.75390625	456.49041748
2044.27539063	478.038085938
2045.796875	495.753936768
2047.31835938	519.51739502
2048.83984375	520.723327637
2050.36132813	585.102844238
2051.88305664	611.613220215
2053.40454102	690.223815918
2054.92602539	863.476745605
2056.44750977	1006.3447876
2057.96899414	1295.75183105
2059.49047852	1630.35180664
2061.01196289	1911.77709961
2062.53344727	2086.42358398
2064.05517578	2116.01928711
2065.57666016	2045.89160156
2067.09814453	1938.12182617
2068.61962891	1846.66149902
2070.14111328	1776.34143066
2071.66259766	1756.07727051
2073.18408203	1749.63964844
2074.70556641	1797.60131836
2076.22729492	1849.70483398
2077.7487793	1907.12841797
2079.27026367	1927.82971191
2080.79174805	1835.03479004
2082.31323242	1650.39697266
2083.8347168	1420.78161621
2085.35620117	1237.76940918
2086.87768555	1100.94763184
2088.39941406	1020.4072876
2089.92089844	971.924560547
2091.44238281	874.440856934
2092.96386719	811.650878906
2094.48535156	707.163391113
2096.00683594	644.473144531
2097.52832031	561.806640625
2099.04980469	507.738494873
2100.5715332	478.238922119
2102.09301758	482.052764893
2103.61450195	466.977935791
2105.13598633	437.609680176
2106.6574707	408.808502197
2108.17895508	426.440368652
2109.70043945	415.85824585
2111.22192383	429.829956055
2112.74365234	440.156066895
2114.26513672	423.84954834
2115.78662109	420.6171875
2117.30810547	426.749450684
2118.82958984	453.092803955
2120.35107422	472.170806885
2121.87255859	460.695526123
2123.39404297	468.027435303
2124.91577148	495.646087646
2126.43725586	519.256408691
2127.95874023	586.13269043
2129.48022461	683.58380127
2131.00170898	723.018554688
2132.52319336	775.490234375
2134.04467773	736.957519531
2135.56616211	717.887878418
2137.08789063	706.418640137
2138.609375	684.498718262
2140.13085938	632.965393066
2141.65234375	581.706359863
2143.17382813	542.954223633
2144.6953125	494.939697266
2146.21679688	460.48046875
2147.73828125	453.319061279
2149.26000977	453.873626709
2150.78149414	436.473449707
2152.30297852	461.347747803
2153.82446289	436.936706543
2155.34594727	411.890350342
2156.86743164	408.267913818
2158.38891602	355.070251465
2159.91040039	342.358093262
2161.43212891	341.127593994
2162.95361328	301.704559326
2164.47509766	308.937133789
2165.99658203	282.98840332
2167.51806641	279.574310303
2169.03955078	297.149597168
2170.56103516	301.362243652
2172.08251953	283.721954346
2173.60424805	263.935668945
2175.12573242	264.079223633
2176.6472168	282.339294434
2178.16870117	288.422210693
2179.69018555	263.900817871
2181.21166992	278.317626953
2182.7331543	281.844177246
2184.25463867	279.370391846
2185.77636719	348.64654541
2187.29785156	392.6590271
2188.81933594	463.502960205
2190.34082031	422.047515869
2191.86230469	321.687530518
2193.38378906	281.516052246
2194.90527344	277.312072754
2196.42675781	287.215515137
2197.94848633	327.642883301
2199.4699707	427.476074219
2200.99145508	551.321960449
2202.51293945	613.28894043
2204.03442383	577.927368164
2205.5559082	454.619750977
2207.07739258	338.329040527
2208.59887695	280.644226074
2210.12036133	252.292114258
2211.64208984	264.712371826
2213.16357422	275.620849609
2214.68505859	251.748901367
2216.20654297	260.094818115
2217.72802734	250.914672852
2219.24951172	226.079528809
2220.77099609	205.544174194
2222.29248047	236.143890381
2223.81420898	237.268127441
2225.33569336	243.585708618
2226.85717773	252.578018188
2228.37866211	237.337463379
2229.90014648	280.305877686
2231.42163086	309.5206604
2232.94311523	343.343597412
2234.46459961	327.681976318
2235.98632813	342.360931396
2237.5078125	356.315673828
2239.02929688	385.857635498
2240.55078125	419.630950928
2242.07226563	491.432159424
2243.59375	585.188537598
2245.11523438	699.677856445
2246.63671875	864.135009766
2248.15844727	1115.46911621
2249.67993164	1506.82336426
2251.20141602	2027.92077637
2252.72290039	2654.71728516
2254.24438477	3246.71728516
2255.76586914	3596.32128906
2257.28735352	3706.38452148
2258.80883789	3890.97875977
2260.33056641	4352.75585938
2261.85205078	5080.55615234
2263.37353516	5878.30810547
2264.89501953	6450.23535156
2266.41650391	6707.15966797
2267.93798828	6348.5390625
2269.45947266	5554.96240234
2270.98095703	4722.16015625
2272.50268555	3926.55883789
2274.02416992	3408.56176758
2275.5456543	3075.98388672
2277.06713867	2871.62841797
2278.58862305	2878.29125977
2280.11010742	3001.82275391
2281.6315918	3131.41796875
2283.15307617	3233.93481445
2284.67480469	3178.74487305
2286.19628906	2889.76196289
2287.71777344	2396.54125977
2289.23925781	1885.68432617
2290.76074219	1477.24707031
2292.28222656	1140.88232422
2293.80371094	899.932312012
2295.32519531	782.088256836
2296.84692383	718.985656738
2298.3684082	660.159973145
2299.88989258	639.475585938
2301.41137695	621.323852539
2302.93286133	599.585144043
2304.4543457	593.385742188
2305.97583008	583.041320801
2307.49731445	580.24609375
2309.01904297	587.843322754
2310.54052734	546.375183105
2312.06201172	571.051086426
2313.58349609	586.471191406
2315.10498047	610.874084473
2316.62646484	597.482910156
2318.14794922	594.512512207
2319.66943359	555.672302246
2321.19116211	576.948608398
2322.71264648	599.174194336
2324.23413086	539.633544922
2325.75561523	499.676269531
2327.27709961	544.41192627
2328.79858398	539.989746094
2330.32006836	510.589996338
2331.84155273	498.516967773
2333.36328125	532.721374512
2334.88476563	525.328552246
2336.40625	548.411865234
2337.92773438	517.911254883
2339.44921875	469.787139893
2340.97070313	453.295410156
2342.4921875	482.061767578
2344.01367188	506.22869873
2345.53540039	512.80291748
2347.05688477	527.19744873
2348.57836914	569.754333496
2350.09985352	602.221862793
2351.62133789	582.324279785
2353.14282227	542.325866699
2354.66430664	512.727539063
2356.18579102	466.408691406
2357.70751953	413.855285645
2359.22900391	421.904174805
2360.75048828	434.747650146
2362.27197266	456.659667969
2363.79345703	457.408050537
2365.31494141	497.076293945
2366.83642578	538.590209961
2368.35791016	555.233337402
2369.87963867	567.958862305
2371.40112305	580.418518066
2372.92260742	547.979858398
2374.4440918	507.758636475
2375.96557617	426.392272949
2377.48706055	377.103637695
2379.00854492	369.139343262
2380.5300293	353.816101074
2382.05151367	359.862091064
2383.57324219	391.097015381
2385.09472656	404.104858398
2386.61621094	423.81149292
2388.13769531	428.53717041
2389.65917969	430.735931396
2391.18066406	471.190979004
2392.70214844	438.424865723
2394.22363281	406.219177246
2395.74536133	358.838104248
2397.2668457	381.220489502
2398.78833008	311.282867432
2400.30981445	288.972167969
2401.83129883	285.639953613
2403.3527832	256.529144287
2404.87426758	266.76675415
2406.39575195	249.174850464
2407.91748047	235.248504639
2409.43896484	237.39074707
2410.96044922	250.487960815
2412.48193359	248.452865601
2414.00341797	253.21572876
2415.52490234	219.477645874
2417.04638672	230.332473755
2418.56787109	245.230941772
2420.08959961	234.263504028
2421.61108398	223.889678955
2423.13256836	230.9090271
2424.65405273	216.501312256
2426.17553711	214.59185791
2427.69702148	242.983093262
2429.21850586	225.679321289
2430.73999023	220.993774414
2432.26171875	221.185760498
2433.78320313	235.042221069
2435.3046875	246.925552368
2436.82617188	265.559783936
2438.34765625	259.902832031
2439.86914063	281.341217041
2441.390625	298.300872803
2442.91210938	311.824798584
2444.43383789	344.665405273
2445.95532227	416.739654541
2447.47680664	472.975372314
2448.99829102	533.004089355
2450.51977539	682.737365723
2452.04125977	918.592285156
2453.56274414	1346.58654785
2455.08422852	2133.66308594
2456.60595703	3704.98046875
2458.12744141	6251.54736328
2459.64892578	8898.55078125
2461.17041016	9839.30957031
2462.69189453	8278.85253906
2464.21337891	5325.79882813
2465.73486328	2739.98120117
2467.25634766	1303.29907227
2468.77807617	695.301452637
2470.29956055	457.262054443
2471.82104492	332.218261719
2473.3425293	255.703445435
2474.86401367	214.797836304
2476.38549805	196.606155396
2477.90698242	156.324127197
2479.4284668	116.900505066
2480.95019531	98.7262496948
2482.47167969	91.826423645
2483.99316406	105.060638428
2485.51464844	91.5702819824
2487.03613281	94.0997314453
2488.55761719	102.480079651
2490.07910156	100.13621521
2491.60058594	101.467285156
2493.12231445	76.8709182739
2494.64379883	71.6022567749
2496.1652832	89.5250320435
2497.68676758	96.2812652588
2499.20825195	80.1477584839
2500.72973633	61.5402755737
2502.2512207	77.2130355835
2503.77270508	81.9335403442
2505.29443359	83.8796844482
2506.81591797	102.859764099
2508.33740234	87.3771514893
2509.85888672	56.8774681091
2511.38037109	60.2407188416
2512.90185547	71.0798187256
2514.42333984	62.5419769287
2515.94482422	55.7089881897
2517.46655273	60.6542930603
2518.98803711	62.4782524109
2520.50952148	56.8387184143
2522.03100586	61.8530044556
2523.55249023	91.076713562
2525.07397461	108.888015747
2526.59545898	109.197517395
2528.11694336	121.581375122
2529.63867188	122.296615601
2531.16015625	102.37752533
2532.68164063	104.016700745
2534.203125	126.872581482
2535.72460938	110.799171448
2537.24609375	99.1019821167
2538.76757813	107.251739502
2540.2890625	109.549690247
2541.81079102	108.272590637
2543.33227539	95.1133804321
2544.85375977	87.9624252319
2546.37524414	53.4813919067
2547.89672852	43.4104766846
2549.41821289	56.2661209106
2550.93969727	35.9064216614
2552.46118164	45.9788398743
2553.98291016	54.4516029358
2555.50439453	49.0164833069
2557.02587891	47.0280647278
2558.54736328	53.9285469055
2560.06884766	71.5382995605
2561.59033203	65.664024353
2563.11181641	98.5937423706
2564.63330078	63.5385169983
2566.15478516	72.1736373901
2567.67651367	53.4559135437
2569.19799805	65.3368377686
2570.71948242	76.7378082275
2572.2409668	41.7541694641
2573.76245117	34.4219932556
2575.28393555	53.8657875061
2576.80541992	77.1247406006
2578.3269043	94.5433807373
2579.84863281	84.1200408936
2581.37011719	100.941543579
2582.89160156	111.716651917
2584.41308594	99.0996017456
2585.93457031	100.390052795
2587.45605469	120.463111877
2588.97753906	153.502563477
2590.49902344	134.881256104
2592.02075195	159.181488037
2593.54223633	176.570449829
2595.0637207	195.303665161
2596.58520508	185.842285156
2598.10668945	190.844360352
2599.62817383	160.78414917
2601.1496582	116.624534607
2602.67114258	109.967552185
2604.19287109	114.952453613
2605.71435547	142.891647339
2607.23583984	127.091804504
2608.75732422	174.379821777
2610.27880859	175.094848633
2611.80029297	204.428665161
2613.32177734	236.319595337
2614.84326172	279.823822021
2616.36499023	272.026519775
2617.88647461	273.178497314
2619.40795898	265.204284668
2620.92944336	275.493225098
2622.45092773	337.159606934
2623.97241211	416.213684082
2625.49389648	548.390686035
2627.01538086	787.136047363
2628.53710938	1132.23144531
2630.05859375	1507.84521484
2631.58007813	1833.64758301
2633.1015625	1986.28112793
2634.62304688	2052.95507813
2636.14453125	2058.13964844
2637.66601563	2134.46435547
2639.1875	2461.48242188
2640.70922852	2911.88891602
2642.23071289	3233.76049805
2643.75219727	3500.4309082
2645.27368164	3557.38720703
2646.79516602	3349.5847168
2648.31665039	2985.05078125
2649.83813477	2425.69384766
2651.35961914	1987.11486816
2652.88134766	1549.95605469
2654.40283203	1262.67248535
2655.92431641	986.134765625
2657.44580078	794.14465332
2658.96728516	707.073303223
2660.48876953	582.530090332
2662.01025391	557.485961914
2663.53173828	474.498321533
2665.0534668	412.609344482
2666.57495117	367.340423584
2668.09643555	327.913482666
2669.61791992	314.109375
2671.1394043	314.640869141
2672.66088867	311.15246582
2674.18237305	316.631530762
2675.70385742	327.659454346
2677.22558594	322.93371582
2678.74707031	307.655853271
2680.26855469	304.241607666
2681.79003906	318.603637695
2683.31152344	327.392944336
2684.83300781	321.990875244
2686.35449219	327.699249268
2687.87597656	332.422637939
2689.39770508	324.079406738
2690.91918945	317.653900146
2692.44067383	339.044555664
2693.9621582	308.837036133
2695.48364258	265.837280273
2697.00512695	272.430206299
2698.52661133	242.784408569
2700.0480957	216.250534058
2701.56982422	190.426315308
2703.09130859	198.928909302
2704.61279297	187.697296143
2706.13427734	185.739715576
2707.65576172	171.253982544
2709.17724609	126.505783081
2710.69873047	140.714645386
2712.22021484	165.630783081
2713.74194336	153.800567627
2715.26342773	164.259338379
2716.78491211	188.685592651
2718.30639648	228.653884888
2719.82788086	236.136489868
2721.34936523	231.525314331
2722.87084961	246.42855835
2724.39233398	289.839904785
2725.9140625	311.964416504
2727.43554688	333.564086914
2728.95703125	350.226470947
2730.47851563	335.452453613
2732	321.503417969
2733.52148438	298.087219238
2735.04296875	282.290344238
2736.56445313	268.884338379
2738.0859375	215.358566284
2739.60766602	224.556488037
2741.12915039	218.49269104
2742.65063477	201.922729492
2744.17211914	235.04019165
2745.69360352	195.268600464
2747.21508789	170.96585083
2748.73657227	190.943649292
2750.25805664	162.391204834
2751.77978516	134.726425171
2753.30126953	126.882591248
2754.82275391	126.640533447
2756.34423828	149.24319458
2757.86572266	128.459747314
2759.38720703	114.419708252
2760.90869141	125.705917358
2762.43017578	118.534118652
2763.9519043	94.6486816406
2765.47338867	88.5945663452
2766.99487305	102.805831909
2768.51635742	96.7878494263
2770.0378418	69.6084289551
2771.55932617	48.4449386597
2773.08081055	38.6043205261
2774.60229492	49.2734603882
2776.12402344	53.6987304688
2777.64550781	62.7789916992
2779.16699219	48.1338996887
2780.68847656	36.8288269043
2782.20996094	58.1455688477
2783.73144531	54.3791046143
2785.25292969	60.3908882141
2786.77441406	53.881477356
2788.29614258	66.5724029541
2789.81762695	65.8055114746
2791.33911133	83.1203918457
2792.8605957	64.161567688
2794.38208008	79.5829696655
2795.90356445	93.7733383179
2797.42504883	79.5920333862
2798.9465332	84.1254272461
2800.46826172	92.0173492432
2801.98974609	97.4073181152
2803.51123047	101.026634216
2805.03271484	93.6380996704
2806.55419922	73.5938415527
2808.07568359	98.4595184326
2809.59716797	81.4954528809
2811.11865234	69.0600357056
2812.64038086	106.909233093
2814.16186523	150.427658081
2815.68334961	158.709976196
2817.20483398	230.471237183
2818.72631836	293.302825928
2820.24780273	403.603668213
2821.76928711	503.038757324
2823.29077148	535.356933594
2824.8125	641.827758789
2826.33398438	869.240478516
2827.85546875	1309.96887207
2829.37695313	2184.1015625
2830.8984375	3512.06420898
2832.41992188	4854.46240234
2833.94140625	5757.78710938
2835.46289063	6463.31347656
2836.98461914	7412.94873047
2838.50610352	8252.6015625
2840.02758789	7758.54931641
2841.54907227	5722.03857422
2843.07055664	3388.65771484
2844.59204102	1747.00402832
2846.11352539	905.349487305
2847.63500977	510.728607178
2849.15673828	320.762420654
2850.67822266	236.746749878
2852.19970703	163.868652344
2853.72119141	138.055908203
2855.24267578	110.906860352
2856.76416016	106.561820984
2858.28564453	99.4532165527
2859.80712891	88.1730270386
2861.32885742	88.0346450806
2862.8503418	103.865760803
2864.37182617	119.823684692
2865.89331055	148.666152954
2867.41479492	139.723312378
2868.9362793	161.70880127
2870.45776367	171.86479187
2871.97924805	159.33430481
2873.50097656	153.529296875
2875.02246094	182.169143677
2876.54394531	173.913024902
2878.06542969	163.367401123
2879.58691406	184.820602417
2881.10839844	187.892562866
2882.62988281	209.023223877
2884.15136719	240.142440796
2885.6730957	266.261749268
2887.19458008	256.001312256
2888.71606445	238.48223877
2890.23754883	206.766601563
2891.7590332	142.442169189
2893.28051758	96.8907623291
2894.80200195	72.7975616455
2896.32348633	55.52085495
2897.84521484	29.8847026825
2899.36669922	35.6495285034
2900.88818359	39.6494178772
2902.40966797	39.058380127
2903.93115234	29.2988357544
2905.45263672	24.8253746033
2906.97412109	38.9108848572
2908.49560547	54.6767616272
2910.01708984	56.5080757141
2911.53881836	35.0366401672
2913.06030273	71.40184021
2914.58178711	61.1667060852
2916.10327148	50.0414390564
2917.62475586	67.6476211548
2919.14624023	92.933303833
2920.66772461	78.1689376831
2922.18920898	67.1234436035
2923.7109375	92.5939712524
2925.23242188	101.35181427
2926.75390625	120.136566162
2928.27539063	132.232406616
2929.796875	183.91595459
2931.31835938	187.03918457
2932.83984375	259.730224609
2934.36132813	259.307617188
2935.88305664	302.744140625
2937.40454102	337.024475098
2938.92602539	345.404418945
2940.44750977	316.400268555
2941.96899414	321.579772949
2943.49047852	318.574493408
2945.01196289	300.257385254
2946.53344727	293.695465088
2948.05517578	290.132843018
2949.57666016	257.144775391
2951.09814453	224.711166382
2952.61962891	217.901992798
2954.14111328	194.481063843
2955.66259766	167.615402222
2957.18408203	138.863723755
2958.70556641	135.391586304
2960.22729492	135.09967041
2961.7487793	136.593414307
2963.27026367	131.033126831
2964.79174805	113.29221344
2966.31323242	109.385856628
2967.8347168	130.174468994
2969.35620117	131.512420654
2970.87768555	127.394096375
2972.39941406	105.278022766
2973.92089844	104.518493652
2975.44238281	112.294204712
2976.96386719	107.596000671
2978.48535156	109.339027405
2980.00683594	88.2920227051
2981.52832031	99.1100921631
2983.04980469	101.30304718
2984.5715332	97.658531189
2986.09301758	131.301635742
2987.61450195	124.501457214
2989.13598633	137.017501831
2990.6574707	138.402084351
2992.17895508	109.721305847
2993.70043945	135.222900391
2995.22192383	140.188949585
2996.74365234	127.033149719
2998.26513672	123.550804138
2999.78662109	83.306427002
3001.30810547	75.8275527954
3002.82958984	62.7331352234
3004.35107422	49.0939750671
3005.87255859	49.3725357056
3007.39404297	28.0915756226
3008.91577148	28.1696567535
3010.43725586	30.9725418091
3011.95874023	24.1683616638
3013.48022461	40.7000427246
3015.00170898	25.3536624908
3016.52319336	23.7970619202
3018.04467773	29.7600383759
3019.56616211	42.3124732971
3021.08789063	29.7144203186
3022.609375	28.459936142
3024.13085938	38.6287117004
3025.65234375	39.5870132446
3027.17382813	28.6145687103
3028.6953125	34.6149406433
3030.21679688	31.8549118042
3031.73828125	33.4603347778
3033.26000977	29.2218379974
3034.78149414	26.8054790497
3036.30297852	38.6622200012
3037.82446289	34.0057487488
3039.34594727	23.0716590881
3040.86743164	26.7852401733
3042.38891602	46.4325027466
3043.91040039	28.9836616516
3045.43212891	32.0700416565
3046.95361328	40.5378723145
3048.47509766	44.9631881714
3049.99658203	20.3730201721
3051.51806641	38.9445533752
3053.03955078	37.6790122986
3054.56103516	12.3009366989
3056.08251953	7.6034822464
3057.60424805	-0.173872902989
3059.12573242	13.0267734528
3060.6472168	32.9113311768
3062.16870117	28.0156917572
3063.69018555	21.0807552338
3065.21166992	13.7795562744
3066.7331543	9.54611492157
3068.25463867	-1.40204000473
3069.77636719	19.7506198883
3071.29785156	5.57066631317
3072.81933594	14.187163353
3074.34082031	5.80573940277
3075.86230469	10.3031015396
3077.38378906	24.0104255676
3078.90527344	21.4896602631
3080.42675781	-0.185280352831
3081.94848633	12.0277557373
3083.4699707	17.7908592224
3084.99145508	20.297668457
3086.51293945	27.5703430176
3088.03442383	52.0067672729
3089.5559082	66.8239822388
3091.07739258	99.2511749268
3092.59887695	103.281318665
3094.12036133	144.09564209
3095.64208984	126.450813293
3097.16357422	177.142486572
3098.68505859	240.33404541
3100.20654297	339.139801025
3101.72802734	458.195129395
3103.24951172	466.103088379
3104.77099609	404.588500977
3106.29248047	292.174041748
3107.81420898	209.210845947
3109.33569336	150.750335693
3110.85717773	138.204650879
3112.37866211	114.208557129
3113.90014648	106.323768616
3115.42163086	120.867179871
3116.94311523	107.033790588
3118.46459961	85.505859375
3119.98632813	91.586265564
3121.5078125	117.27281189
[truncated: 906 more rows]
