# Supplementary material for: Coordination nano-space as stage of hydrogen ortho–para conversion
Source: R Soc Open Sci. 2015 Jul 29;2(7):150006. doi: 10.1098/rsos.150006 (PMC4632575; doi:10.1098/rsos.150006)
Supplement: This zipped folder contains the supplementaly informantion (PDF) and raw data of SR powder diffraction and Raman spectrum. The raw data are organised into a folder structure with README.txt files used to provide guidance on the contents. [file rsos150006supp1.zip › Suppl_data_and_info/Raman_Spectra/77K_Degass.txt]

80	1004.86657715
81.5215148926	98.0153121948
83.0430297852	108.613349915
84.5645446777	124.749717712
86.0860595703	119.587913513
87.6075744629	114.241127014
89.1290893555	119.592567444
90.650604248	130.445251465
92.1721191406	111.754669189
93.6936340332	122.303924561
95.2151489258	119.478614807
96.7366638184	84.6808776855
98.2581787109	96.2659683228
99.7796936035	100.547897339
101.301208496	100.838821411
102.822715759	100.618103027
104.344230652	91.9680328369
105.865745544	83.3337860107
107.387260437	82.7005691528
108.90877533	114.834220886
110.430290222	108.327072144
111.951805115	101.822273254
113.473320007	105.690422058
114.9948349	106.176719666
116.516349792	106.297744751
118.037864685	105.147712708
119.559379578	101.889320374
121.08089447	100.441246033
122.602409363	104.457328796
124.123924255	117.638908386
125.645439148	148.082931519
127.166954041	113.244537354
128.688461304	98.4530258179
130.209976196	103.607307434
131.731491089	76.0246124268
133.253005981	68.4480895996
134.774520874	60.3567123413
136.296035767	46.3129615784
137.817550659	55.8699760437
139.339065552	79.4402618408
140.860580444	90.9906616211
142.382095337	67.8287658691
143.903610229	66.1969223022
145.425125122	76.6786651611
146.946640015	89.2366790771
148.468154907	86.6693954468
149.9896698	84.0369873047
151.511184692	93.979309082
153.032699585	111.740608215
154.554214478	114.050102234
156.07572937	127.556404114
157.597244263	128.982681274
159.118759155	111.206428528
160.640274048	78.8144607544
162.16178894	55.3835449219
163.683303833	43.4838523865
165.204818726	45.8127403259
166.726333618	71.480178833
168.247848511	66.4496459961
169.769363403	53.7428436279
171.290878296	60.0999832153
172.812393188	68.3457565308
174.333908081	64.049659729
175.855422974	49.8496665955
177.376937866	32.1834373474
178.898452759	28.11302948
180.419967651	35.8275642395
181.941482544	47.2520103455
183.462997437	30.7832565308
184.984512329	24.0157032013
186.506027222	31.8727893829
188.027542114	51.9215126038
189.549057007	47.4039154053
191.070571899	37.3013000488
192.592086792	28.2297325134
194.113601685	24.6009368896
195.635116577	42.5924415588
197.15663147	55.6155471802
198.678146362	76.1711425781
200.199661255	116.494857788
201.721176147	201.383560181
203.24269104	236.053283691
204.764205933	219.212387085
206.285720825	146.655471802
207.807235718	80.8658370972
209.32875061	55.6034240723
210.850265503	58.0503997803
212.371780396	53.3074531555
213.893280029	45.7770347595
215.414794922	38.8817749023
216.936309814	31.7091312408
218.457824707	18.6039886475
219.9793396	19.7425365448
221.500854492	16.64453125
223.022369385	6.34126234055
224.543884277	2.08606719971
226.06539917	16.5829677582
227.586914063	31.5276813507
229.108428955	38.5071029663
230.629943848	29.2830581665
232.15145874	23.4208297729
233.672973633	21.2940559387
235.194488525	23.1184177399
236.716003418	24.2486305237
238.237518311	23.5977611542
239.759033203	19.0074653625
241.280548096	8.58642673492
242.802062988	14.951508522
244.323577881	11.2706003189
245.845092773	4.40311908722
247.366607666	1.96720862389
248.888122559	20.6574306488
250.409637451	23.3493156433
251.931152344	21.0547466278
253.452667236	31.4940414429
254.974182129	11.7246780396
256.495697021	-4.29639482498
258.017211914	-7.14597606659
259.538726807	17.4998283386
261.060241699	20.7949314117
262.581756592	31.7360801697
264.103271484	40.8145866394
265.624786377	18.1334648132
267.14630127	25.3805580139
268.667816162	22.7874794006
270.189331055	14.8211278915
271.710845947	30.731180191
273.23236084	36.9526176453
274.753875732	40.242805481
276.275390625	38.9031791687
277.796905518	22.6557044983
279.31842041	24.4677753448
280.839935303	28.2022228241
282.361450195	26.8021469116
283.882965088	6.64198112488
285.40447998	7.78493928909
286.925994873	15.0211038589
288.447509766	23.3208560944
289.969024658	27.7574806213
291.490539551	32.2307434082
293.012054443	43.2337875366
294.533569336	56.8625450134
296.055084229	43.8618087769
297.576599121	69.5224533081
299.098114014	83.3212203979
300.619628906	71.1767196655
302.141143799	44.6764564514
303.662658691	62.8021736145
305.184173584	76.1180038452
306.705688477	70.2768707275
308.227203369	58.5774154663
309.748718262	60.6034812927
311.270233154	57.03931427
312.791748047	41.4477615356
314.313262939	15.5677652359
315.834777832	25.7052745819
317.356292725	48.3405609131
318.877807617	70.8443908691
320.39932251	67.0263900757
321.920837402	83.8926391602
323.442352295	114.368530273
324.963867188	156.184524536
326.48538208	208.882125854
328.006896973	283.6355896
329.528411865	335.093078613
331.049926758	342.212982178
332.57144165	274.174560547
334.092956543	191.208694458
335.614471436	123.280754089
337.135986328	79.1119766235
338.657501221	57.9616851807
340.179016113	38.7265968323
341.700531006	36.6619377136
343.222045898	45.0745811462
344.743560791	22.5334854126
346.265045166	19.5212421417
347.786560059	18.7310600281
349.308074951	18.1695232391
350.829589844	24.4620437622
352.351104736	9.16640758514
353.872619629	4.2826590538
355.394134521	10.6897506714
356.915649414	13.9776344299
358.437164307	9.76677894592
359.958679199	0.40500664711
361.480194092	-1.35470485687
363.001708984	33.2573432922
364.523223877	9.02611064911
366.04473877	9.89091205597
367.566253662	26.2686042786
369.087768555	22.7385158539
370.609283447	-2.53646063805
372.13079834	2.71031999588
373.652313232	18.3156967163
375.173828125	8.83080291748
376.695343018	19.9519748688
378.21685791	31.2633037567
379.738372803	30.6655330658
381.259887695	5.43910503387
382.781402588	1.98482322693
384.30291748	5.56677246094
385.824432373	13.9169340134
387.345947266	23.7790679932
388.867462158	2.82002925873
390.388977051	7.07960128784
391.910491943	8.57473659515
393.432006836	-7.17559623718
394.953521729	9.59232139587
396.475036621	22.3689556122
397.996551514	22.9658164978
399.518066406	13.7425680161
401.039581299	36.2629814148
402.561096191	38.1930541992
404.082611084	34.6433753967
405.604125977	32.9349136353
407.125640869	42.3709335327
408.647155762	49.2087516785
410.168670654	62.023059845
411.690185547	74.4174880981
413.211700439	63.7645721436
414.733215332	113.884864807
416.254730225	244.711196899
417.776245117	467.051269531
419.29776001	795.276306152
420.819274902	936.701599121
422.340789795	798.889587402
423.862304688	501.714630127
425.38381958	197.218475342
426.905334473	82.1087188721
428.426849365	52.2168083191
429.948364258	53.5532341003
431.46987915	42.9284706116
432.991394043	25.8148593903
434.512908936	29.8684520721
436.034423828	26.1440448761
437.555938721	6.58999061584
439.077453613	9.28379154205
440.598968506	4.28274822235
442.120483398	1.5281932354
443.641998291	5.37619304657
445.163513184	20.3813018799
446.685028076	20.9730110168
448.206542969	31.4865760803
449.728057861	38.9006195068
451.249572754	11.6368255615
452.771087646	28.4647731781
454.292602539	24.8849983215
455.814117432	15.512052536
457.335632324	20.5915927887
458.857147217	26.1339206696
460.378662109	23.4290008545
461.900177002	23.2895088196
463.421691895	28.5005264282
464.943206787	1.72921621799
466.46472168	20.7924022675
467.986236572	42.3758010864
469.507751465	56.1699523926
471.029266357	83.1981658936
472.55078125	101.104286194
474.072296143	123.312431335
475.593811035	138.855804443
477.115325928	121.81678009
478.63684082	82.2732925415
480.158355713	80.444694519
481.679870605	95.3816299438
483.201385498	100.536849976
484.722900391	88.4123001099
486.244415283	85.0457992554
487.765930176	86.9847717285
489.287445068	88.6225738525
490.808959961	68.0466003418
492.330474854	56.2420082092
493.851989746	54.317489624
495.373504639	59.1530380249
496.895019531	61.4548797607
498.416534424	36.945476532
499.938049316	24.9657058716
501.459564209	24.5937995911
502.981079102	28.492099762
504.502593994	33.8755645752
506.024108887	24.2524833679
507.545623779	23.2379570007
509.067138672	43.5764846802
510.588653564	60.1348152161
512.110168457	64.2947158813
513.631652832	69.4870834351
515.153198242	73.60105896
516.674682617	58.2965583801
518.196228027	85.8712921143
519.717712402	109.787841797
521.239257813	126.048202515
522.760742188	136.492172241
524.282287598	127.841499329
525.803771973	144.497161865
527.325317383	159.125549316
528.846801758	158.840270996
530.368347168	173.585510254
531.889831543	175.380264282
533.411376953	192.265075684
534.932861328	219.676498413
536.454406738	228.931137085
537.975891113	295.437774658
539.497436523	392.221496582
541.018920898	501.41583252
542.540466309	601.003845215
544.061950684	607.180114746
545.583496094	475.36618042
547.104980469	349.655395508
548.626525879	276.899536133
550.148010254	176.409973145
551.669555664	100.646598816
553.191040039	76.8502731323
554.712585449	89.2444763184
556.234069824	105.265068054
557.755615234	57.5784568787
559.277099609	27.1341247559
560.79864502	28.1415119171
562.320129395	59.8209075928
563.841674805	65.7823257446
565.36315918	56.341091156
566.88470459	50.5892715454
568.406188965	46.8185691833
569.927734375	31.8557357788
571.44921875	23.8565425873
572.97076416	33.9299163818
574.492248535	35.2205123901
576.013793945	11.8863286972
577.53527832	23.9707698822
579.05682373	26.822687149
580.578308105	21.7817516327
582.099853516	16.4318580627
583.621337891	27.8532791138
585.142883301	26.0459899902
586.664367676	41.9263191223
588.185913086	57.605506897
589.707397461	55.3114089966
591.228942871	45.9257125854
592.750427246	61.4094276428
594.271972656	68.3176422119
595.793457031	59.8548355103
597.315002441	48.5883636475
598.836486816	90.2871551514
600.358032227	89.4934234619
601.879516602	84.4877548218
603.401062012	111.916244507
604.922546387	107.168182373
606.444091797	127.197769165
607.965576172	150.440139771
609.487121582	159.626144409
611.008605957	131.499298096
612.530090332	99.6899185181
614.051635742	81.1291046143
615.573120117	59.1949653625
617.094665527	25.4082984924
618.616149902	32.3495559692
620.137695313	24.4805030823
621.659179688	30.6879920959
623.180725098	47.6789093018
624.702209473	52.6085319519
626.223754883	41.5386123657
627.745239258	40.3963394165
629.266784668	41.3292160034
630.788269043	38.6056175232
632.309814453	34.7871055603
633.831298828	67.5151748657
635.352844238	76.8371582031
636.874328613	62.0575141907
638.395874023	42.3794059753
639.917358398	51.9557304382
641.438903809	61.6200256348
642.960388184	67.3414154053
644.481933594	67.8679885864
646.003417969	65.7867202759
647.524963379	75.6124343872
649.046447754	86.669960022
650.567993164	93.5983734131
652.089477539	95.7403945923
653.611022949	129.931091309
655.132507324	118.877929688
656.654052734	115.563728333
658.175537109	131.725875854
659.69708252	155.509963989
661.218566895	124.318359375
662.740112305	119.180885315
664.26159668	141.447341919
665.78314209	182.408035278
667.304626465	209.774795532
668.826171875	255.26852417
670.34765625	290.827362061
671.86920166	354.107147217
673.390686035	488.778930664
674.912231445	627.123718262
676.43371582	880.678039551
677.95526123	1107.24768066
679.476745605	1219.81970215
680.998291016	1148.40002441
682.519775391	840.195495605
684.041320801	558.051757813
685.562805176	340.307861328
687.084350586	203.670944214
688.605834961	142.29397583
690.127380371	68.4194412231
691.648864746	34.6997680664
693.170410156	31.9365119934
694.691894531	39.8229751587
696.213439941	48.7924919128
697.734924316	43.4966773987
699.256469727	31.5932922363
700.777954102	19.9624710083
702.299499512	16.3131771088
703.820983887	16.4377155304
705.342529297	52.75233078
706.864013672	68.2871170044
708.385559082	51.0194168091
709.907043457	47.2683258057
711.428588867	48.3139801025
712.950073242	37.1342887878
714.471618652	30.9568996429
715.993103027	38.9824409485
717.514648438	38.6544342041
719.036132813	43.6339035034
720.557678223	74.0291595459
722.079162598	94.8703155518
723.600708008	74.5905075073
725.122192383	104.386154175
726.643737793	97.657333374
728.165222168	91.8179855347
729.686767578	87.6067428589
731.208251953	72.0072555542
732.729797363	85.3266296387
734.251281738	102.819404602
735.772827148	94.1278839111
737.294311523	75.1780395508
738.815856934	105.82270813
740.337341309	75.2098388672
741.858886719	73.498840332
743.380371094	78.8642196655
744.901916504	79.427734375
746.423400879	80.7356414795
747.944946289	67.6830749512
749.466430664	53.1394805908
750.987976074	44.8809165955
752.509460449	48.5053443909
754.031005859	67.1184616089
755.552490234	57.3902549744
757.074035645	52.4405250549
758.59552002	48.4765548706
760.11706543	39.537940979
761.638549805	32.2665939331
763.160095215	29.2976322174
764.68157959	40.7723617554
766.203125	45.6179466248
767.724609375	26.2480926514
769.246154785	38.3862342834
770.76763916	73.1976089478
772.28918457	87.5959396362
773.810668945	81.1172637939
775.332214355	67.5750350952
776.85369873	56.1068954468
778.375244141	92.7822265625
779.896728516	112.797142029
781.418273926	122.269599915
782.939758301	153.810348511
784.461303711	172.802093506
785.982788086	194.943405151
787.504272461	221.7449646
789.025817871	228.040802002
790.547302246	179.067367554
792.068847656	159.440368652
793.590332031	128.933746338
795.111877441	108.97644043
796.633361816	101.148956299
798.154907227	94.9161911011
799.676391602	90.8213119507
801.197937012	78.4859848022
802.719421387	81.2829284668
804.240966797	94.3295288086
805.762451172	93.7943954468
807.283996582	75.2140655518
808.805480957	94.958366394
810.327026367	96.1940155029
811.848510742	76.3491363525
813.370056152	69.9231567383
814.891540527	92.1908721924
816.413085938	119.274154663
817.934570313	123.165863037
819.456115723	115.866043091
820.977600098	133.413238525
822.499145508	140.207122803
824.020629883	122.396224976
825.542175293	108.945365906
827.063659668	112.250549316
828.585205078	131.87109375
830.106689453	118.252433777
831.628234863	115.35055542
833.149719238	116.419189453
834.671264648	115.810668945
836.192749023	109.663749695
837.714294434	110.775772095
839.235778809	85.6557769775
840.757324219	77.5065155029
842.278808594	93.2302703857
843.800354004	119.373542786
845.321838379	101.795166016
846.843383789	84.1874465942
848.364868164	74.6245498657
849.886413574	68.3070297241
851.407897949	61.2478904724
852.929443359	76.8471374512
854.450927734	58.9092941284
855.972473145	52.9208526611
857.49395752	54.6648445129
859.01550293	52.0179595947
860.536987305	42.8340339661
862.058532715	40.7522697449
863.58001709	46.7407569885
865.1015625	42.8294525146
866.623046875	28.0837917328
868.144592285	46.5682144165
869.66607666	45.166217804
871.18762207	26.1241798401
872.709106445	27.8457431793
874.230651855	47.1187286377
875.75213623	18.2663936615
877.273681641	12.7280511856
878.795166016	26.1856613159
880.316711426	38.6409759521
881.838195801	35.625377655
883.359741211	10.986082077
884.881225586	14.503985405
886.402770996	19.9420700073
887.924255371	21.8825626373
889.445800781	20.6296482086
890.967285156	18.296497345
892.488830566	6.96219444275
894.010314941	-4.05745077133
895.531860352	10.4604444504
897.053344727	27.7280521393
898.574890137	25.849237442
900.096374512	33.621925354
901.617919922	46.6843452454
903.139404297	41.2138175964
904.660949707	28.8058433533
906.182434082	19.0837287903
907.703979492	9.97299385071
909.225463867	43.2452583313
910.747009277	23.8112716675
912.268493652	13.0949993134
913.790039063	17.8856678009
915.311523438	-2.58800840378
916.833068848	-4.31036186218
918.354553223	7.99651622772
919.876098633	0.941860020161
921.397583008	-0.583262503147
922.919128418	30.4912586212
924.440612793	15.4772701263
925.962158203	5.50713682175
927.483642578	12.6576566696
929.005187988	13.1387729645
930.526672363	1.85546934605
932.048217773	22.1916389465
933.569702148	22.7962226868
935.091247559	14.4265871048
936.612731934	1.50248813629
938.134277344	1.24729526043
939.655761719	31.9073619843
941.177307129	-7.29528188705
942.698791504	5.66641569138
944.220336914	9.82039165497
945.741821289	8.41318225861
947.263366699	18.2138137817
948.784851074	24.9442253113
950.306396484	14.6995506287
951.827880859	15.5548820496
953.34942627	19.4178524017
954.870910645	29.9173278809
956.392456055	67.3221435547
957.91394043	36.5669517517
959.43548584	23.2307128906
960.956970215	27.0578289032
962.478515625	28.5181274414
964	9.37456607819
965.521484375	2.6090695858
967.043029785	12.6119470596
968.56451416	19.2769546509
970.08605957	19.4770565033
971.607543945	15.4097223282
973.129089355	13.3328647614
974.65057373	38.5239067078
976.172119141	44.3326873779
977.693603516	34.1034545898
979.215148926	22.1415557861
980.736633301	24.9954032898
982.258178711	43.8707923889
983.779663086	35.8243217468
985.301208496	21.1018180847
986.822692871	22.5383224487
988.344238281	40.5286521912
989.865722656	44.3312530518
991.387268066	47.328666687
992.908752441	26.5747470856
994.430297852	24.2063179016
995.951782227	42.3657302856
997.473327637	60.6334075928
998.994812012	47.183807373
1000.51635742	71.7927322388
1002.0378418	95.3402633667
1003.55938721	120.725486755
1005.08087158	135.835571289
1006.60241699	115.003875732
1008.12390137	105.647644043
1009.64544678	128.469680786
1011.16693115	140.752426147
1012.68847656	143.596130371
1014.20996094	146.290298462
1015.73150635	145.250579834
1017.25299072	169.858795166
1018.77453613	233.760345459
1020.29602051	355.306427002
1021.81756592	575.323364258
1023.33905029	947.085876465
1024.8605957	1541.03015137
1026.38208008	2340.99951172
1027.90356445	3004.46875
1029.4251709	3431.17993164
1030.94665527	3660.09887695
1032.46813965	3869.90771484
1033.98962402	4569.20800781
1035.51123047	5720.87304688
1037.03271484	7058.94238281
1038.55419922	8200.19042969
1040.07568359	8788.59179688
1041.59729004	8627.94433594
1043.11877441	7441.21289063
1044.64025879	6010.41113281
1046.16174316	4673.32714844
1047.68334961	3577.71850586
1049.20483398	2745.91601563
1050.72631836	2178.73095703
1052.24780273	1840.54748535
1053.76940918	1539.82495117
1055.29089355	1285.34753418
1056.81237793	1085.97021484
1058.3338623	934.707702637
1059.85546875	801.322875977
1061.37695313	717.940185547
1062.8984375	639.284667969
1064.41992188	587.339294434
1065.94152832	551.365722656
1067.4630127	488.046386719
1068.98449707	478.524780273
1070.50598145	506.66116333
1072.02758789	494.901580811
1073.54907227	453.193359375
1075.07055664	414.532348633
1076.59204102	409.593017578
1078.11364746	422.288360596
1079.63513184	414.947937012
1081.15661621	412.36239624
1082.67810059	425.544647217
1084.19970703	454.71295166
1085.72119141	488.822296143
1087.24267578	491.088867188
1088.76416016	488.505615234
1090.2857666	491.882049561
1091.80725098	483.500457764
1093.32873535	461.271514893
1094.85021973	471.436187744
1096.37182617	461.661590576
1097.89331055	427.906707764
1099.41479492	432.598388672
1100.9362793	451.396087646
1102.45788574	437.919464111
1103.97937012	381.810882568
1105.50085449	357.48348999
1107.02233887	355.628509521
1108.54394531	357.406921387
1110.06542969	361.465332031
1111.58691406	376.191925049
1113.10839844	411.905273438
1114.63000488	385.02255249
1116.15148926	371.358032227
1117.67297363	409.026489258
1119.19445801	446.002807617
1120.71606445	451.887207031
1122.23754883	510.274078369
1123.7590332	468.264038086
1125.28051758	468.452819824
1126.80212402	451.186950684
1128.3236084	408.263793945
1129.84509277	349.284606934
1131.36657715	279.392150879
1132.88818359	240.378799438
1134.40966797	171.7996521
1135.93115234	130.786087036
1137.45263672	119.118743896
1138.97424316	119.740722656
1140.49572754	116.639549255
1142.01721191	92.5182037354
1143.53869629	94.9941940308
1145.06018066	99.1928710938
1146.58178711	97.5179138184
1148.10327148	96.987121582
1149.62475586	109.247749329
1151.14624023	87.669921875
1152.66784668	96.4955596924
1154.18933105	131.178436279
1155.71081543	138.95413208
1157.2322998	120.663230896
1158.75390625	120.860458374
1160.27539063	120.293708801
1161.796875	98.2113342285
1163.31835938	80.4769668579
1164.83996582	71.909072876
1166.3614502	69.9929351807
1167.88293457	66.993598938
1169.40441895	51.5620651245
1170.92602539	42.2890815735
1172.44750977	49.040348053
1173.96899414	55.7371711731
1175.49047852	60.6525650024
1177.01208496	65.4432449341
1178.53356934	65.4055175781
1180.05505371	64.5025634766
1181.57653809	95.0401077271
1183.09814453	106.804992676
1184.61962891	103.802154541
1186.14111328	95.0586624146
1187.66259766	80.2705078125
1189.1842041	74.8636322021
1190.70568848	85.4931716919
1192.22717285	67.2599334717
1193.74865723	62.3765106201
1195.27026367	76.5115127563
1196.79174805	87.4254379272
1198.31323242	94.402305603
1199.8347168	67.4765548706
1201.35632324	78.7615585327
1202.87780762	93.735824585
1204.39929199	98.7721328735
1205.92077637	101.313537598
1207.44238281	121.076629639
1208.96386719	140.412719727
1210.48535156	137.995788574
1212.00683594	156.384078979
1213.52844238	177.67527771
1215.04992676	197.248703003
1216.57141113	233.670806885
1218.09289551	311.454406738
1219.61450195	347.778198242
1221.13598633	433.654968262
1222.6574707	563.233642578
1224.17895508	747.370361328
1225.70056152	1075.95324707
1227.2220459	1786.05505371
1228.74353027	3648.18994141
1230.26501465	9125.35742188
1231.78662109	20382.5019531
1233.30810547	33442.46875
1234.82958984	40221.2460938
1236.35107422	33857.9179688
1237.87268066	16933.53125
1239.39416504	6579.35302734
1240.91564941	2468.2565918
1242.43713379	1095.61218262
1243.95874023	664.127746582
1245.48022461	457.327575684
1247.00170898	311.538482666
1248.52319336	278.185028076
1250.0447998	239.511474609
1251.56628418	194.465072632
1253.08776855	148.591796875
1254.60925293	125.769256592
1256.13085938	136.198318481
1257.65234375	146.778244019
1259.17382813	119.762016296
1260.6953125	127.232818604
1262.21691895	165.506118774
1263.73840332	172.304336548
1265.2598877	154.627792358
1266.78137207	153.731384277
1268.30297852	126.267669678
1269.82446289	100.268013
1271.34594727	108.57938385
1272.86743164	119.42364502
1274.38903809	133.467819214
1275.91052246	136.637557983
1277.43200684	107.762496948
1278.95349121	91.8714981079
1280.47509766	103.477973938
1281.99658203	94.4169921875
1283.51806641	97.0468139648
1285.03955078	85.2045288086
1286.56115723	59.7835578918
1288.0826416	69.4133377075
1289.60412598	88.1296844482
1291.12561035	92.4757995605
1292.6472168	100.462280273
1294.16870117	107.076255798
1295.69018555	118.06854248
1297.21166992	130.856750488
1298.73327637	131.910583496
1300.25476074	153.447860718
1301.77624512	184.443725586
1303.29772949	195.561523438
1304.81933594	186.331344604
1306.34082031	185.343917847
1307.86230469	203.127212524
1309.38378906	210.611785889
1310.90539551	208.821472168
1312.42687988	216.425445557
1313.94836426	185.708007813
1315.46984863	183.339599609
1316.99145508	189.330047607
1318.51293945	169.082733154
1320.03442383	140.131790161
1321.5559082	145.177719116
1323.07739258	158.97354126
1324.59899902	168.726364136
1326.1204834	160.971221924
1327.64196777	152.79548645
1329.16345215	146.456436157
1330.68505859	131.495544434
1332.20654297	204.833145142
1333.72802734	225.841537476
1335.24951172	226.814605713
1336.77111816	231.476303101
1338.29260254	229.779037476
1339.81408691	217.626083374
1341.33557129	207.361022949
1342.85717773	195.75050354
1344.37866211	202.931121826
1345.90014648	198.590057373
1347.42163086	209.429977417
1348.9432373	234.691436768
1350.46472168	256.648529053
1351.98620605	263.098937988
1353.50769043	273.338531494
1355.02929688	314.363555908
1356.55078125	359.155029297
1358.07226563	378.115142822
1359.59375	396.319519043
1361.11535645	411.072570801
1362.63684082	403.896697998
1364.1583252	377.993682861
1365.67980957	359.361328125
1367.20141602	373.041290283
1368.72290039	403.634796143
1370.24438477	437.307800293
1371.76586914	433.238616943
1373.28747559	386.151000977
1374.80895996	343.823944092
1376.33044434	333.804595947
1377.85192871	301.683074951
1379.37353516	334.686035156
1380.89501953	331.938049316
1382.41650391	345.249389648
1383.93798828	378.11038208
1385.45959473	388.968109131
1386.9810791	400.618408203
1388.50256348	439.644378662
1390.02404785	464.845031738
1391.5456543	474.353210449
1393.06713867	496.077514648
1394.58862305	468.881988525
1396.11010742	373.092224121
1397.63171387	282.651672363
1399.15319824	210.387893677
1400.67468262	135.760940552
1402.19616699	131.868225098
1403.71777344	129.128768921
1405.23925781	99.4840545654
1406.76074219	77.0552444458
1408.28222656	78.4546279907
1409.80383301	45.8662071228
1411.32531738	70.9990234375
1412.84680176	82.3769683838
1414.36828613	76.2039794922
1415.88989258	38.3189544678
1417.41137695	34.522480011
1418.93286133	50.5038719177
1420.4543457	31.078130722
1421.97595215	62.8359909058
1423.49743652	40.9483451843
1425.0189209	42.0484161377
1426.54040527	35.1593284607
1428.06201172	37.169921875
1429.58349609	50.2651252747
1431.10498047	56.6363792419
1432.62646484	46.2949790955
1434.14807129	61.6372032166
1435.66955566	64.5026473999
1437.19104004	51.2978363037
1438.71252441	21.7332286835
1440.23413086	43.4594345093
1441.75561523	62.3829994202
1443.27709961	50.1578369141
1444.79858398	68.2608718872
1446.32019043	48.7835121155
1447.8416748	44.2675666809
1449.36315918	103.527519226
1450.88464355	105.325645447
1452.40625	79.0408859253
1453.92773438	65.6234893799
1455.44921875	72.6705474854
1456.97070313	82.1092453003
1458.49230957	90.0991516113
1460.01379395	81.0988998413
1461.53527832	127.7866745
1463.0567627	139.807998657
1464.57836914	132.027832031
1466.09985352	120.614311218
1467.62133789	105.021888733
1469.14282227	90.5927352905
1470.66442871	117.500289917
1472.18591309	99.2141418457
1473.70739746	76.1826934814
1475.22888184	75.3474273682
1476.75048828	82.186882019
1478.27197266	76.8984451294
1479.79345703	77.0044326782
1481.31494141	100.316619873
1482.83654785	78.6014556885
1484.35803223	72.0300750732
1485.8795166	72.1000747681
1487.40100098	63.2382240295
1488.92260742	85.8603820801
1490.4440918	121.194702148
1491.96557617	179.415466309
1493.48706055	261.746520996
1495.00854492	284.536621094
1496.53015137	299.491333008
1498.05163574	291.226470947
1499.57312012	310.046478271
1501.09460449	327.687561035
1502.61621094	345.343994141
1504.13769531	403.330047607
1505.65917969	488.704162598
1507.18066406	530.223876953
1508.70227051	592.533508301
1510.22375488	547.609130859
1511.74523926	521.382751465
1513.26672363	429.981536865
1514.78833008	380.256469727
1516.30981445	381.76449585
1517.83129883	379.031524658
1519.3527832	340.540313721
1520.87438965	300.309295654
1522.39587402	297.627319336
1523.9173584	319.466918945
1525.43884277	291.603607178
1526.96044922	262.957977295
1528.48193359	288.45602417
1530.00341797	310.562744141
1531.52490234	295.193267822
1533.04650879	297.541168213
1534.56799316	300.413513184
1536.08947754	276.520233154
1537.61096191	275.433685303
1539.13256836	266.725128174
1540.65405273	264.260131836
1542.17553711	256.073272705
1543.69702148	239.404327393
1545.21862793	225.78326416
1546.7401123	223.606948853
1548.26159668	226.792358398
1549.78308105	181.747024536
1551.3046875	190.149200439
1552.82617188	169.94140625
1554.34765625	199.277404785
1555.86914063	242.1381073
1557.39074707	270.334289551
1558.91223145	304.364685059
1560.43371582	354.576629639
1561.9552002	384.800201416
1563.47680664	391.173797607
1564.99829102	451.703094482
1566.51977539	442.839630127
1568.04125977	442.790313721
1569.56286621	434.190368652
1571.08435059	435.160186768
1572.60583496	478.497802734
1574.12731934	518.553100586
1575.64892578	503.829162598
1577.17041016	530.556152344
1578.69189453	458.294494629
1580.21337891	401.47052002
1581.73498535	344.937316895
1583.25646973	298.46697998
1584.7779541	280.815765381
1586.29943848	282.958618164
1587.82104492	279.18951416
1589.3425293	282.399017334
1590.86401367	241.813201904
1592.38549805	291.221343994
1593.90710449	297.055053711
1595.42858887	356.848602295
1596.95007324	527.624755859
1598.47155762	875.604370117
1599.99316406	1294.93579102
1601.51464844	1527.68151855
1603.03613281	1468.48046875
1604.55761719	1330.71472168
1606.07922363	1702.40808105
1607.60070801	3379.68164063
1609.12219238	8045.88525391
1610.64367676	17544.3535156
1612.1652832	29302.0507813
1613.68676758	35830.3359375
1615.20825195	31134.9492188
1616.72973633	17975.9257813
1618.25134277	7159.21630859
1619.77282715	2619.17700195
1621.29431152	1251.69360352
1622.8157959	725.838134766
1624.33740234	482.374084473
1625.85888672	388.814758301
1627.38037109	338.269165039
1628.90185547	307.707885742
1630.42346191	325.461090088
1631.94494629	346.103668213
1633.46643066	343.173126221
1634.98791504	391.744689941
1636.50952148	468.71496582
1638.03100586	586.442810059
1639.55249023	642.460205078
1641.07397461	666.99017334
1642.59558105	658.494750977
1644.11706543	650.603088379
1645.6385498	691.362976074
1647.16003418	739.91607666
1648.68164063	774.72454834
1650.203125	809.166992188
1651.72460938	848.735229492
1653.24609375	926.134216309
1654.7677002	926.526794434
1656.28918457	986.251831055
1657.81066895	1076.69592285
1659.33215332	1136.91589355
1660.85375977	1184.42944336
1662.37524414	1108.53857422
1663.89672852	880.172973633
1665.41821289	618.294372559
1666.93981934	424.562561035
1668.46130371	365.489013672
1669.98278809	355.163116455
1671.50427246	343.263763428
1673.02575684	340.920410156
1674.54736328	351.449890137
1676.06884766	361.491577148
1677.59033203	367.264282227
1679.11181641	369.546142578
1680.63342285	417.286804199
1682.15490723	439.54977417
1683.6763916	440.664306641
1685.19787598	482.633666992
1686.71948242	497.811828613
1688.2409668	531.753967285
1689.76245117	560.468811035
1691.28393555	611.074890137
1692.80554199	690.864685059
1694.32702637	778.928222656
1695.84851074	890.109436035
1697.36999512	1051.24609375
1698.89160156	1237.37023926
1700.41308594	1385.90039063
1701.93457031	1469.28283691
1703.45605469	1532.86877441
1704.97766113	1669.30310059
1706.49914551	1858.8338623
1708.02062988	2054.32519531
1709.54211426	2169.66259766
1711.0637207	2169.96191406
1712.58520508	2061.88305664
1714.10668945	1911.1619873
1715.62817383	1809.79528809
1717.14978027	1694.9074707
1718.67126465	1611.76672363
1720.19274902	1490.78540039
1721.7142334	1354.32861328
1723.23583984	1192.93286133
1724.75732422	1019.36846924
1726.27880859	881.171569824
1727.80029297	773.18572998
1729.32189941	664.996887207
1730.84338379	625.758605957
1732.36486816	565.757141113
1733.88635254	498.297576904
1735.40795898	491.607635498
1736.92944336	486.427612305
1738.45092773	476.924621582
1739.97241211	465.915344238
1741.49401855	478.515289307
1743.01550293	485.276885986
1744.5369873	474.329406738
1746.05847168	547.46887207
1747.58007813	593.597595215
1749.1015625	683.433227539
1750.62304688	756.72857666
1752.14453125	823.359436035
1753.6661377	866.276367188
1755.18762207	860.438354492
1756.70910645	870.361755371
1758.23059082	887.900817871
1759.75219727	943.21484375
1761.27368164	993.887207031
1762.79516602	1000.62518311
1764.31665039	935.979003906
1765.83825684	827.043701172
1767.35974121	743.102966309
1768.88122559	690.250793457
1770.40270996	672.017456055
1771.92431641	651.088012695
1773.44580078	598.494812012
1774.96728516	577.079040527
1776.48876953	553.164611816
1778.01037598	528.698303223
1779.53186035	498.184417725
1781.05334473	483.042266846
1782.5748291	457.217590332
1784.09643555	446.385772705
1785.61791992	459.739990234
1787.1394043	431.880462646
1788.66088867	435.173828125
1790.18249512	426.604187012
1791.70397949	416.643493652
1793.22546387	400.90045166
1794.74694824	406.414123535
1796.26855469	410.151367188
1797.79003906	414.475402832
1799.31152344	423.907165527
1800.83300781	420.486877441
1802.35461426	430.473327637
1803.87609863	398.733306885
1805.39758301	440.821166992
1806.91906738	431.23840332
1808.44067383	428.890960693
1809.9621582	451.969268799
1811.48364258	469.148345947
1813.00512695	476.496917725
1814.5267334	497.94229126
1816.04821777	533.674377441
1817.56970215	548.52557373
1819.09118652	552.284240723
1820.61279297	542.143005371
1822.13427734	532.614868164
1823.65576172	534.020629883
1825.17724609	511.256439209
1826.69885254	508.244903564
1828.22033691	502.349975586
1829.74182129	493.614776611
1831.26330566	493.0362854
1832.78491211	481.37210083
1834.30639648	482.649993896
1835.82788086	490.990539551
1837.34936523	456.412475586
1838.87097168	486.25491333
1840.39245605	436.947998047
1841.91394043	451.959686279
1843.4354248	420.64175415
1844.95703125	411.338653564
1846.47851563	426.629974365
1848	412.737884521
1849.52148438	441.835968018
1851.04296875	453.560699463
1852.5645752	492.974700928
1854.08605957	479.109802246
1855.60754395	476.277832031
1857.12902832	492.168243408
1858.65063477	497.87902832
1860.17211914	516.967834473
1861.69360352	525.606384277
1863.21508789	510.019134521
1864.73669434	504.728729248
1866.25817871	529.33392334
1867.77966309	536.994262695
1869.30114746	513.48840332
1870.82275391	520.624206543
1872.34423828	521.208496094
1873.86572266	553.502075195
1875.38720703	551.856750488
1876.90881348	580.844421387
1878.43029785	603.25189209
1879.95178223	597.283874512
1881.4732666	604.676330566
1882.99487305	635.17755127
1884.51635742	641.354797363
1886.0378418	650.980712891
1887.55932617	713.079284668
1889.08093262	730.080322266
1890.60241699	798.305847168
1892.12390137	889.201721191
1893.64538574	1012.06329346
1895.16699219	1192.92578125
1896.68847656	1450.30505371
1898.20996094	1795.75012207
1899.73144531	2274.50219727
1901.25305176	2897.03466797
1902.77453613	3493.19140625
1904.29602051	3954.01928711
1905.81750488	3931.29492188
1907.33911133	3343.18286133
1908.8605957	2586.76538086
1910.38208008	1819.61206055
1911.90356445	1299.44335938
1913.4251709	1002.56732178
1914.94665527	821.518432617
1916.46813965	706.265625
1917.98962402	663.358764648
1919.51123047	673.682067871
1921.03271484	633.965637207
1922.55419922	561.710327148
1924.07568359	498.294921875
1925.59729004	463.609710693
1927.11877441	443.229919434
1928.64025879	475.325744629
1930.16174316	503.099639893
1931.68334961	506.37713623
1933.20483398	534.904418945
1934.72631836	554.194885254
1936.24780273	522.500854492
1937.76940918	512.842651367
1939.29089355	555.302490234
1940.81237793	527.544189453
1942.3338623	589.369812012
1943.85546875	647.774108887
1945.37695313	629.648864746
1946.8984375	652.595092773
1948.41992188	591.651306152
1949.94152832	537.258178711
1951.4630127	509.628387451
1952.98449707	500.66217041
1954.50598145	506.88684082
1956.02758789	500.426757813
1957.54907227	474.232055664
1959.07055664	484.202178955
1960.59204102	466.648406982
1962.11364746	449.793670654
1963.63513184	478.086151123
1965.15661621	470.443206787
1966.67810059	476.750762939
1968.19970703	487.550933838
1969.72119141	479.215454102
1971.24267578	484.442138672
1972.76416016	493.010253906
1974.2857666	482.587127686
1975.80725098	452.287231445
1977.32873535	421.123840332
1978.85021973	418.590148926
1980.37182617	399.331542969
1981.89331055	452.21005249
1983.41479492	397.954772949
1984.9362793	376.884613037
1986.45788574	382.932250977
1987.97937012	367.552246094
1989.50085449	356.136138916
1991.02233887	351.217926025
1992.54394531	370.273468018
1994.06542969	391.340270996
1995.58691406	382.793395996
1997.10839844	384.09463501
1998.63000488	421.683044434
2000.15148926	404.393920898
2001.67297363	412.404296875
2003.19445801	453.40411377
2004.71606445	475.295379639
2006.23754883	541.139587402
2007.7590332	603.373535156
2009.28051758	708.842285156
2010.80212402	713.04864502
2012.3236084	781.028869629
2013.84509277	796.817871094
2015.36657715	749.716003418
2016.88818359	672.988220215
2018.40966797	571.507446289
2019.93115234	525.212158203
2021.45263672	505.108703613
2022.97424316	516.99041748
2024.49572754	475.786560059
2026.01721191	513.309997559
2027.53869629	554.288085938
2029.06018066	535.512329102
2030.58178711	539.184814453
2032.10327148	539.496276855
2033.62475586	552.757751465
2035.14624023	516.082336426
2036.66784668	509.012481689
2038.18933105	549.065368652
2039.71081543	602.788024902
2041.2322998	644.194641113
2042.75390625	642.880126953
2044.27539063	670.378051758
2045.796875	706.433105469
2047.31835938	744.612487793
2048.83984375	771.687316895
2050.36132813	783.131103516
2051.88305664	913.255737305
2053.40454102	1005.18481445
2054.92602539	1213.25476074
2056.44750977	1513.05102539
2057.96899414	1828.98828125
2059.49047852	2207.02905273
2061.01196289	2607.02172852
2062.53344727	2838.15527344
2064.05517578	2878.7824707
2065.57666016	2830.89282227
2067.09814453	2662.41113281
2068.61962891	2503.01391602
2070.14111328	2416.71020508
2071.66259766	2392.62963867
2073.18408203	2332.58203125
2074.70556641	2350.36523438
2076.22729492	2389.2878418
2077.7487793	2399.67944336
2079.27026367	2467.0559082
2080.79174805	2418.52490234
2082.31323242	2161.234375
2083.8347168	1880.515625
2085.35620117	1645.37353516
2086.87768555	1441.01025391
2088.39941406	1346.05822754
2089.92089844	1313.58166504
2091.44238281	1200.28918457
2092.96386719	1095.42663574
2094.48535156	943.236572266
2096.00683594	862.645629883
2097.52832031	816.813232422
2099.04980469	725.71295166
2100.5715332	719.286132813
2102.09301758	667.612854004
2103.61450195	613.642822266
2105.13598633	601.350891113
2106.6574707	608.825866699
2108.17895508	595.646118164
2109.70043945	577.080078125
2111.22192383	595.97265625
2112.74365234	605.823547363
2114.26513672	578.140869141
2115.78662109	568.919250488
2117.30810547	594.763671875
2118.82958984	614.941650391
2120.35107422	623.453857422
2121.87255859	612.188659668
2123.39404297	665.569396973
2124.91577148	684.08190918
2126.43725586	668.473022461
2127.95874023	781.048217773
2129.48022461	834.247436523
2131.00170898	891.571228027
2132.52319336	945.779541016
2134.04467773	1009.4899292
2135.56616211	975.644348145
2137.08789063	925.548400879
2138.609375	887.73815918
2140.13085938	856.257873535
2141.65234375	813.176513672
2143.17382813	765.296264648
2144.6953125	707.840454102
2146.21679688	646.744384766
2147.73828125	635.886535645
2149.26000977	601.537902832
2150.78149414	613.761657715
2152.30297852	612.318969727
2153.82446289	608.469238281
2155.34594727	576.588623047
2156.86743164	545.781555176
2158.38891602	530.560546875
2159.91040039	516.711547852
2161.43212891	445.888366699
2162.95361328	437.810699463
2164.47509766	451.40512085
2165.99658203	435.939117432
2167.51806641	438.296203613
2169.03955078	427.114990234
2170.56103516	424.092376709
2172.08251953	416.325378418
2173.60424805	391.939941406
2175.12573242	379.0418396
2176.6472168	391.029022217
2178.16870117	408.431030273
2179.69018555	369.46685791
2181.21166992	363.925109863
2182.7331543	357.50579834
2184.25463867	380.228668213
2185.77636719	407.012756348
2187.29785156	485.178894043
2188.81933594	557.770935059
2190.34082031	533.014831543
2191.86230469	501.385009766
2193.38378906	418.217956543
2194.90527344	354.637115479
2196.42675781	370.370513916
2197.94848633	420.397705078
2199.4699707	484.200653076
2200.99145508	641.820861816
2202.51293945	789.725463867
2204.03442383	839.225341797
2205.5559082	705.083251953
2207.07739258	508.838226318
2208.59887695	416.953613281
2210.12036133	380.866577148
2211.64208984	356.401977539
2213.16357422	352.434936523
2214.68505859	382.892700195
2216.20654297	393.130157471
2217.72802734	358.878387451
2219.24951172	310.837554932
2220.77099609	335.956481934
2222.29248047	329.801391602
2223.81420898	355.686920166
2225.33569336	371.707244873
2226.85717773	360.566040039
2228.37866211	372.456512451
2229.90014648	360.73034668
2231.42163086	433.62310791
2232.94311523	477.641784668
2234.46459961	478.608825684
2235.98632813	480.818481445
2237.5078125	511.258087158
2239.02929688	562.381774902
2240.55078125	603.178283691
2242.07226563	669.469604492
2243.59375	772.927124023
2245.11523438	938.331542969
2246.63671875	1171.75488281
2248.15844727	1484.29406738
2249.67993164	1971.85632324
2251.20141602	2716.10205078
2252.72290039	3664.81152344
2254.24438477	4458.63623047
2255.76586914	4838.21826172
2257.28735352	4937.88720703
2258.80883789	5159.10302734
2260.33056641	5831.59814453
2261.85205078	6795.63037109
2263.37353516	7872.23583984
2264.89501953	8650.32421875
2266.41650391	8868.64160156
2267.93798828	8311.65429688
2269.45947266	7287.97558594
2270.98095703	6134.42578125
2272.50268555	5116.29931641
2274.02416992	4388.10693359
2275.5456543	3928.19262695
2277.06713867	3790.65258789
2278.58862305	3708.17260742
2280.11010742	3711.75805664
2281.6315918	3866.6965332
2283.15307617	4070.13745117
2284.67480469	3979.22436523
2286.19628906	3613.08837891
2287.71777344	3054.44799805
2289.23925781	2380.44042969
2290.76074219	1801.31469727
2292.28222656	1423.35083008
2293.80371094	1193.76708984
2295.32519531	1047.35888672
2296.84692383	953.98059082
2298.3684082	898.278198242
2299.88989258	862.406188965
2301.41137695	811.446838379
2302.93286133	795.708251953
2304.4543457	765.590942383
2305.97583008	802.622558594
2307.49731445	771.997924805
2309.01904297	787.758911133
2310.54052734	792.984191895
2312.06201172	764.691589355
2313.58349609	797.87121582
2315.10498047	802.510803223
2316.62646484	814.795715332
2318.14794922	796.328491211
2319.66943359	780.633728027
2321.19116211	799.756347656
2322.71264648	744.004089355
2324.23413086	733.992980957
2325.75561523	764.908325195
2327.27709961	726.228515625
2328.79858398	714.544128418
2330.32006836	717.151916504
2331.84155273	725.825866699
2333.36328125	729.722473145
2334.88476563	685.551208496
2336.40625	663.58605957
2337.92773438	667.582885742
2339.44921875	675.386901855
2340.97070313	659.918640137
2342.4921875	668.931030273
2344.01367188	687.612243652
2345.53540039	692.905761719
2347.05688477	722.531616211
2348.57836914	764.74609375
2350.09985352	831.036499023
2351.62133789	833.936523438
2353.14282227	757.544921875
2354.66430664	709.534973145
2356.18579102	659.454101563
2357.70751953	646.517944336
2359.22900391	635.29296875
2360.75048828	626.677307129
2362.27197266	641.055664063
2363.79345703	663.761108398
2365.31494141	687.465087891
2366.83642578	767.276245117
2368.35791016	776.633605957
2369.87963867	758.18371582
2371.40112305	732.568481445
2372.92260742	687.71496582
2374.4440918	609.90246582
2375.96557617	538.280578613
2377.48706055	485.171173096
2379.00854492	505.486907959
2380.5300293	485.081726074
2382.05151367	480.724060059
2383.57324219	515.884521484
2385.09472656	522.270935059
2386.61621094	520.786499023
2388.13769531	578.479370117
2389.65917969	651.887939453
2391.18066406	618.556091309
2392.70214844	648.943359375
2394.22363281	654.583312988
2395.74536133	586.725952148
2397.2668457	555.917419434
2398.78833008	495.666137695
2400.30981445	465.335510254
2401.83129883	416.543121338
2403.3527832	403.342956543
2404.87426758	379.242401123
2406.39575195	387.471405029
2407.91748047	381.176605225
2409.43896484	368.508880615
2410.96044922	375.180908203
2412.48193359	374.865234375
2414.00341797	374.200164795
2415.52490234	353.988983154
2417.04638672	345.23348999
2418.56787109	332.390258789
2420.08959961	360.176940918
2421.61108398	363.84942627
2423.13256836	367.37210083
2424.65405273	339.309631348
2426.17553711	337.477142334
2427.69702148	342.493225098
2429.21850586	324.39239502
2430.73999023	320.683013916
2432.26171875	345.62008667
2433.78320313	353.867614746
2435.3046875	353.728820801
2436.82617188	374.776641846
2438.34765625	400.32800293
2439.86914063	416.990783691
2441.390625	424.655426025
2442.91210938	452.302062988
2444.43383789	492.297790527
2445.95532227	533.316345215
2447.47680664	603.015380859
2448.99829102	704.97668457
2450.51977539	915.567077637
2452.04125977	1222.85021973
2453.56274414	1746.31933594
2455.08422852	2787.91650391
2456.60595703	4810.42480469
2458.12744141	8113.50878906
2459.64892578	11724.5556641
2461.17041016	13244.6582031
2462.69189453	11021.9580078
2464.21337891	6784.94921875
2465.73486328	3415.3190918
2467.25634766	1692.29370117
2468.77807617	965.921447754
2470.29956055	619.085876465
2471.82104492	434.176818848
2473.3425293	361.104614258
2474.86401367	337.21786499
2476.38549805	300.643432617
2477.90698242	247.941070557
2479.4284668	201.183944702
2480.95019531	173.419570923
2482.47167969	170.042266846
2483.99316406	171.924636841
2485.51464844	164.372390747
2487.03613281	167.540252686
2488.55761719	154.436401367
2490.07910156	144.292861938
2491.60058594	164.61819458
2493.12231445	162.94128418
2494.64379883	147.368484497
2496.1652832	131.979263306
2497.68676758	132.21913147
2499.20825195	145.695556641
2500.72973633	137.96836853
2502.2512207	129.112731934
2503.77270508	134.448257446
2505.29443359	128.600875854
2506.81591797	111.537864685
2508.33740234	126.325126648
2509.85888672	140.384399414
2511.38037109	137.393554688
2512.90185547	141.953491211
2514.42333984	127.619125366
2515.94482422	124.074951172
2517.46655273	117.789024353
2518.98803711	131.418258667
2520.50952148	132.597229004
2522.03100586	126.617889404
2523.55249023	146.734176636
2525.07397461	164.357955933
2526.59545898	177.729446411
2528.11694336	191.011276245
2529.63867188	189.647232056
2531.16015625	192.816436768
2532.68164063	209.809280396
2534.203125	204.57244873
2535.72460938	191.537796021
2537.24609375	171.971984863
2538.76757813	154.483032227
2540.2890625	139.881851196
2541.81079102	151.776779175
2543.33227539	144.960998535
2544.85375977	123.121391296
2546.37524414	122.576530457
2547.89672852	110.57535553
2549.41821289	116.650413513
2550.93969727	105.140701294
2552.46118164	105.403121948
2553.98291016	135.741317749
2555.50439453	123.996749878
2557.02587891	115.321853638
2558.54736328	133.568557739
2560.06884766	150.536102295
2561.59033203	137.450592041
2563.11181641	140.098220825
2564.63330078	136.397567749
2566.15478516	105.608680725
2567.67651367	96.5526580811
2569.19799805	105.182785034
2570.71948242	86.7819824219
2572.2409668	104.426330566
2573.76245117	115.076667786
2575.28393555	118.381896973
2576.80541992	131.005767822
2578.3269043	141.801422119
2579.84863281	128.741744995
2581.37011719	148.803527832
2582.89160156	130.342132568
2584.41308594	175.492019653
2585.93457031	202.030456543
2587.45605469	174.230300903
2588.97753906	195.12487793
2590.49902344	166.093200684
2592.02075195	181.446868896
2593.54223633	252.607559204
2595.0637207	249.31161499
2596.58520508	302.798522949
2598.10668945	265.481262207
2599.62817383	214.632232666
2601.1496582	186.03515625
2602.67114258	203.482254028
2604.19287109	210.588897705
2605.71435547	195.266845703
2607.23583984	190.182235718
2608.75732422	219.508743286
2610.27880859	259.547149658
2611.80029297	320.618774414
2613.32177734	312.431152344
2614.84326172	353.980804443
2616.36499023	364.171966553
2617.88647461	419.821777344
2619.40795898	445.481323242
2620.92944336	455.776000977
2622.45092773	493.813049316
2623.97241211	606.647338867
2625.49389648	785.959594727
2627.01538086	1076.5045166
2628.53710938	1523.65039063
2630.05859375	2047.26171875
2631.58007813	2483.1862793
2633.1015625	2733.73925781
2634.62304688	2793.1484375
2636.14453125	2811.47875977
2637.66601563	2892.44335938
2639.1875	3264.73876953
2640.70922852	3824.67431641
2642.23071289	4414.98925781
2643.75219727	4797.79931641
2645.27368164	4809.57568359
2646.79516602	4501.85595703
2648.31665039	3861.6418457
2649.83813477	3174.93603516
2651.35961914	2562.42016602
2652.88134766	2095.76245117
2654.40283203	1674.73486328
2655.92431641	1409.75512695
2657.44580078	1093.01281738
2658.96728516	950.296691895
2660.48876953	819.463500977
2662.01025391	739.741699219
2663.53173828	688.567077637
2665.0534668	571.073364258
2666.57495117	539.252929688
2668.09643555	503.184783936
2669.61791992	493.610290527
2671.1394043	463.465087891
2672.66088867	445.283905029
2674.18237305	437.377044678
2675.70385742	408.381835938
2677.22558594	422.226257324
2678.74707031	437.377990723
2680.26855469	445.4347229
2681.79003906	444.950012207
2683.31152344	441.470245361
2684.83300781	439.781311035
2686.35449219	441.833099365
2687.87597656	435.357910156
2689.39770508	431.571807861
2690.91918945	431.839904785
2692.44067383	418.979278564
2693.9621582	433.075134277
2695.48364258	427.967437744
2697.00512695	393.118743896
2698.52661133	358.296661377
2700.0480957	340.991821289
2701.56982422	324.665924072
2703.09130859	309.106903076
2704.61279297	295.123321533
2706.13427734	282.222229004
2707.65576172	225.48008728
2709.17724609	244.861495972
2710.69873047	246.168899536
2712.22021484	211.313735962
2713.74194336	234.640884399
2715.26342773	234.195983887
2716.78491211	269.015014648
2718.30639648	281.33694458
2719.82788086	323.223052979
2721.34936523	333.639068604
2722.87084961	367.110626221
2724.39233398	392.500274658
2725.9140625	412.27734375
2727.43554688	463.243713379
2728.95703125	489.251953125
2730.47851563	479.9972229
2732	437.013885498
2733.52148438	410.067901611
2735.04296875	402.312072754
2736.56445313	402.45614624
2738.0859375	367.720336914
2739.60766602	324.748321533
2741.12915039	323.809112549
2742.65063477	325.472290039
2744.17211914	326.439849854
2745.69360352	294.56237793
2747.21508789	257.475799561
2748.73657227	243.988922119
2750.25805664	234.555267334
2751.77978516	215.132232666
2753.30126953	233.959732056
2754.82275391	214.704772949
2756.34423828	205.675598145
2757.86572266	212.540725708
2759.38720703	192.153945923
2760.90869141	176.096069336
2762.43017578	173.702774048
2763.9519043	160.870407104
2765.47338867	155.291427612
2766.99487305	157.841018677
2768.51635742	146.621337891
2770.0378418	124.679985046
2771.55932617	89.3683547974
2773.08081055	79.0705871582
2774.60229492	94.3077392578
2776.12402344	71.8013458252
2777.64550781	79.873840332
2779.16699219	59.9577407837
2780.68847656	81.1186065674
2782.20996094	75.7336273193
2783.73144531	79.7301177979
2785.25292969	94.769744873
2786.77441406	102.117469788
2788.29614258	118.472602844
2789.81762695	126.992408752
2791.33911133	120.549247742
2792.8605957	127.866775513
2794.38208008	156.307113647
2795.90356445	126.956977844
2797.42504883	129.293487549
2798.9465332	112.800811768
2800.46826172	111.38974762
2801.98974609	134.908889771
2803.51123047	144.304229736
2805.03271484	172.507064819
2806.55419922	153.743789673
2808.07568359	134.493225098
2809.59716797	140.148742676
2811.11865234	159.418426514
2812.64038086	161.733505249
2814.16186523	197.496337891
2815.68334961	225.590698242
2817.20483398	311.050628662
2818.72631836	409.901031494
2820.24780273	545.604675293
2821.76928711	673.005004883
2823.29077148	715.89465332
2824.8125	841.271179199
2826.33398438	1151.6151123
2827.85546875	1724.77575684
2829.37695313	2799.57714844
2830.8984375	4494.08300781
2832.41992188	6221.66308594
2833.94140625	7447.41894531
2835.46289063	8177.36083984
2836.98461914	9459.91503906
2838.50610352	10826.1748047
2840.02758789	10312.3955078
2841.54907227	7576.94921875
2843.07055664	4275.33154297
2844.59204102	2175.16308594
2846.11352539	1161.45422363
2847.63500977	663.615234375
2849.15673828	449.099945068
2850.67822266	335.377563477
2852.19970703	247.237136841
2853.72119141	182.773086548
2855.24267578	172.47303772
2856.76416016	147.902267456
2858.28564453	129.431259155
2859.80712891	150.983383179
2861.32885742	141.481826782
2862.8503418	163.094558716
2864.37182617	172.957672119
2865.89331055	202.840499878
2867.41479492	227.196289063
2868.9362793	239.509048462
2870.45776367	219.547042847
2871.97924805	209.285400391
2873.50097656	198.457901001
2875.02246094	200.259994507
2876.54394531	217.989440918
2878.06542969	221.265182495
2879.58691406	251.579910278
2881.10839844	258.721984863
2882.62988281	289.923797607
2884.15136719	321.238342285
2885.6730957	354.686309814
2887.19458008	365.92868042
2888.71606445	397.768554688
2890.23754883	315.484863281
2891.7590332	211.774291992
2893.28051758	142.899734497
2894.80200195	106.264762878
2896.32348633	84.4014358521
2897.84521484	73.5865325928
2899.36669922	70.5708007813
2900.88818359	79.9140396118
2902.40966797	80.0945892334
2903.93115234	53.5314331055
2905.45263672	76.4811172485
2906.97412109	70.3996200562
2908.49560547	71.6510848999
2910.01708984	96.917388916
2911.53881836	90.475189209
2913.06030273	118.383888245
2914.58178711	72.8243942261
2916.10327148	99.9992675781
2917.62475586	106.058036804
2919.14624023	123.927780151
2920.66772461	126.735862732
2922.18920898	130.083908081
2923.7109375	130.805145264
2925.23242188	151.850234985
2926.75390625	173.401107788
2928.27539063	215.127761841
2929.796875	245.498443604
2931.31835938	286.417175293
2932.83984375	316.198394775
2934.36132813	394.461456299
2935.88305664	412.126617432
2937.40454102	425.602386475
2938.92602539	443.815246582
2940.44750977	425.270080566
2941.96899414	440.409545898
2943.49047852	440.786224365
2945.01196289	427.093536377
2946.53344727	407.896270752
2948.05517578	399.746856689
2949.57666016	345.168457031
2951.09814453	312.968078613
2952.61962891	281.10949707
2954.14111328	270.171081543
2955.66259766	248.765609741
2957.18408203	224.94921875
2958.70556641	176.884796143
2960.22729492	171.529418945
2961.7487793	162.066726685
2963.27026367	170.726135254
2964.79174805	168.068389893
2966.31323242	153.182327271
2967.8347168	137.255187988
2969.35620117	157.199478149
2970.87768555	156.086471558
2972.39941406	136.913543701
2973.92089844	140.687850952
2975.44238281	137.758163452
2976.96386719	144.454040527
2978.48535156	146.937072754
2980.00683594	134.726974487
2981.52832031	127.025177002
2983.04980469	126.208618164
2984.5715332	144.162231445
2986.09301758	145.830612183
2987.61450195	143.338638306
2989.13598633	164.569839478
2990.6574707	167.992111206
2992.17895508	169.177230835
2993.70043945	174.868469238
2995.22192383	174.503158569
2996.74365234	154.551589966
2998.26513672	142.126831055
2999.78662109	137.454864502
3001.30810547	105.220535278
3002.82958984	78.1409912109
3004.35107422	69.5986175537
3005.87255859	35.4945449829
3007.39404297	37.5889549255
3008.91577148	49.8931274414
3010.43725586	41.5993995667
3011.95874023	28.1109580994
3013.48022461	11.6458768845
3015.00170898	24.2120285034
3016.52319336	30.9379501343
3018.04467773	40.9546165466
3019.56616211	37.425113678
3021.08789063	49.9528236389
3022.609375	37.3383598328
3024.13085938	29.7511386871
3025.65234375	53.2284545898
3027.17382813	35.7669448853
3028.6953125	45.2016296387
3030.21679688	30.2752456665
3031.73828125	27.7512722015
3033.26000977	26.6200580597
3034.78149414	48.8813743591
3036.30297852	50.6721076965
3037.82446289	47.2331008911
3039.34594727	21.8482246399
3040.86743164	43.0457992554
3042.38891602	59.8907623291
3043.91040039	65.3162155151
3045.43212891	45.461605072
3046.95361328	46.2658615112
3048.47509766	29.1906967163
3049.99658203	30.6476097107
3051.51806641	50.3839073181
3053.03955078	19.6824302673
3054.56103516	12.8841733932
3056.08251953	-0.688781857491
3057.60424805	16.2052516937
3059.12573242	11.0736722946
3060.6472168	8.44540023804
3062.16870117	22.0574321747
3063.69018555	8.31515979767
3065.21166992	7.29774332047
3066.7331543	12.6516017914
3068.25463867	28.793176651
3069.77636719	24.1847953796
3071.29785156	37.1326255798
3072.81933594	-13.3078632355
3074.34082031	4.04801750183
3075.86230469	1.86969923973
3077.38378906	7.48786687851
3078.90527344	14.8608913422
3080.42675781	10.9779052734
3081.94848633	39.3689880371
3083.4699707	37.4654846191
3084.99145508	24.6996421814
3086.51293945	27.2095146179
3088.03442383	60.771648407
3089.5559082	83.3468551636
3091.07739258	117.15687561
3092.59887695	148.951339722
3094.12036133	159.534393311
3095.64208984	176.337722778
3097.16357422	220.816986084
3098.68505859	321.652648926
3100.20654297	427.095947266
3101.72802734	514.58215332
3103.24951172	508.763641357
3104.77099609	417.09942627
3106.29248047	297.049987793
3107.81420898	210.719543457
3109.33569336	189.869827271
3110.85717773	171.637405396
3112.37866211	150.079879761
3113.90014648	116.312904358
3115.42163086	149.064498901
3116.94311523	120.077651978
3118.46459961	110.107971191
3119.98632813	121.712638855
3121.5078125	118.153686523
[truncated: 906 more rows]
