# Supplementary material for: Coordination nano-space as stage of hydrogen ortho–para conversion
Source: R Soc Open Sci. 2015 Jul 29;2(7):150006. doi: 10.1098/rsos.150006 (PMC4632575; doi:10.1098/rsos.150006)
Supplement: This zipped folder contains the supplementaly informantion (PDF) and raw data of SR powder diffraction and Raman spectrum. The raw data are organised into a folder structure with README.txt files used to provide guidance on the contents. [file rsos150006supp1.zip › Suppl_data_and_info/Raman_Spectra/77K_H2.txt]

80	957.346862793
81.5215148926	30.2941188812
83.0430297852	18.8021583557
84.5645446777	11.9883174896
86.0860595703	36.3696174622
87.6075744629	29.7016658783
89.1290893555	31.5115585327
90.650604248	42.8681945801
92.1721191406	38.4447288513
93.6936340332	43.1615562439
95.2151489258	45.0643348694
96.7366638184	38.0729751587
98.2581787109	12.5943279266
99.7796936035	9.09146595001
101.301208496	15.0679807663
102.822715759	16.3779945374
104.344230652	26.7077770233
105.865745544	27.0448722839
107.387260437	23.4070968628
108.90877533	40.7897453308
110.430290222	15.2041606903
111.951805115	2.449229002
113.473320007	17.0712680817
114.9948349	28.9362392426
116.516349792	30.3035984039
118.037864685	26.6716270447
119.559379578	21.5269546509
121.08089447	26.6823787689
122.602409363	26.193862915
124.123924255	29.7337055206
125.645439148	56.0492134094
127.166954041	35.3021202087
128.688461304	21.6718711853
130.209976196	21.4336624146
131.731491089	28.2911624908
133.253005981	23.706829071
134.774520874	25.1632614136
136.296035767	36.432182312
137.817550659	17.062417984
139.339065552	22.5955810547
140.860580444	33.0522994995
142.382095337	32.741104126
143.903610229	11.6381168365
145.425125122	15.1370744705
146.946640015	28.3168888092
148.468154907	24.1965961456
149.9896698	27.5255203247
151.511184692	24.8863582611
153.032699585	21.927236557
154.554214478	46.2488594055
156.07572937	70.7425765991
157.597244263	73.6772994995
159.118759155	50.1246871948
160.640274048	22.4177951813
162.16178894	14.0490541458
163.683303833	16.8335189819
165.204818726	26.3683547974
166.726333618	22.9941310883
168.247848511	18.211025238
169.769363403	11.3510627747
171.290878296	1.36480093002
172.812393188	21.5212154388
174.333908081	19.1333522797
175.855422974	4.75882053375
177.376937866	7.09146404266
178.898452759	16.4560451508
180.419967651	23.7929897308
181.941482544	23.8520469666
183.462997437	0.957795739174
184.984512329	-4.50146150589
186.506027222	1.49245798588
188.027542114	14.3876686096
189.549057007	9.53853702545
191.070571899	11.6255369186
192.592086792	14.900800705
194.113601685	16.4077796936
195.635116577	19.9897918701
197.15663147	35.5464897156
198.678146362	55.4457931519
200.199661255	72.9583206177
201.721176147	135.60585022
203.24269104	177.600738525
204.764205933	180.32975769
206.285720825	113.322662354
207.807235718	55.7744140625
209.32875061	27.6364250183
210.850265503	18.2994937897
212.371780396	0.13336583972
213.893280029	-2.13551974297
215.414794922	9.4067697525
216.936309814	28.1948604584
218.457824707	31.3242702484
219.9793396	25.5130119324
221.500854492	10.564789772
223.022369385	-8.30970668793
224.543884277	1.03624618053
226.06539917	6.83830118179
227.586914063	12.7244443893
229.108428955	19.4233703613
230.629943848	18.9578990936
232.15145874	16.6930809021
233.672973633	13.1099271774
235.194488525	9.31768703461
236.716003418	25.2667350769
238.237518311	30.7767066956
239.759033203	28.8773212433
241.280548096	21.7438678741
242.802062988	24.2775287628
244.323577881	11.5843744278
245.845092773	6.54953575134
247.366607666	35.6018409729
248.888122559	22.9249973297
250.409637451	23.4366073608
251.931152344	30.6253147125
253.452667236	32.6888656616
254.974182129	2.89935564995
256.495697021	2.01080441475
258.017211914	18.2902984619
259.538726807	23.0716972351
261.060241699	7.01032972336
262.581756592	0.425833702087
264.103271484	2.98617362976
265.624786377	6.77587890625
267.14630127	10.0581293106
268.667816162	12.3423194885
270.189331055	14.6147136688
271.710845947	19.8966693878
273.23236084	10.9081544876
274.753875732	12.6560602188
276.275390625	19.466676712
277.796905518	-3.7941532135
279.31842041	16.0412883759
280.839935303	22.7563247681
282.361450195	10.0420532227
283.882965088	2.8710026741
285.40447998	15.0512142181
286.925994873	19.3236522675
288.447509766	13.2481241226
289.969024658	18.0635814667
291.490539551	41.3801879883
293.012054443	55.2219276428
294.533569336	53.0367965698
296.055084229	43.7532501221
297.576599121	54.8052520752
299.098114014	65.3527755737
300.619628906	70.5719528198
302.141143799	80.2520904541
303.662658691	69.8302612305
305.184173584	57.0764808655
306.705688477	49.0562934875
308.227203369	52.0352630615
309.748718262	35.3935775757
311.270233154	34.4740600586
312.791748047	51.845375061
314.313262939	31.4661960602
315.834777832	46.9930801392
317.356292725	64.6846847534
318.877807617	71.88671875
320.39932251	62.9806938171
321.920837402	72.7596511841
323.442352295	101.251228333
324.963867188	145.477706909
326.48538208	188.066085815
328.006896973	230.814651489
329.528411865	260.817810059
331.049926758	267.445648193
332.57144165	219.536132813
334.092956543	166.937606812
335.614471436	118.869606018
337.135986328	81.2616348267
338.657501221	68.1222381592
340.179016113	69.3690719604
341.700531006	59.0590171814
343.222045898	39.5951461792
344.743560791	46.6844940186
346.265045166	40.1589584351
347.786560059	37.9006233215
349.308074951	40.1893844604
350.829589844	34.3144950867
352.351104736	28.6250019073
353.872619629	23.7895469666
355.394134521	21.3355312347
356.915649414	25.2276763916
358.437164307	26.4306964874
359.958679199	36.0396842957
361.480194092	48.5620803833
363.001708984	47.5209579468
364.523223877	40.191028595
366.04473877	28.0863895416
367.566253662	21.3587112427
369.087768555	38.6570396423
370.609283447	41.2956390381
372.13079834	32.7967262268
373.652313232	25.6091480255
375.173828125	37.6328697205
376.695343018	34.1257553101
378.21685791	24.6035556793
379.738372803	14.5697431564
381.259887695	9.89656925201
382.781402588	18.7518177032
384.30291748	22.7051868439
385.824432373	21.6195297241
387.345947266	16.615020752
388.867462158	39.1815834045
390.388977051	33.1999588013
391.910491943	25.7928218842
393.432006836	32.9754257202
394.953521729	29.4759216309
396.475036621	26.4229679108
397.996551514	22.9819660187
399.518066406	19.3626327515
401.039581299	19.5787563324
402.561096191	35.6184959412
404.082611084	48.7891578674
405.604125977	55.9491424561
407.125640869	70.3179855347
408.647155762	63.7998046875
410.168670654	58.9013061523
411.690185547	62.2344932556
413.211700439	78.2389297485
414.733215332	121.056159973
416.254730225	217.41708374
417.776245117	379.865631104
419.29776001	624.35345459
420.819274902	716.467163086
422.340789795	594.101074219
423.862304688	364.013458252
425.38381958	159.126617432
426.905334473	87.4716796875
428.426849365	57.2811203003
429.948364258	45.1397819519
431.46987915	32.7424240112
432.991394043	29.4841880798
434.512908936	35.3483428955
436.034423828	37.6537399292
437.555938721	32.6235198975
439.077453613	35.4571990967
440.598968506	26.0731201172
442.120483398	27.7061367035
443.641998291	41.8691864014
445.163513184	50.7781524658
446.685028076	47.9445075989
448.206542969	55.5425643921
449.728057861	61.5004196167
451.249572754	36.6527252197
452.771087646	50.0405044556
454.292602539	43.7603645325
455.814117432	31.3157844543
457.335632324	31.4506607056
458.857147217	36.9093780518
460.378662109	30.2182350159
461.900177002	31.8562374115
463.421691895	50.9383735657
464.943206787	49.8991508484
466.46472168	32.7452774048
467.986236572	34.9536857605
469.507751465	62.9600410461
471.029266357	91.8294067383
472.55078125	94.4533157349
474.072296143	112.775733948
475.593811035	133.462875366
477.115325928	115.901741028
478.63684082	105.731750488
480.158355713	95.3641433716
481.679870605	94.2836685181
483.201385498	110.737876892
484.722900391	92.4780578613
486.244415283	93.1644134521
487.765930176	89.560256958
489.287445068	73.4219970703
490.808959961	76.1553192139
492.330474854	50.8240203857
493.851989746	47.7246627808
495.373504639	62.1564331055
496.895019531	42.8784942627
498.416534424	38.8196716309
499.938049316	36.8406791687
501.459564209	42.5180625916
502.981079102	64.2375564575
504.502593994	39.0559196472
506.024108887	37.8931999207
507.545623779	48.6081008911
509.067138672	60.1934700012
510.588653564	55.5874900818
512.110168457	74.5720672607
513.631652832	72.8171386719
515.153198242	55.1542282104
516.674682617	75.9556655884
518.196228027	77.9417648315
519.717712402	93.1513671875
521.239257813	111.985023499
522.760742188	117.119087219
524.282287598	115.648445129
525.803771973	140.99559021
527.325317383	165.788146973
528.846801758	171.237838745
530.368347168	150.702697754
531.889831543	170.940719604
533.411376953	203.316711426
534.932861328	230.276123047
536.454406738	229.227737427
537.975891113	258.479309082
539.497436523	320.961120605
541.018920898	394.695709229
542.540466309	454.165252686
544.061950684	469.248931885
545.583496094	395.430541992
547.104980469	300.960021973
548.626525879	222.760528564
550.148010254	179.25769043
551.669555664	124.410629272
553.191040039	81.0896453857
554.712585449	64.3934326172
556.234069824	89.8812561035
557.755615234	73.0644683838
559.277099609	52.1607131958
560.79864502	47.0181350708
562.320129395	65.0366439819
563.841674805	72.4610366821
565.36315918	82.9571609497
566.88470459	81.3050308228
568.406188965	68.1418609619
569.927734375	52.9075279236
571.44921875	43.6012420654
572.97076416	31.2413005829
574.492248535	30.5441493988
576.013793945	48.5929641724
577.53527832	40.4691162109
579.05682373	33.6564788818
580.578308105	38.1102638245
582.099853516	49.1699333191
583.621337891	47.9569664001
585.142883301	23.5075359344
586.664367676	23.4700317383
588.185913086	46.0439682007
589.707397461	79.4056777954
591.228942871	60.5037078857
592.750427246	53.8439865112
594.271972656	67.8406143188
595.793457031	87.2727279663
597.315002441	66.1152267456
598.836486816	68.1856842041
600.358032227	89.4449081421
601.879516602	107.161827087
603.401062012	102.77746582
604.922546387	101.105316162
606.444091797	125.657203674
607.965576172	144.627609253
609.487121582	143.478530884
611.008605957	113.703781128
612.530090332	97.4194335938
614.051635742	75.4214324951
615.573120117	63.7467880249
617.094665527	71.3604507446
618.616149902	55.1781921387
620.137695313	56.4369544983
621.659179688	45.8833198547
623.180725098	33.6129837036
624.702209473	55.5726165771
626.223754883	49.8046150208
627.745239258	54.0315322876
629.266784668	60.8576660156
630.788269043	64.1234130859
632.309814453	63.6099586487
633.831298828	59.9318733215
635.352844238	58.7171363831
636.874328613	67.0440063477
638.395874023	91.827507019
639.917358398	72.9035263062
641.438903809	73.1718978882
642.960388184	78.3010253906
644.481933594	83.1137771606
646.003417969	95.8463058472
647.524963379	94.1452026367
649.046447754	85.5575485229
650.567993164	88.3086547852
652.089477539	114.421318054
653.611022949	105.975288391
655.132507324	109.149108887
656.654052734	111.876419067
658.175537109	115.740242004
659.69708252	131.801895142
661.218566895	141.793533325
662.740112305	151.880157471
664.26159668	156.198989868
665.78314209	158.364578247
667.304626465	191.657531738
668.826171875	209.061721802
670.34765625	245.330078125
671.86920166	296.468322754
673.390686035	357.03225708
674.912231445	520.483337402
676.43371582	676.494445801
677.95526123	821.426635742
679.476745605	906.580383301
680.998291016	834.764404297
682.519775391	642.294006348
684.041320801	448.632019043
685.562805176	282.432434082
687.084350586	165.015487671
688.605834961	119.230766296
690.127380371	88.4026641846
691.648864746	72.734992981
693.170410156	66.0343856812
694.691894531	61.2400665283
696.213439941	59.5268783569
697.734924316	42.7695999146
699.256469727	33.3081130981
700.777954102	33.5279960632
702.299499512	35.7173805237
703.820983887	18.2044067383
705.342529297	36.6304779053
706.864013672	53.516910553
708.385559082	52.9269218445
709.907043457	43.9716110229
711.428588867	48.5434150696
712.950073242	48.2545394897
714.471618652	42.3854217529
715.993103027	38.0347747803
717.514648438	66.4625244141
719.036132813	66.7406539917
720.557678223	72.4375
722.079162598	79.7301483154
723.600708008	78.1619720459
725.122192383	63.7536849976
726.643737793	76.6700057983
728.165222168	91.9474411011
729.686767578	92.9644699097
731.208251953	68.0603179932
732.729797363	79.6328201294
734.251281738	95.211769104
735.772827148	91.2943344116
737.294311523	70.0425872803
738.815856934	56.9049377441
740.337341309	61.3112678528
741.858886719	84.9720153809
743.380371094	78.6697311401
744.901916504	50.0303726196
746.423400879	103.689880371
747.944946289	67.3779754639
749.466430664	58.5725135803
750.987976074	59.8309249878
752.509460449	57.1170196533
754.031005859	71.2634353638
755.552490234	78.2463760376
757.074035645	71.453338623
758.59552002	57.813419342
760.11706543	46.825504303
761.638549805	50.7288665771
763.160095215	61.904712677
764.68157959	64.9034194946
766.203125	57.6130332947
767.724609375	42.8615074158
769.246154785	33.2865791321
770.76763916	52.2178649902
772.28918457	64.7205886841
773.810668945	78.760345459
775.332214355	107.025840759
776.85369873	66.9888916016
778.375244141	63.9552688599
779.896728516	78.0625
781.418273926	107.522918701
782.939758301	154.269332886
784.461303711	178.952850342
785.982788086	187.150634766
787.504272461	187.584732056
789.025817871	182.254333496
790.547302246	170.108123779
792.068847656	150.657211304
793.590332031	121.315963745
795.111877441	103.090293884
796.633361816	91.5098800659
798.154907227	68.3223800659
799.676391602	79.8723678589
801.197937012	85.7119445801
802.719421387	94.299621582
804.240966797	92.0077590942
805.762451172	53.9796295166
807.283996582	74.6840820313
808.805480957	83.5175018311
810.327026367	75.1484985352
811.848510742	71.8877792358
813.370056152	111.384979248
814.891540527	100.814666748
816.413085938	98.0056915283
817.934570313	95.4013671875
819.456115723	95.9562683105
820.977600098	108.873970032
822.499145508	128.092071533
824.020629883	110.287033081
825.542175293	98.270072937
827.063659668	104.035713196
828.585205078	119.329605103
830.106689453	103.271690369
831.628234863	111.825401306
833.149719238	92.902130127
834.671264648	67.6877746582
836.192749023	87.2962417603
837.714294434	111.967323303
839.235778809	74.2570114136
840.757324219	76.9074630737
842.278808594	104.812271118
843.800354004	101.04776001
845.321838379	62.299987793
846.843383789	76.0256576538
848.364868164	74.8911209106
849.886413574	58.4128913879
851.407897949	48.0228118896
852.929443359	72.8134613037
854.450927734	73.5376586914
855.972473145	66.2232284546
857.49395752	58.9348754883
859.01550293	56.8270111084
860.536987305	60.3550949097
862.058532715	54.6004066467
863.58001709	42.2031059265
865.1015625	29.2591171265
866.623046875	25.3319416046
868.144592285	47.5431404114
869.66607666	43.6915664673
871.18762207	30.1315631866
872.709106445	18.3970317841
874.230651855	15.6316890717
875.75213623	22.9326629639
877.273681641	27.610666275
878.795166016	21.8448562622
880.316711426	20.1739692688
881.838195801	24.0746536255
883.359741211	24.6964244843
884.881225586	53.4525108337
886.402770996	29.0270996094
887.924255371	22.9965019226
889.445800781	29.5498504639
890.967285156	15.0792541504
892.488830566	41.6725234985
894.010314941	23.8325500488
895.531860352	15.6741790771
897.053344727	19.8524646759
898.574890137	26.3410205841
900.096374512	30.5070533752
901.617919922	26.5976753235
903.139404297	24.7028751373
904.660949707	25.0042114258
906.182434082	26.5424175262
907.703979492	28.5625305176
909.225463867	44.6446456909
910.747009277	38.8809127808
912.268493652	29.4538478851
913.790039063	22.4066410065
915.311523438	12.2779493332
916.833068848	9.22284603119
918.354553223	0.541766226292
919.876098633	8.6063337326
921.397583008	21.8830013275
922.919128418	21.6913909912
924.440612793	23.3172912598
925.962158203	30.9486064911
927.483642578	33.9487075806
929.005187988	36.8479614258
930.526672363	36.2005348206
932.048217773	8.02600002289
933.569702148	9.56809043884
935.091247559	10.1702318192
936.612731934	3.0510737896
938.134277344	-5.4259390831
939.655761719	-0.843608498573
941.177307129	1.27997839451
942.698791504	-0.130167603493
944.220336914	2.1621389389
945.741821289	12.010925293
947.263366699	26.654756546
948.784851074	24.819486618
950.306396484	17.1406517029
951.827880859	29.6013717651
953.34942627	38.4251976013
954.870910645	32.2209739685
956.392456055	23.5225582123
957.91394043	35.6800689697
959.43548584	27.2368240356
960.956970215	21.2171344757
962.478515625	22.0163078308
964	23.068813324
965.521484375	12.0036706924
967.043029785	25.4990921021
968.56451416	29.5576629639
970.08605957	23.5126781464
971.607543945	16.9499759674
973.129089355	25.8384685516
974.65057373	38.4190826416
976.172119141	26.8605041504
977.693603516	15.9740905762
979.215148926	13.6659526825
980.736633301	19.2184009552
982.258178711	40.2655067444
983.779663086	34.8932952881
985.301208496	19.3095703125
986.822692871	12.5446252823
988.344238281	21.4319381714
989.865722656	34.2786026001
991.387268066	45.3222007751
992.908752441	21.6027393341
994.430297852	20.3590278625
995.951782227	36.1422348022
997.473327637	41.2100334167
998.994812012	37.7202835083
1000.51635742	79.7345428467
1002.0378418	75.1432266235
1003.55938721	70.1858673096
1005.08087158	84.3650588989
1006.60241699	92.915145874
1008.12390137	84.0739517212
1009.64544678	97.412322998
1011.16693115	112.951637268
1012.68847656	115.715614319
1014.20996094	105.313056946
1015.73150635	109.830657959
1017.25299072	118.479446411
1018.77453613	207.208312988
1020.29602051	320.101837158
1021.81756592	475.862640381
1023.33905029	751.212463379
1024.8605957	1268.74243164
1026.38208008	1853.21166992
1027.90356445	2360.76098633
1029.4251709	2669.18457031
1030.94665527	2825.45288086
1032.46813965	3069.26806641
1033.98962402	3713.92895508
1035.51123047	4590.50830078
1037.03271484	5612.39013672
1038.55419922	6504.17431641
1040.07568359	6934.51611328
1041.59729004	6610.93115234
1043.11877441	5649.02197266
1044.64025879	4494.85302734
1046.16174316	3500.29638672
1047.68334961	2727.64648438
1049.20483398	2102.36181641
1050.72631836	1660.18286133
1052.24780273	1405.34814453
1053.76940918	1157.69909668
1055.29089355	945.040405273
1056.81237793	786.584228516
1058.3338623	677.114807129
1059.85546875	588.704223633
1061.37695313	535.337280273
1062.8984375	488.046173096
1064.41992188	453.862976074
1065.94152832	431.111175537
1067.4630127	407.05581665
1068.98449707	407.13571167
1070.50598145	379.667663574
1072.02758789	363.492919922
1073.54907227	353.965667725
1075.07055664	343.003601074
1076.59204102	331.686157227
1078.11364746	308.126495361
1079.63513184	320.493927002
1081.15661621	312.917938232
1082.67810059	313.387023926
1084.19970703	342.948303223
1085.72119141	366.428955078
1087.24267578	375.572601318
1088.76416016	378.408050537
1090.2857666	380.998718262
1091.80725098	373.648590088
1093.32873535	354.449127197
1094.85021973	346.963439941
1096.37182617	355.432281494
1097.89331055	353.604370117
1099.41479492	342.510894775
1100.9362793	339.780914307
1102.45788574	339.150756836
1103.97937012	274.291107178
1105.50085449	254.925247192
1107.02233887	252.540313721
1108.54394531	262.513122559
1110.06542969	279.954467773
1111.58691406	295.103179932
1113.10839844	289.440460205
1114.63000488	291.475067139
1116.15148926	308.126434326
1117.67297363	292.685302734
1119.19445801	295.419128418
1120.71606445	347.931976318
1122.23754883	365.280975342
1123.7590332	354.267364502
1125.28051758	329.052429199
1126.80212402	315.33102417
1128.3236084	283.588775635
1129.84509277	224.978897095
1131.36657715	199.852737427
1132.88818359	174.339233398
1134.40966797	135.700820923
1135.93115234	115.22215271
1137.45263672	105.942420959
1138.97424316	97.0410919189
1140.49572754	89.1610488892
1142.01721191	49.4045562744
1143.53869629	45.5185699463
1145.06018066	51.7850112915
1146.58178711	52.9959754944
1148.10327148	56.5039825439
1149.62475586	85.2277832031
1151.14624023	100.700630188
1152.66784668	99.201133728
1154.18933105	87.8146133423
1155.71081543	78.7289733887
1157.2322998	81.7565841675
1158.75390625	95.5313415527
1160.27539063	84.39112854
1161.796875	80.2341079712
1163.31835938	71.617477417
1164.83996582	67.7105255127
1166.3614502	54.5543708801
1167.88293457	24.7094268799
1169.40441895	35.0508117676
1170.92602539	37.7215118408
1172.44750977	24.7802867889
1173.96899414	36.2102737427
1175.49047852	42.6846313477
1177.01208496	30.4068870544
1178.53356934	63.7185821533
1180.05505371	56.9251174927
1181.57653809	54.59973526
1183.09814453	44.6171684265
1184.61962891	40.8935432434
1186.14111328	44.7702674866
1187.66259766	41.9201393127
1189.1842041	63.2922821045
1190.70568848	46.9128227234
1192.22717285	45.7618904114
1193.74865723	38.7071685791
1195.27026367	27.7780532837
1196.79174805	31.0387401581
1198.31323242	44.8224029541
1199.8347168	60.5080032349
1201.35632324	57.6655921936
1202.87780762	60.5723152161
1204.39929199	70.2691116333
1205.92077637	80.1416015625
1207.44238281	87.9556808472
1208.96386719	88.5781784058
1210.48535156	101.419219971
1212.00683594	106.189674377
1213.52844238	131.025405884
1215.04992676	164.889205933
1216.57141113	179.869567871
1218.09289551	229.905456543
1219.61450195	253.317352295
1221.13598633	303.684448242
1222.6574707	419.700408936
1224.17895508	583.510070801
1225.70056152	852.446044922
1227.2220459	1465.24731445
1228.74353027	3029.45727539
1230.26501465	7943.84228516
1231.78662109	17302.8242188
1233.30810547	27048.6855469
1234.82958984	30782.4179688
1236.35107422	24242.109375
1237.87268066	11609.0566406
1239.39416504	4433.90136719
1240.91564941	1723.60961914
1242.43713379	785.76574707
1243.95874023	452.207275391
1245.48022461	322.836853027
1247.00170898	241.844619751
1248.52319336	208.924423218
1250.0447998	194.83581543
1251.56628418	168.656585693
1253.08776855	134.788833618
1254.60925293	107.79384613
1256.13085938	88.6755142212
1257.65234375	54.4448776245
1259.17382813	89.2378997803
1260.6953125	99.1777420044
1262.21691895	121.418319702
1263.73840332	132.57711792
1265.2598877	114.028366089
1266.78137207	79.7593307495
1268.30297852	87.9774932861
1269.82446289	60.4675827026
1271.34594727	78.1485137939
1272.86743164	88.9502258301
1274.38903809	85.1388092041
1275.91052246	72.1817779541
1277.43200684	59.5489578247
1278.95349121	74.4715576172
1280.47509766	77.0746765137
1281.99658203	49.9738960266
1283.51806641	43.1741485596
1285.03955078	50.6897735596
1286.56115723	51.093624115
1288.0826416	41.1171379089
1289.60412598	51.2532119751
1291.12561035	43.5402374268
1292.6472168	46.3793106079
1294.16870117	43.0420379639
1295.69018555	52.3183670044
1297.21166992	84.1601486206
1298.73327637	112.779388428
1300.25476074	116.92943573
1301.77624512	106.854171753
1303.29772949	128.819030762
1304.81933594	131.419021606
1306.34082031	132.772979736
1307.86230469	154.189224243
1309.38378906	163.320419312
1310.90539551	113.96156311
1312.42687988	143.642562866
1313.94836426	149.238830566
1315.46984863	112.98992157
1316.99145508	89.381652832
1318.51293945	102.314476013
1320.03442383	98.9616394043
1321.5559082	86.1466903687
1323.07739258	87.6027984619
1324.59899902	100.190513611
1326.1204834	91.6215133667
1327.64196777	80.6221542358
1329.16345215	83.302230835
1330.68505859	87.6215057373
1332.20654297	112.1195755
1333.72802734	136.656402588
1335.24951172	159.814819336
1336.77111816	157.939834595
1338.29260254	135.709960938
1339.81408691	113.463996887
1341.33557129	112.503555298
1342.85717773	143.613540649
1344.37866211	154.716659546
1345.90014648	142.103683472
1347.42163086	137.843566895
1348.9432373	145.517593384
1350.46472168	148.224441528
1351.98620605	142.990081787
1353.50769043	179.8543396
1355.02929688	218.189590454
1356.55078125	284.634460449
1358.07226563	296.060333252
1359.59375	283.771881104
1361.11535645	272.866149902
1362.63684082	268.292327881
1364.1583252	270.682952881
1365.67980957	254.681381226
1367.20141602	265.626556396
1368.72290039	290.370788574
1370.24438477	314.796966553
1371.76586914	305.121276855
1373.28747559	276.033691406
1374.80895996	277.142089844
1376.33044434	234.995986938
1377.85192871	203.267105103
1379.37353516	204.095932007
1380.89501953	207.225143433
1382.41650391	219.945846558
1383.93798828	254.644287109
1385.45959473	296.164337158
1386.9810791	293.857299805
1388.50256348	298.808746338
1390.02404785	335.801330566
1391.5456543	359.532745361
1393.06713867	349.219848633
1394.58862305	315.646148682
1396.11010742	267.89074707
1397.63171387	202.793930054
1399.15319824	146.65246582
1400.67468262	96.8319473267
1402.19616699	71.592628479
1403.71777344	74.4062957764
1405.23925781	65.8725967407
1406.76074219	40.5534744263
1408.28222656	18.6784763336
1409.80383301	9.23616409302
1411.32531738	42.1402893066
1412.84680176	47.409072876
1414.36828613	10.7703065872
1415.88989258	10.3424940109
1417.41137695	20.3568267822
1418.93286133	10.3638820648
1420.4543457	-1.47679436207
1421.97595215	21.4124126434
1423.49743652	17.413022995
1425.0189209	19.1435432434
1426.54040527	14.0046129227
1428.06201172	16.1500167847
1429.58349609	19.9081115723
1431.10498047	20.9395828247
1432.62646484	21.2134876251
1434.14807129	0.745608568192
1435.66955566	12.0069465637
1437.19104004	22.2537651062
1438.71252441	27.4158744812
1440.23413086	32.0876121521
1441.75561523	23.6066761017
1443.27709961	8.84371185303
1444.79858398	15.7027711868
1446.32019043	15.1182813644
1447.8416748	24.1408290863
1449.36315918	45.4879837036
1450.88464355	44.8167877197
1452.40625	51.392665863
1453.92773438	51.5189437866
1455.44921875	40.4802780151
1456.97070313	48.8301277161
1458.49230957	43.4296760559
1460.01379395	51.5816574097
1461.53527832	58.2298851013
1463.0567627	68.0226821899
1464.57836914	83.6653518677
1466.09985352	87.681312561
1467.62133789	62.9880828857
1469.14282227	28.9838695526
1470.66442871	61.2614746094
1472.18591309	50.5597839355
1473.70739746	18.9703845978
1475.22888184	28.7577457428
1476.75048828	35.4347839355
1478.27197266	33.5365257263
1479.79345703	36.4621772766
1481.31494141	50.1868362427
1482.83654785	77.7922668457
1484.35803223	39.8180732727
1485.8795166	34.4415435791
1487.40100098	33.3422966003
1488.92260742	57.1044845581
1490.4440918	92.0595092773
1491.96557617	129.012298584
1493.48706055	166.882141113
1495.00854492	189.200668335
1496.53015137	193.766387939
1498.05163574	187.128036499
1499.57312012	189.401580811
1501.09460449	205.252227783
1502.61621094	248.122344971
1504.13769531	294.806335449
1505.65917969	325.305267334
1507.18066406	353.249572754
1508.70227051	371.163208008
1510.22375488	425.649230957
1511.74523926	382.694091797
1513.26672363	320.391937256
1514.78833008	262.998199463
1516.30981445	241.129592896
1517.83129883	236.461425781
1519.3527832	214.944229126
1520.87438965	209.588134766
1522.39587402	209.453964233
1523.9173584	192.890029907
1525.43884277	216.836959839
1526.96044922	220.697601318
1528.48193359	215.158233643
1530.00341797	205.482208252
1531.52490234	188.423538208
1533.04650879	180.214401245
1534.56799316	215.062896729
1536.08947754	190.802200317
1537.61096191	204.938613892
1539.13256836	191.922958374
1540.65405273	166.885955811
1542.17553711	161.472702026
1543.69702148	161.799301147
1545.21862793	148.713241577
1546.7401123	138.499725342
1548.26159668	119.158706665
1549.78308105	138.155838013
1551.3046875	131.917068481
1552.82617188	138.675827026
1554.34765625	141.37663269
1555.86914063	162.411758423
1557.39074707	182.753387451
1558.91223145	190.220016479
1560.43371582	227.62437439
1561.9552002	239.944717407
1563.47680664	271.751403809
1564.99829102	302.919586182
1566.51977539	304.366546631
1568.04125977	295.759368896
1569.56286621	301.58013916
1571.08435059	316.074157715
1572.60583496	317.982788086
1574.12731934	318.774658203
1575.64892578	382.518127441
1577.17041016	366.504180908
1578.69189453	301.150909424
1580.21337891	265.948791504
1581.73498535	243.305587769
1583.25646973	225.189971924
1584.7779541	208.620544434
1586.29943848	199.459564209
1587.82104492	203.48336792
1589.3425293	196.334838867
1590.86401367	185.437576294
1592.38549805	167.755157471
1593.90710449	210.397994995
1595.42858887	247.929611206
1596.95007324	423.091796875
1598.47155762	697.181396484
1599.99316406	956.133056641
1601.51464844	1117.15686035
1603.03613281	1082.99169922
1604.55761719	961.187194824
1606.07922363	1353.85961914
1607.60070801	2864.15698242
1609.12219238	7025.03955078
1610.64367676	14837.8613281
1612.1652832	23564.9101563
1613.68676758	27251.1796875
1615.20825195	22387.5273438
1616.72973633	12475.0458984
1618.25134277	4868.54833984
1619.77282715	1817.56860352
1621.29431152	852.909423828
1622.8157959	495.915985107
1624.33740234	312.843048096
1625.85888672	240.810302734
1627.38037109	209.246536255
1628.90185547	210.667251587
1630.42346191	247.318267822
1631.94494629	232.389511108
1633.46643066	229.709701538
1634.98791504	245.597396851
1636.50952148	335.541168213
1638.03100586	426.159362793
1639.55249023	472.33782959
1641.07397461	460.451416016
1642.59558105	452.283050537
1644.11706543	471.690429688
1645.6385498	494.235321045
1647.16003418	533.108825684
1648.68164063	556.708068848
1650.203125	611.309875488
1651.72460938	617.632873535
1653.24609375	683.099060059
1654.7677002	681.926940918
1656.28918457	716.466064453
1657.81066895	777.880065918
1659.33215332	826.845825195
1660.85375977	861.353210449
1662.37524414	796.548583984
1663.89672852	563.019226074
1665.41821289	384.973724365
1666.93981934	288.007659912
1668.46130371	242.847930908
1669.98278809	234.780212402
1671.50427246	235.682296753
1673.02575684	229.50378418
1674.54736328	232.402542114
1676.06884766	231.339431763
1677.59033203	245.953170776
1679.11181641	281.762237549
1680.63342285	297.458099365
1682.15490723	313.171020508
1683.6763916	315.247039795
1685.19787598	332.218963623
1686.71948242	346.517669678
1688.2409668	384.142608643
1689.76245117	435.71182251
1691.28393555	483.432006836
1692.80554199	526.446044922
1694.32702637	597.476013184
1695.84851074	692.651550293
1697.36999512	808.296691895
1698.89160156	920.288208008
1700.41308594	1027.1685791
1701.93457031	1100.3972168
1703.45605469	1174.90344238
1704.97766113	1288.1340332
1706.49914551	1450.93334961
1708.02062988	1602.79162598
1709.54211426	1680.18200684
1711.0637207	1666.34802246
1712.58520508	1573.50463867
1714.10668945	1435.83007813
1715.62817383	1356.89575195
1717.14978027	1265.36022949
1718.67126465	1200.79174805
1720.19274902	1113.31066895
1721.7142334	990.397460938
1723.23583984	851.683532715
1724.75732422	727.474182129
1726.27880859	625.93737793
1727.80029297	527.530578613
1729.32189941	459.123718262
1730.84338379	435.906829834
1732.36486816	389.778320313
1733.88635254	345.142486572
1735.40795898	322.302856445
1736.92944336	302.82043457
1738.45092773	293.590576172
1739.97241211	309.200866699
1741.49401855	320.590576172
1743.01550293	336.299560547
1744.5369873	335.372436523
1746.05847168	384.244506836
1747.58007813	430.229064941
1749.1015625	484.099090576
1750.62304688	555.26574707
1752.14453125	605.651000977
1753.6661377	620.143188477
1755.18762207	648.580444336
1756.70910645	626.607849121
1758.23059082	654.57989502
1759.75219727	708.451049805
1761.27368164	724.544311523
1762.79516602	736.811950684
1764.31665039	680.955688477
1765.83825684	590.669799805
1767.35974121	519.092163086
1768.88122559	494.441558838
1770.40270996	525.484008789
1771.92431641	524.25378418
1773.44580078	239.098983765
1774.96728516	400.641418457
1776.48876953	384.471130371
1778.01037598	397.722320557
1779.53186035	373.764190674
1781.05334473	336.82913208
1782.5748291	310.629821777
1784.09643555	297.215667725
1785.61791992	282.597290039
1787.1394043	300.631408691
1788.66088867	305.022674561
1790.18249512	296.711303711
1791.70397949	290.106903076
1793.22546387	284.012634277
1794.74694824	307.142822266
1796.26855469	291.280426025
1797.79003906	266.380737305
1799.31152344	278.477508545
1800.83300781	284.566101074
1802.35461426	290.174346924
1803.87609863	286.925567627
1805.39758301	311.096893311
1806.91906738	306.025726318
1808.44067383	311.315246582
1809.9621582	306.192810059
1811.48364258	322.708648682
1813.00512695	357.164581299
1814.5267334	378.113891602
1816.04821777	375.666931152
1817.56970215	373.616485596
1819.09118652	408.030639648
1820.61279297	401.981170654
1822.13427734	388.996368408
1823.65576172	375.767730713
1825.17724609	391.4581604
1826.69885254	359.983703613
1828.22033691	346.848846436
1829.74182129	345.282867432
1831.26330566	320.926879883
1832.78491211	323.061828613
1834.30639648	321.405517578
1835.82788086	328.872619629
1837.34936523	283.444274902
1838.87097168	274.693725586
1840.39245605	308.946899414
1841.91394043	305.106781006
1843.4354248	304.760284424
1844.95703125	298.231903076
1846.47851563	293.858612061
1848	303.013702393
1849.52148438	298.072753906
1851.04296875	334.665466309
1852.5645752	322.679260254
1854.08605957	306.359802246
1855.60754395	318.558013916
1857.12902832	350.045623779
1858.65063477	357.410858154
1860.17211914	341.742248535
1861.69360352	334.193939209
1863.21508789	337.035247803
1864.73669434	339.942932129
1866.25817871	350.92489624
1867.77966309	354.819732666
1869.30114746	354.892852783
1870.82275391	341.943481445
1872.34423828	385.083435059
1873.86572266	412.179504395
1875.38720703	427.135040283
1876.90881348	445.984924316
1878.43029785	442.911315918
1879.95178223	427.095703125
1881.4732666	429.906555176
1882.99487305	443.875305176
1884.51635742	451.968658447
1886.0378418	502.144195557
1887.55932617	529.510070801
1889.08093262	544.379455566
1890.60241699	594.61315918
1892.12390137	640.437255859
1893.64538574	765.557006836
1895.16699219	892.82019043
1896.68847656	1078.86181641
1898.20996094	1385.01660156
1899.73144531	1794.14001465
1901.25305176	2299.54321289
1902.77453613	2814.94775391
1904.29602051	3051.16186523
1905.81750488	2969.92553711
1907.33911133	2483.21777344
1908.8605957	1857.31774902
1910.38208008	1310.5369873
1911.90356445	924.858825684
1913.4251709	706.670227051
1914.94665527	573.622497559
1916.46813965	486.228820801
1917.98962402	461.676574707
1919.51123047	461.858062744
1921.03271484	422.312286377
1922.55419922	397.831665039
1924.07568359	394.844940186
1925.59729004	321.166992188
1927.11877441	326.398468018
1928.64025879	313.212310791
1930.16174316	322.807891846
1931.68334961	361.542419434
1933.20483398	394.421691895
1934.72631836	395.632843018
1936.24780273	382.608581543
1937.76940918	388.574584961
1939.29089355	397.389038086
1940.81237793	360.499969482
1942.3338623	400.092529297
1943.85546875	440.894775391
1945.37695313	441.435211182
1946.8984375	451.419250488
1948.41992188	395.767089844
1949.94152832	371.872528076
1951.4630127	371.663391113
1952.98449707	369.670776367
1954.50598145	366.691040039
1956.02758789	356.96987915
1957.54907227	326.458068848
1959.07055664	291.341003418
1960.59204102	316.965576172
1962.11364746	279.171813965
1963.63513184	303.761901855
1965.15661621	324.400878906
1966.67810059	330.043518066
1968.19970703	328.100036621
1969.72119141	340.260040283
1971.24267578	361.767272949
1972.76416016	355.292022705
1974.2857666	316.057037354
1975.80725098	292.130462646
1977.32873535	305.806335449
1978.85021973	303.330078125
1980.37182617	266.111480713
1981.89331055	253.145248413
1983.41479492	266.18347168
1984.9362793	261.600219727
1986.45788574	246.84072876
1987.97937012	252.581085205
1989.50085449	244.790084839
1991.02233887	237.288162231
1992.54394531	224.972610474
1994.06542969	216.974624634
1995.58691406	239.010009766
1997.10839844	272.082641602
1998.63000488	273.234619141
2000.15148926	275.078399658
2001.67297363	306.060424805
2003.19445801	318.44152832
2004.71606445	351.821075439
2006.23754883	371.102142334
2007.7590332	455.513671875
2009.28051758	484.141235352
2010.80212402	550.667785645
2012.3236084	611.932861328
2013.84509277	583.735351563
2015.36657715	529.19720459
2016.88818359	485.915374756
2018.40966797	421.404815674
2019.93115234	383.974822998
2021.45263672	406.093078613
2022.97424316	386.474975586
2024.49572754	365.148254395
2026.01721191	366.752380371
2027.53869629	373.04977417
2029.06018066	427.61126709
2030.58178711	417.176544189
2032.10327148	388.583892822
2033.62475586	393.840118408
2035.14624023	421.75604248
2036.66784668	419.957580566
2038.18933105	410.428741455
2039.71081543	438.626098633
2041.2322998	476.962921143
2042.75390625	489.641693115
2044.27539063	508.372192383
2045.796875	532.373291016
2047.31835938	586.619812012
2048.83984375	596.712097168
2050.36132813	676.437133789
2051.88305664	714.09765625
2053.40454102	808.302734375
2054.92602539	936.477478027
2056.44750977	1178.61291504
2057.96899414	1488.15124512
2059.49047852	1816.16381836
2061.01196289	2129.71899414
2062.53344727	2341.51123047
2064.05517578	2376.19091797
2065.57666016	2248.99023438
2067.09814453	2064.60400391
2068.61962891	1970.2935791
2070.14111328	1895.70629883
2071.66259766	1867.63586426
2073.18408203	1853.13745117
2074.70556641	1802.22839355
2076.22729492	1876.15820313
2077.7487793	1913.25219727
2079.27026367	1929.6282959
2080.79174805	1871.10986328
2082.31323242	1668.79858398
2083.8347168	1448.43737793
2085.35620117	1298.24816895
2086.87768555	1191.85766602
2088.39941406	1098.05541992
2089.92089844	1009.12078857
2091.44238281	916.304626465
2092.96386719	826.143127441
2094.48535156	729.793823242
2096.00683594	645.34564209
2097.52832031	575.639465332
2099.04980469	548.068969727
2100.5715332	506.128753662
2102.09301758	461.716217041
2103.61450195	456.301483154
2105.13598633	438.32421875
2106.6574707	427.063720703
2108.17895508	429.045288086
2109.70043945	460.502044678
2111.22192383	444.98260498
2112.74365234	413.916748047
2114.26513672	434.190460205
2115.78662109	460.867889404
2117.30810547	456.936767578
2118.82958984	465.453918457
2120.35107422	483.362792969
2121.87255859	471.213928223
2123.39404297	489.24508667
2124.91577148	492.525512695
2126.43725586	524.209838867
2127.95874023	524.489135742
2129.48022461	592.284179688
2131.00170898	675.490661621
2132.52319336	751.285705566
2134.04467773	738.960327148
2135.56616211	702.329650879
2137.08789063	684.069335938
2138.609375	671.52557373
2140.13085938	647.282531738
2141.65234375	634.319641113
2143.17382813	589.645507813
2144.6953125	518.336364746
2146.21679688	490.432250977
2147.73828125	464.702880859
2149.26000977	482.75994873
2150.78149414	431.644348145
2152.30297852	441.733123779
2153.82446289	417.225585938
2155.34594727	421.579284668
2156.86743164	367.74786377
2158.38891602	342.745849609
2159.91040039	369.717681885
2161.43212891	285.129882813
2162.95361328	280.310058594
2164.47509766	267.417022705
2165.99658203	307.174804688
2167.51806641	302.849487305
2169.03955078	269.670806885
2170.56103516	262.998901367
2172.08251953	272.734649658
2173.60424805	265.184326172
2175.12573242	250.49949646
2176.6472168	247.609024048
2178.16870117	243.365661621
2179.69018555	251.07611084
2181.21166992	245.593185425
2182.7331543	239.000839233
2184.25463867	277.578308105
2185.77636719	295.116210938
2187.29785156	336.742431641
2188.81933594	406.741088867
2190.34082031	419.931732178
2191.86230469	366.716186523
2193.38378906	299.423950195
2194.90527344	264.773071289
2196.42675781	274.257598877
2197.94848633	287.585662842
2199.4699707	316.861938477
2200.99145508	463.873901367
2202.51293945	580.194396973
2204.03442383	614.816345215
2205.5559082	516.726501465
2207.07739258	373.137817383
2208.59887695	301.752624512
2210.12036133	266.153106689
2211.64208984	262.651733398
2213.16357422	259.810180664
2214.68505859	253.246795654
2216.20654297	220.412582397
2217.72802734	209.280776978
2219.24951172	247.952087402
2220.77099609	173.743057251
2222.29248047	217.084762573
2223.81420898	230.700897217
2225.33569336	251.743743896
2226.85717773	232.121078491
2228.37866211	285.084106445
2229.90014648	301.561279297
2231.42163086	283.045288086
2232.94311523	283.533813477
2234.46459961	308.691925049
2235.98632813	358.197235107
2237.5078125	379.404174805
2239.02929688	396.081756592
2240.55078125	432.014892578
2242.07226563	501.031433105
2243.59375	576.411132813
2245.11523438	712.366271973
2246.63671875	930.251220703
2248.15844727	1183.59509277
2249.67993164	1603.88635254
2251.20141602	2280.65429688
2252.72290039	3010.19848633
2254.24438477	3582.69750977
2255.76586914	3839.22485352
2257.28735352	3938.56787109
2258.80883789	4272.54052734
2260.33056641	4850.62548828
2261.85205078	5664.50585938
2263.37353516	6485.96875
2264.89501953	7105.95947266
2266.41650391	7074.16064453
2267.93798828	6508.02392578
2269.45947266	5749.01708984
2270.98095703	4818.60253906
2272.50268555	3962.86010742
2274.02416992	3466.58959961
2275.5456543	3127.97827148
2277.06713867	2922.53027344
2278.58862305	2906.34155273
2280.11010742	3002.06420898
2281.6315918	3094.9987793
2283.15307617	3181.68823242
2284.67480469	3060.89550781
2286.19628906	2740.78320313
2287.71777344	2278.41650391
2289.23925781	1778.43395996
2290.76074219	1388.2623291
2292.28222656	1128.91882324
2293.80371094	921.535949707
2295.32519531	776.315612793
2296.84692383	733.526672363
2298.3684082	675.342712402
2299.88989258	646.057678223
2301.41137695	616.633300781
2302.93286133	602.390686035
2304.4543457	615.817382813
2305.97583008	576.353027344
2307.49731445	545.239440918
2309.01904297	619.430175781
2310.54052734	570.859558105
2312.06201172	585.486938477
2313.58349609	583.000244141
2315.10498047	621.580688477
2316.62646484	571.977111816
2318.14794922	575.074951172
2319.66943359	575.390014648
2321.19116211	597.963806152
2322.71264648	592.862182617
2324.23413086	542.695800781
2325.75561523	564.765258789
2327.27709961	554.237609863
2328.79858398	534.862915039
2330.32006836	534.798034668
2331.84155273	497.261993408
2333.36328125	508.629577637
2334.88476563	490.524993896
2336.40625	488.878479004
2337.92773438	472.688140869
2339.44921875	462.970703125
2340.97070313	470.856658936
2342.4921875	476.932739258
2344.01367188	497.371826172
2345.53540039	535.214477539
2347.05688477	568.507507324
2348.57836914	604.046508789
2350.09985352	615.166625977
2351.62133789	601.361633301
2353.14282227	563.554321289
2354.66430664	522.513427734
2356.18579102	499.02557373
2357.70751953	436.073974609
2359.22900391	434.249542236
2360.75048828	461.598968506
2362.27197266	472.758880615
2363.79345703	483.556182861
2365.31494141	517.394592285
2366.83642578	572.705688477
2368.35791016	553.651062012
2369.87963867	533.814086914
2371.40112305	520.040466309
2372.92260742	475.15133667
2374.4440918	385.807189941
2375.96557617	359.77935791
2377.48706055	327.537841797
2379.00854492	338.624145508
2380.5300293	316.269866943
2382.05151367	349.296875
2383.57324219	317.429840088
2385.09472656	368.376434326
2386.61621094	413.138214111
2388.13769531	419.002655029
2389.65917969	427.443450928
2391.18066406	459.348602295
2392.70214844	492.029022217
2394.22363281	466.4737854
2395.74536133	445.138549805
2397.2668457	349.960510254
2398.78833008	318.289733887
2400.30981445	327.176544189
2401.83129883	298.825714111
2403.3527832	326.097137451
2404.87426758	262.454162598
2406.39575195	213.504623413
2407.91748047	217.395080566
2409.43896484	237.843795776
2410.96044922	244.071914673
2412.48193359	248.196777344
2414.00341797	255.795669556
2415.52490234	202.148696899
2417.04638672	231.531173706
2418.56787109	223.940673828
2420.08959961	197.759277344
2421.61108398	251.156677246
2423.13256836	263.68157959
2424.65405273	224.090530396
2426.17553711	225.686187744
2427.69702148	233.919906616
2429.21850586	229.050506592
2430.73999023	229.244171143
2432.26171875	226.005218506
2433.78320313	222.087799072
2435.3046875	226.759414673
2436.82617188	260.714630127
2438.34765625	272.64263916
2439.86914063	271.881378174
2441.390625	296.560974121
2442.91210938	329.986022949
2444.43383789	367.571655273
2445.95532227	407.537628174
2447.47680664	455.861206055
2448.99829102	532.348449707
2450.51977539	680.90625
2452.04125977	948.981506348
2453.56274414	1417.35168457
2455.08422852	2335.92919922
2456.60595703	4123.0390625
2458.12744141	6889.84228516
2459.64892578	9617.43554688
2461.17041016	10357.0664063
2462.69189453	8350.32324219
2464.21337891	5070.92822266
2465.73486328	2497.21459961
2467.25634766	1197.05358887
2468.77807617	659.1796875
2470.29956055	435.093078613
2471.82104492	309.696807861
2473.3425293	224.184890747
2474.86401367	187.949569702
2476.38549805	154.58380127
2477.90698242	130.22505188
2479.4284668	104.875572205
2480.95019531	79.5524673462
2482.47167969	83.903717041
2483.99316406	98.4839019775
2485.51464844	100.726119995
2487.03613281	81.390335083
2488.55761719	76.6832580566
2490.07910156	86.9560852051
2491.60058594	89.1950302124
2493.12231445	85.6407623291
2494.64379883	67.4532241821
2496.1652832	49.5150566101
2497.68676758	73.3390274048
2499.20825195	86.1691360474
2500.72973633	83.4284362793
2502.2512207	65.2586898804
2503.77270508	32.8123245239
2505.29443359	56.282207489
2506.81591797	81.8490371704
2508.33740234	65.1688995361
2509.85888672	34.5307922363
2511.38037109	43.377948761
2512.90185547	64.7252655029
2514.42333984	58.3628997803
2515.94482422	75.4591217041
2517.46655273	79.4993743896
2518.98803711	66.5223007202
2520.50952148	87.278717041
2522.03100586	78.5514602661
2523.55249023	69.6936798096
2525.07397461	85.293510437
2526.59545898	101.545341492
2528.11694336	105.975730896
2529.63867188	110.768035889
2531.16015625	107.738578796
2532.68164063	99.4380187988
2534.203125	98.0938491821
2535.72460938	91.7387084961
2537.24609375	70.2211151123
2538.76757813	87.3894577026
2540.2890625	89.732925415
2541.81079102	100.039260864
2543.33227539	109.707839966
2544.85375977	93.8839416504
2546.37524414	70.7536010742
2547.89672852	51.5677871704
2549.41821289	40.3869972229
2550.93969727	34.9126396179
2552.46118164	50.3801841736
2553.98291016	13.0070018768
2555.50439453	44.9946479797
2557.02587891	74.1201171875
2558.54736328	62.4211921692
2560.06884766	81.5633392334
2561.59033203	50.0924530029
2563.11181641	73.5774383545
2564.63330078	54.4306564331
2566.15478516	23.1052837372
2567.67651367	70.2950134277
2569.19799805	56.0857276917
2570.71948242	19.1114883423
2572.2409668	57.6915092468
2573.76245117	32.6239395142
2575.28393555	80.3695983887
2576.80541992	64.3977279663
2578.3269043	47.5754394531
2579.84863281	32.125541687
2581.37011719	69.5720977783
2582.89160156	72.3878479004
2584.41308594	83.6230773926
2585.93457031	87.8913192749
2587.45605469	116.103019714
2588.97753906	90.6795196533
2590.49902344	128.792861938
2592.02075195	145.535736084
2593.54223633	127.973274231
2595.0637207	151.325698853
2596.58520508	159.41986084
2598.10668945	161.643035889
2599.62817383	136.824081421
2601.1496582	129.311798096
2602.67114258	93.5930633545
2604.19287109	129.923950195
2605.71435547	123.611785889
2607.23583984	123.848968506
2608.75732422	130.773864746
2610.27880859	139.435119629
2611.80029297	191.437957764
2613.32177734	236.880691528
2614.84326172	248.66545105
2616.36499023	240.863037109
2617.88647461	252.07244873
2619.40795898	274.363128662
2620.92944336	303.417266846
2622.45092773	373.623748779
2623.97241211	469.652801514
2625.49389648	619.301269531
2627.01538086	883.19342041
2628.53710938	1233.06091309
2630.05859375	1635.55285645
2631.58007813	1993.32995605
2633.1015625	2183.36645508
2634.62304688	2169.90673828
2636.14453125	2153.6472168
2637.66601563	2341.48046875
2639.1875	2658.77001953
2640.70922852	3079.58129883
2642.23071289	3542.98828125
2643.75219727	3847.08203125
2645.27368164	3776.0456543
2646.79516602	3509.92382813
2648.31665039	2971.04101563
2649.83813477	2428.91381836
2651.35961914	1980.90466309
2652.88134766	1523.45703125
2654.40283203	1269.9432373
2655.92431641	986.570617676
2657.44580078	850.043457031
2658.96728516	687.145385742
2660.48876953	587.53527832
2662.01025391	515.470825195
2663.53173828	483.542816162
2665.0534668	410.041229248
2666.57495117	367.127380371
2668.09643555	364.736724854
2669.61791992	354.038787842
2671.1394043	320.440551758
2672.66088867	301.185028076
2674.18237305	305.572753906
2675.70385742	306.180847168
2677.22558594	330.294311523
2678.74707031	321.010162354
2680.26855469	318.497070313
2681.79003906	346.141113281
2683.31152344	328.739349365
2684.83300781	307.548339844
2686.35449219	311.083007813
2687.87597656	312.96496582
2689.39770508	319.552856445
2690.91918945	324.958374023
2692.44067383	319.122283936
2693.9621582	312.312835693
2695.48364258	289.66708374
2697.00512695	298.971832275
2698.52661133	269.267578125
2700.0480957	228.363861084
2701.56982422	245.185653687
2703.09130859	223.378067017
2704.61279297	231.62449646
2706.13427734	148.587814331
2707.65576172	183.189880371
2709.17724609	132.040084839
2710.69873047	166.81968689
2712.22021484	150.807739258
2713.74194336	145.453720093
2715.26342773	184.206481934
2716.78491211	177.586334229
2718.30639648	189.194503784
2719.82788086	251.392883301
2721.34936523	238.958068848
2722.87084961	223.530899048
2724.39233398	260.21987915
2725.9140625	314.947052002
2727.43554688	314.232543945
2728.95703125	326.863861084
2730.47851563	327.07409668
2732	282.964233398
2733.52148438	291.019714355
2735.04296875	316.732086182
2736.56445313	292.377044678
2738.0859375	257.261505127
2739.60766602	208.854644775
2741.12915039	183.447525024
2742.65063477	184.638427734
2744.17211914	191.898483276
2745.69360352	184.191986084
2747.21508789	146.71685791
2748.73657227	153.741821289
2750.25805664	161.929824829
2751.77978516	139.376083374
2753.30126953	126.54510498
2754.82275391	114.472335815
2756.34423828	132.853927612
2757.86572266	118.46333313
2759.38720703	110.45690918
2760.90869141	70.6671829224
2762.43017578	73.3747253418
2763.9519043	62.8878517151
2765.47338867	57.8075218201
2766.99487305	66.9604797363
2768.51635742	55.4197235107
2770.0378418	34.8407669067
2771.55932617	24.6112480164
2773.08081055	34.8022041321
2774.60229492	35.7504920959
2776.12402344	39.0525131226
2777.64550781	30.362865448
2779.16699219	1.47204637527
2780.68847656	20.7709846497
2782.20996094	11.6998033524
2783.73144531	30.6302661896
2785.25292969	6.32836198807
2786.77441406	51.5807113647
2788.29614258	40.2975616455
2789.81762695	40.075466156
2791.33911133	46.992515564
2792.8605957	52.5487747192
2794.38208008	41.7001724243
2795.90356445	47.4374313354
2797.42504883	66.1367111206
2798.9465332	64.6051254272
2800.46826172	78.5554962158
2801.98974609	77.8711624146
2803.51123047	88.2220840454
2805.03271484	81.6412124634
2806.55419922	56.733291626
2808.07568359	72.2564926147
2809.59716797	72.7674560547
2811.11865234	83.2526855469
2812.64038086	81.8246536255
2814.16186523	131.048828125
2815.68334961	159.691741943
2817.20483398	194.369812012
2818.72631836	307.460998535
2820.24780273	386.491851807
2821.76928711	464.912902832
2823.29077148	529.771789551
2824.8125	624.748779297
2826.33398438	896.209411621
2827.85546875	1397.72253418
2829.37695313	2339.39501953
2830.8984375	3674.7265625
2832.41992188	5144.57910156
2833.94140625	5901.03125
2835.46289063	6601.47314453
2836.98461914	7722.08935547
2838.50610352	8609.15332031
2840.02758789	7851.31396484
2841.54907227	5506.82666016
2843.07055664	3119.30200195
2844.59204102	1586.71325684
2846.11352539	853.890197754
2847.63500977	492.724365234
2849.15673828	284.572753906
2850.67822266	180.285812378
2852.19970703	144.681854248
2853.72119141	102.034347534
2855.24267578	65.6245040894
2856.76416016	80.9508972168
2858.28564453	78.1960983276
2859.80712891	72.1878585815
2861.32885742	86.6550292969
2862.8503418	69.5753250122
2864.37182617	108.408493042
2865.89331055	168.695556641
2867.41479492	119.956939697
2868.9362793	152.513702393
2870.45776367	137.073242188
2871.97924805	144.476135254
2873.50097656	127.425033569
2875.02246094	121.3697052
2876.54394531	132.958938599
2878.06542969	143.321731567
2879.58691406	148.755844116
2881.10839844	161.18397522
2882.62988281	167.720092773
2884.15136719	195.506591797
2885.6730957	235.794784546
2887.19458008	214.214111328
2888.71606445	220.746627808
2890.23754883	167.957366943
2891.7590332	127.32220459
2893.28051758	69.7697906494
2894.80200195	40.5677871704
2896.32348633	20.1433677673
2897.84521484	23.3242015839
2899.36669922	11.5068855286
2900.88818359	12.7433919907
2902.40966797	8.59951782227
2903.93115234	-5.31420564651
2905.45263672	2.5741815567
2906.97412109	-0.836275398731
2908.49560547	17.6752471924
2910.01708984	37.7394866943
2911.53881836	34.4068908691
2913.06030273	2.90229725838
2914.58178711	28.9872188568
2916.10327148	37.3663063049
2917.62475586	41.1976318359
2919.14624023	63.3645019531
2920.66772461	55.9369812012
2922.18920898	41.1571311951
2923.7109375	54.3371200562
2925.23242188	81.5282669067
2926.75390625	121.380020142
2928.27539063	165.487533569
2929.796875	153.738128662
2931.31835938	215.662338257
2932.83984375	225.870391846
2934.36132813	292.689178467
2935.88305664	290.727783203
2937.40454102	297.305236816
2938.92602539	304.46862793
2940.44750977	267.908752441
2941.96899414	289.400482178
2943.49047852	316.799163818
2945.01196289	317.397033691
2946.53344727	260.675842285
2948.05517578	243.218093872
2949.57666016	233.11920166
2951.09814453	231.453857422
2952.61962891	182.592498779
2954.14111328	161.581756592
2955.66259766	162.925430298
2957.18408203	120.819129944
2958.70556641	106.714775085
2960.22729492	81.2997131348
2961.7487793	110.423225403
2963.27026367	104.611236572
2964.79174805	101.102203369
2966.31323242	103.860168457
2967.8347168	80.1053009033
2969.35620117	90.8234863281
2970.87768555	109.073074341
2972.39941406	93.2670669556
2973.92089844	75.7137374878
2975.44238281	105.29221344
2976.96386719	82.3147354126
2978.48535156	81.1438064575
2980.00683594	81.837272644
2981.52832031	78.2213134766
2983.04980469	92.0046081543
2984.5715332	91.369430542
2986.09301758	93.2126312256
2987.61450195	95.6598434448
2989.13598633	86.8145217896
2990.6574707	117.065826416
2992.17895508	104.344429016
2993.70043945	125.277877808
2995.22192383	120.665061951
2996.74365234	110.172775269
2998.26513672	87.7488708496
2999.78662109	83.8980789185
3001.30810547	70.5398406982
3002.82958984	54.5185661316
3004.35107422	36.9382667542
3005.87255859	27.4039783478
3007.39404297	15.0791521072
3008.91577148	26.6162910461
3010.43725586	17.3920822144
3011.95874023	13.9425153732
3013.48022461	7.33326292038
3015.00170898	5.68645238876
3016.52319336	11.7901086807
3018.04467773	19.544801712
3019.56616211	23.325838089
3021.08789063	25.4520397186
3022.609375	32.7705535889
3024.13085938	25.6822986603
3025.65234375	26.8623218536
3027.17382813	13.5294313431
3028.6953125	21.6330871582
3030.21679688	13.0000724792
3031.73828125	6.78413105011
3033.26000977	33.2212028503
3034.78149414	21.0356311798
3036.30297852	36.1518936157
3037.82446289	21.9123344421
3039.34594727	42.438167572
3040.86743164	36.2730941772
3042.38891602	45.0449142456
3043.91040039	43.0466003418
3045.43212891	38.3835983276
3046.95361328	34.492225647
3048.47509766	30.0570278168
3049.99658203	32.6796913147
3051.51806641	32.695476532
3053.03955078	44.6530952454
3054.56103516	18.2468719482
3056.08251953	12.9409217834
3057.60424805	17.6323776245
3059.12573242	4.52354860306
3060.6472168	24.5436725616
3062.16870117	29.9190654755
3063.69018555	23.343328476
3065.21166992	15.4777173996
3066.7331543	12.8059930801
3068.25463867	7.45516824722
3069.77636719	22.5822029114
3071.29785156	29.5343036652
3072.81933594	-1.63410794735
3074.34082031	13.901673317
3075.86230469	43.5247001648
3077.38378906	5.81963205338
3078.90527344	0.941186130047
3080.42675781	35.2399482727
3081.94848633	61.9447174072
3083.4699707	66.0993499756
3084.99145508	33.7535209656
3086.51293945	40.4646453857
3088.03442383	58.2100906372
3089.5559082	75.9697647095
3091.07739258	119.669273376
3092.59887695	119.059333801
3094.12036133	153.38873291
3095.64208984	135.237167358
3097.16357422	224.598373413
3098.68505859	319.80456543
3100.20654297	392.5753479
3101.72802734	433.061462402
3103.24951172	403.419708252
3104.77099609	334.3331604
3106.29248047	236.800735474
3107.81420898	179.425979614
3109.33569336	147.880722046
3110.85717773	135.891036987
3112.37866211	145.232269287
3113.90014648	107.200317383
3115.42163086	93.60987854
3116.94311523	89.3051147461
3118.46459961	98.9137878418
3119.98632813	94.8420562744
3121.5078125	111.960075378
[truncated: 906 more rows]
