# Supplementary material for: Coordination nano-space as stage of hydrogen ortho–para conversion
Source: R Soc Open Sci. 2015 Jul 29;2(7):150006. doi: 10.1098/rsos.150006 (PMC4632575; doi:10.1098/rsos.150006)
Supplement: This zipped folder contains the supplementaly informantion (PDF) and raw data of SR powder diffraction and Raman spectrum. The raw data are organised into a folder structure with README.txt files used to provide guidance on the contents. [file rsos150006supp1.zip › Suppl_data_and_info/README.txt]

#############################################
SUPPLEMENTARY MATERIAL

The supplementary material in this folder accompanies the paper entitled:
"Coordination Nano-Space as Stage of Hydrogen Ortho-Para Conversion" - Royal Society Open Science - Manuscript #:[RSOS-150006]

Eiji Nishibori - June 2015
#############################################


Contents:
1. Adsorption isotherm - The folder contains Raw data of adsorption isotherm. File name indicates the Temperature (*K) and the process (up(increasing P)/down(decreasing P)).

2. Powder_Diffraction_Data - The folder contains Raw Powder diffraction profiles measured at SPring-8. File name indicates a status of sample (Degass/H2), Temperature (*K), and Wavelength (0.51104A or 0.54962A)

3. Raman_Spectra - The folder contains Raw data of Raman measurement. File name indicates a status of sample (Degass/H2) and Temperature (*K).

4. T_Kosone_RSOS_SI_rev1.pdf - Supplementary Notes, References, Figures and Tables. 
